# Supplementary material for: The genetic architecture of genome‐wide recombination rate variation in allopolyploid wheat revealed by nested association mapping
Source: Plant J. 2018 Jul 19;95(6):1039–54. doi: 10.1111/tpj.14009 (PMC6174997; doi:10.1111/tpj.14009)
Supplement: Supplementary file 3 [file TPJ-95-1039-s003.xlsx]

## Sheet: TableS2.TPJ-00363-2018.R1_WEC_S
Table S2. Wheat Exome Capture Founder Genotype Matrix (Sample)						** Full genotype matrix can be downloaded from http://wheatgenomics.plantpath.ksu.edu/nam/TableS2.Exome_Capture_SNP_Genotype_Matrix_Founders.txt
Chromosome	Pos(cM)	w7984_Scaffold	Position(onScaffold)	Allele	Cltr11223	Cltr4175	Cltr_15134	Cltr_15144	Cltr_7635	PI_220431	PI_43355	PI_283147	PI_572692	PI_70613	PI_94567	PI_9791	Vida	PI_262611	PI_278297	PI_210945	PI_192569	PI_192147	PI_8813	PI_565213	PI_82469	PI_185715	PI_192001	PBW343	PI_366716	PI_382150	PI_470817	DD	Berkut
1A	0	Scaffold166783	17141	T/G	T	T	T	G	T	T	NA	NA	G	T	T	T	NA	T	T	T	T	NA	T	G	T	T	T	T	NA	NA	NA	T	T
1A	0	Scaffold502197	3892	C/G	G	G	G	G	G	G	G	C	G	G	G	G	G	G	G	G	NA	NA	NA	G	G	G	G	G	C	G	C	G	G
1A	0	Scaffold502197	3923	A/T	T	T	T	T	T	T	NA	A	T	A	T	T	T	T	T	T	NA	NA	NA	T	T	T	T	T	A	T	A	T	T
1A	0	Scaffold502197	7200	C/T	T	T	T	T	T	T	T	C	T	C	T	T	T	T	T	T	T	T	T	T	T	T	T	NA	C	T	NA	T	T
1A	0	Scaffold502197	7228	A/G	G	G	G	G	G	G	G	A	G	G	G	G	G	G	G	G	G	G	G	G	G	G	G	NA	A	G	A	G	G
1A	0	Scaffold502197	8169	A/G	G	G	NA	G	G	G	G	A	G	NA	G	G	G	G	G	NA	NA	NA	G	G	G	G	G	G	A	G	NA	G	G
1A	0	Scaffold502197	8268	A/T	T	T	T	T	T	T	T	A	T	A	T	T	T	T	T	NA	T	T	T	T	T	NA	T	T	NA	T	NA	T	T
1A	0	Scaffold502197	9623	C/T	T	T	T	NA	T	T	T	C	NA	C	T	T	T	T	T	T	T	NA	NA	NA	NA	NA	T	T	C	T	C	T	T
1A	0	Scaffold502197	10158	T/G	G	G	G	G	G	G	G	T	G	G	NA	G	G	G	G	G	G	NA	NA	G	G	G	G	G	T	G	T	G	NA
1A	0	Scaffold502197	10475	C/T	T	T	T	T	T	T	T	C	T	C	T	T	T	T	T	T	T	NA	NA	T	T	T	T	T	C	T	C	T	T
1A	0	Scaffold502197	10625	C/T	T	T	NA	NA	T	T	T	C	T	T	T	T	T	T	T	NA	T	NA	T	T	T	T	T	T	C	T	C	T	T
1A	0	Scaffold502197	11974	C/T	NA	T	T	T	T	T	T	C	T	C	T	NA	T	T	NA	T	T	T	T	T	T	T	T	T	C	T	C	T	T
1A	0	Scaffold502197	12835	T/C	NA	C	NA	C	C	C	C	T	C	T	C	C	NA	NA	C	C	C	NA	C	C	C	C	C	NA	T	C	T	C	C
1A	0	Scaffold502197	12871	C/T	T	T	T	T	NA	T	T	C	T	C	T	T	T	T	T	T	T	NA	T	T	T	T	T	T	C	T	C	NA	T
1A	0	Scaffold502197	13129	T/C	C	C	C	C	C	C	C	T	C	C	C	C	C	C	C	C	C	C	C	C	C	C	C	C	T	C	T	C	C
1A	0	Scaffold502197	13998	A/G	G	G	NA	G	G	G	G	A	G	A	G	G	G	G	G	G	G	G	G	G	G	G	G	G	A	G	A	G	G
1A	0	Scaffold502197	14020	C/A	A	A	NA	A	A	A	C	C	NA	C	A	A	A	A	A	A	A	A	A	NA	A	A	A	A	C	A	C	A	A
1A	0	Scaffold502197	14035	C/T	T	T	T	T	T	T	T	NA	T	T	T	T	T	T	T	T	T	T	T	T	T	T	T	T	C	T	C	T	T
1A	0	Scaffold502197	14110	C/T	T	T	T	T	T	T	T	C	T	C	T	T	T	T	T	T	T	T	T	T	T	T	T	T	C	T	NA	T	T
1A	0	Scaffold502197	14610	G/A	A	A	A	A	A	A	A	G	A	A	A	A	A	A	A	A	A	A	A	A	A	A	A	A	NA	A	G	A	A
1A	0	Scaffold502197	14761	T/C	C	C	NA	C	C	C	C	T	C	T	C	C	C	C	C	C	C	C	C	C	C	C	C	C	T	C	T	C	C
1A	0	Scaffold502197	14774	A/G	G	G	G	G	G	G	G	A	G	NA	G	G	G	G	G	G	G	G	G	G	G	G	G	G	A	G	A	G	G
1A	0	Scaffold502197	14775	C/T	T	T	T	T	T	T	T	C	T	NA	T	T	T	T	T	T	T	T	T	T	T	T	T	T	C	T	C	T	T
1A	0	Scaffold502197	14817	C/T	T	T	NA	T	T	T	T	C	T	C	T	T	T	T	T	T	T	T	T	T	T	T	T	T	C	T	C	T	T
1A	0	Scaffold502197	14819	C/T	T	T	NA	T	T	T	T	C	T	C	T	T	T	T	T	T	T	T	T	T	T	T	T	T	C	T	C	T	T
1A	0	Scaffold502197	15022	T/G	G	G	G	G	G	G	G	T	NA	T	G	G	G	NA	G	G	G	G	G	G	G	G	G	G	T	G	T	G	G
1A	0	Scaffold502197	15106	G/A	G	G	G	G	G	G	G	G	G	A	G	G	G	G	G	G	G	G	G	G	G	G	G	G	G	G	G	G	G
1A	0	Scaffold502197	15122	C/A	C	C	C	C	C	C	C	C	C	A	C	C	C	C	C	C	C	C	C	C	C	C	C	C	C	C	C	C	C
1A	0	Scaffold502197	15126	C/T	T	T	T	T	T	T	T	C	T	C	T	T	T	T	T	T	T	T	T	T	T	T	T	T	C	T	C	T	T
1A	0	Scaffold502197	15168	T/C	C	C	C	C	C	C	C	T	C	C	C	C	C	C	C	C	C	C	C	C	C	C	C	C	T	C	T	C	C
1A	0	Scaffold502197	15239	C/T	C	C	C	C	C	C	C	C	C	T	C	C	C	C	C	C	C	C	C	C	C	C	C	C	C	C	C	C	C
1A	0	Scaffold502197	15407	A/T	T	T	T	T	T	T	T	A	T	A	T	NA	T	T	T	T	T	T	T	T	T	T	T	T	A	NA	NA	T	T
1A	0	Scaffold502197	26273	T/A	A	A	A	A	A	A	A	A	A	NA	A	A	A	A	NA	NA	NA	A	A	A	A	NA	A	A	NA	NA	T	A	A
1A	0	Scaffold561357	3272	G/A	A	A	A	A	NA	A	A	A	A	NA	NA	A	A	A	A	A	A	NA	A	A	A	NA	A	G	A	A	NA	A	G
1A	0	Scaffold561357	3275	G/A	A	A	A	A	NA	A	A	A	A	NA	NA	A	A	A	A	A	A	NA	A	A	A	NA	A	G	A	A	NA	A	G
1A	0	Scaffold561357	3286	G/A	A	A	A	A	NA	A	A	A	A	NA	NA	A	A	A	A	A	A	NA	A	A	A	NA	A	G	A	A	NA	A	G
1A	0	Scaffold561357	5042	G/A	G	G	G	G	G	G	G	G	G	G	G	G	G	G	G	G	G	G	G	G	G	G	G	A	G	G	NA	G	A
1A	0	Scaffold561357	5078	G/C	G	G	G	G	G	G	G	G	G	G	G	G	G	G	G	G	G	G	G	G	G	G	G	C	G	G	G	G	C
1A	0	Scaffold561357	5468	A/G	A	A	A	A	A	A	A	A	A	A	A	A	A	A	A	A	A	G	NA	A	A	A	A	G	A	A	A	A	NA
1A	0	Scaffold561357	5730	G/C	G	G	G	G	G	G	G	G	G	G	G	G	G	G	G	G	NA	C	NA	G	G	G	G	C	G	G	G	G	C
1A	0	Scaffold561357	6953	G/A	G	NA	G	NA	NA	G	G	G	G	G	G	G	G	G	G	G	G	A	G	G	G	G	G	NA	G	G	G	G	A
1A	0	Scaffold561357	7190	G/A	G	G	G	G	G	G	G	G	NA	G	G	G	G	G	G	G	G	G	G	G	G	NA	G	A	G	G	G	NA	A
1A	0	Scaffold561357	7289	C/A	C	C	C	C	C	C	C	C	C	C	C	C	C	C	C	C	C	NA	C	C	C	NA	C	A	C	C	C	NA	A
1A	0	Scaffold561357	7308	T/C	T	T	T	NA	T	T	T	T	T	T	T	T	T	T	T	T	T	T	T	T	T	NA	T	C	T	T	T	NA	C
1A	0	Scaffold561357	8324	C/T	C	C	C	C	C	C	C	C	C	C	C	C	C	C	C	C	NA	T	C	C	C	C	C	NA	C	C	C	C	T
1A	0	Scaffold561357	10615	G/A	G	G	G	G	G	G	G	G	G	G	G	G	G	G	G	G	G	A	G	G	G	G	G	A	G	G	G	G	A
1A	0	Scaffold561357	10694	A/G	A	A	A	A	A	A	A	A	A	A	A	A	A	A	A	A	A	A	A	A	A	A	A	G	A	A	A	A	NA
1A	0	Scaffold561357	10811	T/C	T	T	T	T	T	T	T	T	T	T	T	T	T	T	T	T	T	NA	T	T	T	T	T	C	T	T	T	T	C
1A	0	Scaffold561357	11142	G/C	G	G	G	G	G	G	G	G	G	G	G	G	G	G	G	G	NA	NA	G	G	NA	G	G	C	G	G	G	G	C
1A	0	Scaffold561357	11713	G/C	G	G	NA	G	G	G	NA	G	G	G	G	G	G	NA	G	NA	NA	NA	NA	G	G	G	G	C	G	G	G	G	C
1A	0	Scaffold561357	11770	C/A	C	C	C	C	NA	NA	C	C	C	C	C	C	C	C	C	NA	C	NA	NA	NA	C	NA	C	A	C	C	C	C	A
1A	0	Scaffold561357	11907	G/A	G	G	G	G	G	G	G	G	G	G	G	G	G	G	G	NA	NA	NA	NA	NA	G	G	G	A	G	G	G	G	A
1A	0	Scaffold561357	11908	T/C	C	C	C	C	C	C	C	C	C	C	C	C	C	C	C	NA	NA	NA	NA	NA	C	C	C	T	C	C	C	C	T
1A	0	Scaffold561357	13082	A/T	A	A	A	T	A	A	A	A	T	T	A	A	T	A	A	A	A	A	A	T	A	A	A	A	A	T	A	A	A
1A	0	Scaffold561357	13194	T/C	T	T	T	T	T	T	T	T	T	T	T	T	T	T	T	T	T	C	T	T	T	T	T	C	T	T	T	T	C
1A	0	Scaffold561357	13209	T/C	T	T	T	T	T	T	T	T	T	T	T	T	T	T	T	T	T	C	T	T	T	T	T	C	T	T	NA	T	C
1A	0	Scaffold561357	18161	T/C	T	T	T	T	T	T	T	T	T	T	T	T	T	NA	T	T	T	NA	T	T	T	T	T	C	T	T	T	T	C
1A	0	Scaffold561357	18468	G/A	G	G	G	G	G	G	G	G	G	G	G	G	G	G	G	G	G	G	G	G	G	G	G	A	G	G	G	G	A
1A	0	Scaffold561357	18516	G/T	G	G	G	G	G	G	G	G	G	G	G	G	G	G	G	G	G	G	G	G	G	G	G	T	G	G	G	G	T
1A	0	Scaffold561357	20039	G/C	G	G	G	G	G	G	G	G	G	G	G	G	G	G	G	G	G	G	G	G	G	G	G	NA	G	G	G	G	C
1A	0	Scaffold561357	20073	G/A	G	G	G	G	G	G	G	G	G	G	G	G	G	G	G	G	NA	G	G	G	G	G	G	NA	G	G	G	NA	A
1A	0	Scaffold561357	20309	G/A	G	G	G	G	G	G	G	G	G	G	G	G	G	G	G	G	G	G	G	G	G	G	G	A	G	G	G	G	A
1A	0	Scaffold561357	20598	T/C	T	T	T	T	T	T	T	T	T	T	T	T	T	T	T	T	T	T	T	T	T	T	T	C	T	T	T	T	C
1A	0	Scaffold561357	20774	T/C	T	T	T	NA	T	T	T	T	T	T	T	T	T	T	T	T	T	C	NA	T	NA	T	T	C	T	T	T	T	C
1A	0	Scaffold726783	10142	C/G	C	C	C	C	C	C	C	G	C	C	C	C	C	C	C	C	C	C	C	C	C	C	C	C	G	C	G	C	C
1A	0	Scaffold726783	10290	G/A	G	G	G	G	G	G	G	A	G	G	G	G	G	G	G	G	G	G	G	G	G	G	G	G	A	G	A	G	NA
1A	0	Scaffold726783	10310	C/T	C	C	C	C	C	NA	C	T	C	C	C	C	C	C	C	C	C	NA	NA	C	C	C	C	C	T	C	T	C	NA
1A	0	Scaffold726783	10552	A/G	A	A	A	G	A	A	G	A	G	A	A	A	G	A	NA	A	A	NA	A	NA	A	A	A	A	NA	G	A	A	A
1A	0	Scaffold726783	10740	G/A	G	G	G	NA	G	G	G	A	G	G	G	G	G	G	G	G	NA	NA	G	G	G	G	G	G	A	G	A	G	NA
1A	0	Scaffold726783	12307	C/T	T	T	T	T	T	T	T	C	NA	C	NA	T	T	NA	T	NA	T	T	T	T	T	T	T	NA	C	T	C	T	T
1A	0	Scaffold726783	12400	G/A	G	G	G	G	G	G	G	A	G	G	G	G	G	G	G	G	G	G	G	G	G	G	G	G	A	G	A	G	G
1A	0	Scaffold726783	12452	A/G	A	A	A	A	A	A	A	G	A	A	A	A	A	A	A	A	A	A	A	A	A	A	A	A	G	A	G	A	A
1A	0	Scaffold726783	12465	A/G	G	G	G	G	G	G	G	A	G	A	G	G	G	G	G	G	G	G	G	G	G	G	G	G	A	G	A	G	G
1A	0	Scaffold726783	12493	A/G	G	G	G	G	G	G	G	A	G	G	G	G	G	G	G	G	G	G	NA	G	G	G	G	G	A	NA	A	G	G
1A	0	Scaffold726783	12606	C/T	T	T	T	T	T	T	T	C	T	NA	NA	T	T	T	T	NA	T	T	NA	T	T	T	T	T	C	T	C	T	T
1A	0	Scaffold726783	12632	A/T	A	A	A	A	A	A	A	T	A	A	A	A	A	A	A	A	A	A	A	A	A	A	A	A	T	A	T	A	A
1A	0	Scaffold726783	12666	A/G	A	A	A	A	A	A	A	G	A	A	A	A	A	A	A	A	A	A	A	A	A	A	A	A	G	A	G	A	A
1A	0	Scaffold726783	12950	C/A	A	A	A	A	A	A	NA	C	A	C	A	A	A	NA	NA	NA	A	NA	NA	A	A	A	A	NA	C	A	C	A	NA
1A	0	Scaffold992750	19240	C/T	C	C	C	C	C	C	C	C	NA	C	C	C	C	C	C	T	C	T	NA	NA	C	C	C	C	C	C	C	C	C
1A	0	Scaffold992750	19271	A/C	A	A	A	A	A	A	A	A	NA	C	A	A	C	A	A	A	A	A	A	NA	A	A	NA	A	A	NA	C	A	A
1A	0	Scaffold992750	19452	C/T	C	C	C	C	C	C	T	C	NA	NA	C	C	C	C	C	C	C	C	C	NA	C	C	C	C	C	T	NA	C	C
1A	0	Scaffold992750	19473	C/T	C	C	C	C	C	C	NA	C	NA	T	C	C	T	C	C	C	C	C	C	NA	C	C	C	C	C	T	NA	C	C
1A	0	Scaffold992750	19760	T/A	T	T	T	NA	T	A	NA	NA	T	T	T	A	NA	T	A	T	T	NA	T	NA	NA	T	T	T	T	T	NA	T	T
1A	0	Scaffold1001047	27116	A/G	A	NA	A	A	A	A	A	A	NA	A	A	A	NA	A	A	A	NA	A	A	NA	NA	NA	A	G	A	A	A	G	G
1A	0	Scaffold1001047	28024	T/C	T	C	T	NA	T	T	T	T	NA	T	T	T	NA	T	T	T	NA	T	T	NA	T	NA	T	C	T	T	T	C	C
1A	0	Scaffold1001047	28438	T/C	T	C	T	NA	T	T	C	T	NA	T	T	T	NA	T	T	T	NA	T	T	T	T	NA	T	NA	T	C	T	C	C
1A	0	Scaffold1001047	28724	C/T	C	NA	C	C	C	C	C	C	C	C	C	C	NA	C	C	C	NA	NA	C	C	C	NA	C	T	C	C	C	T	T
1A	0	Scaffold1001047	29140	A/G	A	A	A	G	A	A	A	A	NA	A	A	A	G	A	A	A	NA	NA	A	NA	A	NA	A	A	A	A	A	A	A
1A	0	Scaffold1001047	29160	T/C	T	C	T	NA	T	T	C	T	NA	T	T	T	C	T	T	T	NA	NA	NA	NA	T	NA	T	C	T	C	T	C	C
1A	0	Scaffold1001047	29208	T/C	T	T	T	NA	T	T	T	T	C	T	T	T	C	T	T	T	NA	T	NA	NA	T	NA	T	T	T	T	T	T	T
1A	0	Scaffold1001047	29257	A/G	A	A	A	NA	A	A	A	A	G	A	A	A	G	A	A	A	NA	A	A	G	A	NA	A	A	A	A	A	A	A
1A	0	Scaffold1001047	29379	T/A	T	A	T	A	T	T	A	T	NA	T	T	T	A	T	T	T	NA	T	T	A	T	NA	T	A	T	A	T	A	A
1A	0	Scaffold1001047	31900	G/A	G	NA	G	G	G	G	G	G	A	G	G	NA	NA	G	NA	G	NA	NA	G	A	G	NA	NA	NA	G	G	G	A	A
1A	0	Scaffold1001047	31903	T/C	T	T	T	T	T	T	T	T	C	T	T	NA	NA	T	T	T	NA	NA	T	C	T	NA	NA	T	T	T	T	T	T
1A	0	Scaffold1001047	31945	G/A	G	G	G	G	G	A	G	A	G	G	G	G	G	G	G	G	G	NA	G	G	G	G	NA	G	G	G	G	G	G
1A	0	Scaffold1001047	31984	A/T	NA	T	A	T	A	A	A	A	T	A	A	A	T	A	A	A	T	NA	A	T	A	T	A	T	A	A	A	T	T
1A	0	Scaffold1001047	31987	T/C	NA	T	T	C	T	T	T	T	C	T	T	T	C	T	T	T	T	NA	T	C	T	T	T	T	T	T	T	T	T
1A	0	Scaffold1001047	31989	G/A	NA	G	G	A	G	G	G	G	A	G	G	G	A	G	G	G	G	NA	G	A	G	G	G	G	G	G	G	G	G
1A	0	Scaffold1001047	32019	C/T	NA	C	C	T	C	C	C	C	NA	C	C	C	NA	C	C	C	C	NA	NA	T	C	C	C	C	C	C	C	C	C
1A	0	Scaffold1001047	32039	T/A	T	A	T	T	T	T	T	T	T	T	T	T	T	T	T	T	A	NA	T	T	T	A	T	A	T	T	T	A	A
1A	0	Scaffold1001047	32122	C/T	NA	C	C	T	C	C	C	C	NA	C	C	C	T	C	C	C	NA	NA	C	T	C	C	C	C	C	C	C	C	C
1A	0	Scaffold1001047	32160	C/A	C	A	C	C	C	C	C	C	C	C	C	C	C	NA	C	C	NA	C	C	C	C	C	NA	A	C	C	C	A	A
1A	0	Scaffold1001047	32169	T/C	T	C	T	C	T	T	T	T	NA	T	T	T	C	T	T	T	NA	T	T	C	T	C	NA	C	T	T	T	C	C
1A	0	Scaffold1001047	32200	G/A	G	A	G	A	G	G	G	G	NA	G	G	G	A	G	G	NA	NA	G	NA	A	G	A	G	A	G	G	G	A	A
1A	0	Scaffold1001047	32334	G/A	G	A	NA	NA	G	G	G	G	G	G	G	NA	G	G	NA	G	NA	G	NA	G	G	A	G	NA	G	G	G	A	A
1A	0	Scaffold1001047	58685	T/A	T	A	T	T	T	NA	T	T	NA	T	T	T	NA	T	T	T	A	NA	T	NA	T	A	T	A	T	T	T	A	A
1A	0	Scaffold1001047	62260	T/C	T	C	T	T	T	T	T	T	NA	T	T	T	NA	T	T	T	NA	T	T	NA	T	C	T	C	NA	T	T	C	C
1A	0	Scaffold1001047	67829	A/G	A	NA	A	G	A	A	A	A	NA	A	A	A	G	A	A	A	NA	A	A	G	A	NA	A	NA	A	A	A	NA	NA
1A	0	Scaffold1001047	67837	T/C	T	NA	T	C	T	T	T	T	NA	T	T	T	C	T	T	T	NA	T	T	C	T	NA	T	NA	T	T	T	NA	NA
1A	0	Scaffold1001047	67927	G/A	G	NA	G	A	NA	G	G	NA	A	G	G	G	NA	G	G	G	NA	G	NA	NA	G	NA	G	NA	G	G	G	NA	NA
1A	0	Scaffold1001047	87551	G/A	G	NA	A	G	G	A	G	NA	G	G	G	G	G	NA	G	NA	NA	A	G	NA	G	A	G	A	NA	G	G	A	A
1A	0	Scaffold1001047	87988	G/C	G	G	G	G	G	G	G	G	G	G	G	G	G	G	G	G	NA	G	G	G	G	NA	G	G	G	G	C	NA	NA
1A	0	Scaffold1001047	88056	G/A	G	A	G	G	G	G	G	G	G	G	G	G	G	G	G	G	A	G	NA	G	G	NA	G	G	G	G	G	NA	NA
1A	0	Scaffold1001047	88157	G/A	G	A	G	G	G	G	G	G	G	G	G	G	G	G	G	G	NA	G	G	NA	G	A	G	G	G	G	G	NA	NA
1A	0	Scaffold1001047	96964	A/G	A	NA	A	G	A	A	NA	A	G	A	A	A	G	A	A	A	NA	NA	NA	G	A	NA	A	A	A	A	A	A	NA
1A	0	Scaffold1001047	97082	G/T	G	NA	G	T	G	G	G	G	T	G	G	G	T	G	G	G	NA	G	G	T	G	NA	G	G	G	G	G	NA	NA
1A	0	Scaffold1001047	97083	C/T	C	NA	C	T	C	C	C	C	T	C	C	C	T	C	C	C	NA	C	C	T	C	NA	C	C	C	C	C	NA	NA
1A	0	Scaffold1001047	103643	A/C	A	NA	A	C	A	A	A	A	C	A	A	A	C	A	A	C	NA	NA	A	C	A	NA	A	A	A	A	A	NA	NA
1A	0	Scaffold1001047	104532	G/A	G	A	G	G	G	G	G	G	G	NA	G	NA	G	G	G	NA	NA	G	G	G	G	NA	G	NA	G	G	G	NA	A
1A	0	Scaffold1001047	106224	C/T	C	C	C	C	C	C	C	C	C	C	C	C	NA	C	C	C	NA	C	C	C	C	NA	C	C	C	C	C	C	T
1A	0	Scaffold1001047	106575	C/T	C	C	C	T	C	C	C	C	T	C	C	C	T	C	C	C	NA	C	C	T	C	C	C	NA	C	C	C	NA	NA
1A	0	Scaffold1001047	115525	A/G	A	NA	A	A	A	A	A	A	A	A	A	A	A	A	A	A	NA	A	A	A	A	A	A	NA	A	A	A	G	G
1A	0	Scaffold1001047	118327	T/C	T	C	T	T	T	T	NA	T	T	T	T	T	T	NA	T	T	NA	NA	T	T	T	NA	T	NA	T	T	T	C	NA
1A	0	Scaffold1001047	118328	C/G	C	G	C	C	C	C	NA	C	C	C	C	C	C	NA	C	C	NA	NA	C	C	C	NA	C	NA	C	C	C	G	NA
1A	0	Scaffold1001047	118339	T/C	T	C	T	T	T	T	T	T	T	T	T	T	T	T	T	T	NA	NA	T	T	T	NA	T	NA	T	T	T	C	NA
1A	0	Scaffold1001047	118340	G/T	G	T	G	G	G	G	G	G	G	G	G	G	G	G	G	G	NA	NA	G	G	G	NA	G	NA	G	G	G	T	NA
1A	0	Scaffold1001047	118341	A/T	A	T	A	A	A	A	A	A	A	A	A	A	A	A	A	A	NA	NA	A	A	A	NA	A	NA	A	A	A	T	NA
1A	0	Scaffold1001047	118365	G/C	G	C	G	G	G	G	G	G	G	G	G	G	G	G	G	NA	C	NA	NA	G	NA	NA	G	NA	G	G	NA	C	NA
1A	0	Scaffold1001047	118442	G/A	G	A	G	G	G	G	G	G	G	G	G	G	G	G	G	NA	G	NA	G	G	G	NA	G	G	G	G	G	A	NA
1A	0	Scaffold1001047	118473	T/C	T	C	T	T	T	T	T	T	T	T	T	T	T	T	T	NA	NA	NA	T	T	NA	NA	T	T	T	T	T	C	NA
1A	0	Scaffold1001047	118520	G/A	G	NA	G	G	G	G	G	G	G	G	G	G	G	G	G	NA	NA	G	G	G	NA	NA	G	G	G	G	G	A	NA
1A	0	Scaffold1001047	118774	G/A	G	A	G	G	G	G	G	A	G	G	G	G	G	G	G	NA	A	A	NA	G	NA	NA	G	G	G	G	G	A	NA
1A	0	Scaffold1001047	118779	T/G	T	G	T	T	T	T	T	G	T	T	T	T	T	T	T	NA	G	G	NA	T	NA	NA	T	T	T	T	T	G	NA
1A	0	Scaffold1001047	118800	G/T	G	T	NA	G	G	G	NA	T	NA	G	G	G	G	G	G	T	T	T	NA	G	NA	NA	NA	G	G	G	G	T	NA
1A	0	Scaffold1001047	118829	G/A	G	A	NA	G	G	G	NA	A	NA	G	G	G	G	G	G	G	A	A	NA	NA	NA	NA	G	G	G	G	G	A	NA
1A	0	Scaffold1001047	127197	T/C	C	NA	T	C	C	T	C	T	C	C	T	C	C	T	C	C	NA	C	C	C	C	NA	T	NA	T	C	C	NA	NA
1A	0	Scaffold1001047	141196	A/C	C	NA	C	C	C	C	C	C	C	A	C	A	C	C	A	A	NA	C	C	C	A	NA	C	NA	C	C	A	NA	NA
1A	0	Scaffold1001047	141356	A/G	G	G	G	G	G	G	G	G	G	A	G	A	G	G	A	A	NA	G	G	NA	A	NA	G	G	G	G	A	NA	NA
1A	0	Scaffold1001047	141778	C/T	T	NA	NA	T	T	T	T	T	T	C	NA	C	T	T	C	C	NA	T	NA	T	C	C	T	NA	T	NA	C	NA	NA
1A	0	Scaffold1001047	141998	G/T	T	NA	T	T	NA	T	T	NA	T	G	T	G	T	T	G	G	NA	T	T	T	G	NA	T	NA	T	T	G	NA	NA
1A	0	Scaffold1001047	149611	C/T	C	T	C	NA	C	C	C	C	C	C	C	C	C	C	C	C	T	NA	NA	NA	C	T	C	T	C	C	NA	T	T
1A	0	Scaffold1001047	149619	T/C	T	C	T	NA	T	T	T	NA	T	T	T	T	T	T	T	T	C	NA	NA	NA	T	C	NA	C	T	T	NA	C	C
1A	0	Scaffold1001047	149650	C/T	C	C	NA	NA	C	T	T	NA	T	C	T	C	T	NA	C	C	C	NA	NA	T	C	C	T	C	T	NA	C	C	C
1A	0	Scaffold1001047	149665	C/T	C	T	C	C	C	C	C	C	C	C	C	C	C	C	C	C	T	NA	NA	C	C	T	C	T	C	C	C	T	T
1A	0	Scaffold1001047	149686	A/G	A	G	A	A	A	A	NA	A	A	A	A	A	A	A	A	A	G	NA	NA	A	A	G	A	G	A	A	A	G	G
1A	0	Scaffold1001047	149687	C/G	C	G	C	C	C	C	NA	C	C	C	C	C	C	C	C	C	G	NA	NA	C	C	G	C	G	C	C	C	G	G
1A	0	Scaffold1001047	149691	T/C	T	C	T	T	T	T	NA	T	T	T	T	T	T	T	T	T	C	NA	NA	T	T	C	T	C	T	T	T	C	C
1A	0	Scaffold1001047	149711	G/C	G	C	G	G	G	G	NA	G	G	G	G	G	G	G	G	G	C	NA	G	G	G	C	G	C	G	G	G	C	C
1A	0	Scaffold1001047	149719	C/G	C	G	C	C	C	C	NA	C	C	C	C	C	C	C	C	C	G	NA	C	C	C	G	C	G	C	C	C	G	G
1A	0	Scaffold1001047	149725	G/A	G	A	G	G	G	G	NA	G	G	G	G	G	G	G	G	G	A	NA	G	G	G	A	G	A	G	G	G	A	A
1A	0	Scaffold1001047	149737	A/G	A	G	A	A	A	A	NA	A	A	A	A	A	A	A	A	A	G	NA	A	A	A	G	A	G	A	A	A	G	G
1A	0	Scaffold1001047	149759	G/C	G	C	G	G	G	G	NA	G	G	G	G	G	G	G	G	G	C	NA	G	NA	G	C	G	C	G	G	G	C	C
1A	0	Scaffold1001047	149767	C/T	C	T	C	C	C	C	NA	C	C	C	C	C	C	C	C	C	T	NA	C	NA	C	T	C	T	C	C	C	T	T
1A	0	Scaffold1001047	149788	C/T	T	C	NA	C	T	C	C	C	C	C	C	C	C	C	C	C	C	NA	C	C	C	C	C	C	C	C	C	C	C
1A	0	Scaffold1001047	149789	T/C	T	C	T	T	T	T	NA	T	T	T	T	T	T	T	T	T	C	NA	T	NA	T	C	T	C	T	T	T	C	C
1A	0	Scaffold1001047	149836	C/T	C	T	C	C	C	C	NA	C	C	C	C	C	C	C	C	C	T	C	NA	NA	C	T	C	T	C	C	C	T	T
1A	0	Scaffold1001047	149878	A/G	A	G	A	A	A	A	NA	A	A	A	A	A	A	A	A	A	G	A	NA	A	A	G	A	G	A	A	A	G	G
1A	0	Scaffold1001047	149888	T/C	T	C	T	T	T	T	NA	T	T	T	T	T	T	T	T	T	C	T	NA	NA	T	C	T	C	T	T	T	C	C
1A	0	Scaffold1001047	149889	G/A	G	A	G	G	G	G	NA	G	G	G	G	G	G	G	G	G	A	G	NA	NA	G	A	G	A	G	G	G	A	A
1A	0	Scaffold1001047	149891	G/C	G	C	G	G	G	G	NA	G	G	G	G	G	G	G	G	G	C	G	NA	NA	G	C	G	C	G	G	G	C	C
1A	0	Scaffold1001047	149896	G/A	G	A	G	G	G	G	NA	G	G	G	G	G	G	G	G	G	A	G	NA	NA	G	A	G	A	G	G	G	A	A
1A	0	Scaffold1001047	149899	T/C	T	C	T	T	T	T	NA	T	T	T	T	T	T	T	T	T	C	T	NA	NA	T	C	T	C	T	T	T	C	C
1A	0	Scaffold1001047	149900	G/A	G	A	G	G	G	G	NA	G	G	G	G	G	G	G	G	G	A	G	NA	NA	G	A	G	A	G	G	G	A	A
1A	0	Scaffold1001047	149915	G/A	A	A	A	A	A	A	A	A	A	NA	A	G	A	A	G	NA	A	A	NA	A	G	A	A	A	A	A	A	A	A
1A	0	Scaffold1001047	149920	A/G	G	G	G	G	G	G	G	G	G	NA	G	A	G	G	A	NA	G	G	NA	G	A	G	G	G	G	G	G	G	G
1A	0	Scaffold1001047	149974	A/C	A	C	A	A	A	A	A	A	A	A	NA	NA	A	A	A	A	C	NA	NA	NA	A	C	A	C	A	NA	A	C	C
1A	0	Scaffold1001047	150040	C/T	C	T	C	C	C	C	C	C	C	C	C	C	C	C	C	C	T	C	C	NA	C	T	C	T	C	NA	C	T	T
1A	0	Scaffold1001047	150055	C/G	C	C	G	G	C	G	G	G	G	NA	G	C	G	G	C	C	NA	G	G	NA	C	C	G	C	G	NA	C	C	C
1A	0	Scaffold1001047	150064	C/T	C	T	C	C	C	C	C	C	NA	C	C	C	C	C	C	C	T	C	C	NA	C	T	C	T	C	NA	C	T	T
1A	0	Scaffold1001047	150094	A/G	A	G	A	A	A	A	NA	A	NA	A	A	A	A	A	A	A	G	A	A	NA	A	G	A	G	A	NA	A	G	G
1A	0	Scaffold1001047	150111	G/A	G	A	G	G	G	G	G	G	G	G	G	G	NA	G	G	G	A	NA	G	G	G	A	G	A	G	NA	G	A	A
1A	0	Scaffold1001047	150167	A/C	A	C	A	NA	A	A	A	A	A	A	A	A	A	A	A	A	C	NA	NA	A	A	C	A	C	A	A	A	C	C
1A	0	Scaffold1001047	150208	G/A	G	A	NA	G	G	G	G	G	G	G	G	G	G	G	G	G	A	G	NA	G	G	A	G	A	G	G	G	A	A
1A	0	Scaffold1001047	150321	A/C	C	C	C	C	C	C	C	C	C	A	C	A	C	C	A	A	C	NA	NA	C	NA	C	C	C	C	C	C	C	C
1A	0	Scaffold1001047	150346	G/T	G	G	T	T	G	T	T	T	T	G	T	G	T	T	NA	G	G	NA	T	T	NA	G	T	G	T	T	G	G	G
1A	0	Scaffold1001047	150445	C/G	C	G	C	C	C	C	C	C	C	C	C	C	C	C	C	C	G	C	NA	C	C	G	C	G	C	C	C	G	G
1A	0	Scaffold1001047	150469	A/T	A	T	A	A	A	A	A	A	A	A	A	A	A	A	A	A	T	A	A	A	A	T	A	T	A	A	A	T	T
1A	0	Scaffold1001047	150514	C/T	C	T	C	C	C	C	C	C	C	C	C	C	C	C	C	C	T	C	C	C	C	T	C	T	C	C	C	T	T
1A	0	Scaffold1001047	150602	C/T	C	T	C	C	C	C	C	C	C	C	C	C	C	C	C	C	T	C	NA	C	C	T	C	T	C	C	C	T	T
1A	0	Scaffold1001047	150606	T/C	C	C	C	C	C	C	C	C	C	T	C	T	C	C	T	T	C	C	NA	C	T	C	C	C	C	C	C	C	C
1A	0	Scaffold1001047	150635	A/G	G	G	G	G	G	G	G	G	G	A	G	A	G	G	A	A	G	G	NA	G	A	G	G	G	G	G	G	G	G
1A	0	Scaffold1001047	150810	G/A	G	G	NA	A	G	NA	A	A	A	G	A	G	A	A	G	G	G	A	A	A	G	G	A	G	A	A	G	G	G
1A	0	Scaffold1001047	150845	T/C	T	C	T	T	T	NA	T	T	T	T	T	T	T	T	T	T	C	T	NA	T	NA	C	T	C	T	T	T	C	C
1A	0	Scaffold1001047	150889	T/C	T	C	T	T	T	T	T	T	T	T	T	T	T	T	T	T	C	T	NA	T	NA	C	T	C	NA	T	T	C	C
1A	0	Scaffold1001047	151005	C/T	T	C	C	C	T	C	C	C	C	C	C	C	C	C	C	C	C	C	NA	C	C	C	C	C	C	C	C	C	C
1A	0	Scaffold1001047	151019	T/G	T	T	G	G	T	NA	G	G	G	T	NA	T	G	G	T	T	T	G	NA	G	T	T	G	T	G	G	T	T	T
1A	0	Scaffold1001047	151034	A/G	A	G	A	A	A	NA	A	A	A	A	A	A	A	A	A	A	G	A	NA	A	NA	G	A	G	A	A	A	G	G
1A	0	Scaffold1001047	151121	C/T	C	T	C	C	C	C	NA	C	NA	C	C	C	C	C	C	C	T	C	C	C	NA	T	C	T	C	C	C	T	T
1A	0	Scaffold1001047	151129	G/T	G	T	G	G	G	G	NA	G	NA	G	G	G	G	G	G	G	T	G	G	G	G	T	G	T	G	G	G	T	T
1A	0	Scaffold1001047	151136	T/C	T	C	T	T	T	T	T	T	NA	T	T	T	T	T	T	T	C	T	T	T	T	C	T	C	T	T	T	C	C
1A	0	Scaffold1001047	151154	C/T	C	T	C	NA	C	C	C	C	C	C	C	C	C	C	C	C	T	C	C	C	C	T	C	T	C	C	C	T	T
1A	0	Scaffold1001047	151205	G/T	G	T	G	G	G	G	G	G	G	G	G	G	G	G	G	G	T	NA	G	G	NA	T	G	T	G	G	G	T	T
1A	0	Scaffold1001047	151232	C/T	C	T	C	C	C	C	NA	C	C	C	C	C	C	C	C	C	T	NA	C	C	NA	T	C	T	C	C	C	T	T
1A	0	Scaffold1001047	151320	C/T	C	T	C	C	C	C	C	C	C	C	C	C	C	C	C	C	T	NA	C	C	NA	T	C	T	C	C	C	T	T
1A	0	Scaffold1001047	151391	A/T	A	T	A	A	A	A	A	A	A	A	A	A	A	A	A	A	T	A	A	A	A	T	A	T	A	A	A	T	T
1A	0	Scaffold1001047	151406	C/T	C	T	C	C	C	C	C	C	C	C	C	C	C	C	C	C	T	C	C	C	C	T	C	T	C	C	C	T	T
1A	0	Scaffold1001047	151459	C/G	C	G	C	C	C	C	C	C	C	C	C	C	C	NA	C	C	G	C	NA	C	NA	G	C	G	C	C	C	G	G
1A	0	Scaffold1001047	151477	A/C	A	C	A	A	A	A	A	A	A	A	A	A	A	NA	A	A	C	A	A	A	NA	C	A	C	A	A	A	C	C
1A	0	Scaffold1001047	151480	G/C	G	C	G	G	G	G	G	G	G	G	G	G	G	NA	G	G	C	G	G	G	NA	C	G	C	G	G	G	C	C
1A	0	Scaffold1001047	151513	C/T	C	T	C	C	C	C	C	C	C	C	C	C	C	C	C	C	NA	C	C	C	C	NA	C	T	C	C	C	T	T
1A	0	Scaffold1001047	151524	G/T	G	T	G	G	G	G	G	G	G	G	G	G	G	G	G	G	T	G	G	G	G	NA	G	T	G	G	G	T	T
1A	0	Scaffold1001047	151557	G/A	G	NA	G	G	G	G	G	G	G	G	G	G	G	G	G	G	A	NA	G	G	G	NA	G	A	G	G	G	A	A
1A	0	Scaffold1001047	151564	C/G	C	NA	C	C	C	C	C	C	C	C	C	C	C	C	C	C	G	NA	C	C	C	NA	C	G	C	C	C	G	G
1A	0	Scaffold1001047	151600	C/T	T	C	C	C	T	C	C	C	C	C	C	C	C	C	C	C	C	C	C	C	C	C	C	C	C	C	C	C	C
1A	0	Scaffold1001047	151632	G/C	G	C	G	NA	G	G	G	G	G	G	G	G	G	G	G	G	C	G	NA	G	G	C	G	C	G	G	G	C	C
1A	0	Scaffold1001047	151675	T/A	T	A	T	T	T	T	T	T	T	T	T	T	T	T	T	T	A	T	NA	T	T	A	T	A	T	T	T	A	A
1A	0	Scaffold1001047	151677	G/C	G	C	G	G	G	G	G	G	G	G	G	G	G	G	G	G	C	G	NA	G	G	C	G	C	G	G	G	C	C
1A	0	Scaffold1001047	151700	A/G	A	NA	A	A	A	A	A	A	NA	A	A	A	A	A	A	A	G	NA	NA	A	A	G	A	G	A	A	A	G	G
1A	0	Scaffold1001047	152222	C/T	C	T	C	NA	C	NA	C	C	NA	C	NA	C	C	C	C	NA	T	NA	C	NA	C	T	C	T	C	C	C	T	T
1A	0	Scaffold1001047	152236	T/G	NA	G	T	NA	T	T	T	T	NA	T	T	T	T	T	T	NA	G	NA	NA	NA	T	G	T	G	T	T	T	G	G
1A	0	Scaffold1001047	152240	G/T	NA	T	G	NA	G	G	G	G	NA	G	G	G	G	G	G	NA	T	NA	G	NA	G	T	G	T	G	G	G	T	T
1A	0	Scaffold1001047	152304	C/G	C	G	C	C	C	C	C	C	NA	C	C	C	C	C	C	NA	G	C	NA	C	NA	G	C	G	C	C	C	G	G
1A	0	Scaffold1001047	152310	T/C	T	C	T	T	T	T	T	T	NA	T	T	T	T	T	T	NA	C	T	NA	T	T	C	T	C	T	T	T	C	C
1A	0	Scaffold1001047	152315	A/G	A	G	A	A	A	A	A	A	NA	A	A	A	NA	A	NA	NA	G	A	NA	A	A	G	A	G	A	A	A	G	G
1A	0	Scaffold1001047	152320	T/C	T	C	T	T	T	T	T	T	NA	T	T	T	NA	T	NA	T	C	T	NA	T	T	C	T	C	T	T	T	C	C
1A	0	Scaffold1001047	152324	G/A	G	A	G	G	G	G	G	G	NA	G	G	G	NA	G	NA	G	A	G	NA	G	G	A	G	A	G	G	G	A	A
1A	0	Scaffold1001047	152339	C/T	C	T	C	C	C	C	C	C	NA	C	C	C	NA	C	NA	C	T	C	NA	C	C	T	C	T	C	C	C	T	T
1A	0	Scaffold1001047	152348	T/C	T	C	T	T	T	T	T	T	NA	T	T	T	NA	T	NA	T	C	T	NA	T	T	C	T	C	T	T	T	C	C
1A	0	Scaffold1001047	152356	G/C	C	C	G	G	C	G	G	G	NA	NA	G	G	NA	G	NA	G	C	G	NA	G	G	C	G	C	G	G	G	C	C
1A	0	Scaffold1001047	152376	A/G	G	G	G	G	G	G	G	G	G	G	NA	A	NA	G	A	A	G	G	NA	G	A	G	G	G	G	G	G	G	G
1A	0	Scaffold1102782	11595	T/C	T	C	C	NA	T	C	C	C	C	T	C	T	C	C	NA	NA	C	C	C	C	NA	C	C	C	C	C	C	C	C
1A	0	Scaffold1102782	11770	T/C	T	C	T	T	T	NA	NA	T	T	T	T	T	T	T	T	T	C	NA	T	T	T	C	T	C	NA	NA	T	C	C
1A	0	Scaffold1102782	11829	A/T	A	T	A	A	A	NA	NA	A	A	A	A	A	A	A	A	A	T	A	NA	A	A	T	A	T	A	NA	A	T	T
1A	0	Scaffold1102782	11831	C/T	C	T	C	C	C	NA	NA	C	C	C	C	C	C	C	C	C	T	C	NA	C	C	T	C	T	C	NA	C	T	T
1A	0	Scaffold1102782	11834	C/T	C	T	C	C	C	NA	NA	C	C	C	C	C	C	C	C	C	T	C	NA	C	C	T	C	T	C	NA	C	T	T
1A	0	Scaffold1102782	11858	G/A	A	G	G	G	A	G	G	G	G	G	G	G	G	G	G	G	G	G	G	G	G	G	G	G	G	G	G	G	G
1A	0	Scaffold1102782	11872	C/T	C	C	T	T	C	NA	NA	T	T	C	T	C	T	T	C	C	C	T	T	T	C	C	T	C	T	T	C	C	C
1A	0	Scaffold1102782	11873	A/G	G	G	G	G	G	G	G	G	G	A	G	A	G	G	A	A	G	G	G	G	A	G	G	G	G	G	G	G	G
1A	0	Scaffold1102782	11891	G/A	A	A	NA	A	A	A	A	A	A	G	A	G	A	A	G	G	NA	NA	A	A	G	A	A	A	A	A	A	A	A
1A	0	Scaffold1102782	11935	C/T	C	T	C	C	C	C	C	C	C	C	C	C	C	C	C	C	NA	C	C	C	NA	T	C	T	C	C	C	T	T
1A	0	Scaffold1102782	11962	T/C	T	C	T	T	T	T	T	T	T	T	T	T	T	T	T	T	NA	T	T	T	NA	C	T	C	T	T	T	C	C
1A	0	Scaffold1102782	11968	C/T	C	T	C	C	C	C	C	C	C	C	C	C	C	C	C	C	NA	C	C	C	NA	T	C	T	C	C	C	T	T
1A	0	Scaffold1102782	12039	G/A	G	A	G	G	G	G	G	G	G	G	G	G	G	G	G	G	NA	G	G	G	NA	A	NA	A	G	G	G	A	A
1A	0	Scaffold1102782	12041	C/T	C	T	C	C	C	C	C	C	C	C	C	C	C	C	C	C	NA	C	C	C	NA	T	NA	T	C	C	C	T	T
1A	0	Scaffold1102782	12049	T/G	T	G	T	T	T	T	T	T	T	T	T	T	NA	T	T	T	NA	T	T	T	NA	G	NA	G	T	T	T	G	G
1A	0	Scaffold1102782	12091	A/G	A	G	A	A	A	A	NA	A	A	A	A	A	A	A	A	A	NA	A	A	A	NA	G	NA	G	A	A	A	G	G
1A	0	Scaffold1102782	12268	C/T	T	C	NA	C	T	C	C	C	C	C	C	C	C	C	C	C	C	C	C	C	C	C	C	C	C	C	C	C	C
1A	0	Scaffold1102782	12275	C/T	T	T	T	T	T	T	T	T	T	C	NA	C	T	T	C	NA	T	T	T	T	NA	T	T	T	T	T	T	T	T
1A	0	Scaffold1102782	12286	C/T	C	T	C	C	C	C	C	C	C	C	C	C	C	C	C	C	T	C	C	C	NA	T	C	T	C	C	C	T	T
1A	0	Scaffold1102782	12320	A/C	C	C	C	C	C	C	C	C	C	A	C	A	C	C	A	NA	C	C	C	C	A	C	C	C	C	C	C	C	C
1A	0	Scaffold1102782	12376	C/T	T	T	T	T	T	T	T	T	T	C	T	C	T	T	C	C	T	T	T	T	C	T	T	T	T	T	T	T	T
1A	0	Scaffold1102782	12494	G/T	T	T	T	T	T	T	T	T	T	G	T	G	T	T	G	G	T	T	T	T	NA	T	T	T	T	T	T	T	T
1A	0	Scaffold1102782	12503	T/G	T	G	T	T	T	T	T	T	T	T	T	T	T	T	T	T	G	T	T	T	NA	G	T	G	T	T	T	G	G
1A	0	Scaffold1102782	12526	G/A	G	A	G	G	G	G	G	G	G	G	G	G	G	G	G	G	A	NA	G	G	G	A	G	A	G	G	G	A	A
1A	0	Scaffold1102782	12620	C/T	C	T	C	NA	C	C	C	C	NA	NA	C	C	C	NA	C	NA	T	C	C	C	NA	T	C	T	C	C	C	T	T
1A	0	Scaffold1102782	12676	G/A	G	A	NA	G	G	G	NA	G	G	NA	G	G	G	NA	G	G	A	G	G	G	G	A	G	A	G	G	G	A	A
1A	0	Scaffold1102782	12698	A/G	A	G	A	A	A	A	A	A	A	NA	A	A	A	A	A	A	G	A	A	A	A	G	A	G	A	A	A	G	G
1A	0	Scaffold1102782	12710	G/A	G	A	G	G	G	NA	G	G	G	NA	G	G	G	G	G	G	A	G	G	G	G	A	G	A	G	G	G	A	A
1A	0	Scaffold1102782	12718	A/T	A	T	A	A	A	NA	A	A	A	NA	A	A	A	A	A	A	T	A	A	A	A	NA	A	T	A	A	A	T	T
1A	0	Scaffold1102782	12771	A/G	A	G	A	A	A	G	A	A	A	A	A	A	A	A	A	A	G	A	A	A	A	NA	A	G	A	A	A	G	G
1A	0	Scaffold1102782	12795	A/C	A	C	A	A	A	NA	A	A	A	A	A	A	A	A	A	A	C	A	A	A	A	NA	A	C	A	A	NA	C	C
1A	0	Scaffold1102782	12845	C/T	C	T	C	C	C	NA	C	C	C	C	C	C	C	C	C	C	T	NA	C	C	C	NA	C	T	C	C	C	T	T
1A	0	Scaffold1102782	12858	C/A	A	C	C	C	A	C	C	C	C	C	C	NA	C	C	C	C	C	C	C	C	C	C	C	C	C	C	C	C	C
1A	0	Scaffold1102782	12868	G/A	G	G	NA	A	G	NA	A	A	A	G	A	G	A	A	G	G	G	A	A	A	G	NA	A	G	A	A	NA	G	G
1A	0	Scaffold1102782	13009	T/A	T	A	T	T	T	T	T	T	T	T	T	T	T	T	T	T	A	T	T	T	NA	NA	T	A	T	T	T	A	A
1A	0	Scaffold1102782	13053	G/A	G	A	G	G	G	G	G	G	G	G	G	G	G	G	G	G	A	G	G	G	NA	NA	G	A	G	G	G	A	A
1A	0	Scaffold1102782	13083	T/C	T	C	T	T	T	T	T	T	T	T	T	T	T	T	T	T	C	NA	T	T	NA	NA	T	C	T	T	T	C	C
1A	0	Scaffold1102782	13111	C/T	C	T	C	C	C	C	C	C	C	C	C	C	C	C	C	C	T	C	C	C	C	T	C	T	C	C	C	T	T
1A	0	Scaffold1102782	13170	T/C	C	C	C	C	C	C	C	C	C	T	C	NA	C	NA	T	T	C	C	C	C	T	C	C	C	C	C	C	C	C
1A	0	Scaffold1102782	13191	G/A	A	A	A	A	A	A	A	A	A	G	A	NA	A	NA	G	G	A	A	NA	A	G	A	A	A	A	A	A	A	A
1A	0	Scaffold1102782	13192	C/T	C	T	C	C	C	C	C	C	C	C	C	C	C	C	C	C	T	C	NA	C	C	NA	NA	T	C	C	C	T	T
1A	0	Scaffold1102782	13214	C/T	C	T	C	C	C	C	C	C	C	C	C	C	C	C	C	C	T	C	NA	C	C	NA	NA	T	C	C	C	T	T
1A	0	Scaffold1102782	13226	C/T	C	T	C	C	C	NA	C	C	C	C	C	C	C	C	C	C	T	C	C	C	C	NA	C	T	C	C	C	T	T
1A	0	Scaffold1102782	13332	G/T	G	T	G	G	G	NA	G	NA	G	G	G	G	NA	G	G	G	T	NA	G	G	G	T	G	T	G	G	G	T	T
1A	0	Scaffold1102782	13336	T/A	T	A	T	T	T	NA	T	NA	T	T	T	T	NA	T	T	T	A	NA	T	T	T	A	T	A	T	T	T	A	A
1A	0	Scaffold1102782	13345	G/C	G	C	G	G	G	NA	G	NA	G	G	G	G	NA	G	G	G	C	NA	G	G	G	C	G	C	G	G	G	C	C
1A	0	Scaffold1102782	13355	G/A	G	A	G	G	G	NA	G	G	G	G	G	G	NA	G	G	G	A	NA	G	G	G	A	G	A	G	G	G	A	A
1A	0	Scaffold1102782	13440	A/G	A	G	NA	A	A	NA	A	A	A	A	A	A	A	A	A	A	G	NA	NA	A	A	G	A	G	A	A	A	G	G
1A	0	Scaffold1102782	13468	G/A	G	G	NA	A	NA	NA	A	A	A	G	A	G	A	NA	G	G	G	NA	NA	A	G	G	A	G	A	A	G	G	G
1A	0	Scaffold1102782	13561	T/C	T	C	T	T	T	T	NA	T	T	T	T	T	T	T	T	T	C	T	T	T	T	C	T	C	T	T	T	C	C
1A	0	Scaffold1102782	13578	G/A	G	A	A	A	G	A	A	A	A	G	A	NA	A	A	G	G	A	A	NA	NA	G	A	A	A	A	A	G	A	A
1A	0	Scaffold1102782	13584	G/A	G	A	G	G	G	G	NA	G	G	G	G	G	G	G	G	G	A	G	NA	G	G	A	G	A	G	G	G	A	A
1A	0	Scaffold1102782	13635	G/A	A	G	G	G	A	G	G	G	G	G	G	G	G	G	G	G	G	G	G	G	G	G	G	G	G	G	G	G	G
1A	0	Scaffold1102782	13637	T/G	G	G	G	G	G	G	G	G	G	T	G	T	G	G	T	T	G	G	G	G	T	G	G	G	G	G	G	G	G
1A	0	Scaffold1102782	13667	G/T	G	T	G	G	G	G	NA	G	G	G	G	G	G	G	G	G	T	G	G	G	G	T	G	T	G	G	G	T	T
1A	0	Scaffold1102782	13739	C/T	C	T	C	C	C	C	C	C	C	NA	C	C	C	C	C	C	T	C	C	C	C	T	C	T	C	C	C	T	T
1A	0	Scaffold1102782	13764	T/A	T	A	T	T	NA	T	T	T	NA	NA	T	T	T	T	T	T	A	T	T	T	T	A	T	A	T	T	T	A	A
1A	0	Scaffold1102782	13797	G/A	G	G	A	A	NA	NA	A	A	A	NA	NA	G	A	A	G	G	G	A	A	A	G	G	A	G	NA	A	G	G	G
1A	0	Scaffold1102782	13803	C/T	C	T	C	C	NA	NA	C	C	C	NA	NA	C	C	C	C	C	T	C	C	C	C	T	C	T	C	C	C	T	T
1A	0	Scaffold1102782	13828	T/G	T	G	T	T	NA	NA	NA	NA	T	T	NA	T	T	T	T	T	G	NA	NA	T	T	G	T	G	T	T	T	G	G
1A	0	Scaffold1102782	14410	C/T	C	T	C	C	NA	C	C	NA	NA	C	C	C	C	C	C	C	T	C	NA	C	C	T	NA	T	NA	C	NA	T	T
1A	0	Scaffold1102782	14419	G/A	G	A	G	G	NA	G	G	NA	G	G	G	G	G	G	G	G	A	G	NA	G	G	A	NA	A	G	G	NA	A	A
1A	0	Scaffold1102782	14459	T/C	T	C	T	T	NA	T	T	NA	T	T	T	T	T	T	T	T	C	T	T	T	T	C	NA	C	T	T	NA	C	C
1A	0	Scaffold1102782	14479	T/C	T	C	NA	T	NA	T	T	NA	T	T	NA	T	T	T	T	NA	C	T	T	T	T	C	NA	C	T	T	NA	C	C
1A	0	Scaffold1102782	19408	G/C	C	C	C	C	C	C	C	C	C	G	C	NA	NA	C	NA	C	C	NA	NA	C	G	C	C	C	C	C	C	C	C
1A	0	Scaffold1364985	3603	A/G	A	A	A	A	A	A	A	A	A	A	A	A	A	A	A	A	A	G	A	A	A	A	A	G	A	A	A	A	G
1A	0	Scaffold1364985	3657	G/A	G	G	G	G	G	G	G	G	G	G	G	G	G	G	G	G	G	A	G	G	G	G	G	A	G	G	G	G	A
1A	0	Scaffold1364985	3699	G/C	G	G	G	G	G	G	G	G	G	G	G	G	G	G	G	G	G	C	G	G	G	G	G	C	G	G	G	G	C
1A	0	Scaffold1364985	3721	A/G	A	A	A	A	A	A	A	A	A	A	A	A	A	A	A	A	A	A	A	A	A	A	A	G	A	A	A	A	G
1A	0	Scaffold1364985	16155	G/A	G	G	G	A	G	G	G	G	G	G	G	G	NA	G	G	G	A	NA	G	G	G	G	G	G	G	NA	G	G	A
1A	0	Scaffold1364985	16236	T/C	T	T	T	C	T	T	T	T	NA	T	T	T	NA	T	T	T	NA	NA	T	C	T	T	T	NA	T	NA	T	T	NA
1A	0	Scaffold1364985	16252	G/A	G	G	G	A	G	G	G	G	G	G	G	G	NA	NA	G	G	NA	NA	G	A	G	G	G	NA	G	NA	G	G	NA
1A	0	Scaffold1364985	16257	A/G	A	A	A	G	A	A	A	A	A	A	A	A	NA	A	A	A	NA	NA	A	G	A	A	A	G	A	NA	A	A	NA
1A	0	Scaffold1364985	16262	G/T	G	G	G	T	G	G	G	G	G	G	G	G	NA	G	G	G	NA	NA	G	T	G	G	G	NA	G	NA	G	G	NA
1A	0	Scaffold1364985	16569	G/A	NA	G	NA	NA	NA	NA	G	G	NA	G	G	G	NA	NA	G	G	NA	NA	G	A	NA	NA	NA	A	G	NA	NA	G	NA
1A	0	Scaffold1364985	18358	G/A	G	G	G	NA	G	G	G	G	NA	G	G	G	NA	G	G	G	NA	NA	G	A	G	G	G	NA	G	A	G	G	NA
1A	0	Scaffold1364985	18729	A/G	A	A	A	G	A	A	A	A	NA	A	A	A	G	A	A	A	NA	G	A	NA	A	A	A	A	A	G	A	A	A
1A	0	Scaffold1364985	18763	T/A	T	T	T	T	T	T	NA	T	T	T	T	T	T	T	T	T	T	T	T	T	T	T	T	A	T	T	T	T	A
1A	0	Scaffold1364985	18780	A/T	A	A	A	A	A	A	NA	A	A	A	A	A	A	A	A	A	A	A	A	NA	A	A	A	T	A	A	A	NA	T
1A	0	Scaffold1364985	18813	C/A	C	C	C	C	C	C	C	C	C	C	C	C	C	C	C	C	C	C	C	C	C	C	C	A	C	C	C	NA	A
1A	0	Scaffold1364985	18858	G/A	G	G	G	A	G	G	G	G	A	G	G	G	A	G	G	G	A	A	NA	NA	G	G	G	G	G	A	G	G	G
1A	0	Scaffold1364985	18911	C/G	C	C	C	G	C	C	C	C	G	C	C	C	G	C	C	C	G	G	C	NA	C	C	C	C	C	G	C	C	C
1A	0	Scaffold1364985	18959	T/A	T	T	T	A	T	T	T	T	A	T	T	T	A	T	T	T	A	A	T	NA	T	T	T	T	T	NA	T	T	T
1A	0	Scaffold1364985	18963	C/T	C	C	C	T	C	C	C	C	T	C	C	C	T	C	C	C	T	T	C	NA	C	C	C	C	C	NA	C	C	C
1A	0	Scaffold1364985	19128	G/A	G	G	G	A	G	G	G	G	NA	G	G	G	A	G	G	G	NA	NA	G	NA	G	G	G	NA	G	A	G	G	NA
1A	0	Scaffold1364985	19147	G/A	G	G	G	A	G	G	G	G	NA	G	G	G	A	G	G	G	NA	NA	G	NA	G	G	G	NA	G	A	G	G	NA
1A	0	Scaffold1364985	19177	T/C	T	T	T	C	T	T	T	T	T	T	T	T	NA	T	T	T	NA	NA	T	NA	T	T	T	NA	T	C	T	T	NA
1A	0	Scaffold1364985	19230	G/T	G	G	G	NA	G	G	G	G	G	G	G	G	NA	G	G	G	NA	NA	G	T	G	G	G	NA	G	T	G	G	NA
1A	0	Scaffold1364985	19329	C/T	C	C	C	T	C	C	C	C	C	C	C	C	T	C	C	C	NA	NA	C	NA	C	C	C	T	C	T	C	C	T
1A	0	Scaffold1364985	19377	G/C	G	G	G	C	G	G	G	G	G	G	G	G	C	G	G	G	NA	NA	G	G	G	G	G	C	G	NA	G	G	NA
1A	0	Scaffold1364985	19785	G/A	G	G	G	NA	NA	G	G	G	NA	G	G	G	A	G	NA	G	NA	A	NA	NA	G	G	G	G	G	NA	G	NA	G
1A	0	Scaffold1364985	20163	G/C	G	G	G	C	G	G	G	G	C	G	G	G	C	G	G	G	G	C	G	NA	G	G	G	NA	G	C	G	G	C
1A	0	Scaffold1364985	20168	T/C	T	T	T	C	T	T	T	T	C	T	T	T	C	T	T	T	T	C	T	NA	T	T	T	NA	T	C	T	T	C
1A	0	Scaffold1364985	20178	A/G	A	A	A	G	A	A	A	A	G	A	A	A	G	A	A	A	A	G	A	NA	A	A	A	NA	A	NA	A	A	G
1A	0	Scaffold1364985	20945	A/T	A	A	A	T	A	A	A	A	T	A	A	A	T	A	A	A	T	T	A	NA	A	A	A	A	A	T	A	A	A
1A	0	Scaffold1364985	21920	C/T	C	C	C	NA	C	C	C	C	T	C	C	C	T	C	C	C	NA	T	C	T	C	C	C	NA	C	T	C	C	T
1A	0	Scaffold1364985	22193	G/A	G	G	G	G	G	G	G	G	G	G	G	G	G	G	G	G	G	G	G	G	G	G	G	A	G	G	G	G	A
1A	0	Scaffold1364985	22309	C/G	C	C	C	C	C	C	C	C	C	C	C	C	C	C	C	C	C	C	C	C	C	C	C	NA	C	C	C	C	G
1A	0	Scaffold1364985	22964	C/T	C	C	C	T	C	C	C	C	T	C	C	C	T	C	C	NA	NA	T	C	T	C	C	C	NA	C	T	C	C	NA
1A	0	Scaffold1364985	22984	C/T	C	C	C	T	C	C	C	C	NA	C	C	C	T	C	C	NA	NA	T	NA	T	C	C	C	NA	C	T	C	C	NA
1A	0	Scaffold1364985	23658	G/A	G	G	G	NA	G	G	G	G	NA	G	G	G	A	NA	G	NA	A	A	G	A	G	G	G	A	G	A	G	G	NA
1A	0	Scaffold1364985	24192	T/C	C	C	C	C	C	C	C	C	C	C	C	C	C	C	C	C	C	C	C	C	C	C	C	C	T	C	T	C	C
1A	0	Scaffold1364985	24338	G/A	G	G	G	A	G	G	G	G	NA	G	G	G	A	G	G	G	NA	NA	G	A	G	G	G	G	G	A	G	G	G
1A	0	Scaffold1364985	24830	T/C	T	T	T	T	T	T	T	T	T	T	T	T	T	T	T	T	T	T	T	T	T	T	T	C	T	T	T	T	C
1A	0	Scaffold1364985	25012	G/A	G	G	G	NA	G	NA	G	G	A	G	G	G	A	NA	G	G	NA	NA	NA	A	G	G	G	A	G	A	G	G	A
1A	0	Scaffold1364985	25385	A/G	A	A	A	G	A	NA	A	A	G	A	A	A	G	A	A	A	G	NA	A	G	A	A	A	A	A	G	A	A	A
1A	0	Scaffold1364985	25651	C/T	T	T	T	NA	T	T	T	C	T	T	T	T	T	T	T	T	T	T	T	T	T	T	T	T	NA	T	NA	T	T
1A	0	Scaffold1364985	25690	T/C	C	NA	C	C	C	C	C	T	C	C	C	C	C	C	C	C	C	C	C	C	C	C	C	C	T	C	T	C	C
1A	0	Scaffold1364985	25842	C/T	T	T	T	T	T	T	T	C	T	T	T	T	T	T	T	T	T	T	NA	T	NA	T	T	T	C	T	C	T	T
1A	0	Scaffold1364985	26121	G/A	A	A	NA	NA	NA	A	A	G	A	NA	A	A	A	A	A	A	A	NA	A	A	A	A	NA	A	G	A	NA	A	A
1A	0	Scaffold1364985	26330	A/G	A	A	A	A	A	A	A	A	A	A	A	A	A	A	A	A	NA	NA	A	A	A	A	A	G	A	A	A	A	G
1A	0	Scaffold1364985	26523	G/T	G	G	NA	G	G	G	G	G	G	G	G	G	G	G	G	G	NA	G	NA	G	G	G	G	T	G	G	G	G	T
1A	0	Scaffold1364985	26567	A/G	A	A	A	A	A	A	A	A	A	A	A	A	A	A	NA	NA	NA	NA	NA	NA	NA	A	A	G	A	A	A	A	G
1A	0	Scaffold1364985	26582	C/T	C	C	C	C	C	C	C	C	C	C	C	C	C	C	NA	NA	NA	C	NA	C	C	C	C	T	C	C	C	C	T
1A	0	Scaffold1582648	10432	A/G	A	A	A	G	A	A	G	G	G	G	A	A	G	A	A	A	A	G	A	G	A	A	A	A	NA	G	NA	A	A
1A	0	Scaffold1582648	10578	A/G	A	A	A	G	A	A	G	G	G	NA	A	A	G	A	A	A	A	NA	A	G	A	A	A	A	A	G	G	A	A
1A	0	Scaffold1582648	28221	G/A	G	G	G	A	G	NA	NA	G	NA	NA	G	NA	A	G	NA	G	NA	A	NA	A	G	G	NA	G	G	A	G	G	G
1A	0	Scaffold1582648	28250	G/A	G	G	G	A	G	G	G	G	NA	G	G	G	A	G	NA	G	NA	NA	NA	A	G	G	G	NA	G	NA	G	G	G
1A	0	Scaffold1582648	28261	G/C	G	G	G	C	G	G	G	G	NA	G	G	G	C	G	NA	G	NA	NA	NA	C	G	G	G	NA	G	NA	G	G	G
1A	0	Scaffold1582648	28263	A/T	A	A	A	T	A	A	A	A	NA	A	A	A	T	A	NA	A	NA	NA	NA	T	A	A	A	NA	A	NA	A	A	A
1A	0	Scaffold1582648	28265	G/C	G	G	G	C	G	G	G	G	NA	G	G	G	C	G	NA	G	NA	NA	NA	C	G	G	G	NA	G	NA	G	G	G
1A	0	Scaffold1582648	28354	T/C	T	T	T	C	T	NA	NA	T	C	C	T	T	NA	T	T	T	NA	NA	NA	C	T	T	T	T	T	C	T	T	T
1A	0	Scaffold1582648	28598	A/G	G	A	A	A	A	NA	A	G	NA	A	A	A	A	NA	A	A	G	NA	NA	A	A	A	NA	A	A	A	G	A	A
1A	0	Scaffold1582648	28619	G/A	A	G	G	G	G	NA	G	A	NA	G	G	NA	G	NA	G	G	G	NA	NA	NA	G	G	G	G	G	G	NA	G	G
1A	0	Scaffold1582648	28766	T/C	NA	T	T	T	NA	T	T	C	NA	NA	T	C	T	NA	NA	T	NA	NA	NA	T	T	T	T	T	C	T	C	NA	T
1A	0	Scaffold1582648	28777	A/G	A	A	A	A	NA	A	A	G	NA	NA	A	G	A	NA	NA	A	NA	NA	NA	A	A	A	A	A	G	A	G	NA	A
1A	0	Scaffold1582648	29102	C/A	C	C	NA	C	NA	C	C	A	NA	A	C	NA	C	C	C	NA	A	NA	NA	NA	NA	NA	A	C	A	NA	NA	NA	C
1A	0	Scaffold1582648	29281	T/C	NA	T	T	T	T	T	NA	C	T	T	T	NA	T	T	NA	T	NA	T	T	NA	T	T	T	T	NA	T	C	T	T
1A	0	Scaffold1582648	29289	T/G	NA	T	T	NA	T	T	NA	G	T	T	T	NA	T	T	NA	T	NA	T	T	NA	T	T	T	T	NA	T	G	T	T
1A	0	Scaffold1582648	29314	A/G	NA	A	A	NA	A	A	A	G	A	A	A	NA	A	A	NA	NA	NA	NA	A	NA	A	A	A	A	NA	A	G	NA	A
1A	0	Scaffold1650587	7126	C/T	C	NA	C	C	C	C	C	C	C	C	C	C	C	C	C	C	NA	C	C	C	C	T	C	NA	C	C	NA	NA	T
1A	0	Scaffold1650587	7137	C/T	C	NA	C	C	C	C	C	C	C	C	C	C	C	C	C	C	NA	C	C	C	C	T	C	NA	C	C	NA	NA	T
1A	0	Scaffold1650587	7151	T/C	T	NA	T	T	T	T	T	T	T	T	T	T	T	T	T	T	NA	T	T	NA	T	C	T	NA	T	T	NA	NA	C
1A	0	Scaffold1650587	7500	G/T	G	T	G	G	G	G	G	G	G	G	G	G	G	G	G	G	NA	NA	G	G	G	T	G	NA	G	G	G	NA	T
1A	0	Scaffold1650587	7508	T/G	T	G	T	T	T	T	T	T	T	T	T	T	T	T	T	T	NA	NA	T	T	T	G	T	NA	T	T	T	NA	G
1A	0	Scaffold1650587	7583	A/T	A	T	A	A	A	A	A	A	A	A	A	A	A	A	A	A	T	NA	A	A	A	T	A	NA	A	A	NA	T	T
1A	0	Scaffold1650587	7687	A/G	A	G	A	A	A	A	A	A	A	G	A	A	A	A	A	A	G	NA	A	A	NA	NA	A	NA	A	A	NA	G	NA
1A	0	Scaffold1650587	7710	T/A	T	A	NA	T	T	T	T	T	T	T	T	T	T	T	T	T	A	NA	T	T	NA	NA	T	NA	T	T	NA	A	NA
1A	0	Scaffold1650587	7711	A/G	A	G	NA	A	A	A	A	A	A	A	A	A	A	A	A	A	G	NA	A	A	NA	NA	A	A	A	A	NA	G	NA
1A	0	Scaffold1650587	7719	G/A	G	A	NA	G	G	G	G	G	G	G	G	G	G	G	G	G	A	NA	G	G	G	A	G	NA	G	G	NA	A	NA
1A	0	Scaffold1650587	7751	C/T	C	T	C	C	C	C	C	C	C	C	C	C	C	C	C	C	T	NA	C	C	C	T	C	C	C	C	NA	T	NA
1A	0	Scaffold1650587	7766	C/T	C	T	C	C	C	C	C	C	C	C	C	C	C	C	C	C	T	NA	C	C	C	T	C	C	C	C	NA	T	NA
1A	0	Scaffold1650587	7789	T/C	T	C	T	T	T	T	T	T	T	T	T	T	T	T	T	T	C	NA	T	T	NA	C	T	T	T	T	NA	C	NA
1A	0	Scaffold1650587	7801	G/A	G	A	G	G	G	G	G	G	G	G	G	G	G	G	G	G	NA	NA	G	G	G	A	G	G	G	G	NA	A	NA
1A	0	Scaffold1650587	7806	G/A	A	A	NA	A	A	A	A	A	A	G	A	G	A	A	NA	G	NA	NA	A	A	NA	A	A	NA	A	A	NA	A	NA
1A	0	Scaffold1650587	7809	C/A	C	A	C	C	C	C	C	C	C	C	C	C	C	C	C	C	NA	NA	C	C	NA	A	C	NA	C	C	NA	A	NA
1A	0	Scaffold1650587	7855	C/A	C	A	C	C	C	C	C	C	C	C	C	C	C	C	C	C	NA	NA	C	C	C	A	C	NA	C	C	NA	A	NA
1A	0	Scaffold1650587	7871	C/T	C	T	C	C	C	C	C	C	C	C	C	C	C	C	C	C	T	NA	C	C	NA	T	C	T	C	C	NA	T	NA
1A	0	Scaffold1650587	7874	A/G	A	G	A	A	A	A	A	A	A	A	A	A	A	A	A	A	G	NA	A	A	A	G	A	G	A	A	NA	G	NA
1A	0	Scaffold1650587	7889	C/G	C	NA	C	C	C	C	C	C	C	C	C	C	C	C	C	C	G	NA	C	C	C	G	C	G	C	C	NA	G	G
1A	0	Scaffold1650587	7891	C/A	C	NA	C	C	C	C	C	C	C	C	C	C	C	C	C	C	A	NA	C	C	C	A	C	A	C	C	NA	A	A
1A	0	Scaffold1650587	7999	T/C	T	C	T	T	T	T	T	T	T	T	T	T	T	T	T	T	NA	T	T	T	NA	C	T	C	T	T	NA	C	NA
1A	0	Scaffold1650587	8094	G/C	G	NA	NA	G	G	G	G	G	G	G	G	G	G	G	G	G	NA	G	G	G	G	C	G	C	G	G	NA	C	C
1A	0	Scaffold1650587	8262	T/C	T	C	T	T	T	T	T	T	T	T	T	T	T	T	T	T	NA	T	T	T	T	C	T	C	T	T	NA	NA	C
1A	0	Scaffold1650587	8288	G/A	G	A	G	G	G	G	G	G	G	G	G	G	G	G	G	G	NA	NA	G	G	G	A	G	A	G	G	NA	NA	A
1A	0	Scaffold1650587	8341	G/A	G	A	G	G	G	G	G	G	G	G	G	G	G	NA	G	NA	A	NA	G	G	G	NA	G	A	G	G	NA	NA	A
1A	0	Scaffold1650587	8676	C/A	C	A	C	NA	C	C	NA	NA	C	C	C	C	C	C	C	NA	A	C	C	C	C	NA	C	NA	C	C	NA	A	A
1A	0	Scaffold1650587	8679	T/C	T	C	T	NA	T	T	NA	NA	T	T	T	T	T	T	T	NA	C	T	T	T	T	NA	T	NA	T	T	NA	C	C
1A	0	Scaffold1650587	8682	C/T	C	T	C	NA	C	C	NA	C	C	C	C	C	C	C	C	NA	T	C	C	C	C	NA	C	NA	C	C	NA	T	T
1A	0	Scaffold1650587	8696	C/G	C	G	C	NA	C	C	NA	C	C	C	C	C	C	C	C	C	G	C	C	C	C	NA	C	NA	C	C	NA	G	G
1A	0	Scaffold1650587	8732	G/A	G	A	G	G	G	G	G	G	G	G	NA	G	G	NA	G	G	NA	G	G	G	G	NA	G	NA	G	G	NA	A	A
1A	0	Scaffold1650587	8733	G/C	G	C	G	G	G	G	G	G	G	G	NA	G	G	NA	G	G	NA	G	G	G	G	NA	G	NA	G	G	NA	C	C
1A	0	Scaffold1650587	8735	A/T	T	T	T	T	T	T	T	T	T	T	NA	NA	T	NA	A	A	NA	NA	T	T	A	NA	T	NA	T	T	NA	T	T
1A	0	Scaffold1650587	8736	C/T	C	T	C	C	C	C	C	C	C	C	NA	C	C	NA	C	C	NA	NA	C	C	C	NA	C	NA	C	C	NA	T	T
1A	0	Scaffold1650587	9131	C/G	C	G	C	C	C	C	C	C	C	C	C	C	C	C	C	C	NA	C	C	C	C	G	C	NA	C	C	NA	NA	G
1A	0	Scaffold1650587	9135	G/A	G	A	G	G	G	G	G	G	G	G	G	G	G	G	G	G	A	G	G	G	G	A	G	NA	G	G	NA	NA	A
1A	0	Scaffold1650587	9142	A/C	A	C	A	A	A	A	A	A	A	A	A	A	A	A	A	A	C	A	A	A	A	C	A	C	A	A	NA	C	C
1A	0	Scaffold1650587	9156	C/T	C	T	C	C	C	C	C	C	C	C	C	C	C	C	C	C	T	C	C	C	C	T	C	T	C	C	NA	T	T
1A	0	Scaffold1650587	9169	G/A	G	A	G	G	G	G	G	G	G	G	G	G	G	G	G	G	A	G	G	G	G	A	G	A	G	G	NA	A	NA
1A	0	Scaffold1650587	9174	G/A	G	A	G	G	G	G	G	G	G	G	G	G	G	G	G	G	A	G	G	G	G	A	G	A	G	G	NA	A	A
1A	0	Scaffold1650587	9182	C/T	T	C	T	T	T	T	T	T	T	NA	T	NA	T	T	C	NA	C	T	T	T	C	C	T	C	T	T	NA	C	C
1A	0	Scaffold1650587	9199	A/T	A	T	A	A	A	A	A	A	A	A	A	A	A	A	A	NA	T	A	A	A	A	T	A	T	A	A	NA	T	T
1A	0	Scaffold1650587	9232	T/C	T	C	T	T	T	T	T	T	T	T	T	T	T	T	T	NA	C	T	T	T	NA	C	T	C	T	T	NA	C	C
1A	0	Scaffold1650587	9335	C/G	C	G	C	C	C	C	C	C	C	C	C	C	C	C	C	C	G	C	C	C	C	G	C	G	C	C	C	G	G
1A	0	Scaffold1650587	9379	T/C	T	C	T	T	T	T	T	T	T	T	T	T	T	T	T	T	C	T	T	T	T	C	T	C	T	T	NA	C	C
1A	0	Scaffold1650587	9490	C/G	C	G	C	C	C	C	C	C	C	C	C	C	C	C	C	C	G	C	C	C	C	G	C	G	C	C	C	G	G
1A	0	Scaffold1650587	9616	G/T	G	T	G	G	G	G	G	G	G	G	G	G	G	G	G	G	NA	G	G	G	G	T	G	NA	G	G	G	T	NA
1A	0	Scaffold1650587	9618	A/G	A	G	A	A	A	A	A	A	A	A	A	A	A	A	A	A	NA	A	A	A	A	G	A	G	A	A	A	G	NA
1A	0	Scaffold1650587	9647	A/G	A	G	A	A	A	A	A	A	A	A	A	A	A	A	NA	A	NA	A	A	A	A	G	A	G	A	A	NA	G	NA
1A	0	Scaffold1650587	9677	G/A	A	NA	G	G	G	G	G	G	G	G	G	G	G	G	G	G	A	G	G	G	NA	NA	G	A	G	G	NA	NA	NA
1A	0	Scaffold1825427	16392	G/C	G	G	G	C	G	G	C	NA	C	C	G	G	C	G	NA	NA	NA	C	NA	C	G	G	G	G	NA	C	NA	G	G
1A	0	Scaffold1825427	16423	A/G	A	A	A	G	A	A	NA	NA	G	G	A	A	G	A	NA	A	NA	G	NA	NA	A	A	A	A	NA	G	NA	A	A
1A	0	Scaffold1825427	16529	T/C	T	T	T	NA	T	T	C	NA	NA	C	T	T	C	T	T	T	NA	NA	T	C	T	T	NA	T	NA	C	C	T	T
1A	0	Scaffold1825427	16531	G/A	G	G	G	NA	G	G	A	NA	NA	A	G	G	A	G	G	G	NA	NA	G	A	G	G	G	G	NA	A	A	G	G
1A	0	Scaffold1825427	16534	A/G	A	A	A	NA	A	A	NA	NA	NA	G	A	A	G	A	A	A	NA	NA	A	G	A	A	A	A	NA	G	G	A	A
1A	0	Scaffold1825427	16544	T/C	T	T	T	NA	T	T	NA	NA	T	C	T	T	C	T	T	T	NA	NA	T	C	T	T	T	T	NA	C	C	T	T
1A	0	Scaffold1891436	30489	G/T	G	G	G	NA	G	G	G	G	NA	NA	NA	G	T	G	G	G	G	G	NA	NA	G	G	G	G	NA	NA	T	G	G
1A	0	Scaffold1891605	5512	A/G	A	A	A	NA	A	A	G	NA	G	NA	A	A	G	A	NA	A	A	NA	A	NA	NA	A	A	A	A	G	NA	A	A
1A	0	Scaffold1891605	5558	G/A	G	G	G	NA	G	G	A	NA	A	NA	G	G	A	G	G	G	G	NA	G	A	NA	G	NA	G	G	A	NA	G	G
1A	0	Scaffold1891605	5600	C/T	C	C	C	NA	C	C	T	NA	T	NA	C	C	T	C	C	C	C	NA	C	T	NA	C	C	C	NA	NA	NA	C	C
1A	0	Scaffold1891605	5634	C/T	C	C	C	NA	C	C	T	NA	T	NA	C	C	T	C	C	C	NA	NA	C	T	NA	C	C	C	C	NA	NA	C	C
1A	0	Scaffold1891605	5645	A/G	A	A	A	NA	A	A	G	NA	G	G	A	A	G	A	A	A	NA	NA	A	G	NA	A	A	A	A	NA	NA	A	A
1A	0	Scaffold1891605	5661	C/T	C	C	C	NA	C	C	T	NA	T	NA	C	C	T	C	C	C	NA	NA	C	T	NA	C	C	C	C	NA	NA	C	C
1A	0	Scaffold1891605	5672	G/T	G	G	G	NA	G	G	T	NA	T	NA	G	G	T	G	G	NA	NA	NA	G	T	NA	G	G	G	G	NA	NA	G	G
1A	0	Scaffold1891605	5675	T/C	T	T	T	NA	T	T	C	NA	C	C	T	T	C	T	T	NA	NA	NA	T	C	NA	NA	T	T	T	NA	NA	T	T
1A	0	Scaffold1891605	5699	G/A	G	G	G	NA	G	G	A	NA	A	G	G	G	A	G	G	G	G	NA	G	A	NA	G	G	G	G	NA	NA	G	G
1A	0	Scaffold1891605	5791	A/G	A	A	A	G	A	A	G	NA	G	G	A	A	G	A	A	A	A	G	NA	G	NA	A	A	A	NA	NA	NA	A	A
1A	0	Scaffold1891605	5816	C/T	C	C	C	T	C	C	T	NA	T	C	C	C	T	C	NA	C	NA	T	NA	T	NA	C	C	C	NA	NA	NA	C	C
1A	0	Scaffold1891605	5896	G/C	G	G	G	C	G	NA	C	NA	C	C	G	G	C	G	G	G	NA	C	NA	NA	NA	G	G	G	NA	C	NA	G	G
1A	0	Scaffold1891605	5937	T/G	T	T	T	G	T	NA	G	NA	G	G	T	T	G	NA	NA	T	T	G	NA	G	NA	NA	T	T	NA	G	NA	T	T
1A	0	Scaffold1891605	5950	C/T	C	C	C	T	C	NA	T	NA	T	T	C	C	T	C	NA	C	C	T	NA	T	C	C	C	C	NA	T	NA	C	C
1A	0	Scaffold1891605	5957	T/G	T	T	T	G	T	T	G	NA	G	G	T	T	G	NA	NA	T	T	G	NA	G	NA	T	T	T	NA	G	NA	T	T
1A	0	Scaffold1891605	6014	A/G	A	A	A	G	A	A	G	NA	G	G	A	A	G	A	A	NA	A	NA	A	G	A	A	A	A	NA	G	NA	A	A
1A	0	Scaffold1891605	6071	G/A	G	G	G	A	G	G	A	NA	A	G	G	G	A	NA	G	G	G	A	NA	A	NA	G	G	G	G	A	NA	G	G
1A	0	Scaffold1891605	6074	T/C	T	T	T	C	T	T	C	NA	C	T	T	T	C	T	T	T	T	C	NA	C	NA	T	T	T	T	C	NA	T	T
1A	0	Scaffold1891605	6089	T/C	T	T	T	C	T	NA	C	NA	C	T	T	T	C	T	NA	T	T	C	NA	C	NA	T	T	T	T	C	NA	T	T
1A	0	Scaffold1891605	6092	G/T	G	G	G	T	G	NA	T	NA	T	T	G	G	T	G	NA	G	G	T	NA	T	NA	NA	G	G	G	T	NA	G	G
1A	0	Scaffold1891605	6248	G/A	G	G	G	A	G	G	A	NA	G	G	G	G	A	G	G	G	G	NA	G	NA	G	G	G	G	G	NA	NA	G	G
1A	0	Scaffold1891605	6258	C/T	C	C	C	T	C	C	T	NA	C	T	C	C	T	C	C	C	NA	C	C	NA	C	C	C	C	C	NA	NA	C	C
1A	0	Scaffold1891605	6265	G/A	NA	G	G	A	G	G	A	NA	G	A	G	G	A	G	G	G	NA	G	G	NA	G	G	G	G	G	NA	NA	G	G
1A	0	Scaffold1891605	6318	T/C	T	T	T	NA	T	T	C	NA	C	NA	T	T	C	T	T	T	T	NA	T	NA	T	T	T	T	T	NA	NA	T	T
1A	0	Scaffold1891605	6547	C/T	C	C	C	C	C	T	C	NA	C	C	C	T	C	T	T	T	NA	C	C	NA	T	NA	C	C	NA	C	NA	C	C
1A	0	Scaffold1891605	6560	A/T	A	A	A	A	A	A	T	NA	T	A	A	A	T	A	A	A	NA	NA	A	NA	A	NA	A	A	NA	T	NA	A	A
1A	0	Scaffold1891605	6581	C/T	C	C	C	T	C	C	T	NA	T	C	C	C	T	C	C	C	NA	T	C	NA	C	NA	C	C	NA	T	NA	C	C
1A	0	Scaffold1891605	6589	T/C	T	T	T	C	T	T	C	NA	C	NA	T	T	C	T	T	T	NA	C	T	C	T	NA	T	T	NA	C	NA	T	T
1A	0	Scaffold3593021	1670	T/A	T	T	T	T	T	T	NA	T	T	NA	T	T	T	NA	T	T	T	NA	T	T	T	T	T	T	T	T	T	T	A
1A	0	Scaffold3593021	2184	G/C	NA	G	G	NA	G	G	G	G	G	NA	G	NA	G	G	G	G	G	G	NA	G	NA	NA	G	C	G	G	G	G	C
1A	0	Scaffold3977327	6067	G/A	G	G	G	NA	G	G	G	G	A	NA	G	G	A	G	G	G	G	NA	G	NA	G	G	G	G	G	NA	NA	G	G
1A	0	Scaffold3977327	6369	T/C	T	NA	T	T	T	T	NA	NA	T	NA	T	T	C	T	T	T	T	NA	T	NA	T	T	T	T	T	C	NA	T	T
1A	0	Scaffold3977327	35215	A/T	A	A	NA	NA	A	A	T	NA	NA	A	NA	A	T	T	A	A	A	T	A	T	NA	A	NA	A	NA	NA	NA	A	A
1A	0	Scaffold3977327	35217	T/A	T	T	NA	NA	T	T	A	NA	NA	T	NA	T	A	NA	T	T	T	A	T	A	NA	T	NA	T	NA	NA	NA	T	T
1A	0	Scaffold3977327	35221	C/T	C	C	NA	NA	C	NA	T	C	NA	C	NA	C	T	NA	C	C	C	T	C	T	NA	C	NA	C	NA	NA	NA	C	C
1A	0	Scaffold3977327	35227	C/G	C	C	NA	NA	C	NA	G	G	NA	C	NA	C	G	NA	C	C	C	G	NA	G	NA	C	C	C	NA	G	NA	C	C
1A	0	Scaffold3977327	35423	C/T	C	C	C	C	C	C	C	NA	C	C	C	C	C	C	C	C	C	C	T	C	T	C	C	C	NA	C	NA	C	C
1A	0	Scaffold3977327	52640	C/G	C	C	C	NA	C	C	NA	G	G	C	NA	C	NA	C	C	C	C	NA	NA	NA	C	NA	C	C	C	NA	G	NA	C
1A	0	Scaffold3977327	52935	G/A	G	G	G	NA	G	G	NA	A	A	G	NA	G	NA	G	G	G	G	NA	G	NA	G	G	G	G	NA	NA	A	G	G
1A	0	Scaffold4109843	8512	C/T	T	T	T	T	T	T	T	C	T	C	T	T	T	T	T	T	T	T	NA	T	T	T	T	C	C	T	C	T	C
1A	0	Scaffold4109843	8662	A/G	G	G	G	G	G	G	G	A	G	A	G	G	G	G	G	G	G	G	G	G	G	G	G	A	A	G	A	G	A
1A	0	Scaffold4109843	9085	G/T	T	T	T	T	T	T	T	G	NA	NA	T	T	T	T	T	T	T	T	T	T	T	T	T	G	G	T	G	T	G
1A	0	Scaffold4109843	9097	T/C	C	C	C	C	C	C	C	T	NA	C	C	C	C	C	C	C	C	C	C	C	C	C	C	C	T	C	T	C	C
1A	0	Scaffold4109843	9969	G/A	G	G	G	G	G	G	G	G	G	A	G	G	G	G	G	G	G	G	G	G	G	G	G	A	G	G	G	G	A
1A	0	Scaffold4109843	10101	C/T	T	T	NA	T	T	T	T	C	T	C	T	T	T	T	T	T	T	T	T	T	T	T	T	C	C	T	C	T	C
1A	0	Scaffold4109843	10532	G/A	G	G	G	G	G	G	G	G	G	NA	G	G	G	G	G	G	G	G	G	G	G	G	G	A	G	G	G	G	A
1A	0	Scaffold4109843	10640	C/T	C	C	C	C	C	C	C	T	C	C	C	C	C	C	C	C	C	C	C	C	C	C	C	C	C	C	C	C	C
1A	0	Scaffold4109843	10933	C/T	C	C	C	C	NA	C	C	C	C	C	C	C	C	C	C	C	C	C	C	C	C	C	C	NA	C	C	C	C	T
1A	0	Scaffold6753645	1003	C/T	T	T	T	T	T	T	T	C	T	T	T	T	T	NA	T	NA	NA	NA	NA	T	NA	T	T	T	C	T	C	T	T
1A	0	Scaffold6753645	1347	A/C	C	C	NA	C	C	C	C	A	C	C	C	C	C	C	C	C	C	NA	C	C	NA	C	C	C	A	NA	A	C	C
1A	1.7075	Scaffold2282709	8365	G/A	G	G	G	NA	NA	G	NA	G	G	NA	A	G	NA	G	G	G	G	A	G	NA	G	G	G	G	NA	NA	A	G	G
1A	1.7075	Scaffold2282709	8375	G/T	G	G	G	NA	NA	G	NA	T	T	NA	T	G	NA	G	G	G	G	T	G	NA	G	G	NA	G	NA	NA	T	G	G
1A	1.7075	Scaffold2282709	8387	C/T	C	C	C	NA	NA	C	NA	T	T	NA	T	C	NA	C	C	C	C	T	C	NA	C	C	NA	C	NA	NA	T	C	C
1A	1.7075	Scaffold2282709	8843	C/A	C	C	C	C	C	C	NA	NA	A	NA	A	C	NA	C	C	C	C	NA	NA	NA	C	C	C	C	C	NA	A	C	C
1A	1.7075	Scaffold2282709	8849	T/C	T	T	T	T	T	T	NA	NA	C	NA	C	T	NA	T	T	T	T	NA	NA	NA	T	T	T	T	T	NA	C	T	T
1A	1.7075	Scaffold2282709	8856	A/C	A	A	A	A	A	A	NA	NA	C	NA	C	A	NA	A	A	A	A	NA	A	NA	A	A	A	A	A	NA	C	A	A
1A	1.7075	Scaffold2282709	8859	G/A	G	G	G	G	G	G	NA	NA	A	NA	A	G	NA	G	G	G	G	NA	G	NA	G	G	G	G	G	NA	A	G	G
1A	1.7075	Scaffold2282709	8865	G/T	G	G	G	G	NA	G	NA	NA	T	NA	T	G	NA	G	G	G	G	NA	G	NA	G	G	G	G	G	NA	T	G	G
1A	1.7075	Scaffold2282709	8871	C/T	C	C	C	C	NA	C	NA	NA	T	NA	T	C	NA	C	C	C	C	NA	C	NA	C	C	C	C	C	NA	T	C	C
1A	1.7075	Scaffold2282709	9650	C/T	C	C	C	T	NA	C	NA	C	C	T	T	C	NA	C	C	C	C	T	C	NA	C	C	C	C	NA	C	T	C	C
1A	1.7075	Scaffold6328630	2423	G/T	G	G	G	G	G	G	NA	G	G	T	G	G	NA	G	G	G	NA	NA	G	G	G	NA	NA	G	G	G	G	G	G
1A	3.415	Scaffold214817	1135	C/T	C	C	NA	NA	NA	C	C	NA	NA	C	C	T	C	C	C	C	C	C	NA	C	C	C	C	C	T	NA	C	NA	C
1A	3.415	Scaffold214817	1153	C/T	C	C	NA	NA	NA	NA	C	NA	C	C	NA	T	NA	C	C	C	C	NA	NA	C	C	C	NA	C	T	C	C	C	C
1A	3.415	Scaffold214817	1224	C/A	C	NA	NA	C	A	C	NA	C	A	C	NA	C	C	NA	C	C	C	A	NA	C	C	NA	NA	NA	C	C	C	C	C
1A	3.415	Scaffold273333	2983	T/C	C	C	C	C	C	C	C	C	NA	C	C	C	C	C	C	NA	C	C	NA	C	T	C	C	C	C	C	C	C	C
1A	3.415	Scaffold273333	3027	T/C	T	T	T	C	T	T	C	T	NA	T	T	T	C	NA	T	T	T	NA	NA	C	T	T	T	T	T	T	T	T	T
1A	3.415	Scaffold273333	3037	G/T	G	G	G	T	G	G	T	G	NA	G	G	G	T	NA	G	G	G	NA	NA	T	G	G	G	G	G	G	G	G	G
1A	3.415	Scaffold399198	9547	A/C	A	C	A	A	C	A	C	A	C	C	A	A	A	A	C	A	C	A	NA	NA	A	C	A	C	A	C	A	C	C
1A	3.415	Scaffold399198	9557	A/T	A	T	A	T	T	A	T	A	T	T	A	A	T	A	T	A	T	A	NA	T	A	T	A	T	A	T	A	T	T
1A	3.415	Scaffold399198	9668	G/T	G	T	G	T	T	G	G	NA	T	T	G	G	T	G	NA	NA	T	NA	G	T	G	T	G	T	G	G	G	T	T
1A	3.415	Scaffold399198	9669	C/T	C	T	C	T	T	C	C	NA	T	T	C	C	T	C	NA	NA	T	C	C	T	C	T	C	T	C	C	C	T	T
1A	3.415	Scaffold399198	9716	C/A	C	A	C	C	A	C	C	C	C	A	C	NA	C	C	A	NA	A	C	C	NA	C	A	C	A	C	C	C	A	A
1A	3.415	Scaffold399198	9811	C/G	C	G	C	G	G	C	G	C	G	G	C	C	G	C	G	NA	NA	NA	C	G	C	G	C	G	C	G	C	G	G
1A	3.415	Scaffold399198	10660	C/T	C	T	C	C	T	C	C	C	C	NA	C	C	C	C	NA	C	T	C	C	C	C	T	C	T	C	C	C	T	T
1A	3.415	Scaffold399198	10775	C/A	C	C	C	NA	C	C	C	NA	A	NA	C	C	A	C	C	C	C	C	NA	A	C	C	C	C	C	C	C	C	C
1A	3.415	Scaffold399198	10802	C/T	C	C	C	NA	C	C	C	NA	T	NA	C	C	T	NA	C	C	C	NA	C	T	C	C	C	C	C	C	C	C	C
1A	3.415	Scaffold399198	10866	C/T	C	C	C	NA	C	C	C	C	T	C	C	C	T	C	C	C	C	C	NA	T	C	C	C	C	C	C	C	C	C
1A	3.415	Scaffold399198	10941	T/C	T	T	T	T	T	T	C	T	T	T	T	T	T	T	T	T	T	T	T	T	T	T	T	T	T	NA	T	T	T
1A	3.415	Scaffold399198	11007	C/T	C	T	C	T	T	C	T	NA	T	T	C	C	T	C	T	C	T	C	C	T	C	T	C	T	C	NA	C	T	T
1A	3.415	Scaffold399198	11255	T/C	T	NA	T	T	C	T	T	T	T	NA	T	T	T	T	C	T	NA	T	T	T	T	C	T	NA	T	T	NA	NA	NA
1A	3.415	Scaffold399198	11460	C/T	C	C	C	T	C	C	C	C	NA	C	C	C	T	C	C	C	NA	C	C	T	C	C	C	C	C	C	C	C	C
1A	3.415	Scaffold431800	2726	T/C	NA	T	T	T	T	T	T	T	T	T	C	T	T	T	T	T	NA	T	T	T	T	NA	T	T	T	T	C	T	T
1A	3.415	Scaffold431800	2859	G/A	NA	G	G	G	G	G	G	G	G	G	A	G	G	G	NA	G	NA	G	G	G	G	NA	G	G	G	G	A	G	G
1A	3.415	Scaffold431800	2881	G/T	NA	T	T	T	T	T	T	T	T	T	T	T	T	NA	NA	G	NA	T	T	T	G	NA	T	T	T	T	T	T	T
1A	3.415	Scaffold431800	3600	C/T	NA	C	C	C	C	C	C	C	C	C	T	C	C	C	C	C	NA	NA	NA	C	C	NA	C	C	C	NA	T	C	C
1A	3.415	Scaffold431800	3603	A/G	NA	G	G	G	G	G	G	G	G	G	G	G	G	G	G	A	NA	NA	NA	G	A	NA	G	G	G	NA	G	G	G
1A	3.415	Scaffold431800	3713	A/G	NA	G	G	G	G	G	G	G	NA	G	G	G	G	G	G	A	NA	G	NA	NA	A	NA	G	G	G	NA	G	G	G
1A	3.415	Scaffold431800	3716	A/G	NA	G	G	G	G	G	G	G	NA	G	G	G	G	G	G	A	NA	G	NA	NA	A	NA	G	G	G	NA	G	G	G
1A	3.415	Scaffold431800	3717	A/C	NA	C	C	C	C	C	C	C	NA	C	C	C	C	C	C	A	NA	C	NA	NA	A	NA	C	C	C	NA	C	C	C
1A	3.415	Scaffold431800	3746	C/T	NA	T	T	T	T	NA	T	T	T	T	T	T	T	T	T	C	NA	T	NA	T	C	NA	T	T	T	NA	T	T	T
1A	3.415	Scaffold473443	32951	G/A	NA	A	A	A	A	A	A	A	NA	A	A	A	A	A	A	NA	A	A	NA	NA	G	NA	NA	A	A	A	A	A	A
1A	3.415	Scaffold473443	32957	A/C	NA	C	C	C	C	C	C	C	NA	C	C	C	C	C	C	NA	C	C	NA	NA	A	NA	NA	C	C	C	C	C	C
1A	3.415	Scaffold473443	32985	A/C	NA	C	C	C	C	C	C	C	NA	C	C	C	C	C	C	NA	C	C	NA	C	A	C	C	C	C	C	C	C	C
1A	3.415	Scaffold473443	33028	T/C	T	T	T	C	T	T	C	NA	C	NA	T	C	C	T	T	NA	T	T	NA	C	T	T	T	T	T	T	T	T	T
1A	3.415	Scaffold473443	33031	T/C	T	C	C	C	C	C	C	C	C	C	C	C	C	C	C	NA	T	C	NA	C	T	T	C	C	C	T	C	C	C
1A	3.415	Scaffold473443	33044	C/G	C	G	G	G	G	G	G	G	G	NA	C	G	G	G	G	NA	C	G	NA	G	C	C	G	G	G	C	C	G	G
1A	3.415	Scaffold473443	33052	G/T	T	G	G	G	G	G	G	G	G	G	G	G	G	G	G	NA	T	G	NA	G	G	T	G	G	G	T	G	G	G
1A	3.415	Scaffold473443	33063	T/C	C	C	C	C	C	C	C	C	C	C	C	C	C	C	C	NA	C	C	NA	C	T	C	C	C	C	C	C	C	C
1A	3.415	Scaffold473443	33102	T/A	A	A	A	A	A	A	A	A	A	A	A	A	NA	A	A	NA	A	A	T	A	T	NA	A	A	A	A	A	A	A
1A	3.415	Scaffold473443	33144	T/C	C	C	C	C	C	C	C	C	NA	C	C	C	C	C	C	NA	C	NA	T	C	T	C	C	C	C	C	C	C	C
1A	3.415	Scaffold473443	33197	T/A	A	A	A	A	A	A	A	A	A	A	A	A	A	A	A	NA	A	A	T	A	T	A	A	A	A	A	A	A	A
1A	3.415	Scaffold473443	33229	T/C	C	C	C	C	C	C	C	C	C	C	C	C	C	C	C	NA	C	C	NA	C	T	C	C	C	C	C	C	C	C
1A	3.415	Scaffold473443	33326	A/G	A	G	G	G	G	G	G	G	G	G	A	G	G	G	G	NA	NA	G	A	G	A	A	G	G	G	A	A	G	G
1A	3.415	Scaffold473443	33357	T/C	C	C	C	C	C	C	C	NA	C	C	C	C	C	C	C	NA	C	C	T	C	T	C	C	C	C	C	NA	C	C
1A	3.415	Scaffold473443	33407	A/G	A	G	G	G	G	G	G	G	G	G	G	G	G	G	G	NA	NA	NA	NA	G	A	A	G	G	G	A	G	G	G
1A	3.415	Scaffold473443	33433	T/A	A	A	A	A	A	A	A	A	A	A	A	A	A	A	A	NA	A	NA	NA	A	T	A	A	A	A	A	A	A	A
1A	3.415	Scaffold473443	33492	A/G	G	G	G	G	G	G	G	G	G	G	G	G	G	G	G	NA	G	G	NA	G	A	G	G	G	G	G	G	G	G
1A	3.415	Scaffold473443	33559	C/T	T	T	T	T	T	T	T	T	T	T	T	T	T	T	T	T	T	T	T	T	C	T	T	T	T	T	T	T	T
1A	3.415	Scaffold473443	33566	G/C	C	C	C	C	C	C	C	C	C	C	C	C	C	C	C	C	C	C	C	C	G	C	C	C	C	C	C	C	C
1A	3.415	Scaffold473443	33591	A/C	C	C	C	C	C	C	C	C	C	C	C	C	C	C	C	C	C	C	NA	C	A	C	C	C	C	C	C	C	C
1A	3.415	Scaffold473443	33655	T/A	A	A	A	A	A	A	A	A	A	A	A	A	A	A	A	NA	A	NA	T	A	T	A	A	A	A	A	A	A	A
1A	3.415	Scaffold473443	33720	G/C	G	G	G	G	G	G	G	G	G	G	G	G	G	G	G	NA	G	G	G	G	G	G	G	C	G	G	G	C	C
1A	3.415	Scaffold473443	33721	T/A	A	A	A	A	A	A	A	A	A	A	A	A	A	A	A	NA	A	A	T	A	T	A	A	A	A	A	A	A	A
1A	3.415	Scaffold473443	33850	T/C	C	C	C	C	C	C	C	C	C	C	C	C	C	C	C	C	C	C	C	C	T	C	C	C	C	C	C	C	C
1A	3.415	Scaffold473443	33868	A/C	C	C	C	C	C	C	C	C	C	C	C	C	C	C	C	C	C	C	NA	C	A	C	C	C	C	C	C	C	C
1A	3.415	Scaffold473443	33870	C/G	C	C	C	C	C	C	C	C	C	C	G	C	C	C	C	C	C	C	C	C	C	C	C	C	C	C	C	C	C
1A	3.415	Scaffold473443	33902	G/A	G	G	G	G	G	G	G	G	G	G	A	G	G	G	G	G	G	G	G	G	G	G	G	G	G	G	A	G	G
1A	3.415	Scaffold473443	33978	C/T	C	C	C	C	C	C	C	C	C	C	NA	C	C	C	C	NA	C	C	NA	C	C	C	C	C	C	C	T	C	C
1A	3.415	Scaffold473443	33996	A/G	G	G	G	G	G	G	G	G	G	G	G	G	G	G	G	NA	G	G	A	G	A	G	G	G	G	G	G	G	G
1A	3.415	Scaffold473443	34007	A/G	G	G	G	G	G	G	G	G	G	G	G	G	G	G	G	NA	G	G	A	G	A	G	G	G	G	G	G	G	G
1A	3.415	Scaffold473443	34073	C/G	G	G	G	G	G	G	G	G	G	G	G	G	G	G	G	NA	G	G	G	G	C	G	G	G	G	G	G	G	G
1A	3.415	Scaffold473443	34083	G/A	G	G	NA	G	G	G	G	G	G	G	G	G	G	A	G	NA	G	G	NA	G	G	G	G	G	G	G	G	G	G
1A	3.415	Scaffold473443	34132	G/A	A	A	A	A	A	A	A	A	A	A	A	A	A	A	A	NA	A	A	NA	A	G	A	A	A	A	NA	A	A	A
1A	3.415	Scaffold473443	34161	A/G	G	G	G	G	G	G	G	G	G	G	G	G	G	G	G	NA	G	G	NA	G	A	G	G	G	G	NA	G	G	G
1A	3.415	Scaffold473443	34162	C/T	T	T	T	T	T	T	T	T	T	T	T	T	T	T	T	NA	T	T	NA	T	C	T	T	T	T	T	T	T	T
1A	3.415	Scaffold473443	34213	T/A	A	A	A	A	A	A	A	NA	A	A	A	A	A	A	A	NA	A	A	NA	A	T	A	A	A	A	A	A	A	A
1A	3.415	Scaffold473443	34341	C/T	C	C	C	C	C	C	C	C	C	C	T	C	C	C	C	NA	C	NA	C	C	C	C	C	C	C	C	T	C	C
1A	3.415	Scaffold473443	34366	T/A	A	A	A	A	A	A	A	A	A	A	A	A	A	A	A	NA	A	NA	T	A	T	A	A	A	A	A	A	A	A
1A	3.415	Scaffold473443	34422	T/G	G	G	G	G	G	G	G	G	G	G	G	G	G	G	G	NA	G	G	NA	G	T	G	G	G	G	G	G	G	G
1A	3.415	Scaffold473443	34481	G/C	C	C	C	C	C	C	C	C	C	C	C	C	C	C	C	NA	C	C	C	C	G	C	C	C	C	C	C	C	C
1A	3.415	Scaffold473443	34501	G/A	A	A	A	A	A	A	A	A	A	A	A	A	A	A	A	NA	A	A	G	A	G	A	A	A	A	A	A	A	A
1A	3.415	Scaffold473443	34566	A/T	A	T	T	T	T	T	T	T	T	T	NA	T	T	T	T	NA	A	T	A	T	A	A	T	T	T	A	A	T	T
1A	3.415	Scaffold473443	34581	G/T	T	T	T	T	T	T	T	T	T	T	T	T	T	T	T	NA	T	T	G	T	G	T	T	T	T	T	T	T	T
1A	3.415	Scaffold473443	34668	T/G	G	G	G	G	G	G	G	G	G	G	G	G	G	G	G	NA	G	G	T	G	T	G	G	G	G	G	G	G	G
1A	3.415	Scaffold473443	34731	T/C	T	C	C	C	C	C	C	C	C	C	C	C	C	C	C	NA	T	C	T	C	T	T	C	C	C	T	C	C	C
1A	3.415	Scaffold473443	35007	T/G	T	G	G	G	NA	G	G	G	G	G	T	NA	G	G	G	NA	T	G	NA	G	T	T	G	G	G	T	T	G	G
1A	3.415	Scaffold473443	35038	G/A	A	A	A	A	NA	A	A	NA	A	A	A	A	A	A	A	A	A	A	A	A	G	A	A	A	A	A	A	A	A
1A	3.415	Scaffold473443	35058	G/A	A	A	A	A	A	A	A	A	A	A	A	A	A	A	A	A	A	A	NA	A	G	A	A	A	A	A	A	A	A
1A	3.415	Scaffold473443	35160	T/G	G	G	G	G	G	G	G	G	G	G	G	G	G	G	G	G	G	G	T	G	T	G	G	G	G	G	G	G	G
1A	3.415	Scaffold473443	35402	A/G	G	G	G	G	G	G	G	G	G	G	G	G	G	G	G	NA	G	G	A	G	A	G	G	G	G	G	G	G	G
1A	3.415	Scaffold473443	35428	C/T	C	T	T	T	T	T	T	T	T	T	C	T	T	T	T	NA	C	T	C	T	C	C	T	T	T	C	C	T	T
1A	3.415	Scaffold473443	35447	C/T	T	T	T	T	T	T	T	T	T	T	T	T	T	T	T	NA	T	T	C	T	C	T	T	T	T	T	T	T	T
1A	3.415	Scaffold473443	35611	G/A	G	A	A	A	A	A	A	A	A	A	A	A	A	A	A	NA	G	NA	G	A	G	NA	A	A	A	G	A	A	A
1A	3.415	Scaffold473443	35669	T/A	A	T	T	T	T	T	T	T	T	T	T	T	T	T	T	T	A	T	T	T	T	NA	T	T	T	A	T	T	T
1A	3.415	Scaffold473443	35722	T/A	T	A	A	A	A	A	A	A	A	A	A	A	A	NA	A	A	T	NA	T	A	T	T	A	A	A	T	A	A	A
1A	3.415	Scaffold473443	35725	C/T	T	T	T	T	T	T	T	T	T	T	T	T	T	NA	T	T	T	NA	C	T	C	T	T	T	T	T	T	T	T
1A	3.415	Scaffold473443	35755	G/A	G	A	A	A	A	A	A	A	A	A	A	A	A	A	A	NA	G	NA	G	A	G	NA	A	A	A	G	A	A	A
1A	3.415	Scaffold473443	35819	G/A	A	G	G	G	G	G	G	G	G	G	G	G	G	G	G	NA	A	G	G	G	G	A	G	G	G	A	G	G	G
1A	3.415	Scaffold473443	35960	A/G	G	G	G	G	G	G	G	G	G	G	G	G	G	G	G	NA	G	G	NA	G	A	G	G	NA	G	G	G	G	G
1A	3.415	Scaffold473443	35974	C/T	T	T	T	T	T	T	T	T	T	T	T	T	T	NA	T	NA	NA	T	C	T	C	T	T	NA	T	T	T	T	T
1A	3.415	Scaffold473443	36008	C/T	T	T	T	T	T	T	T	T	T	T	T	T	T	T	T	NA	T	T	T	T	C	T	T	T	T	T	T	T	T
1A	3.415	Scaffold473443	36092	A/G	G	G	G	G	G	G	G	G	G	G	G	G	G	G	G	NA	G	G	A	G	A	G	G	G	G	G	G	G	G
1A	3.415	Scaffold473443	36186	G/A	A	A	A	A	A	A	A	A	A	A	A	A	A	A	A	NA	A	A	NA	A	G	A	A	A	A	A	A	A	A
1A	3.415	Scaffold473443	36217	G/A	A	A	A	A	A	A	A	A	A	A	A	A	A	A	A	NA	A	A	G	A	G	A	A	A	A	A	A	A	A
1A	3.415	Scaffold473443	36280	G/T	T	T	T	T	T	T	T	T	T	T	T	T	T	T	T	NA	T	T	T	T	G	T	T	T	T	T	T	T	T
1A	3.415	Scaffold473443	36359	C/A	C	A	A	A	A	A	A	A	A	A	C	A	A	A	A	NA	NA	A	C	A	C	C	A	A	C	C	C	A	A
1A	3.415	Scaffold473443	36412	G/A	A	A	A	A	A	A	A	A	A	A	A	A	A	A	A	NA	A	A	G	A	G	A	A	A	A	A	A	A	A
1A	3.415	Scaffold473443	36432	A/C	C	C	C	C	C	C	C	C	C	C	C	C	C	C	C	NA	C	C	A	C	A	C	C	C	C	C	C	C	C
1A	3.415	Scaffold473443	36532	A/T	T	T	T	T	T	T	T	T	T	T	T	T	T	T	T	NA	T	T	A	T	A	T	T	T	T	T	T	T	T
1A	3.415	Scaffold473443	36608	T/C	T	C	C	C	C	C	C	C	C	C	T	C	C	C	C	NA	NA	C	T	C	T	NA	C	C	C	T	T	C	C
1A	3.415	Scaffold473443	36631	T/C	C	C	C	C	C	C	C	C	C	C	C	C	C	C	C	NA	C	C	T	C	T	C	C	C	C	C	C	C	C
1A	3.415	Scaffold473443	36732	G/A	G	G	G	G	G	G	G	G	G	G	G	G	G	G	G	NA	G	G	NA	G	G	G	G	G	G	G	A	G	G
1A	3.415	Scaffold473443	36767	A/G	A	G	G	G	G	G	G	G	G	G	A	G	G	G	G	NA	A	G	A	G	A	A	G	G	NA	NA	A	G	G
1A	3.415	Scaffold473443	36772	A/T	T	T	T	T	T	T	T	T	T	T	T	T	T	T	T	NA	T	T	T	T	A	T	T	T	T	T	T	T	T
1A	3.415	Scaffold473443	36775	A/C	C	C	C	C	C	C	C	C	C	C	C	C	C	C	C	NA	C	C	C	C	A	C	C	C	NA	C	C	C	C
1A	3.415	Scaffold473443	36956	C/T	T	T	T	T	T	T	T	T	T	T	T	T	T	T	T	NA	T	T	NA	T	C	T	T	T	T	T	T	T	T
1A	3.415	Scaffold473443	37050	A/G	A	A	A	A	A	A	A	A	A	A	A	A	A	A	A	NA	A	A	A	A	A	A	A	A	A	A	G	A	A
1A	3.415	Scaffold473443	37060	A/G	A	G	G	G	G	G	G	G	G	G	A	G	G	G	G	NA	A	G	A	G	NA	A	G	G	NA	A	A	G	G
1A	3.415	Scaffold473443	37107	C/G	G	G	G	G	G	G	G	G	G	G	G	G	G	G	G	NA	G	G	C	G	NA	G	G	G	G	G	G	G	G
1A	3.415	Scaffold473443	37135	A/C	C	C	C	C	C	C	C	C	C	C	C	C	C	C	C	NA	C	C	A	C	C	C	C	C	C	C	C	C	C
1A	3.415	Scaffold473443	37150	A/G	G	G	G	G	G	G	G	G	G	G	G	G	G	G	G	NA	G	G	A	G	G	G	G	G	G	G	G	G	G
1A	3.415	Scaffold473443	37265	A/G	G	G	G	G	G	G	G	G	G	G	G	G	G	G	G	NA	NA	G	A	G	A	G	NA	G	G	G	G	G	G
1A	3.415	Scaffold473443	37286	T/A	A	A	A	A	A	A	A	A	A	A	A	A	A	A	A	NA	NA	A	A	A	T	NA	NA	A	A	A	A	A	A
1A	3.415	Scaffold473443	37447	G/A	G	G	G	G	G	G	G	G	G	G	G	G	G	G	G	A	G	G	A	G	G	G	G	G	G	G	G	G	G
1A	3.415	Scaffold473443	37567	A/G	G	G	G	G	G	G	G	G	G	G	G	G	G	G	G	NA	G	G	A	G	A	NA	G	G	G	G	G	G	G
1A	3.415	Scaffold473443	37626	T/C	C	C	C	C	C	C	C	C	C	C	C	C	C	C	C	NA	C	C	C	C	T	C	C	C	C	C	C	C	C
1A	3.415	Scaffold473443	37630	C/G	NA	C	C	C	C	C	C	C	C	C	C	C	C	C	C	NA	NA	C	C	C	C	G	C	C	C	G	C	C	C
1A	3.415	Scaffold473443	37687	T/A	A	T	T	T	T	T	T	T	T	T	T	T	T	T	T	NA	NA	T	NA	T	T	A	T	T	T	NA	T	T	T
1A	3.415	Scaffold473443	37745	C/G	G	C	C	C	C	C	C	C	C	C	C	C	C	C	C	C	G	C	NA	C	C	NA	C	C	C	NA	C	C	C
1A	3.415	Scaffold473443	37746	T/C	C	C	C	C	C	C	C	C	C	C	C	C	C	C	C	T	C	C	NA	C	T	NA	C	C	C	C	C	C	C
1A	3.415	Scaffold473443	37747	T/C	C	C	C	C	C	C	C	C	C	C	C	C	C	C	C	T	C	C	NA	C	T	NA	C	C	C	C	C	C	C
1A	3.415	Scaffold473443	37766	T/C	C	C	C	C	C	C	C	C	C	C	C	C	C	C	C	T	C	C	NA	C	T	NA	C	C	C	C	C	C	C
1A	3.415	Scaffold473443	37799	G/A	G	G	G	G	G	G	G	G	G	G	A	G	G	G	G	G	G	G	NA	G	G	G	G	G	G	G	G	G	G
1A	3.415	Scaffold473443	37862	A/G	G	G	G	G	G	G	G	G	G	G	G	G	G	G	G	NA	G	G	NA	G	A	G	G	G	G	G	G	G	G
1A	3.415	Scaffold473443	37909	T/C	T	C	C	C	C	C	C	C	C	C	T	C	C	C	C	NA	NA	C	NA	C	T	NA	C	C	C	T	T	C	C
1A	3.415	Scaffold473443	38273	C/T	C	T	T	T	T	T	T	T	T	T	T	T	T	T	T	NA	C	T	NA	T	C	C	T	T	T	C	T	T	T
1A	3.415	Scaffold473443	38286	T/C	C	C	C	C	C	C	C	C	C	C	C	C	C	C	C	NA	C	C	T	C	T	NA	C	C	C	C	C	C	C
1A	3.415	Scaffold473443	38391	T/A	A	T	T	T	T	T	T	T	T	T	T	T	T	T	T	T	A	T	T	T	T	NA	T	T	T	A	T	T	T
1A	3.415	Scaffold473443	38516	A/C	C	C	C	C	C	C	C	C	C	C	C	C	C	C	C	NA	C	C	NA	C	A	C	C	C	C	C	C	C	C
1A	3.415	Scaffold473443	38537	T/C	T	C	C	C	C	C	C	C	C	C	T	C	C	C	C	NA	T	C	NA	C	T	T	C	C	C	T	T	C	C
1A	3.415	Scaffold473443	38626	G/A	G	G	G	G	G	G	G	G	G	G	A	G	G	G	G	G	G	G	G	G	G	G	G	G	G	G	A	G	G
1A	3.415	Scaffold473443	38635	A/G	G	G	G	G	G	G	G	G	G	G	G	G	G	G	G	G	G	G	A	G	A	G	G	G	G	G	G	G	G
1A	3.415	Scaffold473443	38774	C/G	C	C	C	C	C	C	C	G	C	C	C	C	C	C	C	C	C	C	C	C	C	NA	G	C	C	C	C	C	C
1A	3.415	Scaffold473443	38791	A/G	G	G	G	G	G	G	G	G	G	G	G	G	G	G	G	A	G	G	A	G	A	G	G	G	G	G	G	G	G
1A	3.415	Scaffold473443	38882	C/T	T	T	T	T	T	T	T	T	T	T	T	T	T	T	T	C	T	T	C	T	C	T	T	T	T	T	T	T	T
1A	3.415	Scaffold473443	38989	G/A	G	NA	A	A	A	A	A	A	A	A	A	A	A	A	A	G	G	A	NA	A	G	G	A	A	A	G	A	A	A
1A	3.415	Scaffold473443	39035	G/C	C	C	C	C	C	C	C	C	C	C	C	C	C	C	C	NA	C	NA	NA	C	G	C	C	C	C	C	C	C	C
1A	3.415	Scaffold473443	39238	C/G	G	G	G	G	G	G	G	G	G	G	G	G	G	G	G	NA	G	G	NA	G	C	G	G	G	G	G	G	G	G
1A	3.415	Scaffold473443	39325	C/A	A	C	C	C	C	C	C	C	C	C	C	C	C	C	C	NA	A	C	C	C	C	A	C	C	C	NA	C	C	C
1A	3.415	Scaffold473443	39329	C/G	G	C	C	C	C	C	C	C	C	C	C	C	C	C	C	NA	G	C	C	C	C	G	C	C	NA	NA	C	C	C
1A	3.415	Scaffold473443	39382	A/G	G	G	G	G	G	G	G	G	G	G	G	G	G	G	G	NA	G	G	NA	G	A	G	G	G	G	G	G	G	G
1A	3.415	Scaffold473443	39411	A/G	G	G	G	G	G	G	G	G	G	G	G	G	G	G	G	NA	G	G	NA	G	A	G	G	G	G	G	G	G	G
1A	3.415	Scaffold473443	39520	T/C	C	T	T	T	T	NA	T	T	T	T	T	T	T	T	T	NA	C	T	T	T	T	C	T	T	T	C	T	T	T
1A	3.415	Scaffold473443	39563	C/A	A	A	A	A	A	A	A	A	A	NA	A	A	A	A	A	NA	A	A	C	A	C	A	A	A	A	A	A	A	A
1A	3.415	Scaffold473443	39694	G/A	A	A	A	A	A	A	A	A	A	A	A	A	A	A	A	NA	A	NA	G	A	G	A	A	A	A	A	A	A	A
1A	3.415	Scaffold473443	39800	C/A	A	A	A	A	A	A	A	A	A	A	A	A	A	A	A	NA	A	NA	C	A	C	A	A	A	A	A	A	A	A
1A	3.415	Scaffold473443	39873	A/T	T	NA	NA	T	T	T	NA	T	T	T	T	T	T	T	T	NA	T	NA	A	T	NA	T	NA	T	T	T	NA	T	NA
1A	3.415	Scaffold473443	39874	A/T	A	NA	NA	T	T	T	NA	T	T	T	A	T	T	T	T	NA	A	NA	A	T	NA	A	NA	T	T	A	NA	T	NA
1A	3.415	Scaffold473443	39927	T/C	C	C	C	C	C	C	C	C	C	C	C	C	C	C	C	NA	C	NA	C	C	T	C	C	C	C	C	C	C	C
1A	3.415	Scaffold473443	39991	T/C	C	C	C	C	C	C	C	C	C	C	C	C	C	C	C	NA	C	C	T	C	T	C	C	C	C	C	C	C	C
1A	3.415	Scaffold473443	39995	A/G	G	G	G	G	G	G	G	G	G	G	G	G	G	G	G	NA	G	G	A	G	A	G	G	G	G	G	G	G	G
1A	3.415	Scaffold473443	40090	A/T	T	A	A	A	A	A	A	A	A	A	A	A	A	A	A	NA	T	A	A	A	A	T	A	A	A	T	A	A	A
1A	3.415	Scaffold473443	40131	C/A	A	A	A	A	A	A	A	A	A	A	A	A	A	A	A	NA	A	A	C	A	C	A	A	A	A	A	A	A	A
1A	3.415	Scaffold473443	40136	A/G	G	G	G	G	G	G	G	G	G	G	G	G	G	G	G	NA	G	G	A	G	A	G	G	G	G	G	G	G	G
1A	3.415	Scaffold473443	40143	C/G	G	G	G	G	G	G	G	G	G	G	G	G	G	G	G	NA	G	G	C	G	C	G	G	G	G	G	G	G	G
1A	3.415	Scaffold473443	40193	T/G	G	G	G	G	G	G	G	G	G	G	G	G	G	G	G	NA	G	G	T	G	T	G	NA	G	G	G	NA	G	G
1A	3.415	Scaffold473443	40214	T/C	C	C	C	C	C	C	C	C	C	C	C	C	C	C	C	NA	C	C	T	C	T	NA	NA	C	C	C	C	C	C
1A	3.415	Scaffold473443	40215	A/G	G	G	G	G	G	G	G	G	G	G	G	G	G	G	G	NA	G	G	G	G	A	NA	NA	G	G	G	G	G	G
1A	3.415	Scaffold473443	40245	C/T	T	T	T	T	T	T	T	T	T	T	T	T	T	T	T	NA	T	T	NA	T	C	NA	NA	T	T	T	T	T	T
1A	3.415	Scaffold473443	40260	G/T	T	T	T	T	T	T	T	T	T	T	T	T	T	T	T	NA	T	T	G	T	G	NA	NA	T	T	T	T	NA	T
1A	3.415	Scaffold473443	40344	T/A	T	A	A	A	A	A	A	A	A	A	T	A	A	A	A	NA	NA	NA	T	A	T	T	A	A	A	NA	T	A	A
1A	3.415	Scaffold473443	40348	A/G	A	G	G	G	G	G	G	G	G	G	A	G	G	NA	G	NA	NA	G	A	G	A	A	G	G	G	NA	A	G	G
1A	3.415	Scaffold473443	40357	G/C	C	C	C	C	C	C	C	C	C	C	C	C	C	C	C	NA	C	C	NA	C	G	NA	C	C	C	NA	C	C	C
1A	3.415	Scaffold473443	40392	C/T	T	T	T	T	T	T	T	T	T	NA	T	T	T	T	T	NA	T	T	C	NA	C	NA	T	T	NA	T	T	T	T
1A	3.415	Scaffold473443	40393	T/A	A	T	T	T	T	T	T	T	T	NA	T	T	T	T	T	NA	A	T	T	T	T	NA	T	T	NA	NA	T	T	T
1A	3.415	Scaffold473443	40402	G/A	A	A	A	A	A	A	A	A	A	NA	A	A	A	A	A	NA	A	A	G	NA	G	NA	A	A	NA	A	A	A	A
1A	3.415	Scaffold473443	40429	C/T	T	C	C	C	C	C	C	C	C	C	C	C	C	C	C	NA	NA	C	C	C	C	T	C	C	NA	T	C	C	C
1A	3.415	Scaffold473443	40450	G/A	A	A	A	A	A	A	A	A	A	A	A	A	A	A	A	NA	A	A	A	NA	G	A	A	A	A	A	A	A	A
1A	3.415	Scaffold473443	40454	G/T	T	T	T	T	T	T	T	T	T	T	T	T	T	T	T	NA	T	T	G	NA	G	T	T	T	T	T	T	T	T
1A	3.415	Scaffold473443	40471	G/A	A	A	A	A	A	A	A	A	A	A	A	A	A	A	A	NA	A	A	G	A	G	A	A	A	A	A	A	A	A
1A	3.415	Scaffold473443	40503	T/C	C	C	C	C	C	C	C	C	C	C	C	C	C	C	C	NA	C	C	C	C	T	C	C	C	C	C	C	C	C
1A	3.415	Scaffold473443	40507	C/T	T	C	C	C	C	C	C	C	C	C	C	C	C	C	C	NA	NA	C	C	C	C	T	C	C	C	T	C	C	C
1A	3.415	Scaffold473443	40530	C/T	T	T	T	T	T	T	T	T	T	T	T	T	T	T	T	NA	T	T	C	NA	C	T	T	T	T	T	T	T	T
1A	3.415	Scaffold473443	40569	G/A	A	A	A	A	A	NA	A	A	A	A	A	A	A	A	A	NA	A	A	G	NA	G	A	A	A	A	A	A	A	A
1A	3.415	Scaffold473443	40593	C/G	G	C	C	C	C	C	C	C	C	C	C	C	C	C	C	NA	G	NA	C	C	C	G	C	C	C	G	C	C	C
1A	3.415	Scaffold473443	40638	A/G	G	G	G	G	G	NA	G	G	G	G	G	G	G	G	G	NA	NA	G	A	G	A	G	G	G	G	G	G	G	G
1A	3.415	Scaffold473443	40718	T/A	A	A	A	A	A	A	A	A	A	A	A	A	A	A	A	A	A	A	T	A	T	A	A	A	A	A	A	A	A
1A	3.415	Scaffold473443	40723	C/A	A	A	A	A	A	A	A	A	A	A	A	A	A	A	A	A	A	A	A	A	C	A	A	A	A	A	A	A	A
1A	3.415	Scaffold473443	40742	G/A	G	A	A	A	A	A	A	A	A	A	G	A	A	A	A	A	NA	A	G	A	G	G	A	A	A	G	NA	A	A
1A	3.415	Scaffold473443	40759	C/T	T	T	T	T	T	T	T	T	T	T	T	T	T	T	T	NA	T	T	C	T	C	T	T	T	T	T	T	T	T
1A	3.415	Scaffold473443	40765	A/C	C	C	C	C	C	C	C	C	C	C	C	C	C	C	C	NA	C	C	A	C	A	C	C	C	C	C	C	C	C
1A	3.415	Scaffold473443	40774	T/C	C	C	C	C	C	C	C	C	C	C	C	C	C	C	C	NA	C	C	T	C	T	C	C	C	C	C	C	C	C
1A	3.415	Scaffold473443	40802	G/C	C	C	C	C	C	C	C	C	C	C	C	C	C	C	C	NA	C	C	G	C	G	C	C	C	C	C	C	C	C
1A	3.415	Scaffold473443	40808	C/T	T	T	T	T	T	T	T	T	T	T	T	T	T	T	T	NA	T	T	C	T	C	T	T	T	T	T	T	T	T
1A	3.415	Scaffold473443	40843	T/C	T	C	C	C	C	C	C	C	C	C	NA	C	C	C	C	C	T	C	T	C	T	T	C	C	C	NA	T	C	C
1A	3.415	Scaffold627951	6508	C/T	NA	C	C	T	C	C	NA	NA	NA	C	C	C	T	C	C	C	NA	C	NA	T	C	C	C	C	C	C	C	C	C
1A	3.415	Scaffold627951	7069	G/A	G	G	G	NA	A	G	NA	G	NA	G	G	G	A	G	G	G	NA	NA	G	A	G	G	NA	G	G	G	G	G	G
1A	3.415	Scaffold627951	8460	G/C	NA	G	C	G	G	NA	G	G	G	G	NA	NA	C	C	G	NA	C	C	G	G	NA	C	NA	G	G	G	G	G	G
1A	3.415	Scaffold627951	8498	T/A	T	T	NA	T	NA	A	T	NA	T	T	NA	NA	T	A	T	T	A	A	T	T	NA	A	NA	T	T	T	T	T	T
1A	3.415	Scaffold627951	8523	G/A	NA	A	NA	G	A	A	G	NA	A	NA	A	NA	G	A	G	G	A	A	G	G	A	A	G	G	G	NA	NA	NA	NA
1A	3.415	Scaffold627951	30772	T/G	G	NA	G	G	G	G	G	G	G	G	G	G	G	NA	NA	T	G	NA	NA	G	T	NA	G	G	G	G	G	G	G
1A	3.415	Scaffold627951	30822	C/T	C	C	C	NA	T	C	C	C	C	T	C	C	C	NA	C	C	C	NA	NA	C	C	NA	NA	C	C	C	C	C	C
1A	3.415	Scaffold627951	30845	A/C	C	C	C	NA	C	C	C	C	C	C	C	C	C	NA	C	A	C	NA	NA	C	NA	NA	NA	C	C	C	C	C	C
1A	3.415	Scaffold627951	41832	C/A	A	A	A	C	NA	A	C	A	NA	NA	A	A	C	A	A	C	A	A	NA	NA	C	A	A	A	A	A	NA	NA	A
1A	3.415	Scaffold627951	41836	A/G	G	G	G	A	NA	G	A	G	NA	NA	G	G	A	G	G	A	G	G	NA	NA	A	G	G	G	G	G	NA	G	G
1A	3.415	Scaffold627951	41860	T/C	C	NA	C	T	NA	C	T	C	NA	NA	C	C	T	C	C	T	C	C	NA	NA	T	C	C	C	C	C	NA	C	C
1A	3.415	Scaffold627951	41895	G/A	A	NA	A	G	NA	A	NA	A	G	NA	A	A	G	NA	A	G	A	NA	NA	NA	G	A	A	A	A	A	NA	A	A
1A	3.415	Scaffold627951	42002	A/C	C	C	C	A	NA	C	NA	C	A	NA	NA	C	A	C	C	A	C	NA	NA	NA	A	C	C	C	C	C	A	C	C
1A	3.415	Scaffold627951	42007	G/T	T	T	T	G	NA	T	NA	NA	G	NA	NA	T	G	T	T	G	T	NA	NA	NA	G	T	T	T	T	T	G	T	T
1A	3.415	Scaffold627951	42010	C/T	T	T	T	C	NA	T	NA	NA	C	NA	NA	T	C	T	T	C	T	NA	NA	C	C	T	T	T	T	T	C	T	T
1A	3.415	Scaffold627951	42029	T/A	A	A	A	T	NA	A	T	NA	T	NA	A	A	T	A	A	T	A	NA	NA	T	T	A	A	A	A	A	T	A	A
1A	3.415	Scaffold627951	42039	G/A	G	G	G	NA	NA	G	A	G	A	NA	G	G	A	G	G	G	G	NA	NA	A	G	G	G	G	G	G	A	G	G
1A	3.415	Scaffold627951	63975	A/G	G	G	G	A	NA	G	A	G	A	NA	G	G	A	G	G	A	G	G	G	NA	NA	NA	NA	G	G	G	A	G	NA
1A	3.415	Scaffold627951	64010	A/G	G	NA	G	A	NA	G	A	G	A	NA	G	G	A	G	G	A	G	G	G	A	NA	NA	G	G	G	NA	A	G	G
1A	3.415	Scaffold627951	64016	G/A	A	NA	A	G	NA	A	G	A	G	NA	A	A	G	A	A	G	A	A	A	G	NA	NA	A	A	A	NA	G	A	A
1A	3.415	Scaffold627951	64025	T/C	C	NA	C	T	NA	C	T	C	T	NA	C	C	T	C	C	T	C	C	C	T	T	C	C	C	C	NA	T	C	C
1A	3.415	Scaffold627951	64045	C/T	T	NA	T	C	NA	T	C	T	C	NA	T	T	C	T	T	NA	T	T	T	C	C	T	T	T	T	NA	C	T	T
1A	3.415	Scaffold627951	64051	T/C	C	C	C	C	NA	C	C	C	C	NA	C	C	C	C	C	NA	NA	C	C	C	T	C	C	C	C	NA	C	C	C
1A	3.415	Scaffold627951	64080	C/T	C	C	T	C	NA	C	C	C	C	NA	T	C	C	C	C	C	NA	C	C	C	C	C	C	C	C	NA	C	C	C
1A	3.415	Scaffold627951	64093	T/C	C	C	C	C	NA	C	C	C	C	NA	C	C	C	C	C	T	NA	C	C	C	T	C	C	C	C	C	C	C	NA
1A	3.415	Scaffold627951	64094	C/T	C	NA	T	C	NA	T	C	T	C	NA	T	T	C	T	T	C	NA	T	T	C	C	C	T	T	T	C	C	T	NA
1A	3.415	Scaffold627951	64119	G/A	A	G	G	G	NA	G	G	G	G	NA	G	G	G	G	G	G	NA	G	NA	NA	G	A	G	G	G	A	NA	G	G
1A	3.415	Scaffold627951	64145	A/G	G	G	G	G	NA	G	G	G	G	NA	G	G	G	G	G	A	NA	G	NA	G	NA	G	G	G	G	G	NA	G	G
1A	3.415	Scaffold627951	64154	A/G	G	G	G	A	NA	G	A	G	NA	NA	G	G	A	G	G	A	NA	G	NA	A	NA	G	G	G	G	G	NA	G	G
1A	3.415	Scaffold627951	73976	G/A	G	A	NA	G	NA	A	G	A	NA	NA	A	A	G	A	A	G	G	NA	A	G	G	G	A	NA	A	G	NA	A	A
1A	3.415	Scaffold627951	73998	A/G	G	G	G	A	NA	G	A	G	A	NA	G	G	A	G	G	A	G	NA	G	A	A	G	G	NA	G	G	NA	G	G
1A	3.415	Scaffold627951	74142	C/T	C	T	T	C	C	T	C	T	C	C	T	T	C	T	NA	C	C	T	T	C	C	C	T	T	T	C	NA	T	T
1A	3.415	Scaffold627951	74162	G/A	G	A	A	G	G	A	G	A	G	NA	A	A	G	A	A	G	G	A	A	G	G	G	A	A	A	G	NA	A	A
1A	3.415	Scaffold627951	75495	T/C	C	C	C	T	NA	C	T	C	T	C	C	NA	T	C	C	T	C	NA	NA	T	T	C	C	NA	C	NA	C	C	C
1A	3.415	Scaffold627951	78104	G/T	T	NA	G	G	G	G	NA	G	G	NA	G	G	G	G	NA	G	T	G	NA	G	G	T	NA	G	G	T	G	G	G
1A	3.415	Scaffold627951	78229	G/T	G	G	G	T	G	G	T	G	T	G	G	G	T	G	G	G	G	NA	G	T	G	NA	G	G	G	G	NA	G	G
1A	3.415	Scaffold627951	78269	T/C	C	T	T	T	T	T	T	T	T	T	T	T	T	T	T	T	C	NA	NA	T	T	C	T	T	T	T	T	T	T
1A	3.415	Scaffold627951	78372	T/C	C	T	T	T	T	T	T	T	T	T	T	T	T	T	T	T	C	T	NA	T	T	C	T	T	NA	NA	T	T	T
1A	3.415	Scaffold872490	10966	A/G	A	A	A	A	A	A	A	A	A	A	G	NA	A	A	A	NA	NA	NA	A	NA	A	NA	A	A	A	A	G	A	A
1A	3.415	Scaffold872490	21742	C/G	G	C	C	NA	C	C	C	C	NA	C	C	NA	NA	C	C	C	G	C	C	NA	C	NA	C	C	C	G	C	C	C
1A	3.415	Scaffold872490	21788	A/G	A	G	G	NA	G	G	G	NA	NA	G	A	G	G	G	G	A	A	G	A	NA	A	NA	G	NA	G	A	A	G	G
1A	3.415	Scaffold872490	21798	T/C	C	C	C	NA	C	C	C	C	NA	C	C	C	C	C	C	T	C	C	T	NA	T	C	C	C	C	C	C	C	C
1A	3.415	Scaffold872490	21799	C/T	C	C	C	C	C	C	C	C	NA	C	C	C	C	C	C	C	C	C	NA	NA	C	C	C	NA	C	C	C	T	T
1A	3.415	Scaffold872490	21813	A/G	A	A	A	A	A	A	A	NA	A	A	G	A	A	A	A	NA	A	NA	NA	NA	A	A	A	A	A	A	G	A	A
1A	3.415	Scaffold872490	21844	C/T	T	C	C	C	C	C	C	C	C	C	T	C	C	C	C	C	T	NA	NA	NA	C	T	NA	C	C	NA	T	C	C
1A	3.415	Scaffold872490	21855	C/T	C	T	T	T	T	T	T	T	T	NA	T	NA	T	T	T	C	C	NA	NA	C	C	C	NA	T	T	C	T	T	T
1A	3.415	Scaffold872490	21856	G/A	A	G	G	G	G	G	G	G	G	NA	G	G	G	G	G	G	A	NA	NA	A	G	A	NA	G	G	A	G	G	G
1A	3.415	Scaffold872490	21908	C/T	C	NA	T	T	T	T	T	T	T	T	C	T	T	T	T	C	C	NA	NA	C	C	C	T	T	T	C	C	T	NA
1A	3.415	Scaffold872490	22017	G/A	A	G	G	NA	G	G	G	G	G	G	G	G	NA	G	G	NA	NA	NA	NA	G	G	A	G	G	G	NA	G	G	NA
1A	3.415	Scaffold872490	22112	C/T	T	C	C	C	C	C	C	C	C	C	C	C	NA	C	NA	NA	NA	C	C	C	C	T	NA	C	C	T	C	C	NA
1A	3.415	Scaffold872490	22144	G/A	G	G	G	G	NA	G	G	G	G	G	NA	A	G	G	NA	NA	G	G	G	G	G	G	NA	G	G	G	A	G	NA
1A	3.415	Scaffold872490	32336	A/G	A	A	A	NA	A	NA	A	A	A	A	NA	NA	A	A	A	A	A	NA	NA	A	A	NA	A	NA	NA	A	A	G	G
1A	3.415	Scaffold872490	32576	G/A	NA	A	NA	A	NA	A	A	G	NA	A	G	A	A	NA	NA	A	NA	NA	NA	A	NA	NA	A	A	NA	A	G	NA	A
1A	3.415	Scaffold872490	32582	G/A	G	NA	G	A	G	NA	G	G	NA	G	G	G	G	G	G	G	NA	NA	NA	NA	NA	NA	A	G	G	G	G	NA	G
1A	3.415	Scaffold872490	38720	G/A	G	G	G	G	G	NA	G	G	G	G	G	NA	NA	G	NA	A	G	NA	NA	G	A	G	G	G	G	G	G	G	G
1A	3.415	Scaffold872490	38737	A/G	A	G	G	G	G	NA	G	G	G	G	G	NA	NA	G	NA	G	G	NA	NA	G	G	NA	G	G	NA	G	G	G	G
1A	3.415	Scaffold872490	38754	C/T	C	T	T	T	T	NA	T	T	T	NA	T	T	NA	T	NA	C	T	NA	NA	NA	C	T	T	T	NA	C	T	T	T
1A	3.415	Scaffold896638	9167	A/T	T	T	T	A	T	T	A	T	A	NA	T	T	A	T	NA	A	NA	NA	NA	A	A	NA	NA	T	T	T	A	T	T
1A	3.415	Scaffold896638	9283	C/T	C	T	T	C	T	T	C	T	C	T	T	T	C	C	T	C	C	NA	NA	C	C	NA	T	NA	T	C	C	T	T
1A	3.415	Scaffold896638	9307	T/C	C	C	C	T	C	C	T	C	T	C	C	C	T	C	NA	T	C	C	C	T	T	C	C	T	C	C	C	C	C
1A	3.415	Scaffold896638	9314	G/T	T	T	T	G	T	T	G	T	G	T	T	T	G	T	T	G	T	T	T	G	G	T	T	G	T	T	G	T	T
1A	3.415	Scaffold896638	9334	A/G	G	G	G	G	G	G	G	G	G	G	G	G	G	G	G	A	G	G	G	G	A	G	NA	NA	G	G	G	G	G
1A	3.415	Scaffold896638	9387	G/A	A	A	A	G	A	A	G	A	G	A	A	A	G	A	A	G	A	A	A	G	G	A	A	A	A	A	A	A	A
1A	3.415	Scaffold896638	9408	T/C	C	C	C	C	C	C	C	C	C	C	C	C	C	C	C	T	C	C	C	C	NA	C	C	C	C	C	C	C	C
1A	3.415	Scaffold896638	9440	C/T	T	T	T	C	T	T	C	T	C	T	T	T	C	T	T	C	T	T	T	C	C	T	T	NA	T	T	C	T	T
1A	3.415	Scaffold896638	9442	G/A	G	G	G	A	G	G	A	G	A	G	G	G	A	G	G	G	G	G	G	A	G	G	G	G	G	G	G	G	G
1A	3.415	Scaffold896638	9456	C/T	C	C	C	T	C	C	T	C	T	C	C	C	T	C	C	C	C	C	C	T	C	C	C	C	C	C	C	C	C
1A	3.415	Scaffold896638	9480	A/C	C	C	C	A	C	C	A	C	A	C	C	C	A	C	C	A	C	NA	C	A	A	C	C	NA	C	C	C	C	C
1A	3.415	Scaffold896638	9557	C/A	C	C	C	C	C	C	C	C	C	C	C	C	C	C	C	C	C	C	NA	C	C	C	C	C	C	C	A	C	C
1A	3.415	Scaffold896638	9577	G/A	A	A	A	G	A	A	G	A	NA	A	A	A	G	A	A	G	A	A	A	G	G	NA	A	NA	A	A	G	A	A
1A	3.415	Scaffold896638	9624	C/T	C	C	C	C	C	NA	C	C	C	C	C	C	C	C	NA	C	C	C	C	C	C	C	C	C	C	C	T	C	C
1A	3.415	Scaffold896638	9661	G/A	A	A	A	G	A	NA	G	A	G	A	A	A	G	A	A	G	A	NA	A	NA	G	NA	A	A	A	A	G	A	A
1A	3.415	Scaffold896638	9662	A/C	C	C	C	A	C	NA	A	C	A	C	C	C	A	C	C	A	C	NA	C	NA	A	NA	C	C	C	C	C	C	C
1A	3.415	Scaffold896638	9674	T/C	C	C	C	T	C	C	T	C	T	C	C	C	T	NA	C	T	C	NA	NA	NA	T	T	C	C	C	C	C	C	C
1A	3.415	Scaffold896638	9706	G/A	G	A	A	G	A	A	NA	A	G	A	A	A	G	G	A	G	NA	NA	NA	NA	G	G	A	A	NA	G	NA	A	A
1A	3.415	Scaffold896638	9954	C/T	T	C	C	C	C	C	C	NA	C	C	C	C	C	C	C	C	T	C	C	C	C	T	C	C	C	T	C	C	C
1A	3.415	Scaffold896638	10053	A/G	G	A	A	A	A	A	A	A	A	A	A	A	A	A	A	A	G	NA	A	A	A	NA	A	NA	A	G	A	A	A
1A	3.415	Scaffold896638	10069	A/G	G	G	G	A	G	G	A	G	A	G	G	NA	A	G	G	A	G	NA	G	A	A	NA	G	G	G	G	G	G	G
1A	3.415	Scaffold896638	10086	T/C	C	C	C	T	C	C	T	C	T	C	C	C	T	C	C	T	NA	NA	NA	T	T	NA	C	C	C	C	C	C	C
1A	3.415	Scaffold896638	10223	A/G	G	A	A	A	A	A	A	A	A	A	A	A	A	A	A	A	G	A	A	A	A	G	A	A	A	NA	A	A	A
1A	3.415	Scaffold896638	10245	C/T	T	C	C	C	C	C	NA	C	C	C	C	C	C	C	C	C	T	C	NA	C	C	NA	C	C	C	NA	C	C	C
1A	3.415	Scaffold896638	10269	C/A	C	C	C	C	C	NA	C	C	C	C	C	C	C	C	C	C	C	C	C	C	C	NA	C	C	C	C	A	C	C
1A	3.415	Scaffold896638	10323	G/T	T	T	T	G	T	NA	G	T	G	T	T	T	G	T	NA	G	NA	T	NA	G	G	NA	T	NA	T	T	G	T	T
1A	3.415	Scaffold896638	10343	T/C	C	C	C	T	C	C	T	C	T	C	NA	C	T	C	C	T	NA	C	NA	T	T	NA	C	NA	NA	C	C	C	C
1A	3.415	Scaffold896638	12085	A/T	T	NA	T	A	T	T	A	T	A	T	T	T	A	T	A	A	NA	NA	NA	A	A	T	T	NA	T	T	NA	T	NA
1A	3.415	Scaffold896638	12100	C/T	C	NA	T	C	T	T	C	T	C	T	T	T	C	C	C	C	NA	NA	NA	C	C	C	T	NA	T	NA	NA	T	C
1A	3.415	Scaffold1422442	13756	T/C	T	T	T	T	T	C	NA	C	T	NA	T	NA	NA	C	NA	T	NA	C	NA	T	T	T	C	T	T	T	T	T	NA
1A	3.415	Scaffold1422442	13786	T/C	NA	T	NA	NA	T	C	NA	C	T	NA	T	NA	T	C	NA	T	NA	C	NA	T	T	T	C	T	T	T	T	NA	NA
1A	3.415	Scaffold1422442	13789	A/C	NA	A	NA	NA	A	C	NA	C	A	NA	A	NA	A	C	NA	A	NA	C	NA	A	A	A	C	A	A	A	A	NA	NA
1A	3.415	Scaffold1422442	13790	G/A	NA	G	NA	NA	G	A	NA	A	G	NA	G	NA	G	A	NA	G	NA	A	NA	G	G	G	A	G	G	G	G	NA	NA
1A	3.415	Scaffold1422442	13815	G/A	G	NA	NA	NA	G	A	NA	A	G	NA	G	NA	G	A	NA	G	NA	A	NA	G	G	G	A	G	G	G	G	NA	NA
1A	3.415	Scaffold1422442	14240	T/A	T	A	A	T	A	A	T	A	NA	A	A	A	T	T	A	T	NA	NA	NA	T	T	NA	A	NA	A	NA	T	A	A
1A	3.415	Scaffold1422442	15906	C/T	C	T	T	C	T	T	C	NA	C	NA	NA	NA	C	T	T	C	C	NA	NA	C	C	NA	T	T	T	C	NA	T	T
1A	3.415	Scaffold1422442	15954	G/T	G	NA	T	G	T	T	G	T	G	T	T	T	G	G	T	G	G	T	G	G	G	NA	T	NA	T	G	G	T	T
1A	3.415	Scaffold1422442	15978	G/A	G	NA	A	G	A	A	G	A	G	A	A	A	G	A	A	NA	G	A	A	G	G	G	A	A	NA	G	NA	A	A
1A	3.415	Scaffold1422442	15988	T/C	C	C	C	C	C	C	C	NA	C	C	C	C	NA	C	C	NA	C	C	C	C	T	C	C	C	C	C	C	C	C
1A	3.415	Scaffold1422442	16143	G/T	G	T	NA	G	T	T	G	T	G	NA	T	T	G	G	T	G	G	T	NA	G	G	G	T	T	NA	G	G	T	T
1A	3.415	Scaffold1422442	16206	C/T	C	C	T	T	C	C	T	C	T	C	C	C	NA	NA	C	C	C	C	C	T	C	C	C	NA	C	C	C	C	C
1A	3.415	Scaffold1422442	16326	C/A	A	C	C	C	C	C	NA	C	C	C	C	C	NA	NA	C	C	NA	NA	C	C	C	NA	C	C	NA	A	C	C	C
1A	3.415	Scaffold1422442	22900	A/C	A	C	C	A	C	C	NA	C	A	C	C	C	A	C	C	A	NA	NA	NA	A	NA	A	C	NA	C	A	C	C	C
1A	3.415	Scaffold1422442	22904	C/T	C	T	T	C	T	T	NA	T	C	T	T	T	C	T	T	C	NA	NA	NA	C	NA	C	T	NA	T	C	T	T	T
1A	3.415	Scaffold1422442	22905	G/T	NA	G	G	G	G	G	NA	G	G	G	G	G	T	G	G	G	NA	NA	NA	NA	NA	T	G	NA	G	NA	G	G	G
1A	3.415	Scaffold1422442	22920	A/G	G	G	NA	A	G	G	NA	G	A	G	G	G	A	G	G	A	NA	NA	NA	G	NA	G	G	NA	G	G	G	G	G
1A	3.415	Scaffold1422442	22923	T/C	C	C	NA	T	C	C	NA	C	T	C	C	C	T	C	C	T	NA	NA	NA	C	NA	C	C	NA	C	C	C	C	C
1A	3.415	Scaffold1422442	23078	G/A	G	A	A	G	A	A	G	A	G	A	A	A	G	A	A	G	G	A	A	G	NA	G	A	A	A	G	NA	A	A
1A	3.415	Scaffold1422442	23149	T/C	C	C	C	T	NA	NA	T	NA	T	C	C	C	T	C	C	T	C	C	C	NA	NA	C	C	C	C	C	C	C	C
1A	3.415	Scaffold1422442	23160	A/G	G	NA	G	A	NA	G	A	NA	A	G	G	G	A	G	G	A	G	G	G	NA	NA	G	G	G	G	G	NA	G	NA
1A	3.415	Scaffold1422442	23246	A/G	A	NA	G	A	G	G	A	NA	A	G	G	G	NA	A	G	A	NA	G	A	NA	NA	A	G	G	G	A	A	G	G
1A	3.415	Scaffold1422442	23271	G/A	A	G	G	G	G	G	G	G	G	NA	G	G	NA	G	G	G	A	G	G	G	NA	NA	G	G	G	NA	G	G	G
1A	3.415	Scaffold1422442	23442	G/A	NA	A	NA	G	A	NA	NA	NA	G	A	A	NA	G	NA	A	G	G	NA	A	G	G	G	A	A	A	G	A	A	A
1A	3.415	Scaffold1422442	23473	G/A	G	G	G	A	G	NA	NA	NA	A	G	G	NA	A	G	G	G	G	NA	G	A	G	G	G	G	G	G	G	G	G
1A	3.415	Scaffold1422442	23487	T/G	T	T	T	G	T	NA	NA	NA	G	T	T	NA	G	T	T	T	T	NA	T	G	T	T	NA	T	T	T	T	T	T
1A	3.415	Scaffold1422442	23547	C/A	C	A	A	C	A	A	C	NA	C	A	A	NA	C	A	A	C	C	NA	NA	C	C	C	NA	A	A	C	NA	A	A
1A	3.415	Scaffold1422442	23560	G/A	G	A	NA	G	A	G	G	NA	G	A	A	NA	G	A	A	G	NA	NA	NA	G	G	G	NA	A	A	G	NA	A	A
1A	3.415	Scaffold1422442	23658	C/T	C	T	T	C	NA	T	NA	T	NA	T	T	T	C	NA	T	C	C	NA	NA	C	C	C	T	NA	T	C	T	T	T
1A	3.415	Scaffold1422442	23677	A/G	G	G	G	A	G	G	NA	G	A	G	G	G	A	NA	G	A	G	NA	NA	A	A	G	G	A	G	G	G	G	G
1A	3.415	Scaffold1422442	23689	A/G	A	G	G	A	G	G	NA	G	A	G	G	G	A	NA	G	A	A	NA	NA	A	A	A	G	NA	G	A	A	G	G
1A	3.415	Scaffold1422442	23694	T/C	C	C	C	T	C	C	NA	C	T	C	C	C	T	NA	C	T	C	NA	NA	T	T	C	C	NA	C	C	C	C	C
1A	3.415	Scaffold1422442	23715	T/C	C	C	NA	T	C	C	NA	C	T	C	C	C	T	NA	C	T	C	NA	NA	T	T	C	C	C	C	C	C	C	C
1A	3.415	Scaffold1422442	23758	G/A	G	G	G	G	G	NA	G	G	G	G	G	G	G	NA	G	NA	G	NA	NA	G	G	G	G	G	G	NA	A	G	G
1A	3.415	Scaffold1422442	23761	G/A	G	G	G	A	G	NA	A	G	A	G	G	G	A	NA	G	NA	G	NA	NA	A	G	G	G	G	G	NA	G	G	G
1A	3.415	Scaffold1422442	23776	A/G	G	G	G	G	G	NA	G	G	G	NA	G	G	G	NA	G	A	G	NA	NA	G	NA	G	G	NA	G	G	G	G	G
1A	3.415	Scaffold1422442	23820	C/T	T	C	C	C	C	C	C	C	C	C	C	C	C	C	C	C	T	NA	NA	C	C	C	C	C	C	NA	C	C	C
1A	3.415	Scaffold1422442	23861	T/C	C	C	C	T	C	C	NA	C	T	C	C	C	T	C	C	T	C	NA	NA	T	NA	C	C	C	C	C	C	C	C
1A	3.415	Scaffold1422442	23899	G/A	G	G	G	A	G	G	A	G	NA	G	G	G	A	A	NA	G	G	NA	NA	A	G	G	NA	G	G	G	G	G	G
1A	3.415	Scaffold1422442	23927	T/C	C	C	C	T	C	NA	T	NA	NA	C	C	C	T	C	NA	T	NA	NA	NA	T	T	C	NA	C	C	C	C	C	C
1A	3.415	Scaffold1422442	23986	G/A	A	G	G	G	G	G	G	G	G	G	G	G	G	NA	G	G	NA	NA	G	G	G	NA	NA	G	G	NA	G	G	G
1A	3.415	Scaffold1422442	23992	G/A	G	A	A	G	A	A	G	A	G	A	A	A	G	NA	A	G	NA	NA	A	G	G	NA	NA	A	NA	G	A	A	A
1A	3.415	Scaffold1422442	24090	C/T	NA	C	C	C	C	C	C	C	C	C	C	C	C	C	C	C	NA	NA	NA	C	C	T	C	C	C	T	C	C	C
1A	3.415	Scaffold1422442	24132	A/T	A	A	A	T	A	A	T	A	T	A	A	A	T	A	A	A	NA	NA	NA	T	A	NA	A	A	A	A	A	A	A
1A	3.415	Scaffold1422442	24228	G/A	A	A	NA	G	A	A	G	A	G	A	A	A	G	A	A	G	A	A	A	NA	G	A	NA	A	A	A	A	A	A
1A	3.415	Scaffold1422442	24387	C/A	A	A	A	C	A	A	C	A	C	A	A	A	C	A	A	C	A	A	A	A	C	A	A	A	A	A	A	A	A
1A	3.415	Scaffold1422442	24469	G/A	A	A	A	G	A	A	G	A	G	A	A	A	G	A	A	G	NA	A	NA	G	G	A	A	A	A	A	A	A	A
1A	3.415	Scaffold1422442	24511	G/A	G	G	G	A	G	G	A	G	A	G	G	G	A	G	G	NA	G	G	NA	NA	G	G	G	G	G	G	G	G	G
1A	3.415	Scaffold1422442	24552	G/C	C	C	C	G	C	C	G	C	G	C	C	C	G	C	C	G	C	C	NA	NA	G	C	C	C	C	C	C	C	C
1A	3.415	Scaffold1422442	24658	T/A	A	A	A	A	A	A	A	A	A	A	A	A	A	A	A	NA	A	A	A	A	T	A	A	A	A	A	A	A	A
1A	3.415	Scaffold1422442	24671	C/G	C	C	C	G	C	C	G	C	G	C	C	C	G	C	C	NA	C	C	C	G	C	C	C	C	C	C	C	C	C
1A	3.415	Scaffold1422442	24695	G/A	G	A	A	G	A	A	G	A	G	A	A	A	G	A	NA	G	G	A	A	G	G	G	A	A	A	G	A	A	A
1A	3.415	Scaffold1422442	24742	A/G	G	G	G	A	G	NA	A	G	A	G	G	G	A	G	G	A	NA	G	NA	A	A	G	G	G	G	G	NA	G	G
1A	3.415	Scaffold1422442	24749	C/A	C	C	C	A	C	C	A	C	A	C	C	C	A	C	C	C	C	NA	C	A	C	C	C	C	C	C	C	C	C
1A	3.415	Scaffold1983348	27006	T/A	T	A	A	A	NA	A	A	A	A	A	T	A	A	A	NA	T	T	A	NA	A	NA	T	A	A	NA	T	T	A	A
1A	3.415	Scaffold1983348	27063	C/T	C	T	T	NA	T	T	T	T	T	T	C	T	T	T	NA	C	C	T	NA	T	NA	C	T	T	NA	C	C	T	T
1A	3.415	Scaffold1983348	27074	T/A	T	A	A	NA	A	A	A	A	A	A	T	A	NA	A	NA	T	T	A	NA	A	NA	T	A	A	NA	T	T	A	A
1A	3.415	Scaffold1983348	27093	G/T	T	G	G	NA	G	NA	G	G	G	G	T	G	NA	G	NA	G	T	G	NA	G	NA	NA	G	G	NA	T	G	G	G
1A	3.415	Scaffold1983348	58446	T/C	C	C	C	C	C	NA	C	C	NA	NA	C	C	C	C	NA	NA	NA	C	C	NA	T	NA	C	C	C	C	C	C	C
1A	3.415	Scaffold1983348	58458	G/T	NA	T	T	G	T	NA	T	T	NA	NA	G	NA	T	T	NA	G	T	T	G	NA	G	G	T	T	T	NA	G	T	T
1A	3.415	Scaffold1983348	58468	T/C	NA	T	T	C	T	T	T	T	C	NA	T	NA	T	T	NA	NA	T	T	C	NA	NA	C	T	T	T	NA	T	T	T
1A	3.415	Scaffold1983348	58480	G/C	G	C	C	C	C	C	C	C	G	G	C	NA	C	C	NA	G	C	C	G	NA	G	G	C	C	C	NA	C	C	C
1A	3.415	Scaffold1983348	58486	C/T	C	T	T	T	T	T	T	T	C	C	C	NA	T	NA	NA	C	C	T	C	NA	C	C	NA	T	T	C	C	NA	T
1A	3.415	Scaffold1983348	58556	C/T	NA	T	T	T	NA	T	C	T	C	C	C	C	T	T	T	C	NA	NA	C	NA	C	C	NA	T	T	C	C	NA	T
1A	3.415	Scaffold1983348	58559	C/T	NA	C	C	C	C	C	T	C	T	T	C	T	C	C	C	NA	NA	NA	T	NA	C	T	NA	C	C	C	C	NA	C
1A	3.415	Scaffold2069978	1437	C/T	NA	T	T	C	NA	T	C	T	NA	NA	T	T	C	NA	T	C	NA	T	T	C	C	C	T	T	T	C	C	T	T
1A	3.415	Scaffold2069978	1445	G/A	NA	G	G	A	NA	G	A	G	NA	NA	G	G	A	NA	G	G	NA	G	G	A	G	G	G	G	G	G	G	G	G
1A	3.415	Scaffold2069978	1457	C/T	C	T	T	C	NA	T	C	T	NA	NA	T	T	C	NA	T	C	NA	T	T	C	C	C	T	T	T	C	C	T	T
1A	3.415	Scaffold2069978	1464	G/A	A	G	G	G	A	G	G	G	NA	NA	G	G	G	NA	G	G	NA	G	G	G	G	A	G	G	G	A	A	G	G
1A	3.415	Scaffold2069978	1478	A/G	G	G	G	A	G	G	A	G	A	NA	G	G	A	G	G	A	NA	G	G	A	A	G	G	G	G	G	G	G	G
1A	3.415	Scaffold2069978	1490	C/T	C	T	T	C	C	T	C	T	C	NA	T	T	C	T	T	C	NA	T	T	C	C	NA	T	T	T	C	C	T	T
1A	3.415	Scaffold2069978	1512	G/A	G	A	A	G	G	A	G	A	G	G	A	A	G	A	A	G	G	A	A	G	G	NA	A	A	A	G	NA	A	A
1A	3.415	Scaffold2069978	1534	A/G	NA	A	A	A	A	A	A	A	A	A	A	A	A	A	A	A	G	A	A	A	A	NA	A	A	A	G	NA	A	A
1A	3.415	Scaffold2069978	3806	A/G	G	G	G	NA	G	G	NA	G	NA	NA	G	G	A	G	G	A	G	G	G	A	A	NA	G	G	G	NA	G	G	G
1A	3.415	Scaffold2069978	3862	C/T	T	C	C	C	C	C	C	C	NA	C	C	C	C	C	C	C	T	C	C	C	C	T	C	C	C	T	C	C	C
1A	3.415	Scaffold2069978	3877	T/C	T	C	C	NA	T	C	T	C	T	T	C	C	T	C	C	T	T	C	C	T	T	T	C	C	C	T	T	C	C
1A	3.415	Scaffold2069978	3888	T/C	T	C	C	NA	T	C	T	C	T	T	C	C	T	C	C	T	T	C	C	T	T	T	C	C	C	T	T	C	C
1A	3.415	Scaffold2069978	3896	G/A	A	A	A	NA	A	A	G	A	G	A	A	A	G	A	A	G	A	A	A	G	G	A	A	A	A	A	A	A	A
1A	3.415	Scaffold2069978	3921	C/T	C	C	C	NA	C	C	T	C	T	C	C	C	T	C	C	C	C	C	C	T	C	C	C	C	C	C	C	C	C
1A	3.415	Scaffold2069978	3938	G/A	G	A	A	NA	A	A	G	A	G	A	A	A	G	A	A	G	G	A	A	G	G	G	A	A	A	G	A	A	A
1A	3.415	Scaffold2069978	3989	T/A	A	T	T	T	T	T	T	T	T	T	T	T	T	T	T	T	A	T	T	T	T	A	T	T	T	A	T	T	T
1A	3.415	Scaffold2069978	4082	G/A	A	G	G	G	G	G	G	G	G	G	G	G	G	G	G	G	NA	G	G	G	G	A	G	G	G	A	G	G	G
1A	3.415	Scaffold2069978	4122	T/A	A	NA	T	T	A	T	T	T	T	A	T	NA	T	T	T	T	A	T	T	T	T	A	T	T	T	A	T	T	T
1A	3.415	Scaffold2069978	4155	C/A	A	A	A	C	A	A	C	A	C	A	A	A	C	A	NA	C	A	A	A	C	C	A	A	A	A	A	A	A	A
1A	3.415	Scaffold2069978	4159	G/T	T	T	T	G	T	T	G	T	G	T	T	T	G	T	NA	G	T	T	T	G	G	T	T	T	T	T	T	T	T
1A	3.415	Scaffold2069978	4174	T/A	A	T	T	T	A	T	T	T	T	A	T	T	T	T	T	T	A	T	T	T	T	NA	T	T	T	A	T	T	T
1A	3.415	Scaffold2069978	4176	A/T	T	A	A	A	T	A	A	A	A	T	A	A	A	A	A	A	T	A	A	A	A	NA	A	A	A	T	A	A	A
1A	3.415	Scaffold2069978	4189	C/T	C	C	C	C	C	C	C	C	C	C	C	C	C	C	C	C	C	C	C	C	C	C	C	C	C	C	T	C	C
1A	3.415	Scaffold2069978	4232	A/G	G	G	G	A	G	G	A	G	A	G	G	G	A	G	NA	A	NA	G	G	A	A	G	G	G	G	G	G	G	G
1A	3.415	Scaffold2069978	6621	T/C	C	C	C	NA	C	C	C	C	C	NA	C	C	C	NA	C	NA	NA	NA	C	C	T	C	C	C	C	C	C	C	C
1A	3.415	Scaffold2069978	6784	G/T	G	G	NA	G	T	G	G	G	G	NA	G	G	G	G	NA	G	NA	NA	G	G	G	G	G	G	G	G	G	G	G
1A	3.415	Scaffold2069978	6846	G/A	G	G	NA	A	G	NA	A	G	A	G	G	G	A	G	G	G	G	NA	G	A	G	G	G	G	G	G	G	G	G
1A	3.415	Scaffold2069978	6849	G/A	A	G	NA	G	G	NA	G	G	G	G	G	G	G	G	G	G	A	NA	G	G	G	A	G	G	NA	NA	G	G	G
1A	3.415	Scaffold2069978	6855	G/A	G	NA	NA	G	G	NA	G	G	G	G	G	G	G	G	G	G	G	NA	G	G	G	G	G	A	G	NA	G	NA	A
1A	3.415	Scaffold2283626	5139	A/G	G	G	NA	G	G	G	G	G	G	G	G	G	G	G	G	A	NA	NA	NA	G	NA	NA	G	G	G	G	G	G	G
1A	3.415	Scaffold2409632	19808	C/G	G	G	G	G	NA	G	G	G	NA	G	G	G	G	G	NA	G	NA	NA	NA	G	C	G	NA	G	G	G	G	G	G
1A	3.415	Scaffold2619511	648	A/C	C	C	C	C	C	C	C	C	C	C	C	C	C	C	C	A	NA	C	C	C	NA	C	C	C	C	C	C	C	C
1A	3.415	Scaffold2619511	814	A/G	G	G	G	NA	G	G	G	G	G	G	G	G	G	G	G	A	NA	G	NA	G	NA	NA	G	G	G	G	G	G	G
1A	3.415	Scaffold2619511	829	G/C	C	C	C	NA	C	C	C	C	C	C	C	C	C	C	C	G	NA	C	NA	C	NA	NA	C	C	C	C	C	C	C
1A	3.415	Scaffold2619511	968	T/A	A	A	A	A	A	A	A	A	A	A	A	A	A	A	A	T	NA	A	NA	A	A	A	A	A	A	A	NA	A	A
1A	3.415	Scaffold2619511	1234	C/T	C	NA	T	T	T	T	T	T	T	T	NA	T	T	T	T	NA	C	NA	NA	T	C	C	NA	NA	T	C	C	T	T
1A	3.415	Scaffold2619511	1356	G/A	G	A	A	A	A	A	A	A	A	A	G	A	A	A	NA	G	G	NA	NA	A	G	G	A	NA	A	G	G	A	A
1A	3.415	Scaffold2619511	1373	T/C	T	T	T	T	T	T	T	T	T	T	C	T	T	T	NA	T	T	NA	NA	T	T	T	T	T	T	T	T	T	T
1A	3.415	Scaffold2619511	1390	C/G	G	G	G	G	G	G	G	G	G	G	G	G	G	G	NA	C	G	NA	NA	G	C	G	G	NA	G	G	G	G	G
1A	3.415	Scaffold2619511	1451	T/C	C	T	T	T	T	T	T	T	T	T	T	T	T	T	T	T	C	NA	NA	T	T	NA	T	T	T	NA	T	T	T
1A	3.415	Scaffold2619511	1590	G/A	NA	A	A	A	A	A	A	A	A	A	G	A	A	A	A	G	G	NA	NA	A	G	G	A	A	A	G	G	A	A
1A	3.415	Scaffold2619511	1691	C/T	C	T	T	T	T	NA	T	T	T	T	NA	T	T	T	T	C	C	T	NA	T	C	C	T	T	T	C	C	T	T
1A	3.415	Scaffold2619511	1717	G/A	G	A	A	A	A	NA	A	A	A	A	G	A	A	A	A	G	G	A	NA	A	G	G	A	A	A	G	G	A	A
1A	3.415	Scaffold2619511	2268	C/A	A	C	C	C	C	C	C	C	C	C	C	C	C	C	C	C	NA	C	NA	C	C	A	C	C	C	A	C	C	C
1A	3.415	Scaffold2619511	2328	G/C	C	C	C	C	C	C	C	C	C	C	C	C	C	C	C	G	NA	C	NA	NA	G	C	C	C	C	C	C	C	C
1A	3.415	Scaffold2619511	2405	A/G	A	G	G	G	G	G	G	G	G	G	A	G	G	G	G	A	NA	G	NA	G	A	NA	G	G	NA	A	A	G	G
1A	3.415	Scaffold2619511	2523	A/G	A	G	G	G	G	G	G	G	G	G	G	G	G	G	G	A	NA	G	NA	G	A	A	G	NA	NA	A	A	G	G
1A	3.415	Scaffold2619511	2526	C/A	C	A	A	A	A	A	A	A	A	A	C	A	A	A	A	C	NA	A	NA	A	C	C	A	NA	NA	C	C	A	A
1A	3.415	Scaffold2619511	3396	A/G	G	G	G	G	G	G	G	G	G	G	G	G	G	G	G	A	G	NA	NA	G	A	G	G	G	G	G	G	G	G
1A	3.415	Scaffold2619511	3416	C/G	G	G	G	G	G	G	G	G	G	G	G	G	G	G	G	C	G	NA	NA	G	C	G	G	G	G	G	G	G	G
1A	3.415	Scaffold2619511	3529	T/G	G	G	G	G	G	G	G	G	G	G	G	G	G	G	G	T	G	G	G	G	T	G	G	G	G	G	G	G	G
1A	3.415	Scaffold2619511	3629	G/A	A	G	G	G	G	G	G	G	G	G	G	G	G	G	G	G	A	NA	G	G	G	A	G	G	G	A	G	G	G
1A	3.415	Scaffold2619511	3636	A/G	G	A	A	A	A	A	A	A	A	A	G	A	A	A	A	A	G	NA	A	A	A	G	A	A	A	G	A	A	A
1A	3.415	Scaffold2619511	3649	C/A	A	C	C	C	C	C	C	C	C	C	A	C	C	C	C	C	NA	NA	C	C	C	A	C	C	C	A	C	C	C
1A	3.415	Scaffold2619511	3655	C/T	T	C	C	C	C	C	C	C	C	C	T	C	C	C	C	C	NA	C	C	C	C	T	C	C	C	T	C	C	C
1A	3.415	Scaffold2619511	3719	G/A	A	G	G	G	G	G	G	NA	G	G	A	G	G	NA	NA	G	A	G	G	G	G	A	G	G	G	A	G	G	G
1A	3.415	Scaffold2619511	3752	G/C	G	C	C	C	C	C	C	NA	C	NA	G	C	C	NA	C	G	G	NA	G	C	G	G	C	C	C	G	C	C	C
1A	3.415	Scaffold2619511	3758	C/A	C	A	A	A	A	A	A	NA	A	NA	C	A	A	NA	A	C	C	NA	C	A	C	C	A	A	A	C	A	A	A
1A	3.415	Scaffold2619511	3770	A/G	G	G	G	G	G	G	G	G	G	NA	NA	G	G	NA	G	A	NA	NA	NA	G	A	G	G	G	G	G	G	G	G
1A	3.415	Scaffold2619511	3771	C/A	A	C	C	C	C	C	C	C	C	NA	NA	C	C	NA	C	C	NA	NA	NA	C	C	A	C	C	C	A	C	C	C
1A	3.415	Scaffold2619511	3777	T/G	T	G	G	G	G	G	G	G	G	NA	NA	G	G	NA	G	T	NA	NA	T	G	T	T	G	G	G	T	G	G	G
1A	3.415	Scaffold2619511	3791	A/G	A	G	G	G	G	G	G	G	G	NA	A	G	G	NA	G	A	NA	NA	A	G	A	A	G	G	G	A	G	G	G
1A	3.415	Scaffold2619511	3797	C/A	C	A	A	A	A	A	A	A	A	NA	C	A	A	NA	A	C	NA	NA	C	A	C	NA	A	A	A	C	A	A	A
1A	3.415	Scaffold2619511	3798	T/A	T	A	A	A	A	A	A	A	A	NA	T	A	A	NA	A	T	NA	NA	T	A	T	NA	A	A	A	T	A	A	A
1A	3.415	Scaffold2619511	3812	G/T	G	T	T	T	NA	T	T	T	T	NA	G	T	T	T	T	G	NA	NA	G	T	G	NA	T	T	T	G	G	T	T
1A	3.415	Scaffold2619511	4003	G/C	C	G	G	G	NA	NA	G	G	NA	G	G	G	NA	G	G	G	NA	G	G	G	G	C	G	G	NA	C	NA	G	G
1A	3.415	Scaffold2839376	3647	T/A	NA	A	A	A	A	A	A	A	A	A	A	A	A	A	A	A	A	A	A	NA	T	A	A	A	A	A	A	A	A
1A	3.415	Scaffold2839376	3726	A/C	C	NA	C	NA	C	NA	C	C	C	NA	C	C	C	C	C	NA	C	C	A	C	NA	NA	C	NA	C	C	NA	C	C
1A	3.415	Scaffold2839376	3728	G/A	NA	NA	A	NA	A	G	G	G	G	NA	G	G	G	G	NA	G	G	G	G	G	G	NA	G	NA	NA	G	NA	G	G
1A	3.415	Scaffold2839376	3770	T/G	T	T	NA	NA	G	T	T	T	T	NA	NA	T	T	T	NA	T	T	T	G	T	NA	T	T	NA	NA	T	G	T	T
1A	3.415	Scaffold2839376	3779	T/C	T	T	NA	NA	C	T	T	T	T	NA	NA	T	T	T	NA	T	NA	T	T	T	NA	T	T	NA	NA	T	C	T	T
1A	3.415	Scaffold3041580	27352	T/C	T	T	T	C	T	T	T	T	C	NA	T	T	C	T	NA	T	T	T	T	NA	T	T	T	T	NA	NA	T	T	NA
1A	3.415	Scaffold3041580	27500	T/G	T	T	T	G	G	T	G	T	G	G	T	T	G	T	G	G	NA	T	NA	G	T	G	T	T	T	G	G	T	T
1A	3.415	Scaffold3041580	27527	A/G	A	A	A	G	G	A	G	A	G	G	A	A	G	A	G	G	G	A	NA	G	NA	G	A	A	A	G	G	A	A
1A	3.415	Scaffold3041580	27621	C/G	C	C	C	G	G	C	G	C	G	NA	NA	C	G	NA	NA	G	NA	C	C	G	C	G	C	C	C	G	NA	C	C
1A	3.415	Scaffold3041580	28013	C/G	C	C	C	G	C	C	C	C	G	C	C	C	G	C	C	C	NA	C	C	NA	C	C	C	C	C	C	C	C	C
1A	3.415	Scaffold3041580	28682	A/G	A	A	A	NA	NA	A	A	A	A	NA	A	A	A	A	G	A	NA	A	A	A	A	A	A	A	A	A	G	A	A
1A	3.415	Scaffold3041580	28948	C/A	C	C	C	C	C	C	C	C	C	C	C	C	C	C	C	C	A	C	C	C	C	A	C	C	C	C	C	C	C
1A	3.415	Scaffold3041580	28959	C/T	C	C	C	C	C	C	T	C	C	C	C	C	C	C	C	C	C	C	C	C	C	C	C	C	C	T	C	C	C
1A	3.415	Scaffold3041580	29107	T/C	T	T	T	C	C	T	C	T	C	C	T	T	C	T	C	C	C	T	T	C	T	C	T	T	T	C	NA	T	T
1A	3.415	Scaffold3041580	29629	T/C	T	T	T	T	T	T	T	T	T	T	T	T	T	T	T	T	C	T	T	T	T	C	T	T	T	T	T	T	T
1A	3.415	Scaffold3041580	29808	A/G	A	A	A	A	A	A	G	A	A	A	A	A	A	A	A	A	A	A	A	A	NA	A	A	A	A	NA	A	A	A
1A	3.415	Scaffold3041580	29830	G/T	G	G	G	G	T	G	G	G	G	T	G	G	G	G	T	G	G	G	NA	G	G	G	G	G	G	G	T	G	G
1A	3.415	Scaffold3041580	29952	C/T	C	C	C	C	C	C	C	C	C	C	C	C	C	C	C	C	T	C	C	C	C	T	C	C	C	C	C	C	C
1A	3.415	Scaffold3041580	30061	C/T	C	C	C	C	C	C	T	C	C	C	C	C	C	C	C	C	C	C	C	C	C	C	C	C	C	T	C	C	C
1A	3.415	Scaffold3041580	30316	G/A	G	G	G	G	A	G	G	G	G	A	G	G	G	G	A	NA	A	G	G	G	G	A	G	G	G	G	A	G	G
1A	3.415	Scaffold3041580	30331	A/G	A	A	A	G	A	A	A	A	G	A	A	A	G	A	A	NA	A	A	A	G	A	A	A	A	A	A	A	A	A
1A	3.415	Scaffold3041580	30532	T/A	T	T	T	T	A	T	T	T	T	A	T	T	T	T	A	T	NA	T	T	T	T	T	T	T	T	T	NA	T	T
1A	3.415	Scaffold3041580	30576	C/T	C	C	C	C	C	C	C	C	C	C	C	C	C	C	C	C	T	C	C	C	C	T	C	C	C	C	C	C	C
1A	3.415	Scaffold3041580	30603	G/A	G	G	G	G	G	G	A	G	G	G	G	G	G	G	G	G	G	G	G	G	G	G	G	G	G	NA	G	G	G
1A	3.415	Scaffold3041580	30642	C/T	C	C	C	T	T	C	NA	C	T	NA	C	C	T	C	T	T	T	C	C	T	C	T	C	C	C	NA	T	C	C
1A	3.415	Scaffold3041580	30745	A/G	A	A	A	A	A	A	G	A	A	A	A	A	A	A	A	A	A	A	A	A	A	NA	A	A	A	G	A	A	A
1A	3.415	Scaffold3041580	30892	C/T	C	C	C	C	C	C	T	C	C	C	C	C	C	C	C	C	NA	C	C	C	C	C	C	C	C	T	C	C	C
1A	3.415	Scaffold3041580	31106	A/T	A	A	A	T	T	A	T	A	T	T	A	A	T	A	NA	NA	NA	A	A	T	NA	NA	A	A	A	NA	T	A	A
1A	3.415	Scaffold3041580	31423	T/C	T	T	T	NA	C	T	T	T	NA	NA	T	T	C	T	C	T	C	T	T	NA	T	C	T	T	T	T	C	T	T
1A	3.415	Scaffold3041580	32768	A/T	A	NA	A	A	NA	A	T	A	NA	A	A	A	NA	A	A	A	A	A	A	NA	A	NA	A	NA	A	T	A	A	A
1A	3.415	Scaffold3041580	33334	C/T	C	C	C	C	T	C	C	NA	C	NA	C	C	C	C	T	C	C	C	C	C	C	C	C	C	C	C	T	C	C
1A	3.415	Scaffold3041580	35919	C/T	C	C	C	C	NA	C	NA	C	C	T	C	C	C	C	T	NA	C	C	C	C	C	C	NA	C	C	C	C	C	C
1A	3.415	Scaffold3041580	36158	G/A	G	G	G	NA	NA	G	A	G	G	G	G	G	G	G	G	G	G	A	G	G	G	G	NA	G	G	A	G	G	G
1A	3.415	Scaffold3041580	36585	A/G	A	A	A	A	A	A	G	A	A	A	A	A	A	A	A	A	A	A	A	A	A	A	A	A	A	G	A	A	A
1A	3.415	Scaffold3041580	36684	A/G	A	A	A	A	A	A	G	A	A	A	A	A	A	A	A	A	A	A	A	A	A	A	A	A	A	G	A	A	A
1A	3.415	Scaffold3041580	36979	A/G	A	A	A	G	A	A	A	A	NA	A	A	A	G	A	A	A	A	A	A	G	A	A	A	A	A	A	A	A	A
1A	3.415	Scaffold3041580	37168	G/C	G	G	G	G	C	G	G	G	G	C	G	G	G	G	NA	G	G	G	G	G	G	G	G	G	G	G	G	G	G
1A	3.415	Scaffold3041580	37207	A/G	A	A	A	G	G	A	G	A	G	G	A	A	G	A	G	G	G	A	A	G	NA	G	A	A	A	G	A	A	A
1A	3.415	Scaffold3041580	37708	G/A	G	G	G	A	A	G	A	G	A	NA	G	G	A	G	A	A	A	G	G	A	G	A	G	G	G	A	G	G	G
1A	3.415	Scaffold3041580	37728	G/A	G	G	G	A	A	G	NA	G	A	NA	G	G	A	G	A	NA	A	G	G	A	G	A	G	G	G	A	G	G	G
1A	3.415	Scaffold3041580	37763	A/G	A	A	A	A	A	A	G	A	A	A	A	A	A	A	A	A	A	A	A	A	A	A	A	A	A	NA	A	A	A
1A	3.415	Scaffold3041580	38097	G/A	G	G	G	G	G	G	G	G	G	G	G	G	G	G	G	A	G	G	G	G	G	G	G	G	G	G	G	G	G
1A	3.415	Scaffold3041580	39905	A/C	A	A	A	C	C	NA	C	A	C	C	A	A	C	A	NA	C	NA	A	A	C	A	NA	A	A	A	C	A	A	A
1A	3.415	Scaffold3041580	39908	T/C	T	T	T	T	T	NA	C	T	T	T	T	T	T	T	NA	T	NA	T	T	T	T	NA	T	T	T	C	T	T	T
1A	3.415	Scaffold3041580	39938	G/A	G	G	G	G	G	G	A	G	G	G	G	G	G	G	NA	G	NA	G	G	G	G	NA	G	G	G	A	G	G	G
1A	3.415	Scaffold3041580	40096	G/A	G	G	G	A	A	G	A	G	A	A	G	G	A	G	A	A	A	G	G	A	G	NA	G	G	G	A	NA	G	G
1A	3.415	Scaffold3041580	40098	A/G	A	A	A	G	G	A	G	A	G	G	A	A	G	A	G	G	G	A	A	G	A	NA	A	A	A	G	NA	A	A
1A	3.415	Scaffold3041580	40126	G/C	G	G	G	NA	C	G	G	G	G	C	G	G	G	G	C	G	G	G	G	G	G	G	G	G	G	G	G	G	G
1A	3.415	Scaffold3041580	40150	C/T	C	C	C	NA	C	C	C	C	T	C	C	C	T	C	C	C	NA	NA	C	T	C	C	C	C	C	C	C	C	C
1A	3.415	Scaffold3041580	40222	A/G	A	A	A	NA	G	A	NA	A	G	G	A	A	G	A	G	G	G	A	A	NA	A	G	A	A	A	NA	A	A	A
1A	3.415	Scaffold3041580	40261	G/A	G	G	G	NA	A	G	NA	G	A	A	G	G	A	G	A	A	A	G	G	NA	G	A	G	G	G	NA	G	G	G
1A	3.415	Scaffold3041580	40386	T/C	T	T	T	T	C	T	T	T	T	C	NA	T	T	T	C	T	T	T	T	T	T	T	T	T	T	T	T	T	T
1A	3.415	Scaffold3041580	40429	T/C	T	T	T	T	T	T	T	T	T	T	T	T	T	T	T	T	C	T	T	T	T	C	T	T	T	T	T	T	T
1A	3.415	Scaffold3041580	40445	C/T	C	C	C	C	T	C	C	C	C	T	C	C	C	C	T	C	C	C	C	C	C	C	C	C	C	C	C	C	C
1A	3.415	Scaffold3041580	40556	A/G	A	A	A	A	G	A	A	A	A	G	A	A	A	A	G	A	A	A	A	A	A	A	A	A	A	A	A	A	A
1A	3.415	Scaffold3041580	40626	A/G	A	A	A	G	G	A	A	NA	G	G	A	A	G	A	G	G	G	A	A	G	A	G	A	A	A	A	A	A	A
1A	3.415	Scaffold3041580	40729	T/G	T	T	T	T	T	T	T	T	T	T	T	T	T	T	G	T	NA	T	T	T	T	G	T	T	T	T	T	T	T
1A	3.415	Scaffold3041580	40795	C/A	C	C	C	A	C	C	C	NA	A	C	C	C	A	C	C	C	C	C	C	NA	C	C	C	C	C	C	C	C	C
1A	3.415	Scaffold3041580	40823	G/A	G	G	G	A	A	G	NA	G	NA	A	G	NA	A	G	A	A	A	G	G	NA	G	A	G	G	G	A	G	G	G
1A	3.415	Scaffold3041580	40889	G/A	G	G	G	A	G	G	G	G	NA	G	G	G	NA	G	G	G	G	G	G	A	G	G	G	G	G	G	G	G	G
1A	3.415	Scaffold3041580	41086	A/T	A	A	A	NA	A	A	NA	A	T	A	A	A	T	A	A	NA	NA	NA	A	NA	A	T	A	A	NA	T	A	A	A
1A	3.415	Scaffold3041580	41093	C/G	C	C	C	NA	C	C	NA	C	G	C	C	C	G	C	C	NA	NA	NA	C	NA	C	G	C	C	NA	G	C	C	C
1A	3.415	Scaffold3041580	41718	A/C	A	A	A	NA	A	A	A	A	C	A	A	NA	C	A	A	A	A	NA	A	C	A	A	A	A	A	A	A	A	A
1A	3.415	Scaffold3041580	41836	A/G	A	A	A	A	NA	A	A	A	NA	G	A	A	NA	A	G	A	A	A	A	NA	A	A	A	A	A	A	A	A	A
1A	3.415	Scaffold3041580	41855	G/A	G	G	G	NA	NA	G	G	G	NA	A	G	G	NA	G	A	G	G	G	G	NA	G	G	G	G	G	G	G	G	G
1A	3.415	Scaffold3041580	41920	A/G	A	A	A	NA	A	A	A	A	NA	A	A	A	NA	A	A	A	G	A	A	NA	A	G	A	A	A	A	A	A	A
1A	3.415	Scaffold3041580	41959	G/A	G	G	G	NA	A	G	G	G	NA	A	G	G	NA	G	A	G	G	G	G	NA	G	G	G	G	G	G	G	G	G
1A	3.415	Scaffold3041580	41990	C/T	C	C	C	C	T	C	C	C	NA	T	C	C	NA	C	T	C	NA	C	C	NA	C	NA	C	C	C	C	C	C	C
1A	3.415	Scaffold3041580	42099	T/G	T	T	T	T	G	T	G	T	NA	G	T	T	NA	T	G	G	NA	NA	T	NA	T	G	T	T	T	G	T	T	T
1A	3.415	Scaffold3041580	42150	T/C	NA	T	T	NA	C	T	C	T	C	C	T	T	C	T	C	C	NA	T	T	C	T	C	T	T	T	C	T	T	T
1A	3.415	Scaffold3041580	42272	C/T	C	C	C	C	T	C	C	C	C	T	C	C	C	C	NA	C	T	C	C	C	C	C	C	C	C	NA	C	C	C
1A	3.415	Scaffold3041580	42276	A/G	NA	A	A	G	G	A	G	A	G	G	A	A	G	A	G	G	G	NA	A	G	A	G	A	A	A	NA	A	A	A
1A	3.415	Scaffold3041580	42357	G/A	G	G	G	G	G	G	A	G	G	G	G	G	G	G	G	G	G	G	G	G	G	NA	NA	NA	NA	A	NA	G	G
1A	3.415	Scaffold3100069	2116	A/G	A	G	G	A	G	G	A	G	A	G	G	G	A	G	G	A	G	NA	NA	A	A	A	A	NA	NA	A	A	G	G
1A	3.415	Scaffold3100069	2120	C/A	C	A	A	C	A	A	C	A	C	A	A	A	C	A	A	C	A	A	NA	C	C	C	A	NA	NA	C	C	A	A
1A	3.415	Scaffold3100069	2246	A/G	G	G	G	G	G	G	G	G	G	G	G	G	G	G	NA	A	G	G	G	G	A	G	G	G	G	G	G	G	G
1A	3.415	Scaffold3100069	2299	C/T	T	T	T	C	T	T	NA	T	C	T	T	T	C	T	T	C	NA	T	NA	C	C	T	NA	T	T	T	T	T	T
1A	3.415	Scaffold3100069	2405	G/C	C	C	NA	G	C	C	G	C	NA	C	C	C	G	C	C	G	C	NA	NA	G	G	C	C	NA	C	C	C	C	C
1A	3.415	Scaffold3100069	2464	G/A	G	NA	G	G	A	A	G	A	G	A	G	A	G	G	NA	NA	G	NA	G	G	G	NA	A	A	A	G	G	A	A
1A	3.415	Scaffold3100069	2494	C/T	T	C	C	C	C	C	C	C	C	C	C	C	C	C	C	NA	T	C	C	C	C	T	C	C	C	T	C	C	C
1A	3.415	Scaffold3100069	2510	A/G	A	G	G	A	G	G	A	G	A	G	G	G	A	A	G	NA	A	G	A	A	A	A	G	G	G	A	A	G	G
1A	3.415	Scaffold3100069	2518	G/A	A	G	G	G	G	G	G	G	G	G	G	G	G	G	G	NA	NA	G	G	G	G	A	G	G	G	A	G	G	G
1A	3.415	Scaffold3100069	2546	C/T	T	C	C	C	C	C	NA	C	NA	C	C	C	C	C	C	NA	NA	NA	NA	C	C	T	NA	C	C	T	C	C	C
1A	3.415	Scaffold3100069	2550	G/C	C	G	G	G	G	G	G	G	NA	G	NA	G	G	G	G	NA	NA	NA	NA	G	G	C	NA	G	G	C	G	G	G
1A	3.415	Scaffold3100069	11842	G/T	G	T	T	NA	T	T	G	NA	G	T	NA	T	G	T	T	NA	G	NA	G	G	G	NA	T	NA	T	G	G	T	NA
1A	3.415	Scaffold3100069	12537	G/T	T	T	T	NA	NA	T	G	T	G	T	T	T	G	NA	T	G	T	T	T	G	G	T	T	NA	NA	NA	T	T	T
1A	3.415	Scaffold3100069	12552	G/A	NA	A	G	G	NA	G	G	G	G	G	G	G	G	G	G	G	G	G	G	G	G	G	G	NA	NA	G	G	A	A
1A	3.415	Scaffold3100069	12559	T/C	T	C	C	T	NA	C	T	C	T	C	C	C	T	T	C	T	T	C	T	T	T	T	C	NA	NA	T	T	C	C
1A	3.415	Scaffold3100069	12652	G/C	C	C	C	G	C	C	G	C	G	C	C	NA	G	C	C	G	C	NA	C	G	G	C	C	C	G	NA	C	C	C
1A	3.415	Scaffold3100069	12769	C/T	C	C	C	NA	C	C	T	C	T	C	C	C	T	C	C	C	NA	C	C	T	C	C	C	C	C	C	C	NA	C
1A	3.415	Scaffold3100069	18419	A/G	NA	A	A	G	A	A	G	A	G	A	A	A	G	A	NA	A	NA	NA	A	G	A	A	A	A	A	A	A	A	A
1A	3.415	Scaffold3100069	18448	G/A	NA	G	G	A	G	G	NA	G	A	G	G	G	A	G	NA	G	NA	NA	NA	A	G	G	G	G	G	G	A	G	G
1A	3.415	Scaffold3100069	18863	A/T	T	T	T	T	T	T	T	T	T	T	T	T	T	T	T	A	T	T	T	T	A	T	T	T	T	T	NA	T	T
1A	3.415	Scaffold3100069	18964	A/G	A	A	A	G	A	A	NA	A	NA	A	A	A	G	A	A	A	A	A	A	G	A	A	A	A	A	A	A	A	A
1A	3.415	Scaffold3100069	19059	T/C	C	C	C	C	C	C	C	C	C	C	C	C	C	C	C	T	C	C	C	C	T	C	C	C	C	C	C	C	C
1A	3.415	Scaffold3100069	19274	A/G	G	G	G	G	G	G	G	G	G	G	G	G	G	G	G	A	G	G	G	G	A	G	G	G	G	G	G	G	G
1A	3.415	Scaffold3100069	19277	T/C	C	C	C	T	C	C	T	C	T	C	C	C	T	C	C	T	C	C	C	NA	T	C	C	C	C	C	T	C	C
1A	3.415	Scaffold3100069	19283	G/A	A	G	G	G	A	G	G	G	G	A	G	G	G	G	G	G	A	G	G	G	G	A	G	G	G	A	G	G	G
1A	3.415	Scaffold3100069	19340	G/A	G	A	A	G	G	A	G	A	G	G	NA	A	G	A	A	G	G	A	A	G	G	G	A	A	A	G	G	A	A
1A	3.415	Scaffold3100069	19341	G/T	G	G	G	G	G	G	G	G	G	G	G	G	G	G	G	G	G	G	G	G	G	G	G	G	G	G	T	G	G
1A	3.415	Scaffold3100069	19818	C/T	C	T	T	C	C	T	C	T	C	C	T	T	C	T	T	C	C	T	NA	C	C	C	NA	T	T	C	C	T	T
1A	3.415	Scaffold3100069	19834	C/T	T	C	C	C	C	C	C	C	C	C	C	C	C	C	C	C	T	C	NA	C	C	T	NA	C	C	T	C	C	C
1A	3.415	Scaffold3100069	19871	G/A	A	A	A	NA	A	A	G	A	G	A	A	A	G	A	A	G	A	A	A	G	G	A	A	A	A	A	G	A	A
1A	3.415	Scaffold3100069	20010	A/T	A	T	T	NA	A	T	A	T	A	A	T	T	A	T	T	A	NA	T	T	A	A	A	NA	NA	T	A	A	T	T
1A	3.415	Scaffold3142843	7755	A/G	A	A	A	A	A	A	NA	A	A	A	A	A	A	A	A	A	NA	A	NA	A	A	NA	A	A	A	A	G	A	A
1A	3.415	Scaffold3142843	9032	A/G	A	A	A	A	A	A	NA	A	A	A	A	A	A	NA	A	A	NA	A	NA	NA	A	A	A	A	A	A	G	A	A
1A	3.415	Scaffold3142843	9043	C/G	G	G	G	G	G	G	NA	G	G	G	G	G	G	NA	G	C	NA	G	NA	NA	C	C	G	G	G	G	C	G	G
1A	3.415	Scaffold3142843	11068	T/A	T	A	T	T	T	T	T	T	T	T	T	T	T	T	T	T	NA	T	T	T	T	NA	T	T	T	T	T	NA	T
1A	3.415	Scaffold3142843	16089	G/A	NA	G	G	G	G	G	G	G	G	G	G	G	G	G	NA	G	A	G	NA	G	G	A	G	G	G	NA	G	G	G
1A	3.415	Scaffold3142843	16336	T/C	C	C	C	C	C	C	C	C	C	C	C	C	C	C	C	T	C	C	NA	C	T	C	NA	NA	C	C	C	C	C
1A	3.415	Scaffold3142843	16345	C/T	T	T	T	T	T	T	T	T	T	T	T	T	T	T	T	C	T	T	NA	T	C	T	NA	NA	T	T	T	T	T
1A	3.415	Scaffold3142843	16352	T/C	NA	T	T	T	T	T	T	T	T	T	T	T	T	T	T	T	C	T	T	T	T	C	T	T	T	C	T	T	T
1A	3.415	Scaffold3142843	16591	C/A	NA	A	A	NA	A	A	A	A	A	A	A	A	A	A	A	C	A	A	A	A	C	NA	A	A	NA	A	NA	A	A
1A	3.415	Scaffold3142843	18299	C/G	G	C	C	C	C	C	C	C	C	C	C	C	C	C	C	C	G	C	C	C	C	NA	C	C	C	G	C	C	C
1A	3.415	Scaffold3142843	18585	A/G	G	G	G	G	G	G	G	G	G	G	G	G	G	G	G	A	G	G	G	G	NA	NA	G	G	G	G	NA	NA	G
1A	3.415	Scaffold3142843	18895	A/G	NA	G	G	G	G	G	G	G	G	G	NA	G	G	G	G	NA	A	G	NA	G	G	G	G	G	G	NA	G	G	G
1A	3.415	Scaffold3142843	19104	A/G	NA	G	G	G	G	G	G	NA	G	G	NA	G	G	G	G	A	A	NA	NA	G	A	A	G	NA	G	A	NA	NA	G
1A	3.415	Scaffold3142843	19221	C/T	NA	C	C	C	C	C	C	C	C	C	C	C	C	C	C	C	T	NA	NA	C	C	T	C	NA	NA	T	NA	C	C
1A	3.415	Scaffold3206828	2967	A/G	NA	G	G	A	G	G	A	NA	A	A	G	G	A	G	G	A	NA	NA	G	A	A	G	NA	NA	NA	G	NA	G	G
1A	3.415	Scaffold3206828	10317	T/A	A	NA	T	T	T	T	T	T	T	T	NA	T	A	T	A	NA	NA	NA	NA	A	NA	T	T	T	T	T	NA	T	T
1A	3.415	Scaffold3206828	10373	T/C	T	NA	T	T	T	T	C	NA	T	T	NA	T	T	T	NA	T	C	NA	T	T	T	T	T	T	T	T	T	T	T
1A	3.415	Scaffold3206828	10805	C/T	C	C	C	C	C	C	C	C	C	C	C	C	C	C	C	C	C	NA	C	C	C	T	C	C	C	NA	C	C	C
1A	3.415	Scaffold3206828	10848	G/A	A	G	G	NA	G	G	A	G	A	A	NA	G	A	G	NA	G	NA	NA	G	A	G	G	G	G	G	G	A	G	G
1A	3.415	Scaffold3206828	10857	G/T	T	NA	T	T	T	T	T	T	T	T	NA	T	T	T	NA	G	NA	NA	T	T	G	T	T	T	T	T	T	T	T
1A	3.415	Scaffold3206828	10971	G/T	T	T	NA	T	T	T	T	T	T	T	T	T	T	T	T	G	NA	NA	NA	T	NA	T	T	T	T	T	T	T	T
1A	3.415	Scaffold3206828	13296	A/G	NA	G	A	NA	G	G	G	NA	G	A	A	G	NA	G	G	A	G	NA	NA	A	A	NA	G	A	G	G	A	G	G
1A	3.415	Scaffold3206828	13436	G/A	A	G	G	G	NA	G	G	G	G	G	G	G	NA	G	G	G	NA	A	NA	G	G	G	G	G	G	G	G	G	G
1A	3.415	Scaffold3206828	13486	T/C	T	T	C	T	T	T	T	T	T	T	NA	T	T	T	T	T	T	T	NA	T	T	T	T	T	T	T	C	T	T
1A	3.415	Scaffold3206828	13549	T/A	T	T	NA	T	T	T	T	T	T	T	NA	T	NA	T	T	T	T	T	NA	T	T	NA	T	T	T	T	A	T	T
1A	3.415	Scaffold3249699	15749	T/A	A	A	A	NA	A	A	A	A	NA	A	A	A	NA	A	A	T	A	A	A	NA	NA	A	A	A	A	NA	NA	A	A
1A	3.415	Scaffold3249699	15772	G/A	A	A	A	NA	A	A	A	A	NA	A	A	A	NA	A	A	G	A	A	A	NA	NA	A	A	A	A	A	NA	A	A
1A	3.415	Scaffold3249699	15918	C/G	G	G	G	NA	G	G	G	G	NA	G	G	G	NA	G	G	C	G	G	G	NA	NA	G	G	G	G	G	C	G	G
1A	3.415	Scaffold3249699	15945	G/C	C	C	C	NA	C	C	NA	C	NA	C	C	C	NA	C	C	G	C	C	C	NA	NA	C	C	C	C	C	NA	C	C
1A	3.415	Scaffold3249699	16011	G/A	A	A	A	G	G	A	NA	A	NA	G	A	A	NA	A	A	G	A	A	A	NA	A	A	A	NA	A	NA	NA	A	A
1A	3.415	Scaffold3249699	16120	C/G	C	C	C	NA	C	C	NA	C	G	C	C	C	NA	C	C	C	C	C	C	NA	NA	C	C	C	C	NA	G	C	C
1A	3.415	Scaffold3249699	16218	C/G	G	G	G	G	C	G	NA	G	NA	C	G	G	NA	G	G	C	G	G	G	NA	C	G	G	G	G	NA	C	G	G
1A	3.415	Scaffold3249699	16234	G/C	G	G	G	NA	G	G	C	G	NA	G	G	G	NA	G	G	G	G	G	G	C	G	G	G	G	G	C	G	G	G
1A	3.415	Scaffold3249699	16240	G/C	G	G	G	NA	G	G	C	G	NA	G	G	G	NA	G	G	G	G	G	G	C	G	G	G	G	G	C	G	G	G
1A	3.415	Scaffold3249699	16242	C/T	C	C	C	NA	C	C	T	C	NA	C	C	NA	NA	C	C	C	C	C	C	T	C	C	C	C	C	T	C	C	C
1A	3.415	Scaffold3249699	16248	T/G	T	T	T	NA	T	T	G	T	NA	T	T	NA	NA	T	T	T	T	T	T	G	T	T	T	T	T	G	T	T	T
1A	3.415	Scaffold3249699	16334	G/A	G	G	G	G	G	G	G	G	G	G	G	G	G	G	G	G	G	G	G	G	A	G	G	G	G	G	A	G	G
1A	3.415	Scaffold3249699	16441	A/G	G	G	G	A	A	G	A	G	A	A	G	G	A	G	G	NA	G	G	G	A	A	G	G	G	G	A	A	G	G
1A	3.415	Scaffold3249699	16445	A/G	G	G	G	A	A	G	A	G	A	A	G	G	A	G	G	NA	G	G	G	A	A	G	G	G	G	A	A	G	G
1A	3.415	Scaffold3249699	16451	A/C	A	A	A	A	A	A	A	A	A	A	A	A	A	A	A	A	A	A	A	A	C	A	A	A	A	A	C	A	A
1A	3.415	Scaffold3249699	16470	T/G	T	T	T	T	T	T	T	T	T	T	T	T	T	T	T	T	T	T	T	T	G	T	T	T	T	T	G	T	T
1A	3.415	Scaffold3249699	16489	G/A	G	G	G	G	G	G	G	G	G	G	G	G	G	G	G	G	G	G	G	G	A	G	G	G	G	G	A	G	G
1A	3.415	Scaffold3249699	16496	C/T	C	C	C	C	C	C	C	C	C	C	C	C	C	C	C	C	C	C	C	C	T	C	C	C	C	C	T	C	C
1A	3.415	Scaffold3249699	16498	G/A	G	G	G	G	G	G	G	G	G	G	G	G	G	G	G	G	G	G	G	G	A	G	G	G	G	G	A	G	G
1A	3.415	Scaffold3249699	16499	T/C	T	T	T	T	T	T	T	T	T	T	T	T	T	T	T	T	T	T	T	T	C	T	T	T	T	T	C	T	T
1A	3.415	Scaffold3249699	16524	A/G	A	A	A	A	A	A	A	A	A	A	A	A	A	A	A	A	A	A	A	A	G	A	A	A	A	A	G	A	A
1A	3.415	Scaffold3249699	16541	T/C	T	T	T	T	T	T	T	T	T	T	T	T	T	T	T	T	T	T	T	T	C	T	T	T	T	T	C	T	T
1A	3.415	Scaffold3249699	16548	T/C	T	T	T	T	T	T	T	T	T	T	T	T	T	T	T	T	T	T	T	T	C	T	T	T	T	T	C	T	T
1A	3.415	Scaffold3249699	16619	A/G	A	A	A	G	A	A	G	A	G	A	A	A	G	A	A	A	NA	A	A	NA	NA	A	A	A	A	G	NA	A	A
1A	3.415	Scaffold3249699	16758	G/T	T	T	T	G	G	T	G	T	G	NA	T	T	G	T	T	G	T	T	T	G	G	T	T	T	T	G	NA	T	T
1A	3.415	Scaffold3249699	16831	G/A	A	A	A	A	A	A	A	A	A	A	A	A	A	A	A	G	A	A	NA	A	NA	A	A	A	A	A	NA	A	A
1A	3.415	Scaffold3249699	16851	T/A	T	T	T	T	A	T	T	T	T	NA	T	T	T	T	T	T	T	T	T	T	T	T	T	T	T	T	NA	T	T
1A	3.415	Scaffold3249699	17055	A/C	A	A	A	NA	A	A	C	A	C	A	A	A	C	A	A	A	A	NA	A	C	A	A	A	A	A	NA	NA	A	A
1A	3.415	Scaffold3249699	17306	C/T	T	T	T	C	T	T	C	T	C	T	T	T	C	T	T	C	T	T	T	C	T	T	T	T	T	C	NA	T	T
1A	3.415	Scaffold3249699	17326	C/T	C	C	C	C	C	C	C	C	C	C	C	C	C	C	C	C	C	C	C	C	T	C	C	C	NA	C	T	C	C
1A	3.415	Scaffold3249699	17570	C/T	T	T	T	T	T	T	T	T	T	T	T	T	T	T	T	C	NA	NA	T	T	C	T	T	T	T	T	T	T	T
1A	3.415	Scaffold3249699	23263	A/G	A	A	A	G	A	A	NA	A	NA	A	A	A	G	A	A	A	A	A	A	NA	NA	A	A	A	A	G	NA	A	A
1A	3.415	Scaffold3249699	23275	T/C	T	T	T	C	T	T	NA	T	NA	T	T	T	C	T	T	T	T	T	T	NA	NA	T	T	T	T	NA	NA	T	T
1A	3.415	Scaffold3249699	23286	A/T	A	A	A	T	A	A	T	A	NA	A	A	A	T	A	A	A	A	A	A	NA	NA	A	A	A	A	NA	NA	A	A
1A	3.415	Scaffold3249699	23301	T/C	T	T	T	T	C	T	T	T	NA	C	T	T	T	T	T	T	T	T	T	NA	NA	T	T	T	T	T	NA	T	T
1A	3.415	Scaffold3249699	23324	C/T	C	C	C	T	C	C	T	C	NA	C	C	C	T	C	C	C	C	C	C	NA	NA	C	C	C	C	NA	NA	C	C
1A	3.415	Scaffold3249699	23409	G/C	G	G	G	C	G	G	C	NA	C	G	G	G	NA	G	G	G	NA	G	NA	NA	NA	G	G	G	G	NA	NA	G	G
1A	3.415	Scaffold3249699	23419	A/G	A	A	A	G	A	A	G	NA	G	A	A	A	NA	A	A	A	NA	A	A	NA	NA	A	A	A	A	NA	NA	A	A
1A	3.415	Scaffold3249699	23443	A/G	A	A	A	G	A	A	G	A	NA	A	A	A	NA	A	A	A	NA	A	A	NA	NA	A	A	A	A	NA	NA	A	A
1A	3.415	Scaffold3249699	23485	G/A	A	A	A	NA	A	A	NA	A	A	A	A	A	NA	A	A	G	NA	A	A	G	NA	NA	A	A	A	G	NA	A	A
1A	3.415	Scaffold3249699	23503	T/C	T	T	T	NA	T	T	C	T	NA	T	T	T	NA	T	T	T	NA	T	T	C	NA	NA	T	T	T	C	NA	T	T
1A	3.415	Scaffold3249699	23512	G/C	G	G	G	NA	G	NA	C	G	G	G	G	G	NA	G	G	G	NA	G	G	C	NA	NA	G	G	G	C	NA	G	G
1A	3.415	Scaffold3249699	23518	G/C	G	G	G	NA	G	NA	C	G	G	NA	G	G	NA	G	G	G	NA	G	NA	C	NA	NA	G	G	G	C	NA	G	G
1A	3.415	Scaffold3249699	23519	C/T	C	C	C	NA	C	C	T	C	C	NA	C	C	NA	C	C	C	NA	C	NA	T	NA	NA	C	C	C	T	NA	C	C
1A	3.415	Scaffold3249699	23531	T/C	T	T	T	NA	T	T	C	T	T	T	T	T	NA	T	T	T	NA	NA	NA	C	NA	NA	T	T	T	C	NA	T	T
1A	3.415	Scaffold3249699	23536	A/G	A	A	A	NA	A	A	G	A	A	A	A	A	NA	A	A	A	NA	NA	NA	G	NA	NA	A	A	A	G	NA	A	A
1A	3.415	Scaffold3249699	23554	G/A	G	G	G	NA	G	G	A	G	G	G	G	G	NA	G	G	G	NA	NA	NA	A	NA	NA	G	G	G	A	NA	G	G
1A	3.415	Scaffold3249699	23633	A/G	NA	NA	G	A	G	G	A	G	NA	G	G	G	A	G	G	A	NA	NA	NA	A	NA	NA	G	G	G	A	NA	G	G
1A	3.415	Scaffold3249699	23643	T/G	NA	NA	G	T	G	G	T	G	NA	G	G	G	T	G	G	T	NA	NA	NA	T	NA	NA	G	G	G	T	NA	G	G
1A	3.415	Scaffold3249699	27437	C/T	NA	C	NA	C	T	T	C	C	C	NA	C	NA	C	T	NA	C	C	T	NA	C	C	NA	NA	C	NA	C	T	C	T
1A	3.415	Scaffold3249699	27605	G/A	A	G	NA	NA	G	G	G	G	G	NA	A	NA	G	G	NA	G	G	NA	G	G	G	G	NA	G	G	G	NA	G	G
1A	3.415	Scaffold3249699	27619	A/G	G	A	NA	NA	A	A	A	A	A	NA	G	NA	A	A	NA	A	A	NA	A	A	A	A	NA	A	A	A	NA	A	A
1A	3.415	Scaffold3467605	10676	C/T	C	C	C	C	C	NA	C	C	C	C	T	C	C	C	NA	C	C	C	NA	NA	C	C	C	C	C	C	T	NA	NA
1A	3.415	Scaffold3467605	10677	C/T	T	T	T	T	T	NA	T	T	T	T	T	T	T	T	NA	C	T	T	NA	NA	C	T	T	T	T	T	T	NA	NA
1A	3.415	Scaffold3467605	10735	C/T	T	C	C	C	C	C	C	C	C	C	C	C	C	C	C	C	T	C	NA	C	C	T	C	C	C	T	C	C	C
1A	3.415	Scaffold3467605	10799	C/T	T	C	C	C	C	C	C	C	C	C	C	C	C	C	NA	C	T	C	C	C	C	T	C	C	C	T	C	C	C
1A	3.415	Scaffold3467605	10804	A/C	A	A	A	C	A	A	C	A	C	C	NA	A	C	A	NA	A	A	A	A	C	A	A	A	A	A	A	A	A	A
1A	3.415	Scaffold3467605	10855	T/G	G	T	T	T	T	T	T	T	T	T	T	T	T	T	NA	T	NA	T	T	T	T	G	T	T	T	G	T	T	T
1A	3.415	Scaffold3467605	10856	A/G	G	G	G	G	G	G	G	G	G	G	G	G	G	G	NA	A	NA	G	G	G	A	G	G	G	G	G	G	G	G
1A	3.415	Scaffold3467605	10862	C/T	C	T	T	T	T	NA	T	T	T	T	C	T	T	T	NA	C	NA	T	C	T	C	C	NA	NA	T	C	C	T	T
1A	3.415	Scaffold3467605	10871	A/C	C	C	C	C	C	C	C	C	C	C	C	C	C	C	NA	A	NA	C	C	C	A	C	C	NA	C	C	C	C	C
1A	3.415	Scaffold3467605	10875	C/G	G	G	G	G	G	G	G	G	G	G	G	G	G	G	NA	C	G	G	NA	G	C	G	G	NA	G	G	G	G	G
1A	3.415	Scaffold3467605	10890	C/T	T	T	T	T	T	T	T	T	T	T	T	T	T	T	NA	C	T	T	NA	T	C	T	T	T	T	T	T	T	T
1A	3.415	Scaffold3467605	10929	C/T	C	C	C	C	C	C	C	C	C	C	T	C	C	C	NA	C	C	C	NA	C	C	C	C	C	C	C	T	C	C
1A	3.415	Scaffold3467605	10934	A/G	G	G	G	G	G	G	G	G	G	G	G	G	G	G	NA	A	G	G	NA	G	A	G	G	G	G	G	G	G	G
1A	3.415	Scaffold3467605	28212	T/C	NA	C	C	C	C	C	C	C	C	NA	NA	C	C	C	C	T	C	NA	NA	NA	T	C	C	NA	C	C	C	C	C
1A	3.415	Scaffold3467605	28278	G/T	T	T	T	T	T	NA	T	T	NA	T	T	T	T	T	T	G	NA	NA	NA	T	G	T	T	T	T	T	T	T	T
1A	3.415	Scaffold3467605	28297	G/C	C	G	G	NA	G	G	G	G	G	G	G	G	G	G	NA	G	NA	NA	NA	G	G	C	NA	G	G	C	G	G	G
1A	3.415	Scaffold3467605	28309	C/T	T	C	C	NA	C	C	C	C	C	C	C	C	C	C	NA	C	NA	NA	NA	C	C	T	NA	C	C	T	C	C	C
1A	3.415	Scaffold3467605	28348	G/A	A	A	A	A	A	NA	A	A	A	A	A	A	A	A	NA	NA	NA	NA	NA	A	G	A	NA	NA	A	A	A	A	A
1A	3.415	Scaffold3467605	28353	A/G	G	G	G	G	G	NA	G	G	G	G	G	G	NA	G	NA	NA	NA	NA	NA	G	A	G	NA	A	G	G	G	G	G
1A	3.415	Scaffold3467605	28355	T/C	C	C	C	C	C	NA	C	C	C	C	C	C	NA	C	NA	NA	NA	NA	NA	C	T	C	NA	T	C	C	C	C	C
1A	3.415	Scaffold3467605	28365	C/T	T	C	C	C	C	C	C	C	C	C	C	C	C	C	NA	C	NA	NA	NA	C	C	T	C	C	C	T	C	C	C
1A	3.415	Scaffold3467605	28369	A/G	G	G	G	G	G	G	G	G	G	G	G	G	G	G	NA	NA	NA	NA	NA	G	A	G	G	NA	G	G	G	G	G
1A	3.415	Scaffold3467605	28377	G/T	T	T	T	T	T	T	T	T	T	T	T	T	T	T	NA	G	NA	NA	NA	T	G	T	T	NA	T	T	T	T	T
1A	3.415	Scaffold3467605	28385	T/C	T	C	NA	C	C	C	C	C	C	C	T	C	C	C	NA	T	NA	NA	NA	C	T	T	C	NA	C	NA	T	C	C
1A	3.415	Scaffold3467605	28425	G/A	A	A	A	A	A	A	A	A	A	A	A	A	A	A	A	G	A	NA	NA	A	G	NA	A	NA	A	A	A	A	A
1A	3.415	Scaffold3467605	28430	G/A	A	G	G	G	G	G	G	G	G	G	G	G	G	G	G	G	A	NA	NA	G	G	NA	G	G	G	NA	G	G	G
1A	3.415	Scaffold3467605	28437	A/G	G	G	G	G	G	G	G	G	G	G	G	G	G	G	G	A	G	NA	NA	G	A	NA	G	NA	G	G	G	G	G
1A	3.415	Scaffold3467605	28464	C/T	C	T	NA	T	T	T	NA	T	T	T	C	T	T	T	T	C	C	NA	NA	NA	C	NA	T	NA	T	NA	C	T	T
1A	3.415	Scaffold3467605	28473	A/G	G	G	G	G	G	G	NA	G	G	G	G	G	G	NA	G	A	G	NA	NA	G	A	NA	G	NA	G	G	G	G	G
1A	3.415	Scaffold3467605	28476	A/G	A	G	G	G	G	G	NA	G	G	G	G	G	G	NA	G	A	A	NA	NA	G	A	NA	G	NA	G	A	G	G	G
1A	3.415	Scaffold3467605	28485	G/C	G	C	C	C	C	C	C	C	C	C	C	C	C	C	C	G	G	NA	NA	C	G	NA	C	NA	C	G	C	C	C
1A	3.415	Scaffold3467605	28511	G/A	A	A	A	A	A	A	A	A	A	A	A	A	A	A	A	G	A	NA	NA	A	G	NA	A	NA	A	A	A	A	A
1A	3.415	Scaffold3467605	28519	C/T	T	T	T	T	T	T	T	T	T	T	T	T	T	T	T	C	NA	NA	NA	T	C	NA	T	NA	T	T	T	T	T
1A	3.415	Scaffold3467605	28526	A/G	G	G	NA	G	G	G	G	G	G	G	A	G	G	G	G	A	NA	NA	NA	G	A	NA	G	NA	G	G	G	G	G
1A	3.415	Scaffold3467605	28541	G/A	G	G	NA	G	G	G	G	G	G	G	A	G	G	G	G	G	G	NA	NA	G	G	G	G	G	G	G	A	G	G
1A	3.415	Scaffold3467605	28591	C/T	T	C	C	C	C	C	NA	C	C	C	C	C	NA	C	NA	C	T	NA	NA	C	C	T	C	C	C	C	C	C	C
1A	3.415	Scaffold3467605	28595	A/T	T	T	T	T	T	T	NA	T	T	T	T	T	NA	T	NA	A	T	NA	NA	T	A	T	NA	T	T	T	T	T	T
1A	3.415	Scaffold3467605	28616	T/C	C	C	C	C	C	C	NA	C	C	C	C	C	C	C	NA	T	C	NA	NA	C	T	C	C	C	C	C	C	C	NA
1A	3.415	Scaffold3467605	28637	G/A	A	G	G	G	G	G	NA	G	G	G	G	G	G	G	NA	G	A	NA	NA	G	G	A	G	NA	G	NA	G	G	NA
1A	3.415	Scaffold3467605	28695	G/A	NA	A	A	A	A	A	A	A	A	A	NA	A	A	A	A	G	NA	NA	NA	A	G	A	A	A	A	A	NA	A	NA
1A	3.415	Scaffold3511106	33399	A/G	A	A	A	A	G	A	A	A	A	G	A	A	A	A	NA	NA	NA	NA	NA	A	A	A	A	A	A	NA	A	A	A
1A	3.415	Scaffold3511106	33896	A/G	G	G	G	A	A	G	A	G	A	A	G	NA	A	G	NA	A	NA	G	NA	NA	A	NA	G	G	G	A	A	G	G
1A	3.415	Scaffold3511106	33904	C/G	G	G	G	C	C	G	C	G	C	C	G	G	C	G	NA	C	NA	G	NA	NA	C	NA	G	G	G	C	C	G	G
1A	3.415	Scaffold3511106	34032	T/C	NA	T	T	C	T	T	NA	T	NA	T	T	T	C	T	NA	T	NA	NA	NA	C	T	NA	T	T	T	T	T	T	T
1A	3.415	Scaffold3511106	34037	C/T	NA	C	C	T	C	C	NA	C	NA	C	C	C	T	C	NA	C	NA	NA	NA	T	C	NA	C	C	C	C	C	C	C
1A	3.415	Scaffold3511106	34121	A/G	G	G	G	G	G	G	G	G	NA	G	G	G	G	G	NA	A	NA	NA	NA	G	A	NA	G	G	G	G	G	G	G
1A	3.415	Scaffold3582456	2609	G/A	A	G	G	G	G	G	G	G	G	G	G	G	G	NA	G	G	A	NA	NA	G	G	A	NA	NA	G	A	NA	G	NA
1A	3.415	Scaffold3582456	2640	T/C	C	T	T	T	T	T	T	T	T	T	T	T	T	T	T	T	C	NA	T	T	T	C	T	NA	T	C	T	T	T
1A	3.415	Scaffold3582456	2645	A/G	G	A	A	A	A	A	A	A	A	A	A	NA	A	A	A	A	G	NA	A	A	A	G	A	NA	A	G	A	A	A
1A	3.415	Scaffold3582456	2713	G/A	G	G	G	A	G	NA	A	G	A	G	G	G	A	G	G	NA	G	NA	G	A	G	G	G	NA	G	G	G	G	G
1A	3.415	Scaffold3582456	2752	A/G	A	A	A	A	G	A	A	A	A	G	A	NA	A	NA	A	NA	A	NA	NA	A	A	A	A	NA	A	A	A	NA	A
1A	3.415	Scaffold3582456	7727	A/G	NA	G	G	NA	G	G	NA	G	A	NA	G	NA	A	G	NA	A	G	NA	NA	A	A	G	NA	G	NA	G	G	G	G
1A	3.415	Scaffold3582456	7764	T/G	T	G	G	NA	G	NA	T	G	T	NA	G	G	T	G	T	T	G	NA	NA	T	T	G	G	G	G	G	G	G	G
1A	3.415	Scaffold3582456	7772	T/C	T	C	C	T	C	NA	T	C	T	NA	C	C	T	C	T	T	C	NA	NA	T	T	C	C	C	NA	C	C	C	C
1A	3.415	Scaffold3582456	7809	G/A	G	G	G	G	A	G	G	G	G	A	G	G	G	G	G	G	G	G	NA	G	G	G	G	G	G	G	G	G	G
1A	3.415	Scaffold3582456	7875	C/G	C	G	G	C	G	G	C	G	C	NA	G	NA	C	NA	G	C	G	G	NA	C	NA	NA	G	G	G	NA	G	G	G
1A	3.415	Scaffold3582456	7973	T/C	NA	C	NA	T	C	NA	T	C	T	NA	NA	C	T	C	C	T	C	C	NA	NA	T	C	C	C	C	C	C	C	C
1A	3.415	Scaffold3582456	7993	A/C	NA	C	NA	C	C	NA	C	C	C	NA	NA	C	C	C	C	NA	C	C	NA	C	A	C	C	C	C	NA	C	C	C
1A	3.415	Scaffold3631081	35648	A/T	T	T	T	NA	NA	T	NA	T	T	T	T	T	NA	T	T	A	T	T	T	NA	A	T	T	NA	NA	T	T	T	T
1A	3.415	Scaffold4204108	4815	A/G	G	G	G	G	NA	NA	NA	G	A	NA	G	G	G	G	A	NA	NA	NA	G	G	NA	NA	G	A	G	G	G	G	G
1A	3.415	Scaffold6282473	1416	A/C	C	C	C	C	C	NA	C	C	C	C	C	C	C	C	C	NA	NA	NA	C	NA	A	C	NA	C	C	C	NA	C	C
1A	3.415	Scaffold6282473	1421	C/T	C	T	T	C	T	NA	NA	T	C	T	T	T	C	T	T	NA	NA	NA	C	NA	C	C	NA	T	T	NA	NA	T	T
1A	3.415	Scaffold6282473	1513	T/C	T	C	C	T	C	C	T	C	T	C	C	NA	NA	NA	C	T	T	C	NA	NA	T	NA	C	NA	C	T	NA	C	C
1A	3.415	Scaffold6282473	1581	T/C	T	C	C	T	C	C	NA	C	T	C	C	C	T	NA	C	T	NA	C	T	T	T	T	C	NA	C	NA	NA	C	C
1A	3.415	Scaffold6282473	1615	T/C	C	T	T	T	T	NA	T	T	T	T	T	T	T	T	T	NA	NA	NA	T	T	T	C	T	T	T	NA	NA	T	T
1A	3.415	Scaffold6282473	1632	C/A	C	A	A	C	A	A	C	A	C	A	A	A	C	C	A	NA	NA	NA	C	C	C	C	A	NA	A	NA	NA	A	A
1A	3.415	Scaffold6282473	1643	T/C	T	C	C	T	C	C	T	C	T	NA	C	C	T	C	C	NA	NA	NA	T	T	T	T	C	NA	C	NA	NA	C	C
1A	3.415	Scaffold6282473	1648	A/G	A	G	G	NA	G	G	A	G	A	NA	G	G	A	A	G	NA	NA	NA	A	A	A	A	G	NA	G	A	NA	G	G
1A	3.415	Scaffold6282473	1658	C/T	C	C	C	T	C	C	T	C	NA	NA	C	C	T	C	C	NA	NA	NA	C	T	C	C	C	C	C	C	NA	C	C
1A	3.415	Scaffold6282473	1670	C/A	C	A	A	C	A	A	C	A	C	A	A	A	C	C	A	NA	C	NA	NA	C	C	C	A	NA	A	C	NA	A	A
1A	3.415	Scaffold6282473	1730	G/A	G	A	A	G	NA	A	G	A	G	A	A	A	G	G	A	G	G	NA	NA	G	G	G	NA	NA	A	G	A	A	A
1A	3.415	Scaffold6282473	1733	T/C	C	C	C	T	C	C	T	C	T	C	C	C	T	C	C	T	C	NA	NA	T	T	C	NA	NA	C	C	C	C	C
1A	3.415	Scaffold6282473	1747	C/A	NA	A	A	C	A	A	C	A	C	A	A	A	C	NA	A	C	C	NA	NA	C	C	C	NA	NA	A	C	A	A	A
1A	3.415	Scaffold6282473	1748	G/T	G	T	T	G	NA	T	G	NA	G	T	T	T	G	NA	T	G	G	NA	NA	G	G	G	NA	NA	T	G	T	T	T
1A	3.415	Scaffold6282473	1810	A/G	NA	G	G	G	NA	G	G	NA	NA	NA	NA	G	G	G	NA	A	NA	NA	NA	G	A	G	NA	NA	NA	G	G	G	G
1A	3.415	Scaffold6282473	1826	T/A	A	T	T	T	NA	T	T	T	T	T	T	T	T	T	NA	T	NA	NA	NA	T	T	A	NA	T	T	A	T	T	T
1A	3.415	Scaffold6282473	1850	G/A	NA	G	G	A	G	G	NA	G	A	G	G	G	A	G	G	G	NA	NA	NA	A	NA	G	G	G	G	G	G	G	G
1A	3.415	Scaffold6282473	1852	G/A	NA	A	A	G	A	A	NA	A	G	A	A	A	G	G	A	G	NA	NA	NA	G	NA	G	A	A	NA	G	A	A	A
1A	3.415	Scaffold6328335	14231	C/T	C	T	T	C	T	T	C	T	C	NA	NA	T	C	T	NA	C	NA	NA	NA	C	NA	C	T	T	T	C	C	T	NA
1A	3.415	Scaffold6328335	14250	T/C	C	T	T	T	T	T	T	T	T	NA	T	T	T	T	NA	T	C	NA	NA	T	NA	T	T	T	T	T	NA	T	T
1A	3.415	Scaffold6328335	14278	C/T	T	C	C	C	C	C	C	C	C	NA	C	C	C	C	NA	C	T	NA	NA	C	NA	C	C	C	C	C	NA	C	C
1A	3.415	Scaffold6328335	14345	T/C	C	T	T	T	T	T	T	T	T	NA	NA	T	T	T	C	T	NA	T	NA	T	NA	C	NA	T	T	C	C	T	T
1A	3.415	Scaffold6328335	14368	C/T	T	C	C	C	C	C	C	C	C	NA	NA	C	C	C	T	C	NA	C	NA	C	NA	C	C	C	C	C	T	C	C
1A	3.415	Scaffold6328335	14440	A/T	A	T	T	A	T	T	A	T	A	NA	A	T	A	NA	A	A	NA	T	NA	A	NA	A	T	T	T	A	A	T	T
1A	3.415	Scaffold6328335	14774	C/T	NA	C	C	C	C	NA	C	C	C	C	NA	C	C	C	T	C	NA	T	NA	C	NA	C	C	C	C	C	T	C	C
1A	3.415	Scaffold6328335	14788	C/T	T	T	T	C	T	NA	C	T	C	C	NA	T	C	NA	T	C	NA	NA	NA	C	NA	T	T	NA	T	T	T	T	T
1A	3.415	Scaffold6328335	14798	A/G	A	G	G	A	G	NA	A	G	A	A	NA	G	A	NA	A	A	NA	A	NA	A	NA	G	G	NA	G	G	A	G	G
1A	3.415	Scaffold6328335	23595	G/C	C	NA	G	G	G	G	NA	NA	NA	NA	NA	G	NA	NA	NA	G	G	C	C	C	NA	C	G	G	G	NA	NA	NA	NA
1A	3.415	Scaffold6328335	23596	A/G	G	G	G	G	NA	G	NA	NA	NA	NA	G	G	NA	G	NA	A	G	G	G	G	G	G	G	G	G	G	NA	NA	G
1A	3.415	Scaffold6328335	25302	G/A	A	A	NA	NA	NA	A	A	NA	A	NA	A	G	NA	A	A	G	G	NA	NA	NA	A	NA	A	NA	A	G	A	NA	G
1A	3.415	Scaffold6328335	28810	T/C	C	C	C	T	C	C	NA	C	NA	NA	C	C	T	C	C	NA	C	NA	NA	T	NA	C	NA	C	NA	C	C	C	C
1A	3.415	Scaffold6328335	28829	C/G	G	G	G	C	G	NA	NA	G	G	NA	G	G	C	G	G	NA	G	NA	G	C	NA	G	G	NA	G	G	G	G	G
1A	12.608	Scaffold132305	9398	C/T	T	C	C	C	C	C	C	C	C	C	C	C	C	C	C	T	NA	NA	C	C	NA	NA	T	C	C	NA	C	C	C
1A	12.608	Scaffold132305	9411	C/G	G	C	C	C	C	C	C	C	C	C	C	C	C	C	C	G	NA	NA	C	C	NA	NA	G	C	C	NA	C	C	C
1A	12.608	Scaffold132305	9434	T/C	C	T	T	T	T	T	T	T	T	T	T	T	T	T	T	C	T	NA	T	T	NA	NA	C	T	T	NA	T	T	T
1A	12.608	Scaffold132305	9805	G/C	C	G	G	G	G	G	G	G	G	G	G	G	G	G	G	C	NA	NA	G	G	NA	NA	C	G	G	NA	G	G	G
1A	12.608	Scaffold132305	9814	C/G	G	C	C	C	C	C	C	C	C	C	C	C	C	C	C	G	NA	NA	C	C	NA	NA	G	C	C	NA	C	C	C
1A	12.608	Scaffold132305	9817	T/C	C	T	T	T	T	T	T	T	T	T	T	T	T	T	T	C	NA	NA	T	T	NA	NA	C	T	T	NA	T	T	T
1A	12.608	Scaffold572476	6026	C/T	C	C	C	C	C	C	C	C	C	C	C	C	C	C	C	T	NA	T	T	C	C	NA	C	C	C	C	C	C	C
1A	12.608	Scaffold572476	7306	C/T	T	C	C	C	C	NA	C	C	C	C	T	C	C	C	C	T	C	T	T	C	T	T	C	NA	C	T	C	C	C
1A	12.608	Scaffold572476	7432	A/G	G	A	A	A	A	NA	A	A	A	A	G	A	A	A	A	G	A	G	G	A	G	G	A	A	A	G	A	A	A
1A	12.608	Scaffold572476	7586	G/A	G	G	G	G	G	G	G	G	G	G	G	G	G	G	G	G	G	G	G	G	A	G	G	G	G	G	G	G	G
1A	12.608	Scaffold572476	7663	T/C	T	T	NA	T	C	T	T	T	T	NA	T	T	T	T	T	T	T	NA	NA	T	T	T	T	T	T	T	T	T	T
1A	12.608	Scaffold572476	7693	T/A	A	T	T	T	T	T	T	T	T	T	NA	T	T	T	T	A	T	NA	NA	T	NA	A	T	T	T	A	T	T	T
1A	12.608	Scaffold572476	8435	A/G	G	A	A	A	A	A	A	A	A	A	G	A	A	A	A	G	A	G	G	A	G	G	A	A	A	NA	A	A	A
1A	12.608	Scaffold572476	8450	T/C	C	T	T	T	T	T	T	T	T	T	NA	T	T	T	T	C	T	C	C	T	C	C	T	T	T	NA	T	T	T
1A	12.608	Scaffold572476	8541	C/G	G	C	C	C	C	C	C	C	C	C	NA	C	C	C	C	G	C	G	NA	C	G	G	C	C	C	G	C	C	C
1A	12.608	Scaffold572476	8576	A/T	T	A	A	A	A	A	A	A	A	A	NA	A	A	A	A	T	A	T	NA	A	NA	T	A	A	A	T	A	A	A
1A	12.608	Scaffold572476	8581	T/C	T	T	T	T	T	T	T	T	T	T	NA	T	T	T	T	T	T	T	NA	T	T	C	T	T	T	C	T	T	T
1A	12.608	Scaffold572476	8583	T/G	G	T	T	T	T	T	T	T	T	T	NA	T	T	T	T	G	T	G	NA	T	T	T	T	T	T	T	T	T	T
1A	12.608	Scaffold572476	8612	C/T	C	C	C	C	C	C	C	C	C	C	T	C	C	C	C	C	C	C	C	C	C	T	C	C	C	T	C	C	C
1A	12.608	Scaffold572476	8673	C/T	C	C	C	C	C	C	C	C	C	C	T	C	C	C	C	C	C	NA	C	C	C	T	C	C	C	T	C	C	C
1A	12.608	Scaffold572476	8678	C/G	C	C	C	C	C	C	C	C	C	C	G	C	C	C	C	C	C	NA	C	C	C	G	C	C	C	G	C	C	C
1A	12.608	Scaffold572476	8690	G/A	A	G	G	G	G	G	G	G	G	G	A	G	G	G	G	A	NA	NA	A	G	NA	NA	G	G	G	A	G	G	G
1A	12.608	Scaffold572476	8694	G/C	C	G	G	G	G	G	G	G	G	G	NA	G	G	G	G	C	NA	NA	C	G	NA	NA	G	G	G	C	G	G	G
1A	12.608	Scaffold572476	8698	A/G	G	A	A	A	A	A	A	A	A	A	NA	A	A	A	A	G	NA	NA	G	A	NA	NA	A	A	A	G	A	A	A
1A	12.608	Scaffold572476	8703	A/G	G	A	A	A	A	A	A	A	A	A	NA	A	A	A	A	G	NA	NA	A	A	NA	NA	A	A	A	G	A	A	A
1A	12.608	Scaffold572476	8712	T/C	C	T	T	T	T	T	T	T	T	T	NA	T	T	T	T	C	NA	NA	C	T	C	NA	T	T	T	C	T	T	T
1A	12.608	Scaffold572476	8718	G/A	A	G	G	G	G	G	G	G	G	G	G	G	G	G	G	G	NA	NA	A	G	G	NA	G	G	G	G	G	G	G
1A	12.608	Scaffold572476	8722	T/C	C	T	T	T	T	T	T	T	T	T	C	T	T	T	T	C	NA	C	C	T	C	NA	T	T	T	NA	T	T	T
1A	12.608	Scaffold572476	8731	G/A	A	G	G	G	G	G	G	G	G	G	NA	G	G	G	G	A	NA	A	NA	G	G	NA	G	G	G	NA	G	G	G
1A	12.608	Scaffold572476	8741	C/A	A	C	C	C	C	C	C	C	C	C	NA	C	C	C	C	A	NA	A	NA	C	C	NA	C	C	C	NA	C	C	C
1A	12.608	Scaffold572476	8749	A/G	G	A	A	A	A	A	A	A	A	A	NA	A	A	A	A	G	NA	G	NA	A	G	NA	A	A	A	NA	A	A	A
1A	12.608	Scaffold572476	8769	A/G	G	A	A	A	A	A	A	A	A	A	NA	A	A	A	A	G	NA	A	NA	A	G	G	A	A	A	G	A	A	A
1A	12.608	Scaffold572476	8781	A/C	C	A	A	A	A	A	A	A	A	A	NA	A	A	A	A	C	NA	C	NA	A	C	C	A	A	A	C	A	A	A
1A	12.608	Scaffold572476	8850	G/C	G	G	G	G	G	G	G	G	G	G	NA	G	G	G	G	G	G	G	G	G	C	NA	G	G	G	C	G	G	G
1A	12.608	Scaffold572476	8937	A/G	G	A	A	A	A	A	A	A	A	A	G	A	A	A	A	NA	A	G	G	A	G	G	A	A	A	G	A	A	A
1A	12.608	Scaffold572476	8981	G/A	G	G	G	G	G	G	G	G	G	G	A	G	G	G	G	G	G	G	G	G	G	A	G	G	G	A	G	G	G
1A	12.608	Scaffold572476	9007	T/C	C	NA	T	T	T	T	T	T	T	T	C	T	T	T	T	C	T	NA	C	T	C	C	T	T	T	C	T	T	T
1A	12.608	Scaffold572476	9271	G/A	A	G	G	G	G	G	G	G	G	G	G	G	G	G	G	NA	NA	A	A	G	NA	G	G	NA	G	G	G	G	G
1A	12.608	Scaffold572476	9510	C/G	C	C	C	C	C	C	C	C	C	C	C	C	C	C	C	C	C	C	C	C	G	C	C	C	C	C	C	C	C
1A	12.608	Scaffold572476	9691	T/C	C	T	T	T	T	T	T	T	T	T	T	T	T	T	T	T	T	T	T	T	T	T	T	T	T	T	T	T	T
1A	12.608	Scaffold572476	9739	G/A	A	G	G	G	G	G	G	G	G	G	G	G	G	G	G	G	G	G	G	G	G	G	G	G	G	G	G	G	G
1A	12.608	Scaffold572476	9762	G/A	A	G	G	G	G	G	G	G	G	G	G	G	G	G	G	G	G	G	G	G	G	G	G	G	G	G	G	G	G
1A	12.608	Scaffold572476	9878	G/A	A	G	G	G	G	G	G	G	G	G	G	G	G	G	G	G	G	G	G	G	G	G	G	G	G	G	G	G	G
1A	12.608	Scaffold572476	9893	C/T	C	C	C	C	C	C	C	C	C	C	T	C	C	C	C	C	C	C	C	C	C	T	C	C	C	T	C	C	C
1A	12.608	Scaffold572476	9928	T/C	C	T	T	T	T	T	T	T	T	T	C	T	T	T	T	C	T	C	C	T	C	NA	T	T	T	C	T	T	T
1A	12.608	Scaffold572476	9929	C/T	C	C	C	C	C	C	C	C	C	C	C	C	C	C	C	T	C	T	T	C	T	C	C	C	C	C	C	C	C
1A	12.608	Scaffold572476	10038	A/G	NA	A	A	A	A	A	A	A	A	A	G	A	A	A	A	G	A	G	NA	A	G	G	A	A	A	NA	A	A	A
1A	12.608	Scaffold572476	10041	T/C	NA	T	T	T	T	T	T	T	T	T	C	T	T	T	T	C	T	C	NA	T	C	C	T	T	T	NA	T	T	T
1A	12.608	Scaffold572476	10056	A/G	NA	A	A	A	A	A	A	A	A	A	G	A	A	A	A	A	A	G	G	A	A	G	A	A	NA	NA	A	A	A
1A	12.608	Scaffold572476	10075	T/C	C	T	T	T	T	T	T	T	T	T	NA	T	T	T	T	C	T	C	C	T	C	C	T	T	NA	NA	T	T	T
1A	12.608	Scaffold572476	10249	T/C	NA	T	T	T	T	T	T	T	T	T	C	T	T	T	T	C	T	NA	C	T	C	C	T	T	T	C	T	T	T
1A	12.608	Scaffold572476	10378	A/G	A	A	A	A	A	A	A	A	A	A	A	A	A	A	A	A	A	NA	NA	A	G	A	A	A	A	A	A	A	A
1A	12.608	Scaffold572476	10391	A/T	A	A	A	A	A	A	A	A	A	A	T	A	A	A	A	A	A	NA	T	A	NA	T	A	A	A	NA	A	A	A
1A	12.608	Scaffold572476	10454	C/T	T	C	C	C	C	C	C	C	C	C	C	C	C	C	C	C	C	C	C	C	C	C	C	C	C	C	C	C	C
1A	12.608	Scaffold572476	10616	T/C	C	T	T	T	T	T	T	T	T	T	T	T	T	T	T	C	T	NA	T	T	NA	T	T	NA	T	T	T	T	T
1A	12.608	Scaffold572476	10704	A/G	G	A	A	A	NA	A	A	A	NA	A	G	A	A	A	A	G	A	NA	NA	NA	G	G	NA	NA	A	G	A	NA	A
1A	12.608	Scaffold572476	10707	G/A	G	G	G	G	NA	G	G	G	NA	G	G	G	G	G	G	A	G	NA	NA	NA	A	G	NA	NA	G	G	G	G	G
1A	12.608	Scaffold572476	47025	T/A	NA	A	NA	T	T	NA	NA	NA	A	T	NA	T	NA	A	A	A	A	NA	A	A	NA	A	NA	T	NA	NA	A	T	T
1A	12.608	Scaffold572476	47867	G/T	G	T	G	NA	G	NA	NA	G	NA	G	T	G	G	NA	T	T	NA	NA	NA	NA	T	T	T	G	G	G	NA	T	NA
1A	12.608	Scaffold572476	47870	T/A	T	A	T	NA	T	NA	NA	T	NA	NA	A	T	T	NA	A	A	NA	NA	NA	NA	A	A	A	T	T	T	T	A	NA
1A	12.608	Scaffold572476	47875	A/G	A	G	A	NA	A	NA	NA	G	NA	NA	G	A	A	NA	G	G	NA	NA	NA	NA	G	G	G	A	A	A	A	G	NA
1A	12.608	Scaffold572476	47877	T/C	T	C	T	NA	T	NA	NA	C	NA	NA	C	T	T	NA	C	C	NA	NA	NA	NA	C	C	C	T	T	T	T	C	NA
1A	12.608	Scaffold572476	47878	C/G	C	G	C	NA	C	NA	NA	G	NA	NA	G	C	C	NA	G	G	NA	NA	NA	NA	G	G	G	C	C	C	C	G	NA
1A	12.608	Scaffold572476	50042	G/A	G	A	NA	G	G	G	G	G	G	G	G	G	G	NA	A	G	G	A	NA	G	A	G	G	A	A	NA	G	A	A
1A	12.608	Scaffold572476	50071	C/G	C	C	C	C	C	C	C	C	C	C	C	C	C	C	C	C	C	C	C	C	C	G	C	C	C	G	C	C	C
1A	12.608	Scaffold572476	50129	T/A	T	T	T	T	T	T	T	T	T	T	T	T	T	T	T	A	T	T	T	T	T	T	T	T	T	T	T	T	T
1A	12.608	Scaffold572476	50146	G/A	G	A	A	G	G	G	G	G	G	G	G	NA	G	A	A	G	G	A	A	NA	A	G	G	A	A	G	G	A	A
1A	12.608	Scaffold572476	50347	G/C	G	C	C	G	G	G	G	G	NA	G	G	G	G	C	C	C	G	C	C	G	C	C	G	C	C	C	G	NA	C
1A	12.608	Scaffold572476	50796	G/A	G	A	A	G	NA	G	G	G	G	NA	G	G	G	A	A	G	NA	A	A	G	A	A	G	A	A	A	G	A	A
1A	12.608	Scaffold572476	51016	C/T	C	T	C	C	C	C	C	C	C	C	C	C	C	C	C	C	C	C	C	C	C	C	C	C	C	C	C	C	C
1A	12.608	Scaffold572476	51081	T/C	T	C	NA	T	T	T	T	T	T	T	T	T	T	C	C	C	NA	C	C	T	C	C	T	C	C	C	T	C	C
1A	12.608	Scaffold572476	51296	T/C	T	T	T	T	T	T	T	T	T	T	T	T	T	T	T	NA	NA	T	T	T	T	C	T	T	T	C	T	T	T
1A	12.608	Scaffold572476	51528	C/T	C	T	T	C	C	C	NA	C	C	C	C	C	C	T	T	C	C	T	T	C	T	C	NA	T	T	C	C	T	T
1A	12.608	Scaffold572476	51530	T/C	T	C	C	T	T	T	NA	T	T	T	T	T	T	C	C	C	T	C	C	T	C	T	NA	C	C	T	T	C	C
1A	12.608	Scaffold572476	51572	A/G	A	G	G	A	A	A	A	A	A	A	A	A	A	G	G	G	A	G	G	A	G	G	A	G	G	G	NA	G	G
1A	12.608	Scaffold572476	51732	T/C	T	C	C	T	T	T	T	T	T	T	T	T	T	C	C	C	T	C	C	T	C	C	T	C	C	C	T	C	C
1A	12.608	Scaffold572476	51949	A/G	A	G	G	A	A	A	A	A	NA	A	A	A	A	G	G	G	A	G	G	A	G	G	A	G	NA	G	A	G	G
1A	12.608	Scaffold572476	51971	G/T	G	G	G	G	G	G	G	G	NA	G	G	G	G	G	G	G	G	G	G	G	G	T	G	G	G	T	G	G	G
1A	12.608	Scaffold572476	51987	C/T	C	C	C	C	C	C	C	C	NA	C	C	C	C	C	C	C	C	C	C	C	C	T	C	C	C	T	C	C	C
1A	12.608	Scaffold572476	52186	A/C	A	C	NA	A	A	A	A	A	A	A	A	A	A	C	C	C	A	C	C	A	C	C	A	C	C	C	A	C	C
1A	12.608	Scaffold572476	52192	T/C	T	C	NA	T	T	T	T	T	T	T	T	T	T	C	C	T	T	C	C	T	C	T	T	NA	C	NA	T	C	C
1A	12.608	Scaffold572476	52562	C/T	C	C	C	C	C	T	C	C	C	C	C	C	C	C	C	C	C	C	C	C	C	C	C	C	C	C	C	C	C
1A	12.608	Scaffold572476	52574	T/C	T	C	NA	T	T	T	NA	T	T	T	T	T	T	C	C	C	NA	C	C	T	C	C	T	C	C	C	T	C	C
1A	12.608	Scaffold572476	53861	A/G	A	G	NA	A	A	A	NA	A	A	A	A	A	A	G	G	G	NA	NA	NA	NA	NA	G	NA	G	G	G	A	G	G
1A	12.608	Scaffold572476	59150	A/G	A	G	NA	A	A	A	A	A	A	A	G	A	A	G	A	A	NA	G	NA	NA	G	NA	G	G	G	G	NA	G	G
1A	12.608	Scaffold572476	59212	A/G	A	G	G	A	A	A	A	A	A	A	G	A	A	NA	G	A	A	G	G	A	G	NA	G	G	NA	G	NA	G	G
1A	12.608	Scaffold572476	59238	G/A	G	A	A	G	G	G	G	G	G	G	G	G	G	NA	A	G	G	A	A	G	A	NA	NA	A	A	G	G	A	A
1A	12.608	Scaffold572476	59438	G/A	G	A	A	G	G	G	NA	G	G	G	G	G	G	A	A	G	G	A	A	G	A	G	NA	A	A	G	G	A	A
1A	12.608	Scaffold572476	59501	C/T	C	C	C	C	C	C	C	NA	C	C	T	C	C	C	C	C	C	C	C	C	C	C	C	C	C	C	C	C	C
1A	12.608	Scaffold572476	59526	G/C	G	C	C	G	G	G	G	G	G	G	G	G	G	C	C	C	G	NA	C	G	C	C	G	C	C	C	G	C	C
1A	12.608	Scaffold572476	60404	T/C	T	C	NA	T	T	T	T	T	T	T	NA	T	T	C	C	C	T	C	C	T	C	C	T	C	C	NA	T	C	C
1A	12.608	Scaffold572476	60435	G/A	G	A	A	G	G	G	G	G	G	G	G	G	G	A	A	A	NA	A	A	G	A	G	G	A	A	G	G	A	A
1A	12.608	Scaffold572476	60489	T/G	T	T	NA	T	NA	T	T	T	T	T	NA	T	T	T	NA	T	NA	NA	T	T	T	G	T	T	T	G	T	T	T
1A	12.608	Scaffold572476	65716	A/G	A	A	A	G	A	A	G	A	G	A	A	A	G	A	A	G	A	A	A	G	A	A	A	A	A	A	A	A	A
1A	12.608	Scaffold572476	65747	T/C	T	C	NA	T	T	T	T	T	T	T	T	NA	T	C	C	T	T	C	C	T	C	T	T	C	C	T	T	C	C
1A	12.608	Scaffold572476	65803	G/C	G	C	NA	C	NA	G	C	G	C	G	C	G	C	C	C	C	G	C	C	C	C	C	G	C	C	C	G	C	C
1A	12.608	Scaffold572476	65869	A/C	A	A	NA	A	NA	A	A	A	A	A	C	A	A	A	A	A	A	A	A	A	A	A	A	A	A	A	A	A	A
1A	12.608	Scaffold572476	65882	G/A	G	G	G	G	G	G	G	G	G	G	G	G	G	G	G	G	G	G	G	G	G	A	G	G	G	A	G	G	G
1A	12.608	Scaffold572476	65889	G/C	G	G	G	G	G	G	G	G	G	G	G	G	G	G	G	G	G	G	G	G	G	C	G	G	G	C	NA	G	G
1A	12.608	Scaffold572476	66052	A/G	A	G	G	A	A	A	A	A	A	A	A	A	A	G	G	A	A	G	G	A	G	A	A	G	G	A	A	G	G
1A	12.608	Scaffold572476	66092	A/T	A	A	A	A	A	A	A	A	A	A	A	A	A	A	A	A	A	A	A	A	A	T	A	A	A	T	A	A	A
1A	12.608	Scaffold572476	66121	C/T	C	T	T	C	C	C	C	C	C	C	T	C	C	T	T	C	NA	NA	T	C	T	C	C	T	T	C	C	T	T
1A	12.608	Scaffold572476	66224	C/G	C	G	G	C	C	C	C	C	C	C	C	C	C	G	G	C	C	G	G	C	G	C	C	G	G	C	C	G	G
1A	12.608	Scaffold572476	66365	G/A	G	A	A	G	G	G	G	G	G	G	G	G	G	A	A	G	G	A	A	G	A	G	G	A	A	G	G	A	A
1A	12.608	Scaffold572476	66442	G/A	G	A	A	G	G	G	G	G	NA	G	G	G	G	A	A	G	G	A	NA	G	A	G	G	NA	A	G	G	A	A
1A	12.608	Scaffold572476	66471	G/A	G	A	A	G	G	G	G	G	G	G	G	G	G	A	A	G	G	A	NA	G	A	G	G	NA	A	G	G	A	A
1A	12.608	Scaffold572476	66504	A/G	A	G	G	A	A	A	A	A	A	A	A	A	A	G	G	NA	A	G	NA	A	G	A	A	G	G	A	A	G	G
1A	12.608	Scaffold572476	66508	G/A	G	A	A	G	G	G	G	G	G	G	G	G	G	A	A	NA	NA	A	NA	G	A	G	G	A	NA	G	G	A	A
1A	12.608	Scaffold572476	66509	C/G	C	G	G	C	C	C	C	C	C	C	C	C	C	G	G	NA	NA	G	NA	C	G	C	C	G	NA	C	C	G	G
1A	12.608	Scaffold572476	66538	C/T	C	T	T	C	C	C	C	NA	C	C	C	C	NA	T	T	NA	NA	NA	NA	C	T	C	C	T	NA	C	C	T	T
1A	12.608	Scaffold572476	66859	T/C	T	C	C	T	T	T	T	T	NA	NA	T	T	T	C	C	NA	T	C	C	T	NA	NA	T	C	C	NA	T	C	C
1A	12.608	Scaffold572476	66986	C/T	C	T	T	C	C	C	C	C	NA	C	C	C	C	NA	T	C	C	T	T	C	T	C	C	T	T	C	C	T	T
1A	12.608	Scaffold572476	67018	G/A	G	G	G	A	G	G	A	G	A	G	G	G	A	NA	G	A	G	NA	G	A	G	G	G	G	G	G	G	G	G
1A	12.608	Scaffold572476	67026	T/C	T	C	NA	C	NA	T	C	T	C	T	C	T	C	C	C	C	T	C	C	C	C	C	T	NA	C	C	NA	C	C
1A	12.608	Scaffold572476	67211	A/G	A	NA	NA	G	NA	A	G	A	G	A	G	A	G	G	G	G	NA	G	G	G	G	G	A	NA	G	G	A	G	G
1A	12.608	Scaffold572476	67588	C/T	C	T	T	C	C	C	C	C	C	C	C	C	C	T	T	C	C	T	T	C	T	C	C	T	T	C	C	T	T
1A	12.608	Scaffold572476	67793	C/T	C	T	NA	C	NA	C	C	C	NA	C	C	C	C	T	T	C	C	T	T	C	T	NA	C	T	T	C	C	T	T
1A	12.608	Scaffold572476	68150	A/G	A	G	NA	G	A	A	NA	A	G	A	G	A	G	G	G	G	A	G	G	G	G	NA	A	G	G	NA	A	G	G
1A	12.608	Scaffold572476	68202	T/C	T	T	T	NA	T	T	C	T	C	T	C	T	C	T	T	C	T	T	T	C	T	C	T	T	T	NA	T	T	T
1A	12.608	Scaffold572476	68204	G/A	G	G	G	NA	G	G	A	G	NA	G	G	G	A	G	G	A	G	G	G	A	G	A	G	G	G	NA	G	G	G
1A	12.608	Scaffold572476	68234	T/G	T	G	NA	NA	T	T	G	T	G	T	G	T	G	G	G	G	T	G	G	G	G	G	T	G	NA	G	T	G	G
1A	12.608	Scaffold572476	68261	G/C	G	G	G	NA	G	G	NA	G	C	G	C	G	C	G	G	C	G	G	G	NA	G	C	G	G	G	NA	G	G	G
1A	12.608	Scaffold572476	68294	T/C	T	C	NA	C	T	T	C	T	C	T	C	T	C	C	C	C	T	C	C	C	C	C	T	C	C	C	T	C	C
1A	12.608	Scaffold572476	68484	C/T	C	T	T	NA	C	C	T	C	T	C	C	C	NA	T	T	T	NA	T	T	T	T	C	C	T	NA	C	C	NA	NA
1A	12.608	Scaffold630815	19640	A/C	NA	A	A	A	A	A	A	A	A	A	A	A	A	NA	A	NA	NA	NA	NA	NA	NA	C	A	A	A	C	A	A	A
1A	12.608	Scaffold630815	19661	T/C	C	T	T	T	T	T	T	T	T	T	T	T	T	NA	T	NA	T	NA	NA	NA	NA	C	T	T	T	C	T	T	T
1A	12.608	Scaffold630815	19710	A/G	G	A	A	A	A	A	A	A	A	A	A	A	A	NA	A	NA	A	NA	NA	A	NA	G	A	A	A	G	A	A	A
1A	12.608	Scaffold630815	19729	C/T	T	C	C	C	C	C	C	C	C	C	C	C	C	C	C	NA	C	NA	NA	C	NA	T	C	C	C	T	C	C	C
1A	12.608	Scaffold630815	20867	T/G	G	T	T	T	T	T	T	T	T	T	T	T	T	NA	NA	G	T	NA	NA	T	NA	T	G	T	T	NA	T	T	T
1A	12.608	Scaffold630815	21058	G/C	C	G	G	G	G	G	G	G	G	G	G	G	G	G	NA	C	G	NA	NA	G	G	NA	NA	G	G	NA	G	G	G
1A	12.608	Scaffold630815	21064	C/T	T	C	C	C	C	C	C	C	C	C	C	C	C	C	NA	T	C	NA	NA	C	C	NA	NA	C	C	NA	C	C	C
1A	12.608	Scaffold630815	21186	A/T	A	T	NA	NA	T	A	T	T	T	T	NA	NA	NA	T	NA	T	A	NA	T	NA	NA	NA	T	NA	NA	NA	NA	NA	A
1A	12.608	Scaffold630815	21188	C/T	C	NA	C	NA	C	C	C	C	C	T	C	C	NA	NA	NA	C	C	NA	T	NA	NA	NA	C	NA	C	NA	NA	NA	C
1A	12.608	Scaffold630815	21309	G/A	A	NA	A	NA	A	G	NA	A	NA	G	A	NA	A	A	NA	NA	G	NA	A	A	A	NA	G	G	NA	NA	NA	A	A
1A	12.608	Scaffold630815	21519	A/G	NA	A	NA	NA	A	NA	A	A	A	A	A	A	A	NA	NA	G	A	NA	G	A	NA	NA	G	A	A	G	A	NA	A
1A	12.608	Scaffold630815	21533	C/T	NA	C	C	C	C	C	C	C	C	C	C	C	C	C	NA	T	C	NA	C	C	NA	NA	T	C	C	NA	C	C	C
1A	12.608	Scaffold630815	21588	G/C	C	G	G	G	G	G	G	G	G	G	G	G	G	G	G	C	G	NA	G	G	NA	NA	C	G	G	C	G	G	G
1A	12.608	Scaffold630815	21620	A/G	G	A	A	A	A	A	A	A	A	A	A	A	G	A	A	G	A	NA	A	A	NA	NA	NA	A	A	NA	A	A	A
1A	12.608	Scaffold630815	21720	A/G	G	A	A	A	A	A	A	A	A	A	A	A	A	A	A	G	NA	G	A	A	NA	NA	NA	A	A	NA	A	A	A
1A	12.608	Scaffold630815	44664	G/A	G	G	G	G	G	G	G	G	G	G	G	G	G	G	G	A	G	NA	G	G	A	G	A	G	G	NA	G	G	G
1A	12.608	Scaffold630815	45379	C/T	C	C	C	T	T	C	C	C	C	C	C	C	C	T	NA	NA	NA	NA	NA	C	NA	C	NA	NA	C	C	C	NA	C
1A	12.608	Scaffold630815	45381	T/G	T	T	T	G	G	T	T	T	T	T	T	T	T	G	T	NA	NA	NA	NA	T	NA	T	NA	T	T	T	T	NA	T
1A	12.608	Scaffold630815	45382	G/C	G	G	G	C	C	G	G	G	G	G	G	G	G	C	G	NA	NA	NA	NA	G	NA	G	NA	NA	G	G	G	NA	G
1A	12.608	Scaffold630815	45386	G/A	NA	G	G	A	A	G	G	G	G	G	G	G	G	A	G	NA	NA	NA	NA	G	NA	G	NA	G	G	G	G	NA	G
1A	12.608	Scaffold630815	45387	C/A	NA	C	C	A	A	C	C	C	C	C	C	C	C	A	C	NA	NA	NA	NA	C	NA	C	NA	C	C	C	C	NA	C
1A	12.608	Scaffold630815	47805	G/A	G	G	G	G	NA	NA	G	G	G	G	G	G	NA	NA	NA	A	G	NA	NA	G	A	G	A	G	G	G	G	G	G
1A	12.608	Scaffold630815	47813	T/C	T	T	T	T	NA	NA	T	T	T	T	C	T	NA	NA	NA	T	T	NA	NA	T	T	C	T	T	T	C	T	T	T
1A	12.608	Scaffold630815	59223	G/T	T	G	G	G	G	G	G	NA	G	G	T	G	G	G	G	G	G	NA	G	G	T	T	NA	G	G	NA	G	G	G
1A	12.608	Scaffold630815	59224	A/C	C	A	A	A	A	A	A	NA	A	A	C	A	A	A	A	A	A	NA	A	A	C	C	NA	A	A	NA	A	A	A
1A	12.608	Scaffold630815	59280	T/C	C	T	T	T	T	NA	T	T	T	T	T	T	T	T	T	C	NA	C	T	T	C	C	NA	NA	T	NA	T	T	T
1A	12.608	Scaffold630815	59430	A/G	A	A	A	A	A	A	A	A	A	A	A	A	A	A	A	A	A	A	A	A	A	G	A	A	A	NA	A	A	A
1A	12.608	Scaffold630815	59470	C/T	C	C	C	C	C	C	C	C	C	C	C	C	C	C	C	C	C	C	T	C	C	C	C	C	C	C	C	C	C
1A	12.608	Scaffold630815	60854	T/C	NA	NA	NA	NA	T	T	T	T	T	T	NA	T	NA	NA	T	C	NA	T	T	T	C	C	C	T	T	NA	T	T	NA
1A	12.608	Scaffold630815	78117	A/C	NA	A	A	A	A	A	A	A	A	A	NA	A	A	NA	A	NA	A	C	C	A	NA	NA	C	A	A	NA	A	A	A
1A	12.608	Scaffold630815	78256	G/T	NA	G	G	G	G	G	G	G	G	G	NA	G	G	NA	G	T	G	G	NA	G	NA	NA	T	G	G	NA	G	G	G
1A	12.608	Scaffold630815	78283	T/C	NA	T	T	T	T	T	T	T	T	T	NA	T	T	NA	T	NA	T	T	C	T	NA	NA	C	T	T	NA	T	T	T
1A	12.608	Scaffold630815	78313	A/G	NA	A	A	A	A	A	A	A	A	A	NA	A	A	NA	A	NA	A	NA	G	A	NA	NA	G	A	A	NA	A	A	A
1A	12.608	Scaffold630815	78366	T/C	NA	T	T	T	T	T	T	T	T	T	NA	T	NA	T	T	NA	T	C	NA	T	NA	NA	C	NA	T	NA	T	T	T
1A	12.608	Scaffold630815	78376	T/C	NA	T	T	T	T	T	T	T	T	T	NA	T	T	T	T	C	T	C	NA	T	NA	NA	C	T	T	NA	T	T	T
1A	12.608	Scaffold630815	78385	A/G	NA	A	A	A	A	A	A	A	A	A	NA	A	NA	A	A	G	A	NA	NA	A	NA	NA	G	NA	A	NA	A	A	A
1A	12.608	Scaffold630815	78406	G/C	NA	G	G	G	G	G	G	G	G	G	NA	G	G	G	G	C	G	NA	NA	G	NA	NA	C	NA	G	NA	G	G	G
1A	12.608	Scaffold630815	78448	G/A	G	G	G	G	G	G	G	G	G	G	NA	G	G	G	G	A	G	G	NA	G	NA	NA	A	NA	G	NA	G	G	G
1A	12.608	Scaffold630815	78475	G/T	G	G	G	G	G	G	G	G	G	G	NA	G	G	G	G	T	G	G	NA	G	NA	NA	T	G	G	NA	G	G	G
1A	12.608	Scaffold630815	78477	A/C	A	A	A	A	A	A	A	A	A	A	NA	A	A	A	A	C	A	A	NA	A	NA	NA	C	A	A	NA	A	A	A
1A	12.608	Scaffold630815	78485	C/T	C	C	C	C	C	C	C	C	C	C	NA	C	C	C	C	T	C	NA	NA	C	NA	NA	T	C	C	NA	C	C	C
1A	12.608	Scaffold630815	78491	T/A	T	T	T	T	T	T	T	T	T	T	NA	T	T	T	T	A	T	NA	NA	T	NA	NA	A	T	T	NA	T	T	T
1A	12.608	Scaffold630815	78509	T/C	T	T	T	T	T	T	T	T	T	T	NA	T	NA	T	T	C	T	NA	NA	T	NA	NA	C	T	T	NA	T	T	T
1A	12.608	Scaffold630815	78532	G/A	A	G	G	G	G	G	G	G	G	G	NA	G	G	G	G	A	G	NA	NA	G	NA	NA	NA	NA	G	NA	G	G	G
1A	12.608	Scaffold630815	78537	T/C	C	T	T	T	T	T	T	T	T	T	NA	T	T	T	T	C	T	NA	NA	T	NA	NA	NA	NA	T	NA	T	T	T
1A	12.608	Scaffold630815	78560	T/A	T	T	T	T	T	T	T	T	T	T	NA	T	T	T	T	A	T	NA	NA	T	NA	NA	A	T	T	NA	T	T	T
1A	12.608	Scaffold630815	78567	G/T	G	G	G	G	G	G	G	G	G	G	NA	G	G	G	G	T	G	NA	NA	G	NA	NA	T	G	G	NA	G	G	G
1A	12.608	Scaffold630815	78627	G/A	G	G	G	G	G	G	G	G	G	G	NA	G	G	G	G	A	G	NA	NA	G	NA	NA	A	NA	G	NA	G	G	G
1A	12.608	Scaffold630815	78634	C/T	C	C	C	C	C	C	C	C	C	C	NA	C	C	C	C	T	C	NA	NA	C	NA	NA	T	NA	C	NA	C	C	C
1A	12.608	Scaffold630815	78661	C/T	C	C	C	C	C	C	C	C	C	C	C	C	C	C	C	T	C	NA	NA	C	NA	NA	T	NA	C	NA	C	C	C
1A	12.608	Scaffold630815	78673	G/A	G	G	G	G	G	G	G	G	G	G	G	G	G	G	G	A	G	NA	NA	G	NA	NA	A	NA	G	NA	G	G	G
1A	12.608	Scaffold630815	78678	G/A	G	G	G	G	G	G	G	G	G	G	G	G	G	G	G	A	G	NA	NA	G	NA	NA	A	NA	G	NA	G	G	G
1A	12.608	Scaffold630815	78771	T/C	C	T	T	T	T	T	T	T	T	T	T	T	T	T	T	NA	T	NA	NA	T	NA	NA	C	NA	T	NA	T	T	T
1A	12.608	Scaffold630815	78783	T/C	C	T	T	T	T	T	T	T	T	T	NA	T	T	T	T	NA	T	NA	NA	T	NA	NA	C	NA	T	NA	T	T	T
1A	12.608	Scaffold630815	78800	T/G	NA	T	T	T	T	T	T	T	T	T	T	T	T	T	T	G	T	NA	NA	T	NA	NA	G	NA	T	NA	T	T	T
1A	12.608	Scaffold630815	78854	T/C	C	T	T	T	T	T	T	T	T	T	T	T	T	T	T	C	T	NA	C	T	NA	NA	C	NA	T	NA	T	T	T
1A	12.608	Scaffold630815	78870	T/G	T	T	T	T	T	T	T	T	T	T	T	T	T	T	T	G	T	NA	G	T	NA	NA	G	NA	T	NA	T	T	T
1A	12.608	Scaffold630815	78874	C/T	C	C	C	C	C	C	C	C	C	C	C	C	C	C	C	T	C	NA	T	C	NA	NA	T	C	C	NA	C	C	C
1A	12.608	Scaffold630815	78879	T/C	C	T	T	T	T	T	T	T	T	T	T	T	T	T	T	C	T	NA	C	T	NA	NA	C	NA	T	NA	T	T	T
1A	12.608	Scaffold630815	78916	T/G	G	T	T	T	T	T	T	T	T	T	NA	T	T	T	T	G	T	NA	G	T	NA	NA	G	NA	T	NA	T	T	T
1A	12.608	Scaffold630815	78931	C/T	C	C	C	C	C	C	C	C	C	C	NA	C	C	C	C	T	C	NA	T	C	NA	NA	T	C	C	NA	C	C	C
1A	12.608	Scaffold630815	78937	T/A	A	T	T	T	T	T	T	T	T	T	NA	T	T	T	T	A	T	NA	A	T	NA	NA	A	NA	T	NA	T	T	T
1A	12.608	Scaffold630815	78949	A/T	T	A	A	A	A	A	A	A	A	A	NA	A	A	A	A	T	A	NA	T	A	NA	NA	T	NA	A	NA	A	A	A
1A	12.608	Scaffold630815	79002	T/C	NA	T	T	T	T	T	T	T	T	T	NA	T	T	T	T	C	T	NA	C	T	NA	NA	C	T	T	NA	T	T	T
1A	12.608	Scaffold630815	79011	C/A	NA	C	C	C	C	C	C	C	C	C	NA	C	C	C	C	A	C	NA	A	C	NA	NA	A	NA	C	NA	C	C	C
1A	12.608	Scaffold630815	79057	A/T	NA	A	A	A	A	A	A	A	A	A	NA	A	A	A	A	T	A	NA	T	A	NA	NA	T	NA	A	NA	A	A	A
1A	12.608	Scaffold630815	79070	G/A	NA	G	G	G	G	G	G	G	G	G	NA	G	G	G	G	A	G	NA	A	G	NA	NA	A	NA	G	NA	G	G	G
1A	12.608	Scaffold630815	79135	G/C	NA	G	G	G	G	G	G	G	G	G	NA	G	G	G	G	C	G	NA	C	G	NA	NA	C	G	G	NA	G	G	G
1A	12.608	Scaffold630815	79139	G/A	NA	G	G	G	G	G	G	G	G	G	NA	G	G	G	G	A	G	NA	A	G	NA	NA	A	G	G	NA	G	G	G
1A	12.608	Scaffold630815	79157	T/C	NA	T	T	T	T	T	T	T	T	T	NA	T	T	T	T	C	T	NA	NA	T	NA	NA	C	T	T	NA	T	T	T
1A	12.608	Scaffold630815	79158	G/A	NA	G	G	G	G	G	G	G	G	G	NA	G	G	G	G	A	G	NA	NA	G	NA	NA	A	G	G	NA	G	G	G
1A	12.608	Scaffold630815	79161	C/T	NA	C	C	C	C	C	C	C	C	C	NA	C	C	C	C	T	C	NA	NA	C	NA	NA	T	NA	C	NA	C	C	C
1A	12.608	Scaffold630815	79163	C/T	NA	C	C	C	C	C	C	C	C	C	NA	C	C	C	C	T	C	NA	NA	C	NA	NA	T	C	C	NA	C	C	C
1A	12.608	Scaffold630815	79168	A/G	NA	A	A	A	A	A	A	A	A	A	NA	A	A	A	A	G	A	NA	NA	A	NA	NA	G	A	A	NA	A	A	A
1A	12.608	Scaffold630815	79177	C/T	NA	C	C	C	C	C	C	C	C	C	NA	C	C	C	C	T	C	NA	NA	C	NA	NA	T	C	C	NA	C	C	C
1A	12.608	Scaffold630815	79363	C/G	NA	C	C	C	C	C	C	C	C	C	NA	C	C	C	C	G	C	NA	G	C	NA	NA	G	C	C	NA	C	C	C
1A	12.608	Scaffold630815	79405	G/T	NA	G	G	G	G	G	G	G	G	G	NA	G	G	G	G	T	G	NA	T	G	NA	NA	T	G	G	NA	G	G	G
1A	12.608	Scaffold630815	79624	A/G	G	A	A	A	A	A	A	A	A	A	G	A	A	A	A	A	A	A	A	A	NA	NA	A	NA	A	NA	A	A	A
1A	12.608	Scaffold630815	79642	G/A	A	G	G	G	G	G	G	G	G	G	A	G	G	G	G	G	G	G	G	G	NA	NA	G	NA	G	NA	G	G	G
1A	12.608	Scaffold630815	79788	C/G	NA	C	C	C	C	C	NA	C	C	C	NA	C	C	C	C	G	C	G	G	C	NA	C	G	C	C	C	C	C	C
1A	12.608	Scaffold630815	79845	G/A	NA	G	G	G	G	G	G	G	G	G	NA	G	G	G	G	A	G	A	A	G	NA	NA	NA	G	G	G	G	G	G
1A	12.608	Scaffold630815	79853	G/A	NA	G	G	G	G	G	G	G	G	G	NA	G	G	G	G	A	G	A	A	G	NA	NA	NA	G	G	G	G	G	G
1A	12.608	Scaffold630815	79911	G/T	NA	G	G	G	G	G	G	G	G	G	NA	G	G	G	G	T	G	T	T	G	NA	G	T	G	G	NA	G	G	G
1A	12.608	Scaffold630815	79924	C/T	NA	C	C	C	C	C	C	C	C	C	NA	C	C	C	C	T	C	T	T	C	NA	C	T	NA	C	NA	C	C	C
1A	12.608	Scaffold630815	79958	C/A	C	C	C	C	C	C	C	C	C	C	NA	C	C	C	C	NA	C	A	A	C	NA	NA	A	C	C	C	C	C	C
1A	12.608	Scaffold630815	80007	G/A	G	G	G	G	G	G	G	G	G	G	NA	G	G	G	NA	NA	G	A	A	G	NA	NA	A	G	G	G	G	G	G
1A	12.608	Scaffold630815	80030	T/G	T	T	T	T	T	T	T	T	T	T	NA	T	T	T	T	NA	T	G	G	T	NA	NA	G	T	T	T	T	T	T
1A	12.608	Scaffold630815	80137	G/A	A	G	G	G	G	G	G	G	G	G	NA	G	G	G	G	G	G	A	NA	G	NA	NA	NA	G	G	G	G	G	G
1A	12.608	Scaffold630815	80494	T/G	NA	T	T	T	T	T	T	T	T	T	NA	T	T	T	T	G	T	G	NA	T	NA	NA	G	T	T	NA	T	T	T
1A	12.608	Scaffold630815	80500	A/G	NA	A	A	A	A	A	A	A	A	A	NA	A	A	A	A	G	A	G	NA	A	NA	NA	G	A	A	NA	A	A	A
1A	12.608	Scaffold630815	80645	T/C	NA	T	T	T	T	T	T	T	T	T	NA	T	T	T	T	C	T	C	NA	T	NA	NA	C	T	T	NA	T	T	T
1A	12.608	Scaffold630815	80652	A/T	NA	A	A	A	A	A	A	A	A	A	NA	A	NA	A	A	T	A	T	NA	A	NA	NA	T	A	A	NA	A	A	A
1A	12.608	Scaffold630815	80679	G/T	NA	G	G	G	G	G	G	G	G	G	NA	G	G	G	G	T	G	T	NA	G	T	T	T	G	G	T	G	G	G
1A	12.608	Scaffold630815	80681	G/C	G	G	G	G	G	G	G	G	G	G	NA	G	G	G	G	G	G	G	NA	G	G	C	G	G	G	C	G	G	G
1A	12.608	Scaffold630815	80807	C/T	NA	C	C	C	C	C	C	C	C	C	T	C	C	C	C	T	C	NA	NA	C	T	T	T	C	C	T	C	C	C
1A	12.608	Scaffold630815	80877	A/C	C	A	A	A	A	A	A	A	A	A	C	A	A	A	A	C	A	NA	NA	A	NA	C	C	NA	A	C	A	A	A
1A	12.608	Scaffold630815	80898	A/T	T	A	A	A	A	A	A	A	A	A	T	A	A	A	A	T	A	NA	A	A	A	NA	T	A	A	T	A	A	A
1A	12.608	Scaffold630815	80918	C/A	A	C	C	C	C	C	C	C	C	C	A	C	C	C	C	A	C	NA	C	C	C	NA	A	C	C	C	C	C	C
1A	12.608	Scaffold630815	81041	A/G	NA	A	A	A	A	A	A	A	A	A	NA	A	A	A	A	G	A	G	NA	A	NA	NA	NA	A	A	NA	A	A	A
1A	12.608	Scaffold630815	81059	G/A	A	G	G	G	G	G	G	G	G	G	NA	G	G	G	G	A	G	A	G	G	NA	NA	NA	G	G	NA	G	G	G
1A	12.608	Scaffold630815	81062	G/A	G	G	G	G	G	G	G	G	G	G	NA	G	G	G	G	A	G	A	G	G	NA	NA	NA	G	G	NA	G	G	G
1A	12.608	Scaffold630815	81125	T/C	C	T	T	T	NA	T	T	T	T	T	T	NA	T	T	T	C	T	NA	T	T	NA	NA	C	T	T	NA	T	T	T
1A	12.608	Scaffold630815	81366	A/C	NA	A	A	A	A	NA	A	A	A	A	NA	A	A	C	A	C	NA	NA	NA	A	C	NA	C	A	A	C	A	A	A
1A	12.608	Scaffold630815	81368	C/G	NA	C	C	C	C	NA	C	C	C	C	NA	C	C	G	C	G	NA	NA	NA	C	G	NA	G	C	C	G	C	C	C
1A	12.608	Scaffold1176253	24094	C/T	C	C	C	NA	C	T	C	C	NA	C	C	C	NA	C	C	NA	C	C	C	NA	C	C	C	C	C	C	C	C	C
1A	12.608	Scaffold1176253	35536	C/T	T	T	T	NA	T	T	NA	T	NA	T	T	T	C	T	T	NA	T	T	T	NA	T	NA	T	T	T	NA	T	T	T
1A	12.608	Scaffold1176253	35833	C/T	T	T	T	T	T	T	NA	T	T	T	T	T	NA	T	T	T	T	T	T	NA	T	T	T	T	T	T	C	T	T
1A	12.608	Scaffold1176253	37057	A/C	A	A	A	A	A	A	NA	A	A	C	A	A	NA	A	A	A	A	NA	A	A	A	NA	A	A	A	A	A	A	A
1A	12.608	Scaffold1176253	37099	A/G	A	A	A	A	A	A	NA	A	A	G	A	A	NA	A	A	NA	A	NA	NA	A	A	NA	A	A	A	A	A	A	A
1A	12.608	Scaffold1176253	37336	A/G	G	G	G	G	G	G	G	G	NA	G	G	G	NA	G	G	G	G	G	G	NA	A	NA	G	G	G	NA	A	G	G
1A	12.608	Scaffold1176253	37337	A/G	G	G	G	G	G	G	G	G	NA	A	G	G	NA	G	G	G	G	A	G	NA	A	NA	G	G	G	NA	A	G	G
1A	12.608	Scaffold1176253	37396	G/C	C	C	C	C	C	C	C	C	NA	G	C	C	NA	C	C	NA	C	G	C	C	G	NA	C	C	C	NA	G	C	C
1A	12.608	Scaffold1176253	37647	T/G	T	T	T	NA	T	T	T	T	NA	T	T	G	NA	T	T	NA	T	T	T	NA	T	NA	T	T	T	T	T	T	T
1A	12.608	Scaffold1176253	37662	T/A	T	T	T	NA	T	T	T	T	NA	T	T	A	NA	T	T	NA	T	T	T	NA	T	NA	T	T	T	NA	T	T	T
1A	12.608	Scaffold1176253	37669	T/C	T	T	T	NA	T	T	T	T	NA	T	T	C	NA	T	T	NA	T	T	T	NA	T	NA	T	T	T	NA	T	T	T
1A	12.608	Scaffold1176253	37670	C/T	C	C	C	NA	C	C	C	C	NA	C	C	T	NA	C	C	NA	C	C	C	NA	C	NA	C	C	C	NA	C	C	C
1A	12.608	Scaffold2126876	15313	A/G	A	A	A	A	A	A	NA	A	NA	A	A	A	NA	A	A	NA	NA	A	NA	A	A	G	A	A	A	G	A	A	A
1A	12.608	Scaffold2126876	17505	A/G	A	A	A	G	A	A	G	A	A	A	A	NA	G	A	A	NA	A	A	A	G	NA	A	A	A	NA	A	A	A	A
1A	12.608	Scaffold2126876	18192	C/T	C	C	C	T	C	C	T	C	T	C	C	C	NA	C	C	T	C	C	NA	NA	C	C	C	C	C	C	C	C	C
1A	12.608	Scaffold2126876	18497	T/A	T	T	T	A	T	T	A	T	A	T	T	T	A	T	T	NA	T	T	T	A	T	T	T	T	T	T	T	T	T
1A	12.608	Scaffold2126876	18568	T/C	T	T	T	C	T	T	C	T	C	T	T	T	C	T	T	C	T	T	T	C	T	T	T	T	T	T	T	T	T
1A	12.608	Scaffold2126876	18594	A/G	A	A	A	G	A	A	G	A	G	A	A	A	G	A	A	G	A	A	A	G	A	A	A	A	A	A	A	A	A
1A	12.608	Scaffold2126876	18649	A/G	A	A	A	G	A	A	G	A	G	A	G	A	G	A	A	NA	A	A	A	G	A	G	A	A	A	NA	A	A	A
1A	12.608	Scaffold2126876	18702	A/C	A	A	A	C	A	A	C	A	C	A	C	A	C	A	A	NA	A	A	A	C	A	C	A	A	A	C	A	A	A
1A	12.608	Scaffold2126876	18735	T/C	T	T	T	C	T	T	C	T	C	T	T	T	C	T	T	NA	T	T	T	NA	T	NA	T	T	T	T	T	T	T
1A	12.608	Scaffold2126876	18770	T/G	T	T	T	G	T	T	G	T	G	T	NA	T	G	T	T	NA	T	NA	NA	NA	T	NA	T	T	T	G	T	T	T
1A	12.608	Scaffold2126876	18791	A/T	A	A	A	T	A	A	T	A	T	A	A	A	T	A	A	NA	A	NA	NA	NA	A	NA	A	A	A	A	A	A	A
1A	12.608	Scaffold2126876	18845	T/C	T	T	T	C	T	T	C	T	C	T	C	T	C	T	T	NA	T	T	T	C	T	C	T	T	T	C	T	T	T
1A	12.608	Scaffold2126876	18864	C/T	C	C	C	NA	C	C	T	C	T	C	NA	C	T	C	C	NA	C	C	C	T	C	T	C	C	C	T	C	C	C
1A	12.608	Scaffold2126876	18965	T/C	T	T	T	C	T	T	NA	T	C	T	C	T	C	T	T	C	T	T	T	NA	T	C	T	T	T	C	T	T	T
1A	12.608	Scaffold2126876	19569	G/C	G	G	G	G	G	G	G	NA	G	G	C	G	G	G	G	G	NA	G	G	G	G	C	NA	G	G	NA	G	G	G
1A	12.608	Scaffold2126876	19714	T/A	T	T	T	T	T	T	T	T	T	T	A	T	T	T	T	T	T	NA	NA	T	T	A	T	T	T	NA	T	T	T
1A	12.608	Scaffold2126876	19799	C/T	C	C	C	C	C	C	C	C	C	C	T	C	C	C	C	C	C	C	NA	C	C	T	C	NA	C	NA	C	C	C
1A	12.608	Scaffold2126876	19886	C/T	C	C	C	NA	C	C	C	C	T	C	C	C	T	C	C	C	C	C	C	T	C	C	C	C	C	C	C	C	C
1A	12.608	Scaffold2126876	20451	T/C	T	T	T	T	T	T	T	T	T	T	NA	T	T	T	T	T	T	T	T	T	T	C	T	T	T	C	T	T	T
1A	12.608	Scaffold2126876	20778	T/C	T	T	T	T	T	T	T	T	T	T	NA	T	T	T	T	T	T	T	T	T	T	C	T	T	T	C	T	T	T
1A	12.608	Scaffold2126876	20784	A/G	A	A	A	A	A	A	A	A	A	A	NA	A	A	A	A	A	A	A	A	A	A	G	A	A	A	G	A	A	A
1A	12.608	Scaffold2126876	20825	C/T	C	C	C	C	C	C	C	C	C	C	NA	C	C	C	C	C	C	C	C	C	C	T	C	C	C	T	C	C	C
1A	12.608	Scaffold2126876	21030	G/A	G	G	G	A	G	G	A	G	A	G	A	G	NA	G	NA	A	G	G	G	A	G	NA	G	NA	NA	A	G	G	G
1A	12.608	Scaffold2126876	21473	A/T	A	A	A	NA	A	A	T	A	T	NA	T	A	T	NA	NA	NA	A	A	NA	T	A	A	A	A	A	A	A	A	A
1A	12.608	Scaffold2126876	21519	T/C	T	T	T	T	T	T	T	T	T	T	T	T	T	T	T	T	T	T	NA	T	T	C	T	T	T	C	T	T	T
1A	12.608	Scaffold2126876	21683	C/T	C	C	C	NA	C	C	T	C	T	C	C	C	T	C	C	NA	C	C	C	T	C	NA	C	C	C	C	C	C	C
1A	12.608	Scaffold2126876	21720	C/T	C	C	C	C	C	C	C	C	C	C	C	C	C	C	C	C	C	C	C	C	C	T	C	C	C	T	C	C	C
1A	12.608	Scaffold2126876	21913	G/A	G	G	G	G	G	G	G	G	G	A	G	G	G	G	G	G	G	G	G	G	G	G	G	G	G	G	G	G	G
1A	12.608	Scaffold2126876	22092	C/T	C	C	C	C	C	C	C	C	C	C	T	C	C	C	C	C	C	C	C	C	C	C	C	C	C	C	C	C	C
1A	12.608	Scaffold2126876	22117	A/G	A	A	A	G	A	A	G	A	G	A	NA	A	G	A	A	G	A	A	A	NA	A	G	A	A	A	G	A	A	A
1A	12.608	Scaffold2126876	22137	C/T	C	C	C	T	C	C	T	C	T	C	NA	C	T	C	C	T	C	C	C	T	C	C	C	C	C	C	C	C	C
1A	12.608	Scaffold2126876	22140	C/T	C	C	C	T	C	C	T	C	T	C	NA	C	T	C	C	T	C	C	C	T	C	C	C	C	C	C	C	C	C
1A	12.608	Scaffold2126876	22199	G/A	G	G	G	G	G	G	G	G	G	G	G	G	G	G	G	G	G	G	NA	NA	G	A	G	G	G	A	G	G	G
1A	12.608	Scaffold2126876	22206	T/C	T	T	T	C	T	T	C	T	C	T	C	T	C	T	T	C	T	T	NA	NA	T	T	T	T	T	T	T	T	T
1A	12.608	Scaffold2126876	22209	T/C	T	T	T	C	T	T	C	T	C	T	C	T	C	T	T	C	T	T	NA	NA	T	T	T	T	T	T	T	T	T
1A	12.608	Scaffold2126876	22365	C/T	C	C	C	T	C	NA	T	C	T	C	T	C	T	C	NA	NA	C	NA	C	T	NA	NA	C	C	C	C	NA	C	C
1A	12.608	Scaffold2126876	33107	G/A	NA	A	NA	G	G	G	G	G	G	G	G	G	NA	A	A	G	NA	NA	NA	A	A	G	NA	A	A	G	G	A	A
1A	12.608	Scaffold2126876	33110	G/A	NA	G	NA	A	G	G	A	G	A	G	G	G	NA	G	G	A	NA	NA	NA	G	G	G	NA	G	G	G	G	G	G
1A	12.608	Scaffold2126876	33178	A/G	A	A	A	G	A	A	G	A	G	A	A	A	G	A	A	G	NA	NA	A	NA	A	A	NA	A	A	A	A	A	A
1A	12.608	Scaffold2126876	33226	G/A	G	A	A	A	G	G	A	G	A	G	G	G	A	A	A	A	G	NA	NA	A	A	A	NA	NA	A	A	G	A	A
1A	12.608	Scaffold2126876	33252	G/A	G	A	A	G	G	G	G	G	G	G	G	G	G	A	A	G	G	NA	NA	NA	A	G	NA	NA	A	G	G	A	A
1A	12.608	Scaffold2126876	33303	C/T	C	C	C	C	C	C	C	C	C	C	C	C	C	C	C	C	C	NA	C	C	C	T	C	C	C	T	C	C	C
1A	12.608	Scaffold2126876	33509	C/T	C	C	C	T	C	C	T	C	T	C	C	C	T	C	C	T	C	NA	C	T	C	C	C	C	C	C	C	C	C
1A	12.608	Scaffold2126876	33531	A/G	A	G	G	A	A	A	A	A	A	A	A	A	A	G	G	A	A	NA	NA	A	G	A	A	NA	G	A	A	G	G
1A	12.608	Scaffold2126876	33583	A/G	A	A	A	A	A	A	A	A	A	A	G	A	A	A	A	A	A	NA	A	A	A	A	A	A	A	A	A	A	A
1A	12.608	Scaffold2126876	33760	G/A	G	A	A	G	G	G	G	G	G	G	G	G	G	A	A	G	G	NA	NA	G	A	G	G	A	A	G	G	A	A
1A	12.608	Scaffold2126876	33861	G/T	G	G	G	G	G	G	G	G	G	G	G	G	G	G	G	G	G	NA	NA	G	G	T	G	G	G	T	G	G	G
1A	12.608	Scaffold2126876	34022	C/T	NA	C	C	T	C	C	T	C	NA	C	C	C	T	C	C	T	C	C	NA	T	C	C	C	C	C	C	C	C	C
1A	12.608	Scaffold2126876	34247	T/C	T	C	NA	T	T	T	T	T	T	T	T	T	T	C	C	T	T	C	C	T	C	T	T	C	C	T	T	C	C
1A	12.608	Scaffold2126876	34273	T/A	T	A	T	A	T	T	NA	T	A	T	A	T	A	A	A	A	T	A	NA	A	A	A	T	A	A	A	T	A	A
1A	12.608	Scaffold2126876	34356	C/T	C	C	C	T	C	C	T	C	T	C	C	C	T	C	C	T	C	C	NA	NA	C	C	C	C	C	C	C	C	C
1A	12.608	Scaffold2126876	34400	G/C	G	G	G	C	G	NA	NA	G	C	G	G	G	C	G	G	C	NA	G	NA	NA	G	G	G	G	G	G	G	G	G
1A	12.608	Scaffold2126876	34449	A/T	A	T	NA	T	A	A	NA	A	T	A	A	A	T	T	T	T	A	T	T	T	T	T	A	T	T	T	A	T	T
1A	12.608	Scaffold2126876	34453	C/T	C	C	C	T	C	C	NA	C	T	C	C	C	T	C	C	T	C	C	C	T	C	C	C	C	C	C	C	C	C
1A	12.608	Scaffold2126876	34536	T/C	T	NA	C	C	T	T	C	T	C	T	NA	T	C	C	C	C	T	NA	C	C	C	C	T	C	C	C	T	C	C
1A	12.608	Scaffold2126876	34569	G/A	G	NA	NA	G	G	G	NA	G	G	G	G	G	G	NA	A	G	G	NA	NA	G	A	G	G	A	A	G	G	A	A
1A	12.608	Scaffold2126876	34582	A/G	A	NA	G	G	A	A	G	A	G	A	A	A	G	G	G	G	NA	G	G	G	G	G	A	G	G	G	A	G	G
1A	12.608	Scaffold2126876	34630	G/A	G	G	G	A	G	G	A	G	A	G	G	G	A	G	G	A	NA	G	G	A	G	G	G	G	G	G	G	G	G
1A	12.608	Scaffold2126876	34631	C/T	C	T	T	C	C	C	C	C	C	C	C	C	C	T	T	C	NA	T	T	C	T	C	C	T	T	C	C	T	T
1A	12.608	Scaffold2126876	34675	T/C	T	T	T	C	T	T	NA	T	C	T	T	T	C	T	T	C	NA	T	NA	C	T	T	T	T	T	T	T	T	T
1A	12.608	Scaffold2126876	34684	T/C	T	T	T	C	T	T	NA	T	C	T	T	T	C	T	NA	C	NA	T	T	C	T	T	T	T	T	T	T	T	T
1A	12.608	Scaffold2126876	34696	G/A	G	NA	A	A	G	G	A	G	A	G	G	G	A	A	NA	A	G	NA	A	A	A	A	G	A	A	A	G	A	A
1A	12.608	Scaffold2126876	34764	T/C	T	T	T	T	T	T	T	T	T	T	T	T	T	T	T	T	T	T	T	T	T	C	T	T	T	C	T	T	T
1A	12.608	Scaffold2126876	34803	T/A	T	T	T	T	T	T	T	T	T	T	T	T	NA	NA	T	T	NA	T	NA	NA	NA	A	T	T	T	A	T	T	T
1A	12.608	Scaffold2126876	34823	G/A	G	A	A	G	G	G	G	G	G	G	G	G	NA	NA	A	G	NA	A	NA	NA	NA	G	G	A	A	G	G	A	A
1A	12.608	Scaffold2126876	34844	G/A	G	A	A	G	G	G	G	G	G	G	G	G	G	A	NA	G	NA	A	NA	G	A	G	G	A	A	G	G	A	NA
1A	12.608	Scaffold2126876	34861	G/A	G	A	A	NA	G	G	A	G	A	G	A	G	A	A	NA	A	NA	A	NA	A	A	A	G	A	A	A	G	A	A
1A	12.608	Scaffold2126876	34867	G/A	G	NA	A	G	G	G	G	G	G	G	G	G	G	A	NA	G	NA	A	NA	G	A	G	G	A	A	G	G	A	A
1A	12.608	Scaffold2480174	13800	A/G	G	A	A	A	A	A	A	A	NA	A	A	A	NA	A	NA	G	NA	NA	A	NA	NA	G	NA	A	A	G	A	A	A
1A	12.608	Scaffold2480174	13810	C/T	T	C	C	C	C	C	C	C	C	C	C	C	NA	C	NA	T	NA	NA	C	NA	NA	T	T	C	C	T	C	C	C
1A	12.608	Scaffold2480174	16418	C/T	T	C	C	C	C	C	C	C	C	C	C	C	C	C	C	T	NA	NA	NA	C	T	NA	T	C	C	T	C	C	C
1A	12.608	Scaffold2480174	16539	T/C	C	T	T	T	NA	T	T	T	T	T	T	T	T	T	NA	NA	NA	NA	T	NA	C	NA	C	T	T	C	T	T	T
1A	12.608	Scaffold2480174	17776	G/A	G	G	G	G	G	G	G	G	G	G	G	G	G	G	G	A	G	G	G	NA	A	G	A	G	G	G	G	G	G
1A	12.608	Scaffold2480174	17851	C/T	T	C	C	C	C	C	C	C	C	C	C	C	C	C	C	T	NA	NA	NA	NA	T	T	T	C	C	NA	C	C	C
1A	12.608	Scaffold2480174	17894	T/C	C	NA	T	T	T	T	T	T	T	T	T	T	T	T	T	C	T	NA	NA	NA	C	NA	C	T	T	C	T	T	T
1A	12.608	Scaffold2480174	17903	G/C	C	NA	G	G	G	G	G	G	G	G	G	G	G	G	G	C	G	NA	NA	NA	C	NA	C	G	G	C	G	G	G
1A	12.608	Scaffold2480174	18011	T/C	NA	T	T	T	T	T	T	T	NA	T	T	T	T	T	T	C	T	NA	NA	NA	C	C	C	T	NA	C	NA	T	T
1A	12.608	Scaffold2480174	28867	A/T	A	A	A	A	A	A	A	A	A	A	A	A	A	A	A	A	A	A	A	A	A	T	A	A	A	T	A	A	A
1A	12.608	Scaffold2480174	28987	G/C	C	G	G	G	G	G	G	G	G	G	G	G	G	G	G	C	G	NA	G	G	C	NA	NA	G	G	NA	G	G	G
1A	12.608	Scaffold2480174	28989	A/G	G	A	A	A	A	A	A	A	A	A	A	A	A	A	A	G	A	NA	A	A	G	NA	NA	A	A	NA	A	A	A
1A	12.608	Scaffold2480174	32428	T/C	NA	T	T	T	NA	NA	T	T	T	T	T	T	T	T	T	C	T	NA	T	T	C	C	NA	T	T	C	T	T	T
1A	12.608	Scaffold2480174	32490	C/T	T	C	C	C	C	NA	C	C	C	C	C	C	C	C	NA	T	C	NA	NA	NA	T	NA	T	C	C	NA	C	C	C
1A	12.608	Scaffold2480174	32497	T/C	C	T	T	T	T	NA	T	T	T	NA	T	T	T	T	NA	C	T	NA	NA	T	NA	C	C	T	T	NA	T	T	T
1A	12.608	Scaffold2480174	32575	C/T	T	C	C	C	C	C	NA	C	C	NA	C	C	NA	C	NA	T	C	NA	NA	C	T	T	T	C	C	NA	C	C	C
1A	12.608	Scaffold3410448	2891	G/A	G	G	NA	NA	G	G	NA	G	NA	G	G	G	A	G	G	NA	G	G	G	NA	G	A	G	G	G	NA	G	G	G
1A	12.608	Scaffold3410448	2984	C/T	C	C	C	NA	C	C	NA	C	NA	C	C	C	T	NA	C	C	C	C	C	C	C	C	C	C	C	NA	C	C	C
1A	12.608	Scaffold3410448	2987	A/G	A	A	NA	NA	A	A	NA	A	NA	A	G	A	G	NA	A	G	A	A	A	A	A	G	A	A	A	NA	A	A	A
1A	12.608	Scaffold3410448	3015	C/G	C	C	NA	NA	C	C	NA	C	NA	C	C	C	C	C	C	G	C	NA	C	C	C	G	C	C	C	NA	C	C	C
1A	12.608	Scaffold3410448	3017	A/G	A	A	NA	NA	A	A	NA	A	NA	A	A	A	A	A	A	G	A	NA	A	A	A	G	A	A	A	NA	A	A	A
1A	12.608	Scaffold3410448	3042	C/G	C	C	NA	NA	C	C	NA	C	NA	C	C	C	G	C	C	G	C	NA	C	C	C	G	C	C	C	NA	C	C	C
1A	12.608	Scaffold3410448	3077	T/C	T	T	NA	NA	T	T	NA	T	NA	T	T	T	C	T	T	C	T	NA	T	NA	T	C	T	T	T	NA	T	T	T
1A	12.608	Scaffold3410448	3078	T/C	T	T	NA	NA	T	T	NA	T	NA	T	T	T	C	T	T	C	T	NA	T	NA	T	C	T	T	T	NA	T	T	T
1A	12.608	Scaffold3410448	3109	G/C	G	G	NA	NA	G	G	NA	G	NA	G	G	G	C	G	G	C	G	NA	G	NA	G	C	G	G	G	NA	G	G	G
1A	12.608	Scaffold3410448	3162	G/A	G	G	NA	NA	G	G	NA	G	NA	G	NA	G	A	G	G	A	G	G	G	NA	G	A	G	G	G	NA	G	G	G
1A	12.608	Scaffold3410448	3285	G/T	G	G	NA	NA	G	G	NA	G	NA	G	G	G	T	G	G	T	G	NA	G	NA	G	T	G	G	G	NA	G	G	G
1A	12.608	Scaffold3410448	3304	T/C	T	T	NA	NA	T	T	NA	T	NA	T	T	T	C	T	T	C	NA	T	NA	NA	T	C	T	T	T	NA	T	T	T
1A	12.608	Scaffold3410448	3326	A/G	A	A	NA	NA	A	A	NA	A	NA	A	A	A	G	A	A	G	A	A	NA	NA	A	G	A	A	A	NA	A	A	A
1A	12.608	Scaffold3410448	5182	C/G	C	C	C	NA	C	C	C	C	C	C	C	C	G	C	C	NA	C	C	C	NA	C	G	C	C	C	C	C	C	C
1A	12.608	Scaffold3410448	5221	C/G	C	C	C	NA	C	C	C	C	C	C	C	C	G	C	C	G	C	C	C	NA	C	G	C	C	C	C	C	C	C
1A	12.608	Scaffold3410448	5230	C/T	C	C	NA	NA	C	C	C	C	C	C	C	C	C	C	C	T	C	C	C	NA	C	T	C	C	C	C	C	C	C
1A	12.608	Scaffold3410448	5233	C/G	C	C	NA	NA	C	C	C	C	C	C	C	C	C	C	C	G	C	C	C	NA	C	G	C	C	C	C	C	C	C
1A	12.608	Scaffold3410448	5249	G/A	G	G	NA	NA	G	G	G	G	G	G	G	G	A	G	G	A	G	G	G	NA	G	A	G	G	G	G	G	G	G
1A	12.608	Scaffold3410448	5301	C/T	C	C	C	C	C	C	C	C	C	C	C	C	NA	C	C	T	C	C	NA	NA	C	T	C	C	C	NA	C	C	C
1A	12.608	Scaffold3410448	5429	A/G	A	A	NA	A	A	A	A	A	A	A	A	A	G	A	A	G	A	A	A	A	A	G	A	A	A	NA	A	A	A
1A	12.608	Scaffold3410448	5452	A/G	A	A	NA	A	A	A	A	A	A	A	A	A	G	A	A	NA	A	A	A	A	A	G	A	A	A	NA	A	A	A
1A	12.608	Scaffold3410448	5454	G/C	G	G	NA	G	G	G	G	G	NA	G	G	G	C	G	G	NA	G	G	G	C	G	C	G	G	G	NA	G	G	G
1A	12.608	Scaffold3410448	5522	G/A	G	G	G	NA	G	G	NA	G	NA	G	G	G	A	G	G	G	G	G	G	NA	G	NA	G	G	G	NA	G	G	G
1A	12.608	Scaffold3410448	5536	G/A	G	G	NA	NA	G	G	NA	G	NA	G	G	G	A	G	G	A	G	G	G	NA	G	NA	G	G	G	NA	G	G	G
1A	12.608	Scaffold3572798	583	G/A	NA	G	G	G	G	G	G	G	G	NA	A	G	G	G	G	G	NA	NA	NA	G	NA	A	G	G	G	A	G	NA	G
1A	12.608	Scaffold3572798	9042	G/A	A	G	G	G	G	G	G	G	G	G	A	G	G	G	G	A	NA	NA	A	G	A	A	NA	G	G	A	G	G	G
1A	12.608	Scaffold3572798	13599	A/G	G	A	A	NA	A	A	A	NA	A	A	NA	A	A	A	NA	G	NA	G	G	A	NA	G	G	NA	A	G	A	A	A
1A	12.608	Scaffold3572798	13630	T/A	A	T	T	NA	T	T	T	NA	T	T	A	T	T	T	NA	A	NA	A	NA	T	A	NA	A	T	T	NA	T	T	T
1A	12.608	Scaffold3572798	13744	T/C	C	T	T	T	T	T	T	T	NA	T	C	T	T	T	NA	NA	NA	C	NA	NA	C	NA	C	T	T	C	T	T	T
1A	12.608	Scaffold3572798	13770	G/A	G	G	G	G	G	G	G	G	NA	G	A	G	G	G	NA	G	NA	G	NA	NA	A	NA	G	G	G	A	G	G	NA
1A	12.608	Scaffold3572798	15081	A/G	A	A	A	A	A	A	A	A	A	A	G	A	A	A	NA	NA	NA	A	NA	A	NA	G	NA	A	A	G	A	A	A
1A	12.608	Scaffold3572798	15087	G/T	G	G	G	G	G	G	G	G	G	G	T	G	G	G	NA	NA	NA	NA	NA	G	NA	T	NA	G	G	T	G	G	G
1A	12.608	Scaffold3572798	15089	A/T	A	A	A	A	A	A	A	A	A	A	T	A	A	A	NA	NA	NA	NA	NA	A	NA	T	NA	A	A	T	A	A	A
1A	12.608	Scaffold3572798	15247	A/G	NA	A	A	A	A	A	A	A	A	A	G	A	A	A	A	NA	A	NA	A	A	NA	NA	A	A	A	G	A	A	A
1A	12.608	Scaffold3572798	15248	G/T	NA	G	G	G	G	G	G	G	G	G	G	G	G	G	G	NA	G	NA	T	G	NA	NA	T	G	G	G	G	G	G
1A	12.608	Scaffold3572798	15251	T/C	NA	T	T	T	T	T	T	T	T	T	C	T	T	T	T	NA	T	NA	T	T	NA	NA	T	T	T	C	T	T	T
1A	12.608	Scaffold3572798	15642	T/C	T	T	T	T	NA	T	NA	T	T	T	C	T	T	T	T	C	NA	NA	NA	T	NA	C	C	T	T	C	T	T	T
1A	12.608	Scaffold3572798	17178	T/G	G	T	T	NA	T	T	T	T	T	T	G	T	T	T	T	NA	T	NA	NA	T	G	NA	NA	T	T	G	T	T	T
1A	12.608	Scaffold3572798	17219	A/T	T	A	A	A	A	A	A	A	A	A	T	A	A	A	A	NA	A	NA	NA	A	T	T	NA	A	A	T	A	A	A
1A	12.608	Scaffold3572798	17249	C/T	T	C	C	C	C	C	C	C	C	C	T	C	C	C	C	T	NA	T	NA	C	T	T	T	C	C	T	C	C	C
1A	12.608	Scaffold3572798	17268	A/T	T	A	A	A	A	A	A	A	A	A	T	A	A	A	A	T	NA	T	T	A	T	T	T	A	A	T	A	A	A
1A	12.608	Scaffold3572798	17274	T/G	G	T	T	T	T	T	T	T	T	T	G	T	T	T	T	G	NA	G	G	T	G	G	G	T	T	G	T	T	T
1A	12.608	Scaffold3572798	17345	T/C	T	T	T	T	T	T	T	T	T	T	T	T	T	T	T	C	T	NA	C	T	T	T	C	T	T	T	T	T	T
1A	12.608	Scaffold3572798	17346	T/C	T	T	T	T	T	T	T	T	T	T	T	T	T	T	T	C	T	NA	C	T	T	T	C	T	T	T	T	T	T
1A	12.608	Scaffold3572798	17371	C/T	T	C	C	C	C	C	C	C	C	C	T	C	C	C	C	C	C	C	NA	C	NA	T	C	C	C	NA	C	C	C
1A	12.608	Scaffold3572798	17394	C/T	T	C	C	C	C	C	C	C	C	C	T	C	C	C	C	T	C	T	NA	C	T	T	T	C	C	NA	C	C	C
1A	12.608	Scaffold3572798	17465	C/T	T	C	C	C	C	C	C	C	C	C	T	C	C	C	C	C	C	C	NA	C	C	T	C	C	C	NA	C	C	C
1A	12.608	Scaffold3572798	17467	A/T	A	A	A	A	A	A	A	A	A	A	A	A	A	A	A	T	A	T	NA	A	NA	A	T	A	A	A	A	A	A
1A	12.608	Scaffold3572798	17567	T/C	C	T	T	T	T	T	T	T	T	T	C	T	T	T	T	C	T	C	C	T	C	C	C	T	T	C	T	T	T
1A	12.608	Scaffold3572798	17573	G/A	A	G	G	G	G	G	G	G	G	G	A	G	G	G	G	A	G	A	A	G	A	A	A	G	G	A	G	G	G
1A	12.608	Scaffold3572798	17579	G/A	A	G	G	G	G	G	G	G	G	G	A	G	G	G	G	A	G	A	A	G	A	A	A	G	G	NA	G	G	G
1A	12.608	Scaffold3572798	17591	G/A	A	G	G	G	G	G	G	G	G	G	A	G	G	G	G	A	G	A	A	G	A	A	A	G	G	NA	G	G	G
1A	12.608	Scaffold3572798	17631	C/A	A	C	C	C	C	C	C	C	C	C	A	C	C	C	C	A	C	A	A	C	A	A	A	C	C	NA	C	C	C
1A	12.608	Scaffold3572798	17635	T/C	C	T	T	T	T	T	T	T	T	T	C	T	T	T	T	C	T	C	C	T	C	C	C	T	T	NA	T	T	T
1A	12.608	Scaffold3572798	17640	G/T	T	G	G	G	G	G	G	G	G	G	T	G	G	G	G	T	G	T	T	G	T	T	T	G	G	NA	G	G	G
1A	12.608	Scaffold3572798	17670	A/T	T	A	A	A	A	A	A	A	A	A	T	A	A	A	A	T	A	T	NA	A	NA	T	T	A	A	NA	A	A	A
1A	12.608	Scaffold3572798	17689	A/G	G	A	A	A	A	A	A	A	A	A	G	A	A	A	A	G	A	G	NA	A	NA	G	G	A	A	NA	A	A	A
1A	12.608	Scaffold3572798	17701	C/T	T	C	C	C	C	C	C	C	NA	C	T	C	C	C	C	T	C	NA	NA	C	NA	T	T	NA	C	T	C	C	C
1A	12.608	Scaffold3572798	17983	A/G	G	A	A	A	A	A	A	A	A	A	G	NA	A	A	A	G	A	NA	NA	A	G	NA	NA	A	A	G	A	A	A
1A	12.608	Scaffold3572798	18149	A/G	G	A	A	A	A	A	A	A	A	A	A	A	A	A	A	A	NA	A	A	A	A	A	A	A	A	A	A	A	A
1A	12.608	Scaffold3572798	18455	A/G	A	A	A	A	NA	A	A	A	A	A	A	A	A	A	A	A	A	A	A	A	A	A	A	G	A	A	A	A	A
1A	12.608	Scaffold3572798	18463	C/T	C	C	C	C	NA	C	C	C	C	C	C	C	C	C	C	NA	C	NA	NA	C	C	NA	NA	T	C	NA	C	C	C
1A	12.608	Scaffold3572798	18487	T/C	T	T	T	T	NA	T	T	T	T	T	T	T	T	T	T	T	T	NA	T	T	T	NA	T	C	T	T	T	NA	T
1A	12.608	Scaffold3572798	18498	C/A	C	C	C	C	C	C	C	C	C	C	C	C	C	C	C	C	C	NA	C	C	C	C	C	A	C	C	C	NA	C
1A	12.608	Scaffold3572798	18501	T/C	T	T	T	T	T	T	T	T	T	T	T	T	T	T	T	T	T	NA	T	T	T	T	T	C	T	T	T	NA	T
1A	12.608	Scaffold3572798	18792	G/C	G	G	G	G	G	G	G	NA	G	G	C	G	G	G	G	NA	NA	NA	NA	G	G	C	NA	G	G	NA	G	G	G
1A	12.608	Scaffold3572798	19367	C/A	C	C	C	NA	C	NA	C	C	C	C	A	C	C	C	NA	A	C	NA	A	C	NA	NA	NA	C	C	A	C	C	C
1A	12.608	Scaffold3572798	23967	G/T	T	NA	G	G	G	G	G	G	G	G	T	G	G	G	G	T	G	NA	NA	G	T	NA	NA	G	G	NA	G	G	G
1A	12.608	Scaffold3572798	24129	T/C	T	T	T	T	T	T	T	T	T	T	T	NA	T	T	T	C	T	C	C	T	NA	T	C	T	T	NA	T	T	T
1A	12.608	Scaffold3572798	24156	C/T	C	C	C	C	C	C	C	C	C	C	C	C	C	C	C	T	C	NA	T	C	C	C	T	C	C	C	C	C	C
1A	12.608	Scaffold3572798	24219	T/C	C	T	T	T	T	T	T	T	T	T	C	T	T	T	T	C	NA	C	NA	T	T	C	C	T	T	C	T	T	T
1A	12.608	Scaffold3572798	24265	A/G	G	A	A	A	A	A	A	A	A	A	NA	A	A	A	A	G	NA	G	NA	A	G	G	G	A	A	G	A	A	A
1A	12.608	Scaffold3572798	24855	C/A	A	C	C	C	C	C	C	C	C	C	NA	C	C	C	C	A	C	NA	NA	C	C	A	A	C	C	A	NA	C	C
1A	12.608	Scaffold3572798	25121	C/A	A	C	C	C	C	C	C	C	C	C	NA	C	C	C	C	NA	C	A	A	C	NA	A	A	C	C	A	C	C	C
1A	12.608	Scaffold3572798	25396	G/A	G	G	G	A	G	G	A	G	NA	G	G	G	A	NA	G	G	G	G	G	A	NA	G	G	G	G	G	G	G	G
1A	12.608	Scaffold3572798	25569	T/C	C	T	T	T	T	T	T	T	T	T	C	T	T	T	T	C	T	C	C	T	NA	C	C	T	T	C	T	T	T
1A	12.608	Scaffold3572798	26145	A/G	A	A	A	A	A	A	A	A	A	A	G	A	A	A	A	G	A	G	G	A	NA	NA	G	A	A	G	A	A	A
1A	12.608	Scaffold3572798	26556	A/C	C	A	A	A	A	A	A	A	A	A	NA	A	A	A	A	C	A	C	C	A	NA	C	C	A	A	C	A	A	NA
1A	12.608	Scaffold3572798	26830	A/G	G	A	A	A	A	A	A	A	A	A	G	A	A	A	A	NA	A	NA	NA	A	NA	G	G	A	A	G	A	A	A
1A	12.608	Scaffold3572798	27320	A/C	C	A	A	A	A	A	A	A	A	A	C	A	A	NA	A	C	A	C	NA	A	C	C	C	A	A	C	A	A	A
1A	12.608	Scaffold3572798	27511	A/G	NA	A	A	A	A	A	A	A	A	A	G	A	A	A	A	G	A	G	G	A	G	G	G	A	A	NA	A	A	A
1A	12.608	Scaffold3572798	27529	G/A	G	G	G	G	G	G	G	G	G	G	A	G	G	G	G	G	G	G	G	G	G	A	G	G	G	NA	G	G	G
1A	12.608	Scaffold3572798	28082	G/A	G	G	G	G	G	G	G	G	G	G	A	G	G	G	G	G	G	G	G	G	G	A	G	G	G	A	G	G	G
1A	12.608	Scaffold3572798	28120	T/C	T	T	T	T	T	T	T	T	T	T	T	T	T	T	T	NA	T	T	NA	T	C	T	T	T	T	T	T	T	T
1A	12.608	Scaffold3572798	28336	A/G	G	A	A	A	A	A	A	A	A	A	G	A	A	A	A	G	A	G	G	A	G	G	G	A	A	NA	A	A	A
1A	12.608	Scaffold3572798	37773	C/T	C	C	C	C	C	C	C	NA	C	C	T	C	C	C	C	NA	NA	NA	NA	C	NA	NA	NA	C	C	T	C	C	C
1A	12.608	Scaffold3572798	37794	G/A	G	G	G	G	G	G	G	NA	G	NA	A	G	G	G	G	NA	NA	NA	NA	G	G	NA	NA	G	G	A	G	G	G
1A	12.608	Scaffold3572798	41956	C/T	C	C	C	C	C	C	C	C	C	C	T	C	C	C	C	T	C	T	T	C	T	T	T	C	C	NA	C	C	C
1A	12.608	Scaffold3572798	41983	T/A	A	T	T	T	T	T	T	T	T	T	T	T	T	T	T	T	T	T	T	T	T	T	T	T	T	T	T	T	T
1A	12.608	Scaffold3572798	42013	T/G	G	T	T	T	T	T	T	T	T	T	T	T	T	T	T	T	T	T	T	T	T	T	T	T	T	T	T	T	T
1A	12.608	Scaffold3572798	42018	C/T	T	C	C	C	C	C	C	C	C	C	C	C	C	C	C	C	C	C	C	C	C	C	C	C	C	C	C	C	C
1A	12.608	Scaffold3572798	42065	G/A	A	G	G	G	G	G	G	G	G	G	G	G	G	G	G	G	G	NA	G	G	G	G	G	G	G	G	G	G	G
1A	12.608	Scaffold3572798	42115	C/T	T	C	C	C	C	C	C	C	C	C	T	C	C	C	C	T	C	T	T	C	T	T	T	C	C	T	C	C	C
1A	12.608	Scaffold3572798	42140	C/T	T	C	C	C	C	C	C	C	C	C	NA	C	C	C	C	T	C	T	T	C	T	T	T	C	C	T	C	C	C
1A	12.608	Scaffold3572798	42165	A/G	G	A	A	A	A	A	A	A	A	A	NA	A	A	A	A	G	A	G	G	A	G	G	G	A	A	G	A	A	A
1A	12.608	Scaffold3572798	42220	T/C	C	T	T	T	T	T	T	T	T	T	T	T	T	T	T	T	T	T	T	T	C	T	T	T	T	T	T	T	T
1A	12.608	Scaffold3572798	42247	G/A	G	G	G	G	G	G	G	G	G	G	G	G	G	G	G	A	NA	A	A	G	G	G	A	G	G	G	G	G	G
1A	12.608	Scaffold3572798	42325	G/A	A	G	G	G	G	G	G	G	G	G	NA	G	G	G	G	A	G	A	A	G	A	A	A	G	G	A	G	G	G
1A	12.608	Scaffold3572798	42435	A/G	A	A	A	A	A	A	A	A	A	A	A	A	A	A	A	A	A	A	A	A	G	A	A	A	A	A	A	A	A
1A	12.608	Scaffold3572798	42616	G/C	G	G	G	G	G	G	G	G	G	G	G	G	G	G	G	G	G	NA	G	G	G	C	G	G	G	C	G	G	G
1A	12.608	Scaffold3572798	42621	A/G	A	A	A	A	A	G	A	NA	A	NA	A	A	A	A	NA	A	G	NA	A	A	A	A	A	G	A	A	NA	G	G
1A	12.608	Scaffold3572798	42741	A/G	A	A	A	A	A	A	A	A	A	A	A	A	A	A	A	G	A	G	G	A	A	A	G	A	A	A	A	A	A
1A	12.608	Scaffold3572798	42848	G/A	G	G	G	G	G	G	G	G	G	G	A	G	G	G	G	G	G	G	G	G	G	NA	G	G	G	A	G	G	G
1A	12.608	Scaffold3572798	43032	A/T	A	A	A	A	A	A	A	A	A	NA	A	A	A	A	A	A	A	A	A	A	A	T	A	A	NA	T	A	A	A
1A	12.608	Scaffold3572798	43095	A/T	T	A	A	A	A	A	A	A	A	A	T	A	A	A	A	T	A	T	T	A	T	T	T	A	A	T	A	A	A
1A	12.608	Scaffold3572798	43096	T/A	A	T	T	T	T	T	T	T	T	T	A	T	T	T	T	A	T	A	A	T	A	A	A	T	T	A	T	T	T
1A	12.608	Scaffold3572798	43174	T/C	C	T	T	T	T	T	T	T	T	NA	C	T	T	T	T	C	T	NA	C	T	C	C	C	T	T	NA	NA	T	T
1A	12.608	Scaffold3572798	43337	T/A	NA	T	T	T	T	T	T	T	T	NA	NA	T	T	T	T	A	NA	A	NA	T	T	NA	NA	T	T	T	T	T	T
1A	12.608	Scaffold3572798	43351	T/A	T	T	T	T	T	T	T	T	T	NA	T	T	T	T	T	T	NA	T	NA	T	A	NA	T	T	T	A	T	T	T
1A	12.608	Scaffold3572798	43362	G/A	G	G	G	G	G	G	G	G	G	NA	G	G	G	G	G	A	NA	NA	NA	G	G	NA	A	G	G	G	G	G	G
1A	12.608	Scaffold3572798	43378	G/A	G	G	G	G	G	G	G	G	G	G	G	G	G	G	G	A	G	NA	NA	G	G	NA	A	G	G	G	G	G	G
1A	12.608	Scaffold3572798	43409	G/A	G	G	G	G	G	G	G	G	G	G	G	G	G	G	G	A	G	NA	NA	G	G	NA	A	G	G	G	G	G	G
1A	12.608	Scaffold3572798	43459	G/A	A	G	G	G	G	G	G	G	G	G	A	G	G	G	G	G	G	G	NA	G	G	G	G	G	G	G	G	G	G
1A	12.608	Scaffold3572798	43573	C/T	C	C	C	C	C	C	C	C	C	C	C	C	C	C	C	T	C	T	T	NA	C	C	T	NA	C	C	C	C	C
1A	12.608	Scaffold3572798	43713	C/G	G	C	C	C	C	C	C	C	C	C	G	C	C	C	C	G	C	NA	NA	C	C	C	G	C	C	C	C	C	C
1A	12.608	Scaffold3572798	43829	C/A	C	C	C	C	C	C	C	C	C	C	C	C	C	C	C	C	C	C	C	C	C	A	C	C	NA	A	C	C	C
1A	12.608	Scaffold3572798	43950	G/A	G	G	G	G	G	G	G	G	G	G	G	G	G	G	G	G	G	G	G	G	G	A	G	G	G	A	G	G	G
1A	12.608	Scaffold3572798	43964	C/T	C	C	C	C	C	C	C	C	C	C	C	C	C	C	C	NA	C	T	NA	C	C	C	T	C	C	C	C	C	C
1A	12.608	Scaffold3572798	43969	C/T	C	C	C	C	C	C	C	C	C	C	C	C	C	C	C	NA	C	T	NA	C	C	C	T	C	C	C	C	C	C
1A	12.608	Scaffold3572798	44139	C/T	C	C	C	C	C	C	C	C	C	C	C	C	C	C	C	C	C	C	C	C	C	T	C	C	C	T	C	C	C
1A	12.608	Scaffold3572798	44293	A/C	C	A	A	A	A	A	A	A	NA	NA	C	A	A	A	A	C	A	NA	C	A	NA	C	C	A	A	C	A	A	A
1A	12.608	Scaffold3572798	44323	T/G	T	T	T	T	T	T	T	T	NA	T	T	T	T	NA	T	T	T	NA	T	T	NA	G	T	T	T	G	T	T	T
1A	12.608	Scaffold3572798	44349	C/A	C	C	C	C	C	C	C	C	C	C	C	C	C	C	C	A	C	NA	A	C	C	C	A	C	C	C	C	C	C
1A	12.608	Scaffold3572798	44449	A/G	A	A	A	A	A	A	A	A	A	A	A	A	A	A	A	NA	A	NA	A	A	A	G	A	A	A	G	A	A	A
1A	12.608	Scaffold3572798	44547	T/A	A	T	T	T	T	T	T	T	T	T	A	T	T	T	T	NA	T	NA	T	T	NA	T	T	T	NA	T	T	T	T
1A	12.608	Scaffold3572798	45357	C/G	NA	C	C	C	C	C	C	C	C	C	G	C	C	C	C	NA	C	NA	NA	C	NA	G	NA	C	C	G	C	C	C
1A	12.608	Scaffold3572798	45394	C/T	T	C	C	C	C	C	C	NA	C	C	T	C	C	C	C	NA	C	NA	NA	C	NA	C	NA	C	NA	C	C	C	C
1A	12.608	Scaffold3572798	45411	C/T	T	C	C	C	C	C	C	NA	C	C	T	C	C	C	C	NA	C	NA	NA	C	NA	C	NA	C	NA	C	C	C	C
1A	12.608	Scaffold3572798	45412	T/A	A	T	T	T	T	T	T	NA	T	T	A	T	T	T	T	NA	T	NA	NA	T	NA	A	NA	T	NA	A	T	T	T
1A	12.608	Scaffold3572798	55512	C/T	NA	NA	C	C	C	C	C	C	C	C	NA	C	C	C	C	NA	C	T	T	NA	NA	NA	NA	C	C	C	C	C	C
1A	12.608	Scaffold3572798	55515	T/C	NA	NA	T	T	T	T	T	T	T	T	NA	T	T	T	T	NA	T	C	C	NA	NA	NA	NA	T	T	T	T	T	T
1A	12.608	Scaffold3572798	55524	C/A	NA	NA	C	C	C	C	C	C	C	C	NA	C	C	C	C	NA	C	A	A	NA	NA	NA	NA	C	C	C	C	C	C
1A	12.608	Scaffold3572798	55549	A/G	NA	NA	A	A	A	A	A	A	A	A	NA	A	A	A	A	NA	A	G	G	NA	NA	NA	NA	A	A	A	A	A	A
1A	12.608	Scaffold3572798	55557	C/G	NA	NA	C	C	C	C	C	C	C	C	NA	C	C	C	C	NA	C	G	G	NA	NA	NA	NA	C	C	C	C	C	C
1A	12.608	Scaffold3572798	55558	G/T	NA	NA	G	G	G	G	G	G	G	G	NA	G	G	G	G	NA	G	T	T	NA	NA	NA	NA	G	G	G	G	G	G
1A	12.608	Scaffold3572798	55573	A/G	NA	NA	A	A	A	A	A	A	A	A	NA	A	A	A	A	NA	A	G	G	NA	NA	NA	NA	A	A	A	A	A	A
1A	12.608	Scaffold3572798	55575	G/A	NA	NA	G	G	G	G	G	G	G	G	NA	G	G	G	G	NA	G	A	A	NA	NA	NA	NA	G	G	G	G	G	G
1A	12.608	Scaffold3572798	55758	G/A	NA	G	G	G	G	G	G	G	G	G	NA	G	G	G	G	NA	G	A	A	NA	G	NA	NA	G	G	G	G	G	G
1A	12.608	Scaffold3572798	55762	A/C	NA	A	A	A	A	A	A	A	A	A	NA	A	A	A	A	NA	A	C	C	NA	C	NA	NA	A	A	A	A	A	A
1A	12.608	Scaffold3572798	55774	T/C	NA	T	T	T	T	T	T	T	T	T	NA	T	T	T	T	NA	T	C	C	NA	T	NA	NA	T	T	T	T	T	T
1A	12.608	Scaffold4176890	18474	G/A	A	G	G	NA	G	G	NA	G	NA	G	G	G	NA	G	G	NA	G	G	G	NA	G	NA	G	G	G	G	G	G	G
1A	12.608	Scaffold4251793	4557	T/G	T	T	T	T	T	T	T	T	T	T	G	T	T	T	T	T	T	T	T	T	T	G	T	T	T	G	T	T	T
1A	12.608	Scaffold4251793	4831	A/G	G	A	A	A	A	A	A	A	A	A	G	A	A	NA	A	G	A	G	G	NA	G	G	A	A	A	G	A	A	A
1A	12.608	Scaffold4251793	4918	G/C	C	G	G	G	G	G	G	G	G	G	NA	G	G	G	G	NA	G	NA	C	G	C	C	G	G	G	C	G	G	G
1A	12.608	Scaffold4251793	4936	A/C	C	A	A	A	A	A	A	A	A	A	NA	A	A	A	A	NA	A	NA	C	A	C	C	A	A	A	NA	A	A	A
1A	12.608	Scaffold4251793	4942	A/G	G	A	A	A	A	A	A	A	A	A	NA	A	A	A	A	NA	A	NA	G	A	G	G	A	A	A	G	A	A	A
1A	12.608	Scaffold4251793	4957	T/C	NA	T	T	T	T	T	T	T	T	T	NA	T	T	T	T	T	T	T	T	T	NA	C	T	T	T	C	T	T	T
1A	12.608	Scaffold4251793	4977	C/A	NA	C	C	C	C	C	C	C	C	C	NA	C	C	C	C	A	C	A	A	C	NA	A	C	C	C	A	C	C	C
1A	12.608	Scaffold4251793	5009	C/T	T	C	C	C	C	C	C	C	C	C	NA	C	C	C	C	C	C	C	C	C	T	C	C	C	C	C	C	C	C
1A	12.608	Scaffold4251793	5337	G/A	G	G	G	G	G	G	G	G	G	G	G	G	G	G	G	A	G	NA	A	G	G	G	G	G	G	G	G	G	G
1A	12.608	Scaffold4251793	5354	A/G	A	A	A	A	A	A	A	A	A	A	NA	A	A	A	A	A	A	NA	A	A	A	G	A	A	A	G	A	A	A
1A	12.608	Scaffold4251793	5368	G/T	G	G	G	G	G	G	G	G	G	G	G	G	G	G	G	T	G	T	T	G	G	G	G	G	G	G	G	G	G
1A	12.608	Scaffold4251793	5472	G/T	G	G	G	G	G	G	G	G	G	G	G	G	G	G	G	G	G	G	G	G	T	G	G	G	G	G	G	G	G
1A	12.608	Scaffold4251793	5491	C/T	C	C	C	C	C	C	C	C	C	C	C	C	C	C	C	T	C	T	T	C	C	C	C	C	C	C	C	C	C
1A	12.608	Scaffold4251793	5644	C/A	C	C	C	C	C	C	C	C	C	C	C	C	C	C	C	A	C	A	A	C	C	C	C	C	C	C	C	C	C
1A	12.608	Scaffold4251793	5647	A/C	A	A	A	A	A	A	A	A	A	A	A	A	A	A	A	C	A	C	C	A	A	A	A	A	A	A	A	A	A
1A	12.608	Scaffold4251793	5702	C/A	C	C	C	C	C	C	C	C	C	C	C	C	C	C	C	C	NA	C	C	C	C	C	C	A	C	C	C	A	A
1A	12.608	Scaffold4251793	5726	G/C	C	G	G	G	G	G	G	G	G	G	C	G	G	G	G	G	NA	G	G	G	G	C	G	G	G	C	G	G	G
1A	12.608	Scaffold4251793	5733	T/C	C	T	T	T	T	T	T	T	T	T	C	T	T	T	T	C	NA	C	C	T	C	C	T	T	T	C	T	T	T
1A	12.608	Scaffold4251793	5928	A/C	C	A	A	NA	A	A	A	NA	A	A	C	A	A	A	A	C	A	C	C	A	C	C	A	A	A	NA	A	A	NA
1A	12.608	Scaffold4251793	6169	T/C	T	T	T	T	T	T	T	T	T	T	T	T	T	T	T	T	T	T	T	T	C	T	T	T	T	T	T	T	T
1A	12.608	Scaffold4251793	6204	A/G	A	A	A	A	A	A	A	NA	A	A	G	A	A	A	A	G	A	NA	G	A	A	G	A	A	A	G	A	A	A
1A	12.608	Scaffold4251793	9579	A/G	NA	A	A	A	A	A	A	A	NA	NA	A	A	A	A	A	G	NA	NA	G	A	G	NA	A	A	A	A	A	A	A
1A	12.608	Scaffold4251793	20298	C/T	C	C	C	NA	C	C	C	C	C	C	T	NA	C	C	NA	C	NA	NA	NA	C	NA	T	C	C	C	T	C	C	C
1A	12.608	Scaffold4251793	22250	T/C	T	T	T	T	T	T	T	T	T	T	T	T	T	T	T	C	T	C	NA	NA	C	NA	T	T	T	T	T	T	T
1A	12.608	Scaffold4251793	22396	G/C	C	G	G	G	G	G	G	G	G	G	C	G	G	G	G	C	G	NA	NA	NA	C	C	G	G	NA	C	G	G	G
1A	12.608	Scaffold4251793	22926	G/A	A	G	G	G	G	G	G	NA	NA	G	A	G	G	G	G	A	NA	NA	A	G	A	A	G	NA	G	NA	NA	G	G
1A	12.608	Scaffold4344900	4329	A/G	G	G	G	G	G	G	NA	G	NA	G	G	G	NA	G	G	NA	G	NA	NA	NA	A	G	G	G	G	G	A	G	G
1A	12.608	Scaffold4344900	4343	A/G	A	A	A	A	A	A	NA	A	NA	A	A	A	NA	A	A	NA	A	NA	NA	NA	A	G	A	A	A	G	A	A	A
1A	12.608	Scaffold4344900	4383	T/G	G	G	G	G	G	G	NA	G	NA	T	G	G	NA	G	G	NA	G	NA	G	NA	T	T	G	G	G	T	T	G	G
1A	12.608	Scaffold4344900	4466	C/T	C	C	C	NA	C	C	NA	C	NA	T	C	C	NA	C	C	NA	C	T	C	NA	C	C	C	C	C	C	C	C	C
1A	12.608	Scaffold4344900	4513	A/G	G	G	G	G	G	G	NA	G	NA	G	G	G	NA	NA	G	NA	G	G	G	NA	A	G	G	G	G	G	A	G	G
1A	12.608	Scaffold4344900	4524	C/T	C	C	C	C	C	C	NA	C	NA	C	C	C	NA	NA	C	NA	C	C	C	NA	C	T	C	C	C	T	C	C	C
1A	12.608	Scaffold4344900	9168	G/A	G	G	G	NA	G	G	A	G	NA	G	G	G	NA	G	G	A	G	G	NA	NA	G	G	G	NA	G	G	G	G	G
1A	12.608	Scaffold4344900	9337	C/G	C	C	C	C	C	C	G	C	NA	NA	C	C	G	C	C	G	NA	NA	NA	NA	NA	NA	C	C	C	C	C	C	C
1A	12.608	Scaffold4344900	9800	G/C	G	G	G	C	G	G	C	G	C	G	G	G	C	G	G	NA	NA	C	G	C	NA	G	G	G	G	NA	G	G	G
1A	12.608	Scaffold4344900	9905	G/A	A	A	A	G	A	A	G	A	G	G	A	A	G	NA	NA	NA	NA	NA	A	G	G	G	A	A	A	G	G	A	NA
1A	12.608	Scaffold4344900	9970	C/T	C	C	C	T	C	C	T	C	T	C	C	C	T	C	C	T	NA	NA	C	T	NA	C	C	C	C	C	C	C	C
1A	12.608	Scaffold4344900	9991	T/C	T	T	T	T	T	T	T	T	T	T	T	T	T	T	T	T	NA	NA	T	T	T	C	T	T	T	C	T	T	T
1A	12.608	Scaffold4344900	10022	T/C	T	T	T	C	T	T	C	T	C	T	T	T	C	T	T	C	NA	NA	T	C	T	T	T	T	T	T	T	T	T
1A	12.608	Scaffold4344900	10130	T/C	T	T	T	C	T	T	NA	T	C	T	T	T	C	T	T	C	NA	NA	T	NA	T	T	T	T	T	T	T	T	T
1A	12.608	Scaffold4344900	10199	A/G	A	A	A	G	A	A	G	A	G	A	A	A	G	A	A	A	NA	A	NA	G	A	A	A	A	A	A	A	A	A
1A	12.608	Scaffold4344900	10260	C/T	C	C	C	T	C	C	T	C	T	C	C	C	T	C	C	NA	NA	NA	NA	T	C	C	C	C	NA	C	C	C	C
1A	12.608	Scaffold4344900	10286	G/A	G	G	G	A	G	G	NA	G	A	G	G	G	A	G	NA	A	NA	NA	NA	A	G	G	G	G	NA	G	G	G	NA
1A	12.608	Scaffold4344900	10288	T/C	T	T	T	C	NA	T	NA	T	C	T	T	T	C	T	NA	C	NA	NA	NA	C	T	T	T	T	NA	T	T	T	NA
1A	12.608	Scaffold4344900	11878	G/A	A	A	A	A	A	A	A	A	A	A	A	A	A	A	A	NA	NA	NA	A	A	G	A	A	A	A	A	NA	A	A
1A	12.608	Scaffold4344900	11987	T/G	NA	G	G	G	G	G	G	G	G	G	NA	G	G	G	G	NA	NA	NA	G	NA	T	NA	G	G	G	G	T	G	G
1A	12.608	Scaffold4344900	12000	T/C	NA	T	T	C	T	T	NA	T	C	C	T	T	C	T	T	NA	NA	NA	T	NA	T	NA	T	T	T	T	T	T	T
1A	12.608	Scaffold4344900	12120	A/C	A	A	A	C	A	A	C	A	NA	NA	NA	A	C	A	A	A	A	NA	A	C	A	A	A	A	A	NA	A	A	A
1A	12.608	Scaffold4344900	12152	T/C	T	T	T	C	T	T	C	T	NA	NA	NA	T	C	T	T	NA	NA	NA	T	C	T	T	T	NA	T	T	T	T	T
1A	12.608	Scaffold4344900	13022	A/G	G	NA	A	A	G	NA	A	G	A	A	NA	NA	A	G	G	A	NA	NA	NA	A	A	G	NA	A	NA	G	A	G	G
1A	12.608	Scaffold4344900	13026	A/G	G	NA	A	A	G	NA	A	G	A	A	NA	NA	A	G	G	A	NA	NA	NA	A	A	NA	G	A	NA	G	A	G	G
1A	12.608	Scaffold4344900	13138	A/G	G	G	G	NA	G	G	G	G	G	G	G	G	G	G	G	G	G	NA	G	G	A	G	G	G	G	G	A	G	G
1A	12.608	Scaffold4344900	13183	A/G	G	G	G	NA	G	G	NA	G	A	G	G	G	A	G	G	A	G	G	G	A	A	G	G	G	G	G	A	G	G
1A	12.608	Scaffold4344900	13186	A/C	C	C	C	NA	C	C	NA	C	A	C	C	C	A	C	C	A	C	C	C	A	A	C	C	C	C	C	A	C	C
1A	12.608	Scaffold4344900	13195	T/C	C	C	C	NA	C	C	NA	C	T	C	C	C	T	C	C	T	C	C	C	T	T	C	C	C	C	C	T	C	C
1A	12.608	Scaffold4344900	13203	C/G	C	C	C	NA	C	C	NA	C	NA	C	C	C	G	C	C	G	C	C	C	G	C	C	C	C	C	C	C	C	C
1A	12.608	Scaffold4344900	13210	G/C	G	G	G	NA	G	G	G	G	G	C	G	G	G	G	G	G	G	C	G	G	G	G	G	G	G	G	G	G	G
1A	12.608	Scaffold4344900	13237	G/A	G	G	G	NA	G	G	NA	G	NA	G	G	G	A	G	G	NA	G	G	G	A	G	G	G	G	G	G	G	G	G
1A	12.608	Scaffold4344900	13277	G/C	C	C	C	NA	C	C	C	C	C	C	C	C	C	C	C	C	C	C	C	C	G	NA	C	C	C	C	G	C	C
1A	12.608	Scaffold4344900	13299	A/C	A	A	A	C	A	A	C	A	NA	A	A	A	C	A	A	NA	A	A	A	C	A	A	A	A	A	A	A	A	A
1A	12.608	Scaffold4344900	13321	T/C	C	C	C	NA	C	C	NA	C	NA	C	C	C	T	C	C	T	C	NA	C	T	T	T	C	C	C	C	T	C	C
1A	12.608	Scaffold4344900	13348	T/G	G	G	G	G	G	G	G	G	G	G	G	G	G	G	G	G	G	NA	G	G	T	NA	G	G	G	G	T	G	G
1A	12.608	Scaffold4344900	13392	G/A	A	A	A	A	A	A	A	A	A	A	A	A	A	A	A	A	A	A	A	A	NA	A	A	A	A	A	G	A	A
1A	12.608	Scaffold4344900	13573	G/C	G	G	G	C	G	G	C	G	C	NA	G	G	C	G	G	NA	G	NA	G	C	G	NA	G	G	G	G	G	G	G
1A	12.608	Scaffold4344900	13574	G/A	G	G	G	A	G	G	A	G	A	G	G	G	A	G	G	NA	G	G	G	A	G	NA	G	G	G	G	G	G	G
1A	12.608	Scaffold4344900	13641	G/C	C	C	C	C	C	C	C	C	C	C	C	C	C	C	C	C	C	C	C	C	G	C	C	C	C	C	G	C	C
1A	12.608	Scaffold4344900	13996	C/T	T	T	T	T	T	T	T	T	T	C	T	T	T	T	T	T	T	C	T	T	NA	T	T	T	T	T	NA	T	T
1A	12.608	Scaffold4344900	14005	T/C	C	C	C	C	C	C	C	C	C	T	C	C	C	C	NA	C	C	T	C	C	NA	C	C	C	C	C	NA	C	C
1A	12.608	Scaffold4344900	14015	A/G	G	G	G	G	G	G	G	G	G	A	G	G	G	G	G	G	G	A	G	G	G	G	G	G	G	G	NA	G	G
1A	12.608	Scaffold4344900	14063	A/C	C	C	C	C	C	C	C	C	C	A	C	C	C	C	C	C	C	NA	C	C	C	NA	C	C	C	C	NA	C	C
1A	12.608	Scaffold4344900	14141	T/C	T	T	T	NA	T	T	C	T	T	NA	T	T	NA	T	T	C	T	NA	T	C	NA	T	T	T	T	T	T	T	T
1A	12.608	Scaffold4344900	14203	T/C	T	T	T	C	T	T	NA	T	NA	C	T	T	NA	T	T	C	T	NA	T	C	NA	T	T	T	T	T	NA	T	T
1A	12.608	Scaffold4344900	14204	G/A	A	A	A	G	A	A	NA	A	NA	G	A	A	NA	A	A	G	A	NA	A	G	NA	A	A	A	A	A	NA	A	A
1A	12.608	Scaffold4344900	14297	T/G	G	G	G	T	G	G	T	G	NA	G	G	G	T	G	G	NA	G	NA	G	T	NA	NA	G	G	G	G	NA	G	G
1A	12.608	Scaffold4344900	14301	G/A	G	G	G	A	G	G	A	G	NA	G	G	G	A	G	G	NA	G	NA	G	A	NA	NA	G	G	G	G	NA	G	G
1A	12.608	Scaffold4344900	14308	C/T	T	T	T	C	T	T	C	T	NA	T	T	T	C	T	T	C	T	NA	T	C	NA	NA	T	T	T	T	NA	T	T
1A	12.608	Scaffold4344900	14314	T/A	A	A	A	T	A	A	T	A	NA	A	A	A	T	A	A	T	A	NA	A	T	NA	NA	A	A	A	NA	NA	A	A
1A	12.608	Scaffold4344900	21594	T/G	T	T	T	NA	T	T	NA	T	NA	G	T	T	T	T	T	NA	T	G	T	NA	NA	NA	T	T	T	T	T	T	T
1A	12.608	Scaffold4344900	21843	C/T	C	C	C	C	C	C	NA	C	NA	T	C	C	NA	C	C	NA	C	T	C	C	C	NA	C	C	C	C	NA	C	C
1A	12.608	Scaffold4344900	21853	C/T	T	T	T	T	T	T	NA	T	NA	C	T	T	NA	T	T	NA	T	C	T	T	C	NA	T	T	T	NA	NA	T	T
1A	12.608	Scaffold4344900	22296	A/G	G	G	G	NA	G	G	G	G	G	NA	G	G	G	G	G	G	G	NA	G	NA	A	NA	G	G	G	NA	A	G	G
1A	12.608	Scaffold4344900	22457	A/G	G	G	G	G	G	G	G	G	NA	G	G	G	G	G	G	NA	G	NA	G	G	A	NA	G	G	G	NA	NA	G	G
1A	12.608	Scaffold4344900	22461	A/G	G	G	G	G	G	G	NA	G	NA	G	G	G	G	G	G	NA	G	NA	G	G	A	NA	G	G	G	NA	NA	G	G
1A	12.608	Scaffold6160048	14197	A/T	A	A	A	T	A	A	T	A	T	A	NA	A	T	A	A	T	A	A	A	T	A	NA	A	A	A	A	A	A	A
1A	12.608	Scaffold6160048	14251	C/T	T	T	NA	C	T	T	C	T	NA	C	NA	C	NA	T	T	C	T	NA	T	C	C	NA	T	NA	T	C	C	T	NA
1A	12.608	Scaffold6160048	14254	T/C	C	C	NA	C	C	C	C	C	NA	C	NA	C	NA	C	C	C	C	NA	C	C	T	NA	C	NA	C	C	T	C	NA
1A	12.608	Scaffold6160048	14262	T/C	C	C	C	C	C	C	C	C	NA	C	NA	C	NA	C	C	C	C	NA	C	C	T	NA	C	NA	C	C	T	C	NA
1A	12.608	Scaffold6160048	15700	C/T	NA	C	C	T	C	C	C	C	T	C	NA	C	C	NA	C	T	C	C	NA	T	C	C	NA	C	C	C	C	C	C
1A	12.608	Scaffold6160048	15978	T/C	T	T	T	T	T	T	T	T	T	C	C	T	T	T	T	T	T	T	NA	T	T	NA	T	T	T	NA	T	T	T
1A	12.608	Scaffold6160048	16030	T/C	T	T	T	T	T	T	T	T	T	C	C	T	T	T	T	T	T	T	T	T	T	NA	T	T	T	T	T	T	T
1A	12.608	Scaffold6160048	16071	G/A	G	G	G	G	G	G	G	G	G	A	NA	G	G	G	G	G	G	G	G	G	G	NA	G	G	G	G	G	G	G
1A	12.608	Scaffold6160048	16265	C/T	C	C	C	T	C	C	T	C	T	C	T	C	T	C	C	T	C	NA	C	T	C	NA	C	C	C	NA	C	C	C
1A	12.608	Scaffold6160048	16286	T/C	T	T	T	C	T	T	C	T	C	T	NA	T	C	T	T	C	T	NA	T	C	T	T	T	T	T	NA	T	T	T
1A	12.608	Scaffold6160048	16289	G/T	G	G	G	T	G	G	T	G	T	G	NA	G	T	G	G	T	G	NA	G	T	G	G	G	G	G	NA	G	G	G
1A	12.608	Scaffold6160048	16350	T/A	A	A	A	T	A	A	T	A	T	T	T	T	T	A	A	T	A	A	A	T	T	A	A	NA	A	A	T	A	A
1A	12.608	Scaffold6160048	16396	A/G	G	G	G	G	G	G	G	G	G	G	G	G	G	G	G	G	G	G	G	G	A	NA	NA	G	G	G	A	G	G
1A	12.608	Scaffold6160048	16423	A/G	G	G	G	G	G	G	G	G	G	G	G	NA	G	G	G	G	G	G	G	G	A	NA	G	G	G	NA	A	G	G
1A	12.608	Scaffold6160048	16520	C/G	G	G	G	C	G	G	C	G	C	C	NA	G	C	G	G	C	G	G	G	C	NA	G	G	G	G	G	C	G	G
1A	12.608	Scaffold6160048	16542	A/G	A	A	A	G	A	A	G	A	G	G	NA	A	G	A	A	G	A	A	A	G	A	A	A	A	A	A	A	A	A
1A	12.608	Scaffold6160048	16647	A/G	G	G	G	G	G	G	G	G	G	G	G	G	G	G	G	G	G	G	G	G	A	G	G	G	G	G	A	G	G
1A	12.608	Scaffold6160048	16784	G/A	A	A	NA	A	A	A	A	A	NA	NA	NA	A	A	A	NA	A	A	NA	A	A	NA	NA	A	A	A	A	G	A	A
1A	12.608	Scaffold6857655	13286	C/T	T	T	T	NA	T	NA	T	T	NA	T	T	T	NA	T	NA	T	NA	T	NA	T	C	T	T	T	T	T	C	T	T
1A	12.608	Scaffold6857655	13301	T/C	C	C	C	NA	C	NA	C	C	NA	C	C	C	NA	C	NA	C	C	C	NA	T	T	C	C	NA	C	C	T	C	C
1A	12.608	Scaffold6857655	13330	C/G	C	C	C	NA	C	C	C	C	NA	C	C	C	C	C	NA	C	C	C	NA	NA	C	G	C	C	C	G	C	C	C
1A	12.608	Scaffold6857655	13398	C/A	C	C	C	A	C	C	NA	C	C	C	A	C	NA	C	NA	NA	NA	C	C	NA	C	C	C	C	C	C	C	C	C
1A	12.608	Scaffold6857655	13444	T/C	C	C	C	C	C	C	NA	C	C	C	C	C	C	C	NA	NA	NA	C	C	NA	T	C	C	C	C	C	T	C	C
1A	12.608	Scaffold6857655	13457	C/T	C	C	C	C	C	C	NA	C	T	T	C	C	C	C	NA	NA	NA	C	C	NA	C	C	C	C	C	C	C	C	C
1A	12.608	Scaffold6857655	13549	C/T	T	T	T	C	T	T	T	T	NA	C	C	T	NA	T	NA	NA	T	NA	T	NA	C	NA	T	NA	T	NA	C	T	T
1A	12.608	Scaffold6857655	13567	T/C	T	T	T	C	T	T	NA	T	T	T	C	T	NA	T	NA	NA	T	NA	T	NA	T	NA	T	T	T	T	T	T	T
1A	12.608	Scaffold6857655	13587	T/C	C	C	C	C	C	C	NA	C	C	C	C	C	NA	C	C	NA	C	NA	NA	NA	T	C	C	NA	C	C	T	C	C
1A	12.608	Scaffold6857655	13618	C/T	NA	T	T	C	T	NA	NA	T	C	C	C	T	NA	NA	T	NA	T	T	NA	NA	C	C	T	NA	T	NA	C	T	T
1A	12.608	Scaffold6857655	13619	A/G	NA	G	G	G	G	G	NA	G	G	G	G	G	NA	NA	G	NA	G	G	NA	NA	A	G	G	NA	G	G	A	G	G
1A	12.608	Scaffold6857655	13657	C/T	T	T	T	NA	T	T	NA	T	T	T	T	T	NA	NA	T	NA	NA	T	NA	NA	C	T	T	T	T	T	C	T	T
1A	12.608	Scaffold6857655	15240	G/A	G	G	G	A	G	G	A	G	A	G	G	G	A	NA	G	NA	NA	NA	G	A	G	G	G	NA	G	G	G	G	G
1A	12.608	Scaffold6857655	15277	G/A	G	G	G	G	G	G	G	G	G	G	G	G	G	G	G	NA	G	G	G	G	G	G	G	A	G	G	G	A	A
1A	12.608	Scaffold6857655	15300	G/A	G	G	G	A	G	G	A	G	A	G	G	G	A	G	NA	NA	G	G	G	NA	G	G	G	G	G	G	G	G	G
1A	12.608	Scaffold6857655	15301	C/T	C	C	C	C	C	C	C	C	C	C	C	C	C	C	C	NA	C	C	C	C	C	T	C	C	C	T	C	C	C
1A	12.608	Scaffold6857655	15385	G/A	A	A	A	A	A	A	A	A	A	A	A	A	A	A	A	NA	A	NA	NA	A	G	NA	A	A	A	A	NA	A	A
1A	12.608	Scaffold6857655	15391	T/C	C	C	C	C	C	C	NA	C	C	C	C	C	C	C	C	NA	C	NA	NA	C	T	NA	C	C	C	C	NA	C	C
1A	12.608	Scaffold6857655	15405	G/A	A	A	A	A	A	A	A	A	A	A	A	A	A	A	NA	NA	A	A	NA	A	G	NA	G	A	A	A	G	A	A
1A	12.608	Scaffold6857655	15422	C/T	T	T	T	T	T	T	T	T	NA	T	T	T	T	NA	NA	NA	T	T	NA	T	C	T	C	T	T	T	C	T	T
1A	12.608	Scaffold6857655	15434	A/G	G	G	G	G	G	G	G	G	NA	G	G	G	G	G	NA	NA	G	G	NA	G	A	G	A	G	G	G	A	G	G
1A	12.608	Scaffold6857655	15436	A/C	C	C	C	C	C	C	C	C	NA	C	C	C	C	C	C	NA	C	C	NA	C	A	C	NA	C	C	C	NA	C	C
1A	12.608	Scaffold6857655	15485	C/T	T	T	T	T	T	T	T	T	T	T	NA	T	T	T	NA	NA	NA	NA	T	T	C	T	NA	NA	T	NA	C	T	T
1A	12.608	Scaffold6857655	15486	C/T	T	T	T	T	T	T	T	T	T	T	NA	T	T	T	NA	NA	NA	NA	T	T	C	T	C	NA	T	NA	C	T	T
1A	12.608	Scaffold6857655	15489	A/G	G	G	G	G	G	G	G	G	G	G	NA	G	G	G	NA	NA	NA	NA	G	G	A	G	NA	NA	G	NA	NA	G	G
1A	12.608	Scaffold6857655	15492	A/G	G	G	G	G	G	G	G	G	G	G	NA	G	G	G	NA	NA	NA	NA	G	G	A	G	A	NA	G	NA	A	G	G
1A	12.608	Scaffold6857655	15503	T/C	C	C	C	C	C	C	C	C	C	C	C	NA	C	C	NA	NA	NA	NA	C	C	T	C	T	NA	C	NA	T	C	C
1A	12.608	Scaffold6857655	15505	A/G	G	G	G	G	G	G	G	G	G	G	G	NA	G	G	NA	NA	NA	NA	G	G	A	G	NA	NA	G	NA	A	G	G
1A	12.608	Scaffold6857655	15543	G/A	A	A	A	A	A	A	A	A	A	A	A	NA	NA	A	A	NA	NA	NA	A	A	G	NA	A	G	A	NA	G	A	A
1A	14.7975	Scaffold1323115	862	T/A	T	T	T	T	T	T	T	T	T	T	T	T	T	T	T	A	T	T	T	T	T	T	A	T	T	T	T	T	T
1A	14.7975	Scaffold1323115	1211	G/A	G	G	G	G	G	G	G	G	G	G	G	G	G	G	G	G	NA	G	G	G	A	A	G	G	G	NA	G	G	G
1A	14.7975	Scaffold1323115	1391	G/C	C	G	G	G	G	G	G	G	G	G	G	G	G	G	G	C	G	C	G	G	C	NA	C	G	G	C	G	G	G
1A	14.7975	Scaffold1323115	3466	T/C	C	T	T	NA	T	T	T	T	T	T	T	T	T	T	T	NA	T	NA	T	T	C	NA	NA	T	T	C	T	T	T
1A	14.7975	Scaffold1323115	3475	T/C	C	T	T	NA	T	T	T	T	T	T	T	T	T	T	T	NA	T	NA	T	T	C	NA	NA	T	T	C	T	T	T
1A	14.7975	Scaffold1323115	3476	G/A	A	G	G	NA	G	G	G	G	G	G	G	G	G	G	G	NA	G	NA	G	G	A	NA	NA	G	G	A	G	G	G
1A	14.7975	Scaffold1323115	3485	G/A	A	G	G	NA	G	G	G	G	G	G	G	G	G	G	G	NA	G	NA	G	G	A	NA	NA	G	G	A	G	G	G
1A	14.7975	Scaffold1323115	3486	C/T	T	C	C	NA	C	C	C	C	C	C	C	C	C	C	C	NA	C	NA	C	C	T	NA	NA	C	C	T	C	C	C
1A	14.7975	Scaffold1323115	3487	G/C	C	G	G	NA	G	G	G	G	G	G	G	G	G	G	G	NA	G	NA	G	G	C	NA	NA	G	G	C	G	G	G
1A	14.7975	Scaffold1323115	3496	T/G	G	T	T	T	T	T	T	T	T	T	T	T	T	T	T	NA	T	NA	T	T	G	G	NA	T	T	G	T	T	T
1A	14.7975	Scaffold1323115	3505	T/G	G	T	T	T	T	T	T	T	T	T	T	T	T	T	T	NA	T	NA	T	T	G	G	NA	T	T	G	T	T	T
1A	14.7975	Scaffold1323115	3514	C/T	T	C	C	C	C	C	C	C	C	C	C	C	C	C	C	NA	C	NA	C	C	T	T	NA	C	C	T	C	C	C
1A	14.7975	Scaffold1323115	3559	G/A	A	G	G	G	G	G	G	G	G	G	G	G	G	G	G	A	G	NA	G	G	NA	A	NA	G	G	A	G	G	G
1A	14.7975	Scaffold1323115	3574	T/C	C	T	T	T	T	T	T	T	T	T	T	T	T	T	T	C	T	NA	T	T	NA	C	C	T	T	NA	T	T	T
1A	14.7975	Scaffold1323115	3583	T/C	NA	T	T	T	T	T	T	T	T	T	T	T	T	T	T	C	T	NA	T	T	NA	C	C	T	T	NA	T	T	T
1A	14.7975	Scaffold1323115	3646	G/A	A	G	G	G	G	G	G	G	G	G	G	G	G	G	G	NA	G	NA	G	G	A	NA	A	G	G	NA	G	G	G
1A	14.7975	Scaffold1323115	3652	T/G	G	T	T	T	T	T	T	T	T	T	T	T	T	T	T	NA	T	NA	T	T	G	G	G	T	T	NA	T	T	T
1A	14.7975	Scaffold1323115	3658	T/C	C	T	T	T	T	T	T	T	T	T	T	T	T	T	T	NA	T	NA	T	T	C	C	C	T	T	NA	T	T	T
1A	14.7975	Scaffold1323115	3672	C/A	A	C	C	C	C	C	C	C	C	C	C	C	C	C	C	A	C	NA	C	C	A	A	A	C	C	A	C	C	C
1A	14.7975	Scaffold1323115	3700	T/C	C	T	T	T	T	T	T	T	T	T	T	T	T	T	T	C	T	NA	T	T	C	C	C	T	T	T	T	T	T
1A	14.7975	Scaffold1323115	3708	T/C	C	T	T	T	T	T	T	T	T	T	T	T	T	T	T	C	T	NA	NA	T	C	C	C	T	T	C	T	T	T
1A	14.7975	Scaffold1323115	3709	G/A	A	G	G	G	G	G	G	G	G	G	G	G	G	G	G	A	G	NA	NA	G	A	A	A	G	G	A	G	G	G
1A	14.7975	Scaffold1323115	3714	C/G	G	C	C	C	C	C	C	C	C	C	C	C	C	C	C	G	C	NA	NA	C	G	G	G	C	C	G	C	C	C
1A	14.7975	Scaffold1323115	3716	C/G	G	C	C	C	C	C	C	C	C	C	C	C	C	C	C	G	C	NA	NA	C	G	G	G	C	C	G	C	C	C
1A	14.7975	Scaffold1323115	3726	A/G	G	A	A	A	A	A	A	A	A	A	A	A	A	A	A	G	A	NA	NA	A	G	G	G	A	A	G	A	A	A
1A	14.7975	Scaffold1323115	3727	A/G	G	A	A	A	A	A	A	A	A	A	A	A	A	A	A	G	A	NA	NA	A	G	G	G	A	A	G	A	A	A
1A	14.7975	Scaffold1323115	3730	A/C	C	A	A	A	A	A	A	A	A	A	A	A	A	A	A	C	A	NA	NA	A	C	C	C	A	A	C	A	A	A
1A	14.7975	Scaffold1323115	3731	A/G	G	A	A	A	A	A	A	A	A	A	A	A	A	A	A	G	A	NA	NA	A	G	G	G	A	A	G	A	A	A
1A	14.7975	Scaffold1323115	3735	G/C	C	G	G	G	G	G	G	G	G	G	G	G	G	G	G	C	G	NA	NA	G	C	C	C	G	G	C	G	G	G
1A	14.7975	Scaffold1323115	4166	C/T	T	C	C	C	C	C	C	C	C	C	C	C	C	C	C	T	NA	NA	C	C	T	NA	T	C	C	NA	C	C	C
1A	14.7975	Scaffold1323115	4204	G/C	C	NA	G	G	G	G	G	G	G	G	G	G	G	G	G	C	G	C	G	G	C	C	C	G	G	C	G	G	G
1A	14.7975	Scaffold1323115	4244	C/T	C	C	C	C	C	C	C	C	C	C	C	C	C	C	C	T	C	C	NA	C	C	C	T	C	C	C	C	C	C
1A	14.7975	Scaffold1323115	4261	T/C	NA	T	T	T	T	T	T	T	T	T	T	T	T	T	T	C	T	C	NA	T	C	C	C	T	T	NA	T	T	T
1A	14.7975	Scaffold1323115	4264	T/C	NA	T	T	T	T	T	T	T	T	T	T	T	T	T	T	C	T	C	NA	T	C	C	C	T	T	NA	T	T	T
1A	14.7975	Scaffold1323115	4292	T/C	C	T	T	T	T	T	T	T	T	T	T	T	T	T	T	NA	T	NA	T	T	NA	NA	C	T	T	NA	T	T	T
1A	14.7975	Scaffold1323115	4293	G/T	T	G	G	G	G	G	G	G	G	G	G	G	G	G	G	NA	G	NA	G	G	NA	NA	T	G	G	NA	G	G	G
1A	14.7975	Scaffold1323115	4304	C/T	T	C	C	C	C	C	C	C	C	C	C	C	C	C	C	NA	C	NA	C	C	NA	NA	T	C	C	NA	C	C	C
1A	14.7975	Scaffold1323115	4306	T/C	C	T	T	T	T	T	T	T	T	T	T	T	T	T	T	NA	T	NA	T	T	NA	NA	C	T	T	NA	T	T	T
1A	14.7975	Scaffold1323115	4308	C/A	A	C	C	C	C	C	C	C	C	C	C	C	C	C	C	NA	C	NA	C	C	NA	NA	A	C	C	NA	C	C	C
1A	14.7975	Scaffold1323115	4309	C/T	T	C	C	C	C	C	C	C	C	C	C	C	C	C	C	NA	C	NA	C	C	NA	NA	T	C	C	NA	C	C	C
1A	14.7975	Scaffold1323115	4327	T/C	C	T	T	T	T	T	T	T	T	T	T	T	T	T	T	C	T	C	T	T	C	NA	C	T	T	NA	T	T	T
1A	14.7975	Scaffold1323115	4339	A/T	T	A	A	A	A	A	A	A	A	A	A	A	A	A	A	T	A	T	A	A	T	NA	T	A	A	NA	A	A	A
1A	14.7975	Scaffold1323115	4351	C/G	G	C	C	C	C	C	C	C	C	C	C	C	C	C	C	G	C	G	C	C	G	NA	G	C	C	NA	C	C	C
1A	14.7975	Scaffold1323115	4352	A/G	G	A	A	A	A	A	A	A	A	A	A	A	A	A	A	G	A	G	A	A	G	NA	G	A	A	NA	A	A	A
1A	14.7975	Scaffold1323115	4412	G/A	G	G	G	G	G	G	G	G	G	G	G	G	G	G	G	A	NA	A	G	G	G	G	NA	G	G	G	G	G	G
1A	14.7975	Scaffold1323115	4441	C/T	T	NA	C	C	C	C	C	C	C	C	C	C	C	C	C	C	C	C	C	C	T	T	NA	C	C	T	C	C	C
1A	14.7975	Scaffold1323115	4463	C/T	T	NA	C	C	C	C	C	C	C	C	C	C	C	C	C	C	C	C	C	C	T	T	NA	C	C	T	C	C	C
1A	14.7975	Scaffold1323115	4484	A/T	T	A	A	A	A	A	A	A	A	A	A	A	A	A	A	T	A	T	A	A	T	T	NA	A	A	T	A	A	A
1A	14.7975	Scaffold1323115	4512	T/G	G	T	T	T	T	T	T	T	T	T	T	T	T	T	T	T	T	T	T	T	G	T	NA	T	T	T	T	T	T
1A	14.7975	Scaffold1323115	4540	T/C	C	T	T	T	T	T	T	T	T	T	T	T	T	NA	T	C	T	C	T	T	C	C	NA	T	T	C	T	T	T
1A	14.7975	Scaffold1323115	4550	C/G	NA	C	C	C	C	C	C	C	C	C	C	C	C	C	C	C	C	C	C	C	G	G	C	C	C	G	C	C	C
1A	14.7975	Scaffold1323115	4554	C/A	A	C	C	C	C	C	C	C	C	C	C	C	C	C	C	C	C	C	C	C	A	A	C	C	C	A	C	C	C
1A	14.7975	Scaffold1323115	4558	G/A	G	G	G	G	G	G	G	G	G	G	G	G	G	G	G	A	G	A	G	G	G	G	NA	G	G	G	G	G	G
1A	14.7975	Scaffold1323115	4569	G/A	NA	G	G	G	G	G	G	G	G	G	G	G	G	G	G	A	G	A	G	G	A	A	NA	G	G	A	G	G	G
1A	14.7975	Scaffold1323115	4601	C/T	T	C	C	C	C	C	C	C	C	C	C	C	C	C	C	C	C	NA	C	C	C	C	C	C	C	C	C	C	C
1A	14.7975	Scaffold1323115	4617	C/T	T	C	C	C	C	C	C	C	C	C	C	C	C	C	C	T	C	T	C	C	T	T	NA	C	C	NA	C	C	C
1A	14.7975	Scaffold1323115	4662	A/T	T	A	A	A	A	A	A	A	A	A	A	A	A	A	A	T	A	T	A	A	T	T	T	A	A	NA	A	A	A
1A	14.7975	Scaffold1323115	4843	G/A	A	G	G	G	G	G	G	G	G	G	G	G	G	G	G	NA	G	NA	G	G	A	G	A	G	G	G	G	G	G
1A	14.7975	Scaffold1323115	4894	C/T	T	C	C	C	C	C	C	C	C	C	C	C	C	C	C	NA	C	T	C	C	T	T	T	C	C	NA	C	C	C
1A	14.7975	Scaffold1323115	4908	G/T	T	G	G	G	G	G	G	G	G	G	G	G	G	G	G	T	G	T	G	G	T	T	T	G	G	NA	G	G	G
1A	14.7975	Scaffold1323115	4914	C/T	T	C	C	C	C	C	C	C	C	C	C	C	C	C	C	T	C	T	C	C	T	T	T	C	C	NA	C	C	C
1A	14.7975	Scaffold1323115	4938	G/A	A	G	G	G	G	G	G	G	G	G	G	G	G	G	G	A	G	NA	G	G	A	A	A	G	G	NA	G	G	G
1A	14.7975	Scaffold1323115	4942	G/A	A	G	G	G	G	G	G	G	G	G	G	G	G	G	G	G	G	G	G	G	NA	G	G	G	G	G	G	G	G
1A	14.7975	Scaffold1323115	5036	T/G	T	T	T	T	T	T	T	T	T	T	T	T	T	T	T	G	T	NA	T	T	NA	T	G	T	T	T	T	T	T
1A	14.7975	Scaffold1323115	5062	C/T	T	C	C	C	C	C	C	C	C	C	C	C	C	C	C	T	C	NA	NA	C	T	T	T	C	C	T	C	C	C
1A	14.7975	Scaffold1323115	5082	C/T	T	C	C	C	C	C	C	C	C	C	C	C	C	C	C	T	C	NA	NA	C	T	T	T	C	C	T	C	C	C
1A	14.7975	Scaffold1323115	5224	C/T	T	C	C	C	C	C	C	C	C	C	C	C	C	C	C	T	NA	NA	NA	C	NA	T	T	C	C	T	C	C	C
1A	14.7975	Scaffold1323115	5228	T/C	C	T	T	T	T	T	T	T	T	T	T	T	T	T	T	C	NA	NA	NA	T	NA	C	C	T	T	C	T	T	T
1A	14.7975	Scaffold1323115	5235	T/C	C	T	T	T	T	T	T	T	T	T	T	T	T	T	T	NA	NA	NA	NA	T	NA	NA	C	T	T	C	T	T	T
1A	14.7975	Scaffold1323115	5265	G/A	A	G	G	G	G	G	G	G	G	G	G	G	G	G	G	NA	NA	NA	NA	G	NA	A	A	G	G	NA	G	G	G
1A	14.7975	Scaffold1323115	5356	A/G	G	A	A	A	A	A	A	A	A	A	A	A	A	A	A	G	A	NA	NA	A	NA	G	G	A	A	G	A	A	A
1A	14.7975	Scaffold1323115	5431	A/G	G	A	A	A	A	A	A	A	A	A	A	A	A	A	A	G	A	G	A	A	G	G	G	A	A	G	A	A	A
1A	14.7975	Scaffold1323115	5576	G/A	G	G	G	G	G	G	G	G	G	G	G	G	G	G	G	NA	G	G	NA	G	NA	A	G	NA	G	A	G	G	NA
1A	14.7975	Scaffold1323115	8196	T/C	T	C	C	C	C	C	C	C	C	C	C	C	C	C	C	T	C	NA	C	C	NA	T	T	C	C	T	C	C	C
1A	14.7975	Scaffold1323115	8217	A/G	A	A	A	A	A	A	A	A	A	A	A	A	A	A	A	A	A	A	A	A	G	G	A	A	A	G	A	A	A
1A	14.7975	Scaffold1323115	8280	C/A	C	C	C	C	C	C	C	C	C	C	C	C	C	C	C	C	C	C	C	C	A	C	C	C	C	C	C	C	C
1A	14.7975	Scaffold1323115	8492	T/A	T	T	T	T	T	T	T	T	T	T	T	T	T	T	T	T	T	T	T	T	T	A	T	T	T	A	T	T	T
1A	14.7975	Scaffold1323115	8493	G/A	G	G	G	G	G	G	G	G	G	G	G	G	G	G	G	G	G	G	G	G	G	A	G	G	G	A	G	G	G
1A	14.7975	Scaffold1323115	8606	C/T	T	C	C	C	C	C	C	C	C	C	C	C	C	C	C	C	C	C	C	C	C	C	C	C	C	C	C	C	C
1A	14.7975	Scaffold1323115	8817	A/G	G	A	A	A	A	A	A	A	A	A	A	A	A	A	A	G	A	G	A	A	G	G	G	A	A	G	A	A	A
1A	14.7975	Scaffold1323115	8855	C/T	C	C	C	C	C	C	C	C	C	C	C	C	C	C	C	T	C	C	C	C	C	NA	T	C	C	C	C	C	C
1A	14.7975	Scaffold1323115	9154	G/A	A	G	G	G	G	G	G	G	G	G	G	G	G	G	G	G	G	G	G	G	G	G	G	G	G	G	G	G	G
1A	14.7975	Scaffold1323115	9200	T/C	T	T	T	T	T	T	T	T	T	T	T	T	T	T	T	C	T	T	T	T	T	T	NA	T	T	T	T	T	T
1A	14.7975	Scaffold1323115	9425	C/T	C	C	C	C	C	C	T	C	C	C	C	C	C	C	T	C	C	NA	C	C	C	C	C	C	C	C	C	C	C
1A	14.7975	Scaffold1323115	10495	C/T	C	T	T	T	T	T	T	NA	T	T	T	T	T	T	T	C	T	C	T	NA	NA	C	C	T	NA	C	T	T	T
1A	14.7975	Scaffold1323115	16278	C/T	C	C	C	C	C	C	C	C	C	C	C	C	C	C	NA	T	C	NA	NA	C	C	NA	T	C	C	C	C	C	C
1A	14.7975	Scaffold1323115	23437	C/G	G	C	C	C	C	C	C	C	C	C	C	C	C	NA	C	G	NA	NA	NA	NA	G	G	G	C	C	G	C	C	C
1A	14.7975	Scaffold1323115	23438	G/A	G	G	G	G	G	G	G	G	G	G	G	G	G	G	G	G	G	NA	G	G	G	A	G	G	G	A	G	G	G
1A	14.7975	Scaffold1323115	23629	T/C	NA	T	T	T	T	T	T	T	T	T	T	T	T	T	T	C	T	NA	T	T	C	C	C	T	T	NA	T	T	T
1A	14.7975	Scaffold1323115	23732	C/G	NA	C	C	C	C	G	C	G	G	C	C	C	C	C	C	C	C	NA	C	C	C	C	C	C	C	C	C	C	C
1A	14.7975	Scaffold1323115	23921	T/A	NA	T	NA	T	T	T	T	T	T	T	T	T	T	T	T	NA	NA	T	NA	T	T	A	T	T	T	A	T	T	T
1A	14.7975	Scaffold1323115	24230	C/T	NA	C	C	C	C	NA	C	C	C	C	C	C	C	NA	C	T	NA	NA	NA	C	NA	T	T	C	C	T	C	C	C
1A	14.7975	Scaffold1323115	24232	G/C	NA	G	G	G	G	NA	G	G	G	G	G	G	G	NA	G	C	NA	NA	NA	G	C	C	C	G	G	C	G	G	G
1A	14.7975	Scaffold1323115	24237	A/G	NA	A	A	A	A	NA	A	A	A	A	A	A	A	NA	A	G	NA	NA	NA	A	G	G	G	A	A	G	A	A	A
1A	14.7975	Scaffold1323115	24241	T/G	NA	T	T	T	T	NA	T	T	T	T	T	T	T	T	T	NA	NA	NA	NA	T	NA	G	G	T	T	G	T	T	T
1A	14.7975	Scaffold1323115	24248	T/C	C	T	T	T	T	NA	T	T	T	T	T	T	NA	T	T	C	NA	NA	NA	T	C	T	C	T	T	T	T	T	T
1A	14.7975	Scaffold1323115	24251	C/G	G	C	C	C	C	NA	C	C	C	C	C	C	C	C	C	G	NA	NA	NA	C	G	C	G	C	C	C	C	C	C
1A	14.7975	Scaffold1323115	24253	A/G	G	A	A	A	A	NA	A	A	A	A	A	A	A	A	A	G	NA	NA	NA	A	G	A	G	A	A	A	A	A	A
1A	14.7975	Scaffold1323115	24257	A/G	G	A	A	A	A	NA	A	A	A	A	A	A	A	A	A	G	NA	NA	NA	A	G	A	G	A	A	A	A	A	A
1A	14.7975	Scaffold1323115	24267	C/G	NA	C	C	C	C	NA	C	C	C	C	C	C	NA	C	C	C	NA	NA	NA	C	C	G	C	C	C	G	C	C	C
1A	14.7975	Scaffold1323115	24268	A/G	G	A	A	A	A	NA	A	A	A	A	A	A	NA	A	A	G	NA	NA	NA	A	G	A	G	A	A	A	A	A	A
1A	14.7975	Scaffold1323115	24339	C/T	C	C	C	C	C	NA	C	C	C	C	C	C	C	NA	C	T	C	NA	NA	C	T	NA	NA	C	C	C	C	C	C
1A	14.7975	Scaffold1323115	24383	G/A	G	G	G	G	G	NA	G	G	G	G	G	G	G	NA	NA	G	G	NA	NA	G	G	A	G	G	G	A	G	G	G
1A	14.7975	Scaffold1323115	25029	A/G	G	A	A	A	A	A	NA	A	A	A	A	A	A	A	A	A	A	NA	NA	A	NA	NA	NA	A	A	G	A	A	A
1A	14.7975	Scaffold1323115	25113	C/G	G	C	C	C	C	C	C	C	C	C	C	C	NA	C	C	G	C	NA	NA	C	G	G	G	C	C	G	C	C	C
1A	14.7975	Scaffold1323115	48224	T/C	C	T	T	T	T	T	NA	T	T	T	T	T	T	T	T	C	NA	NA	NA	T	C	NA	C	T	T	C	T	T	T
1A	14.7975	Scaffold1323115	48266	C/G	G	C	C	C	C	C	NA	C	C	C	C	C	G	C	NA	G	NA	NA	NA	C	G	NA	G	C	C	G	C	C	C
1A	14.7975	Scaffold1323115	48302	T/C	C	T	T	T	T	T	NA	T	T	T	T	T	C	T	NA	C	NA	NA	NA	T	C	NA	C	T	T	NA	T	T	T
1A	14.7975	Scaffold1323115	48326	C/T	T	C	C	C	C	C	C	C	C	C	C	C	C	C	NA	T	NA	NA	NA	NA	T	NA	T	C	C	T	C	C	C
1A	14.7975	Scaffold1323115	48356	A/G	G	A	A	A	A	A	A	A	A	A	A	A	A	A	A	G	NA	NA	NA	NA	G	NA	NA	A	A	G	A	A	A
1A	14.7975	Scaffold1323115	48358	G/T	G	G	G	NA	G	G	G	G	G	G	G	G	G	T	T	G	NA	NA	NA	NA	G	NA	NA	G	G	G	G	G	G
1A	14.7975	Scaffold1323115	53798	A/G	NA	A	A	A	A	A	A	A	A	A	A	A	G	A	A	A	G	NA	NA	A	NA	NA	A	A	NA	A	A	A	A
1A	14.7975	Scaffold1323115	54020	C/T	C	C	C	C	C	C	C	C	C	C	C	C	T	NA	C	C	T	C	NA	C	NA	C	C	C	C	C	C	C	C
1A	14.7975	Scaffold1323115	54065	T/C	C	T	T	T	T	T	T	T	T	T	T	T	C	NA	T	C	C	C	NA	NA	C	NA	C	T	T	C	T	T	T
1A	14.7975	Scaffold1323115	54305	G/C	G	G	G	NA	G	G	G	G	G	G	G	G	NA	G	G	G	G	G	NA	G	G	C	G	G	G	C	G	G	G
1A	14.7975	Scaffold1323115	54522	C/T	T	C	C	C	C	C	C	C	NA	C	NA	C	T	C	NA	T	T	NA	C	C	T	NA	T	C	C	NA	C	C	C
1A	14.7975	Scaffold1323115	54613	G/A	A	G	G	G	G	G	G	NA	NA	G	G	G	A	G	G	A	A	NA	G	G	A	NA	A	G	G	A	G	NA	G
1A	14.7975	Scaffold1323115	54658	G/A	A	G	G	G	G	G	G	NA	G	G	NA	G	A	G	G	A	NA	A	NA	G	A	NA	A	NA	G	A	G	G	G
1A	14.7975	Scaffold1323115	54726	G/C	G	G	G	G	G	NA	G	G	G	G	G	G	G	G	G	G	G	G	NA	G	G	C	G	G	G	C	G	G	G
1A	14.7975	Scaffold1323115	55151	G/A	A	G	G	G	G	G	G	G	G	G	G	G	A	G	G	A	A	A	NA	G	A	A	A	G	G	A	G	G	G
1A	14.7975	Scaffold1323115	55214	A/G	G	A	A	A	A	A	A	A	A	A	A	A	G	A	A	G	G	NA	A	A	G	G	NA	A	A	NA	A	A	A
1A	14.7975	Scaffold1323115	55280	A/G	G	A	A	A	A	A	A	A	A	A	A	A	A	A	A	G	A	NA	NA	A	G	G	NA	A	A	NA	A	A	A
1A	14.7975	Scaffold3589816	2633	G/A	A	G	G	NA	G	NA	G	G	G	G	G	G	G	G	G	A	G	NA	NA	G	A	A	A	G	G	A	G	G	G
1A	14.7975	Scaffold3589816	2657	C/A	NA	C	C	NA	C	NA	C	C	C	C	C	C	C	C	C	C	C	NA	NA	C	C	C	C	NA	C	C	NA	A	A
1A	16.987	Scaffold1532438	1873	G/A	G	G	G	G	A	G	G	G	G	NA	G	G	A	G	NA	G	NA	NA	NA	G	G	G	A	A	G	G	G	G	G
1A	16.987	Scaffold1532438	4693	T/C	C	T	T	C	T	T	T	T	T	T	T	T	T	T	T	NA	T	T	T	NA	C	T	T	T	T	T	T	T	T
1A	16.987	Scaffold1532438	4735	G/T	G	G	G	T	G	G	G	G	G	G	G	G	G	G	G	G	G	G	G	NA	T	G	G	G	G	G	G	G	G
1A	16.987	Scaffold1532438	4833	G/T	T	G	G	T	G	G	G	G	G	G	G	G	G	G	G	NA	NA	NA	G	G	NA	G	G	G	G	G	G	G	G
1A	16.987	Scaffold1532438	14151	G/A	A	G	G	NA	G	G	G	NA	G	G	G	G	G	G	G	NA	NA	NA	G	G	A	G	NA	G	G	G	NA	G	G
1A	16.987	Scaffold1532438	14271	G/A	A	G	G	NA	NA	NA	G	G	G	G	G	G	NA	G	G	A	A	NA	NA	G	A	G	NA	G	G	G	NA	NA	G
1A	16.987	Scaffold1667484	2353	C/G	C	C	C	NA	NA	C	C	C	C	C	C	C	C	C	NA	G	C	C	C	C	G	C	C	C	C	C	C	C	C
1A	16.987	Scaffold1667484	2405	T/A	A	T	T	T	A	T	T	T	T	T	T	T	T	T	T	T	T	A	T	T	T	T	T	T	T	T	T	T	T
1A	16.987	Scaffold1667484	2410	C/T	T	C	C	C	NA	C	C	C	C	C	C	C	C	C	C	C	C	T	C	C	C	C	C	C	C	C	C	C	C
1A	16.987	Scaffold1667484	2494	C/G	G	C	C	NA	NA	C	C	C	C	C	C	C	G	C	NA	NA	G	NA	NA	C	G	G	NA	NA	C	G	C	C	C
1A	16.987	Scaffold1667484	2522	G/A	G	G	G	G	G	G	G	G	G	G	G	G	G	G	NA	NA	G	G	G	G	G	A	G	G	G	A	G	G	G
1A	16.987	Scaffold1667484	2527	G/C	G	G	G	G	G	G	G	G	G	G	G	G	G	G	NA	NA	G	G	G	NA	G	C	G	G	G	C	G	G	G
1A	16.987	Scaffold1667484	2810	G/A	G	G	G	A	G	G	G	G	G	G	G	G	NA	G	G	NA	NA	NA	G	G	A	G	NA	G	G	G	G	G	G
1A	16.987	Scaffold1667484	2911	G/A	NA	G	G	NA	G	G	G	G	G	G	G	G	NA	G	NA	A	NA	NA	G	NA	A	G	G	G	G	G	G	G	G
1A	16.987	Scaffold1667484	3719	G/A	G	G	G	G	G	G	G	G	G	G	G	G	A	G	G	G	NA	NA	G	G	G	G	A	NA	G	NA	G	G	G
1A	16.987	Scaffold1667484	3752	G/A	G	G	G	G	G	G	G	G	G	G	G	G	A	G	G	G	A	NA	G	G	G	G	A	A	G	NA	G	G	G
1A	16.987	Scaffold1667484	3801	T/C	T	T	T	T	T	NA	T	T	T	T	T	T	C	T	T	T	C	T	T	T	T	T	C	C	T	T	T	T	T
1A	16.987	Scaffold1667484	3810	A/G	G	A	A	G	G	A	A	NA	NA	A	A	A	G	A	A	G	G	G	A	A	G	G	G	G	A	G	A	A	A
1A	16.987	Scaffold1667484	3811	A/G	A	A	A	A	A	A	A	A	A	A	A	A	G	A	A	A	G	A	A	A	A	A	G	G	A	A	A	A	A
1A	16.987	Scaffold1667484	3823	C/T	C	C	C	C	C	C	C	C	C	C	C	C	T	C	C	C	T	C	C	C	C	C	T	T	C	C	C	C	C
1A	16.987	Scaffold1667484	3837	G/A	G	G	G	G	G	G	G	G	G	G	G	G	A	G	G	G	A	G	G	G	G	G	NA	A	G	G	G	G	G
1A	16.987	Scaffold1667484	3860	G/A	A	G	G	G	G	G	G	G	G	G	G	G	G	G	G	G	NA	G	G	G	G	A	G	G	G	A	G	G	G
1A	16.987	Scaffold1667484	3909	G/A	G	G	G	G	G	G	G	G	G	G	G	G	A	G	G	G	G	NA	NA	G	G	G	G	A	G	G	G	G	G
1A	16.987	Scaffold1667484	3910	T/C	T	T	T	T	T	T	T	T	T	T	T	T	C	T	T	T	NA	NA	NA	T	T	T	T	C	T	T	T	T	T
1A	16.987	Scaffold1667484	3916	C/T	C	C	C	C	C	C	C	C	C	C	C	C	T	C	C	C	C	NA	NA	C	C	C	NA	T	C	C	C	C	C
1A	16.987	Scaffold1667484	3942	G/A	G	G	G	G	G	G	G	G	G	G	G	G	G	G	G	G	G	G	NA	G	G	A	G	G	G	A	G	G	G
1A	16.987	Scaffold1667484	3944	T/C	T	T	T	T	T	T	T	T	T	T	T	T	C	T	T	T	T	T	NA	T	T	T	C	C	T	T	T	T	T
1A	16.987	Scaffold1667484	3989	T/C	C	T	T	T	T	T	T	T	T	T	T	T	T	T	T	T	T	T	T	T	T	C	T	T	T	C	T	T	T
1A	16.987	Scaffold1667484	3990	C/T	C	C	C	C	T	C	C	C	C	C	C	C	T	C	C	C	T	T	C	C	C	C	NA	T	C	C	C	C	C
1A	16.987	Scaffold1667484	4028	A/G	A	A	A	A	A	A	A	A	A	A	A	A	G	A	A	A	G	A	A	A	A	A	NA	NA	A	A	A	A	A
1A	16.987	Scaffold1667484	4049	T/C	C	T	T	T	T	T	T	T	T	T	T	T	NA	T	T	T	C	C	T	T	T	C	NA	NA	T	C	T	T	T
1A	16.987	Scaffold1667484	4074	C/G	G	C	C	G	G	C	C	C	C	C	C	C	NA	C	C	G	NA	NA	NA	C	G	NA	NA	NA	C	G	C	C	C
1A	16.987	Scaffold1667484	4132	G/A	G	G	G	A	G	G	G	NA	G	G	G	G	NA	G	G	A	G	G	NA	G	A	NA	NA	NA	G	G	G	G	G
1A	16.987	Scaffold1667484	4172	C/G	C	C	C	C	G	C	C	C	C	C	C	C	G	C	NA	C	NA	C	NA	NA	C	NA	NA	NA	C	C	NA	C	C
1A	16.987	Scaffold1667484	9766	A/G	NA	A	A	G	G	A	A	A	A	A	A	A	NA	A	A	NA	NA	G	NA	A	G	G	NA	G	A	NA	A	A	A
1A	16.987	Scaffold1667484	9771	C/T	C	C	C	C	C	C	C	C	C	C	C	C	NA	C	C	C	NA	C	NA	C	C	C	T	T	C	C	C	C	C
1A	16.987	Scaffold1667484	9776	C/T	C	C	C	C	C	C	C	C	C	C	C	C	NA	C	C	C	NA	C	NA	C	C	C	T	T	C	C	C	C	C
1A	16.987	Scaffold1667484	9817	A/G	A	A	A	A	A	A	A	A	A	A	A	A	NA	A	A	A	NA	A	NA	A	A	NA	G	G	A	A	A	A	A
1A	16.987	Scaffold1667484	9826	G/A	G	G	G	G	G	G	G	G	G	G	G	G	NA	G	G	G	NA	G	NA	G	G	NA	A	A	G	G	G	G	G
1A	16.987	Scaffold1667484	9838	C/T	C	C	C	NA	C	C	C	C	C	C	C	NA	NA	C	C	T	NA	C	NA	C	T	C	C	C	C	C	C	C	C
1A	16.987	Scaffold1667484	9839	A/G	A	A	A	NA	A	A	A	A	A	A	A	NA	NA	A	A	G	NA	A	NA	A	G	A	A	A	A	A	A	A	A
1A	16.987	Scaffold1667484	9840	C/T	C	C	C	C	C	C	C	C	C	C	C	C	NA	C	C	C	NA	C	NA	C	C	T	C	C	C	T	C	C	C
1A	16.987	Scaffold1667484	9841	A/G	NA	A	NA	NA	NA	A	A	NA	A	A	A	NA	NA	A	A	G	NA	G	NA	A	G	G	G	G	A	G	A	A	A
1A	16.987	Scaffold1667484	9851	C/A	C	C	C	C	C	C	C	C	C	C	C	C	NA	C	C	C	NA	C	NA	C	C	C	A	A	C	C	C	C	C
1A	16.987	Scaffold1667484	9855	C/A	C	C	C	NA	C	C	C	C	C	C	C	NA	NA	C	C	A	NA	NA	NA	C	A	C	C	C	C	C	C	C	C
1A	16.987	Scaffold1667484	9860	G/A	G	G	G	G	G	G	G	G	G	G	G	G	NA	G	G	G	NA	NA	G	G	G	A	G	G	G	A	G	G	G
1A	16.987	Scaffold1667484	9891	G/T	G	G	G	G	G	G	G	G	G	G	G	G	NA	G	G	G	NA	NA	G	G	G	G	T	T	G	G	G	G	G
1A	16.987	Scaffold1667484	9903	T/A	T	T	T	T	T	T	T	T	T	T	T	T	NA	T	T	T	NA	NA	T	T	T	T	A	A	T	T	T	T	T
1A	16.987	Scaffold1667484	9911	C/T	C	C	C	C	C	C	C	C	C	C	C	C	NA	C	C	C	NA	NA	C	C	C	C	T	T	C	C	C	C	C
1A	16.987	Scaffold1667484	9915	G/A	G	G	G	G	G	G	G	G	G	G	G	G	NA	G	G	G	NA	NA	G	G	G	A	G	G	G	A	G	G	G
1A	16.987	Scaffold1667484	9934	G/A	G	G	G	G	G	G	G	G	G	G	G	G	NA	G	G	G	NA	NA	G	G	G	NA	G	G	G	A	G	G	G
1A	16.987	Scaffold1667484	9958	T/C	C	T	NA	C	NA	T	T	NA	T	NA	T	NA	NA	T	T	C	NA	C	NA	T	C	NA	NA	NA	T	C	T	T	T
1A	16.987	Scaffold1667484	9962	C/T	C	C	C	C	C	C	C	C	C	C	C	C	NA	C	C	C	NA	C	C	C	C	NA	NA	NA	C	T	C	C	C
1A	16.987	Scaffold1667484	9969	C/T	C	C	C	T	C	C	C	C	C	C	C	NA	NA	C	C	T	NA	C	NA	C	T	NA	NA	NA	C	C	C	C	C
1A	16.987	Scaffold1667484	10410	G/A	G	G	G	NA	G	G	G	G	G	G	G	G	G	G	G	G	NA	NA	G	G	G	A	G	G	G	A	G	G	G
1A	16.987	Scaffold1667484	10419	C/T	C	C	C	NA	C	C	C	C	C	C	C	C	T	C	C	C	NA	NA	C	C	C	C	T	T	C	C	C	C	C
1A	16.987	Scaffold1667484	10435	A/T	A	A	A	A	A	A	A	A	A	A	A	A	T	A	A	A	NA	NA	A	A	A	NA	T	T	A	A	A	A	A
1A	16.987	Scaffold1667484	10457	A/G	NA	A	A	A	A	A	A	A	A	A	A	A	G	A	A	A	NA	NA	NA	A	A	NA	G	NA	A	A	A	A	A
1A	16.987	Scaffold1667484	10470	A/C	C	A	A	C	C	A	A	A	A	A	A	A	C	A	NA	C	NA	NA	NA	A	C	NA	C	NA	NA	C	A	A	A
1A	16.987	Scaffold1667484	10477	C/T	C	C	C	C	C	C	C	C	C	C	C	C	T	C	NA	C	NA	NA	NA	C	C	NA	T	NA	C	C	C	C	C
1A	16.987	Scaffold1667484	10486	A/C	A	A	A	A	A	A	A	A	A	A	A	A	C	A	NA	A	NA	NA	A	A	A	NA	C	NA	A	A	A	A	A
1A	16.987	Scaffold1667484	10510	G/A	G	G	G	G	G	G	G	G	G	G	G	G	A	G	G	G	NA	NA	G	G	G	NA	A	NA	G	G	G	G	G
1A	16.987	Scaffold1667484	10564	G/A	G	G	G	A	NA	G	G	G	G	G	G	G	G	G	G	A	NA	NA	G	G	A	NA	G	NA	G	G	G	G	G
1A	16.987	Scaffold1667484	10576	G/C	G	G	G	G	G	G	G	G	G	G	G	G	C	G	G	G	NA	NA	G	G	G	NA	C	C	G	G	G	G	G
1A	16.987	Scaffold1667484	10591	C/T	C	C	C	T	NA	C	C	C	C	C	C	C	C	C	C	T	NA	NA	C	C	T	NA	C	C	C	C	C	C	C
1A	16.987	Scaffold1667484	10594	G/A	G	G	G	G	G	G	G	G	G	G	G	G	G	G	G	G	NA	NA	G	G	G	NA	NA	G	G	A	G	G	G
1A	16.987	Scaffold1667484	10609	G/A	G	G	G	G	G	G	G	G	G	G	G	G	G	G	G	G	NA	NA	G	G	G	NA	NA	G	G	A	G	G	G
1A	16.987	Scaffold1667484	10664	A/G	A	A	A	G	A	A	A	A	A	A	A	A	G	A	A	G	NA	NA	NA	A	G	NA	NA	G	A	G	A	A	A
1A	16.987	Scaffold1667484	10671	T/A	T	T	T	A	T	T	T	T	T	T	T	T	T	T	T	A	T	NA	NA	T	A	NA	NA	T	T	T	T	T	T
1A	16.987	Scaffold1667484	10677	G/C	G	G	G	G	G	G	G	G	G	G	G	G	C	G	G	G	G	NA	NA	G	G	NA	NA	C	G	G	G	G	G
1A	16.987	Scaffold1667484	10706	T/C	T	T	T	T	T	T	T	T	T	T	T	T	C	T	NA	T	C	NA	NA	T	T	T	NA	C	T	T	T	T	T
1A	16.987	Scaffold1667484	10762	G/A	G	G	NA	A	NA	G	G	G	G	G	G	G	NA	G	G	A	NA	NA	NA	G	NA	G	NA	G	G	G	G	G	G
1A	16.987	Scaffold1667484	10807	A/G	A	A	NA	G	NA	A	A	A	A	A	A	A	G	A	A	G	NA	NA	NA	A	NA	NA	NA	G	A	G	A	A	A
1A	16.987	Scaffold1667484	17913	G/A	G	G	G	A	NA	G	G	G	NA	G	G	NA	G	G	G	A	NA	NA	NA	G	A	G	G	NA	G	G	G	G	G
1A	16.987	Scaffold1667484	17943	G/C	G	NA	G	G	G	G	G	G	NA	G	G	NA	G	G	G	G	NA	NA	NA	G	G	C	G	G	G	C	G	G	G
1A	16.987	Scaffold2905631	17127	C/G	C	C	C	C	C	C	C	C	C	C	C	C	C	C	C	C	NA	NA	C	C	C	G	C	C	C	G	C	C	C
1A	16.987	Scaffold2905631	17137	G/A	G	G	G	A	NA	G	G	G	G	G	G	G	G	G	G	A	NA	NA	G	G	A	G	G	G	G	G	G	G	G
1A	16.987	Scaffold2905631	17149	G/C	C	G	G	C	C	G	G	G	G	G	G	G	C	G	G	C	NA	NA	G	G	C	C	C	NA	G	C	G	G	G
1A	16.987	Scaffold2905631	17292	T/C	T	T	T	T	NA	T	T	T	T	T	T	T	C	T	T	T	NA	NA	T	T	T	T	C	C	T	T	T	T	T
1A	16.987	Scaffold2905631	17319	G/T	G	G	G	T	G	G	G	G	G	G	G	G	G	G	G	NA	NA	NA	G	G	T	G	G	G	G	G	G	G	G
1A	16.987	Scaffold3352020	561	C/T	C	C	C	T	C	C	C	C	C	C	C	C	C	C	C	C	C	NA	C	C	T	C	C	C	C	C	C	C	C
1A	16.987	Scaffold3352020	2387	T/C	T	NA	T	T	T	T	T	T	T	T	T	T	T	T	T	T	T	NA	T	NA	NA	C	NA	T	T	C	T	T	T
1A	16.987	Scaffold3352020	4846	A/C	C	A	NA	C	A	A	A	A	A	NA	A	A	A	A	A	C	A	NA	A	A	C	A	NA	A	A	A	A	A	A
1A	16.987	Scaffold3352020	4882	G/A	G	G	G	NA	G	G	G	G	G	G	G	G	G	G	G	NA	A	NA	G	G	A	NA	G	G	G	G	G	G	G
1A	16.987	Scaffold3352020	4913	T/C	C	T	T	NA	T	T	T	T	T	T	T	T	T	T	T	C	C	NA	T	T	C	T	T	T	T	T	T	T	T
1A	16.987	Scaffold3352020	4966	T/C	C	T	T	NA	T	T	T	T	T	T	T	T	T	T	T	NA	NA	NA	T	NA	C	T	T	NA	T	T	T	T	T
1A	16.987	Scaffold3352020	4971	T/C	C	T	T	C	C	T	T	T	T	T	T	T	C	T	T	C	NA	NA	T	NA	C	C	C	NA	T	C	T	T	T
1A	16.987	Scaffold3352020	4986	G/T	G	G	G	G	T	G	G	G	G	G	G	G	T	G	G	G	G	NA	G	G	G	G	NA	NA	G	G	G	G	G
1A	16.987	Scaffold3352020	5084	A/T	T	A	A	T	T	A	A	A	A	A	A	NA	T	NA	A	T	T	NA	NA	A	T	NA	T	T	NA	T	A	A	A
1A	16.987	Scaffold3352020	5137	G/T	G	G	G	NA	G	G	G	G	T	G	G	G	G	NA	G	T	NA	NA	NA	G	NA	NA	G	G	G	G	NA	G	G
1A	16.987	Scaffold3567568	2712	G/A	A	G	NA	A	G	G	G	G	G	G	NA	G	G	G	NA	A	NA	G	NA	G	A	G	G	G	G	NA	NA	G	G
1A	16.987	Scaffold3567568	2770	C/G	NA	C	C	G	C	C	C	C	C	C	NA	C	C	C	C	G	NA	C	NA	C	G	C	C	C	C	C	C	C	C
1A	16.987	Scaffold3567568	3027	T/C	C	T	T	C	T	T	T	T	T	T	T	T	T	T	T	C	NA	T	C	T	C	T	NA	T	T	T	T	T	T
1A	16.987	Scaffold3567568	3348	C/T	C	C	C	C	C	C	C	C	C	C	C	C	C	C	C	C	C	NA	C	C	C	T	C	C	C	T	C	C	C
1A	16.987	Scaffold3567568	3476	C/T	C	C	C	C	C	C	C	C	C	C	C	C	C	C	C	NA	C	T	T	C	NA	C	C	C	C	C	C	C	C
1A	16.987	Scaffold3567568	3480	G/A	G	G	G	G	G	G	G	G	G	G	G	G	G	G	G	NA	G	A	A	G	NA	G	G	G	G	G	G	G	G
1A	16.987	Scaffold3567568	3504	T/A	T	T	NA	T	T	NA	T	T	T	T	T	T	T	T	NA	NA	NA	A	A	T	NA	T	NA	T	T	T	T	T	NA
1A	16.987	Scaffold3567568	3507	C/A	C	C	NA	C	C	C	C	C	C	C	C	C	C	C	NA	NA	NA	A	A	C	NA	C	C	C	C	C	C	C	NA
1A	16.987	Scaffold3567568	3608	G/C	NA	G	G	C	C	G	G	G	G	G	G	NA	C	NA	C	C	NA	NA	C	C	C	C	NA	C	G	C	NA	G	G
1A	16.987	Scaffold3567568	3611	G/C	G	G	G	G	G	G	G	G	G	G	G	NA	G	NA	C	G	NA	NA	C	C	G	G	NA	G	G	G	NA	G	G
1A	16.987	Scaffold3567568	3612	A/G	A	A	A	A	A	A	A	A	A	A	A	A	A	NA	G	A	NA	NA	A	G	A	A	NA	A	A	A	A	A	A
1A	16.987	Scaffold3567568	3644	C/A	C	C	C	C	A	C	C	C	C	C	C	NA	A	NA	C	C	NA	NA	NA	A	C	C	NA	A	NA	C	NA	C	NA
1A	16.987	Scaffold3567568	3645	T/C	T	T	T	T	T	T	T	T	T	T	T	NA	T	NA	C	T	NA	NA	NA	C	T	T	NA	T	NA	T	NA	T	NA
1A	16.987	Scaffold3567568	3654	T/C	T	T	T	T	T	T	T	T	T	T	T	NA	T	NA	C	T	NA	NA	NA	C	T	T	NA	T	NA	T	NA	NA	NA
1A	16.987	Scaffold3567568	3668	T/C	T	T	T	T	NA	T	T	T	T	T	T	NA	T	NA	C	T	NA	NA	NA	C	T	T	NA	T	NA	T	NA	NA	T
1A	16.987	Scaffold3567568	3687	T/G	G	T	T	G	NA	T	T	T	T	T	T	T	T	NA	G	G	NA	NA	NA	G	G	T	NA	T	NA	T	T	NA	NA
1A	16.987	Scaffold3567568	4263	G/A	G	G	G	A	A	G	G	G	NA	G	G	G	NA	G	NA	G	A	NA	G	G	G	NA	NA	NA	NA	G	G	G	G
1A	16.987	Scaffold3567568	4267	G/A	A	G	G	G	G	G	G	G	NA	G	G	G	NA	G	NA	A	G	NA	G	G	NA	NA	NA	G	G	G	G	G	G
1A	16.987	Scaffold3567568	4841	G/T	T	G	NA	T	G	G	NA	G	NA	G	G	G	G	G	G	T	G	G	G	G	T	G	NA	NA	G	G	NA	G	G
1A	16.987	Scaffold3567568	4858	C/T	T	C	C	T	T	C	C	C	NA	C	C	C	T	C	C	T	NA	C	C	C	T	T	NA	NA	C	T	C	C	C
1A	16.987	Scaffold3567568	5142	A/T	T	A	A	T	A	A	A	A	A	A	A	A	A	A	A	T	A	NA	A	A	T	A	A	A	A	A	A	A	A
1A	16.987	Scaffold3567568	5162	A/G	G	A	A	G	A	A	A	A	A	A	A	A	A	A	A	G	A	NA	NA	A	G	A	A	A	A	A	A	A	A
1A	16.987	Scaffold3567568	5348	G/T	T	NA	G	T	T	G	G	G	NA	G	G	G	NA	G	G	T	NA	NA	G	G	T	T	T	T	G	T	G	G	G
1A	16.987	Scaffold3567568	5349	T/C	C	NA	T	C	C	T	T	T	NA	T	T	T	NA	NA	T	C	NA	NA	T	T	C	C	C	C	T	C	T	T	T
1A	16.987	Scaffold3567568	6814	C/T	T	C	C	T	T	C	C	C	C	C	C	C	T	C	C	T	NA	T	NA	NA	T	T	NA	T	C	T	C	C	C
1A	16.987	Scaffold3567568	6901	C/T	T	C	C	T	NA	NA	C	C	C	C	C	NA	C	C	C	T	NA	C	NA	NA	NA	C	C	C	C	C	C	C	C
1A	16.987	Scaffold3567568	10326	A/G	NA	NA	A	NA	A	NA	A	NA	A	A	A	A	A	NA	A	G	NA	NA	A	A	G	G	NA	A	A	G	A	A	A
1A	16.987	Scaffold3567568	10380	T/G	G	T	NA	T	T	NA	T	T	T	T	T	T	T	T	T	T	NA	NA	T	T	T	G	NA	T	T	G	NA	T	T
1A	16.987	Scaffold3567568	10399	C/T	C	C	NA	C	C	NA	C	C	C	C	C	C	C	C	C	C	NA	NA	C	C	C	T	NA	C	NA	T	NA	C	C
1A	16.987	Scaffold3567568	10487	A/T	A	A	A	T	A	NA	A	A	A	A	A	A	A	NA	NA	T	A	NA	A	A	T	NA	A	A	A	A	A	A	A
1A	16.987	Scaffold3567568	10551	G/A	A	G	G	G	G	NA	G	G	G	G	G	G	G	NA	NA	G	G	NA	G	G	G	NA	G	G	G	A	G	G	G
1A	16.987	Scaffold3567568	10552	C/A	C	NA	C	A	NA	NA	C	C	C	C	C	C	C	NA	NA	A	C	NA	C	NA	A	NA	C	C	C	C	C	C	C
1A	16.987	Scaffold3567568	15116	C/T	C	C	C	T	NA	C	C	C	C	C	C	C	C	C	C	T	C	C	C	C	T	C	C	C	C	C	C	C	C
1A	16.987	Scaffold3567568	15403	A/T	A	A	A	T	A	A	A	A	A	A	A	A	A	A	A	T	A	A	NA	A	T	A	A	A	A	A	A	A	A
1A	16.987	Scaffold3567568	15840	G/A	G	G	A	A	G	G	G	G	NA	NA	NA	G	G	G	G	A	NA	NA	G	G	NA	NA	G	G	G	G	G	G	G
1A	16.987	Scaffold3567568	16790	A/G	G	A	A	G	A	A	A	NA	A	A	A	A	A	NA	A	NA	A	NA	NA	A	NA	A	NA	A	A	NA	A	A	A
1A	16.987	Scaffold3567568	16874	C/T	C	C	C	C	NA	C	NA	C	C	C	C	C	C	C	C	NA	C	NA	NA	C	C	T	NA	C	C	T	C	C	C
1A	16.987	Scaffold3567568	17025	A/G	G	A	A	G	A	A	A	A	A	A	A	A	A	A	A	NA	A	NA	NA	A	G	G	NA	A	A	G	A	A	A
1A	16.987	Scaffold3567568	17543	A/G	A	A	A	NA	A	A	A	NA	A	A	NA	A	A	A	A	G	NA	A	A	A	G	A	G	A	A	A	A	A	A
1A	16.987	Scaffold3567568	17681	C/A	A	C	C	C	C	C	C	C	C	C	C	C	A	C	C	NA	A	A	C	C	A	A	A	A	C	A	C	C	C
1A	16.987	Scaffold3567568	17818	A/G	G	A	A	A	A	A	A	A	A	A	A	A	G	A	A	NA	G	G	A	A	G	G	G	G	A	G	A	A	A
1A	16.987	Scaffold3567568	17841	T/C	T	T	T	T	T	T	T	T	T	T	T	T	C	T	T	T	C	T	T	T	T	T	T	C	T	T	T	T	T
1A	16.987	Scaffold3567568	17862	C/G	C	C	C	C	C	C	G	C	C	C	C	G	C	C	C	C	C	C	C	G	C	C	C	C	C	C	C	C	C
1A	16.987	Scaffold3567568	18166	C/A	C	C	C	C	C	C	C	C	C	C	C	C	A	C	C	C	A	C	NA	C	C	C	C	A	C	C	C	C	C
1A	16.987	Scaffold3567568	18280	A/G	G	A	A	A	A	A	A	A	A	A	A	A	G	A	A	G	G	NA	A	A	G	NA	G	G	NA	NA	A	A	A
1A	16.987	Scaffold3567568	18285	C/T	T	C	C	C	C	C	C	C	C	C	C	C	T	C	C	T	T	NA	C	C	T	NA	T	T	C	NA	C	C	C
1A	16.987	Scaffold3567568	18313	G/A	G	G	G	G	G	G	G	G	G	G	G	G	G	G	G	G	G	A	NA	G	G	A	G	G	G	NA	G	G	G
[truncated: 3,000 more rows]
