# Supplementary material for: The genetic architecture of genome‐wide recombination rate variation in allopolyploid wheat revealed by nested association mapping
Source: Plant J. 2018 Jul 19;95(6):1039–54. doi: 10.1111/tpj.14009 (PMC6174997; doi:10.1111/tpj.14009)
Supplement: Supplementary file 4 [file TPJ-95-1039-s004.xlsx]

## Sheet: TableS3.TPJ-00363-2018.R1_WEC_I
Table S3. Wheat Exome Capture Indel Gentoype Matrix of Founders (Chr1A)					** Full genotype matrix can be downloaded from http://wheatgenomics.plantpath.ksu.edu/nam/TableS3.Exome_Capture_Indels_Genotype_Matrix_Founders.txt
Chr	Pos(cM)	W7984_Scaffold	Position(onScaffold)	Alleles	Cltr11223	Cltr4175	Cltr_15134	Cltr_15144	Cltr_7635	PI_220431	PI_43355	PI_283147	PI_572692	PI_70613	PI_94567	PI_9791	Vida	PI_262611	PI_278297	PI_210945	PI_192569	PI_192147	PI_8813	PI_565213	PI_82469	PI_185715	PI_192001	PBW343	PI_366716	PI_382150	PI_470817	DD	Berkut
1A	0	Scaffold502197	3917	G/GC	GC	GC	GC	GC	GC	GC	NA	G	GC	GC	GC	GC	GC	GC	GC	GC	NA	NA	NA	GC	GC	GC	GC	GC	G	GC	G	GC	GC
1A	0	Scaffold502197	7044	C/CA	CA	CA	CA	CA	CA	CA	CA	C	CA	C	CA	CA	CA	CA	CA	CA	CA	CA	NA	CA	CA	CA	CA	NA	C	CA	NA	CA	CA
1A	0	Scaffold502197	10504	TAGGGTCCGGGGA/T	T	T	T	T	T	NA	T	TAGGGTCCGGGGA	T	TAGGGTCCGGGGA	T	T	T	T	T	T	T	NA	NA	T	T	T	T	T	TAGGGTCCGGGGA	T	TAGGGTCCGGGGA	T	T
1A	0	Scaffold502197	10594	CCGTGACCTCTTGGT/C	NA	C	NA	NA	CCGTGACCTCTTGGT	C	NA	CCGTGACCTCTTGGT	C	CCGTGACCTCTTGGT	C	C	C	C	C	NA	C	NA	C	NA	C	C	C	C	CCGTGACCTCTTGGT	C	CCGTGACCTCTTGGT	C	C
1A	0	Scaffold502197	14066	TCTCTTGTTTG/T	T	T	T	T	T	T	T	TCTCTTGTTTG	T	TCTCTTGTTTG	T	T	T	T	T	T	T	T	T	T	T	T	T	T	TCTCTTGTTTG	T	NA	T	T
1A	0	Scaffold502197	14852	T/TAGAATACATGTAC	TAGAATACATGTAC	TAGAATACATGTAC	TAGAATACATGTAC	TAGAATACATGTAC	TAGAATACATGTAC	TAGAATACATGTAC	TAGAATACATGTAC	T	TAGAATACATGTAC	T	NA	TAGAATACATGTAC	TAGAATACATGTAC	TAGAATACATGTAC	TAGAATACATGTAC	TAGAATACATGTAC	NA	TAGAATACATGTAC	TAGAATACATGTAC	TAGAATACATGTAC	TAGAATACATGTAC	NA	TAGAATACATGTAC	TAGAATACATGTAC	NA	TAGAATACATGTAC	T	TAGAATACATGTAC	TAGAATACATGTAC
1A	0	Scaffold561357	18517	AT/A	AT	AT	AT	AT	AT	AT	AT	AT	AT	AT	AT	AT	AT	AT	AT	AT	AT	AT	AT	AT	AT	AT	AT	A	AT	AT	AT	AT	A
1A	0	Scaffold726783	10177	A/ATTTG	A	A	A	ATTTG	A	A	ATTTG	A	NA	A	A	A	ATTTG	A	A	A	A	NA	A	ATTTG	A	A	A	A	A	ATTTG	A	A	A
1A	0	Scaffold1001047	31920	AC/A	AC	A	AC	AC	AC	AC	AC	AC	AC	AC	AC	AC	AC	NA	AC	AC	NA	NA	AC	AC	AC	A	NA	NA	AC	AC	AC	A	A
1A	0	Scaffold1001047	97001	G/GTT	G	NA	G	GTT	G	G	G	G	GTT	G	G	G	GTT	G	G	G	NA	NA	G	GTT	G	NA	G	GTT	G	G	G	NA	NA
1A	0	Scaffold1001047	149594	A/AT	A	AT	A	NA	A	A	A	A	NA	A	A	NA	A	A	A	A	AT	NA	NA	NA	A	AT	A	AT	A	A	NA	AT	AT
1A	0	Scaffold1001047	149775	GA/G	GA	G	GA	GA	GA	GA	NA	GA	GA	GA	GA	GA	GA	GA	GA	GA	G	NA	GA	NA	GA	G	GA	G	GA	GA	GA	G	G
1A	0	Scaffold1001047	149860	GA/G	GA	G	GA	GA	GA	GA	NA	GA	GA	GA	GA	GA	GA	GA	GA	GA	G	GA	NA	GA	GA	G	GA	G	GA	GA	GA	G	G
1A	0	Scaffold1001047	149923	TATATAC/T	TATATAC	T	NA	TATATAC	TATATAC	TATATAC	TATATAC	TATATAC	NA	TATATAC	TATATAC	TATATAC	TATATAC	TATATAC	TATATAC	TATATAC	T	NA	NA	NA	TATATAC	T	TATATAC	T	TATATAC	TATATAC	TATATAC	T	T
1A	0	Scaffold1001047	151501	T/TTATTTTA	T	TTATTTTA	T	T	T	T	T	T	T	T	T	T	T	NA	T	T	NA	T	T	T	NA	NA	T	TTATTTTA	T	T	T	TTATTTTA	TTATTTTA
1A	0	Scaffold1102782	11724	TG/T	TG	TG	TG	TG	TG	TG	TG	TG	TG	TG	TG	TG	TG	TG	TG	TG	TG	TG	TG	TG	TG	TG	TG	TG	TG	TG	T	TG	TG
1A	0	Scaffold1102782	11780	G/GA	G	GA	G	G	G	NA	NA	G	G	G	G	G	G	G	G	G	GA	NA	G	G	G	GA	G	GA	NA	NA	G	GA	GA
1A	0	Scaffold1102782	11815	T/TAA	T	TAA	T	T	T	NA	NA	T	T	T	T	T	T	T	T	T	TAA	T	NA	T	NA	TAA	T	TAA	NA	NA	T	TAA	TAA
1A	0	Scaffold1102782	11846	GCTAA/G	GCTAA	G	GCTAA	GCTAA	GCTAA	NA	NA	GCTAA	GCTAA	GCTAA	GCTAA	GCTAA	GCTAA	GCTAA	GCTAA	GCTAA	G	GCTAA	NA	GCTAA	GCTAA	G	GCTAA	G	GCTAA	NA	GCTAA	G	G
1A	0	Scaffold1102782	11915	ATTGATC/A	ATTGATC	A	NA	ATTGATC	ATTGATC	ATTGATC	ATTGATC	ATTGATC	ATTGATC	ATTGATC	ATTGATC	ATTGATC	ATTGATC	ATTGATC	ATTGATC	ATTGATC	NA	ATTGATC	ATTGATC	ATTGATC	ATTGATC	A	ATTGATC	A	ATTGATC	ATTGATC	ATTGATC	A	A
1A	0	Scaffold1102782	11922	AGGC/A	AGGC	A	AGGC	AGGC	AGGC	AGGC	AGGC	AGGC	AGGC	AGGC	AGGC	AGGC	AGGC	AGGC	AGGC	AGGC	NA	AGGC	AGGC	AGGC	AGGC	A	AGGC	A	AGGC	AGGC	AGGC	A	A
1A	0	Scaffold1102782	11958	T/TGGG	T	TGGG	T	T	T	T	T	T	T	T	T	T	T	T	T	T	NA	T	T	T	NA	TGGG	T	TGGG	T	T	T	TGGG	TGGG
1A	0	Scaffold1102782	12606	G/GA	GA	G	GA	NA	NA	GA	GA	GA	NA	NA	NA	G	GA	NA	G	NA	G	GA	GA	GA	NA	G	GA	G	GA	GA	G	G	G
1A	0	Scaffold1102782	13403	GATAT/G	GATAT	GATAT	GATAT	G	NA	G	G	G	G	GATAT	G	GATAT	G	NA	GATAT	GATAT	GATAT	NA	NA	GATAT	GATAT	GATAT	G	GATAT	G	G	GATAT	GATAT	GATAT
1A	0	Scaffold1102782	13849	AGTTC/A	AGTTC	A	AGTTC	AGTTC	NA	NA	NA	AGTTC	AGTTC	AGTTC	NA	AGTTC	AGTTC	AGTTC	AGTTC	NA	A	NA	NA	AGTTC	AGTTC	A	AGTTC	A	AGTTC	AGTTC	AGTTC	A	A
1A	0	Scaffold1364985	3563	GCTCTCGCTATCTGA/G	GCTCTCGCTATCTGA	GCTCTCGCTATCTGA	GCTCTCGCTATCTGA	GCTCTCGCTATCTGA	GCTCTCGCTATCTGA	GCTCTCGCTATCTGA	GCTCTCGCTATCTGA	GCTCTCGCTATCTGA	GCTCTCGCTATCTGA	GCTCTCGCTATCTGA	GCTCTCGCTATCTGA	GCTCTCGCTATCTGA	GCTCTCGCTATCTGA	GCTCTCGCTATCTGA	GCTCTCGCTATCTGA	GCTCTCGCTATCTGA	GCTCTCGCTATCTGA	NA	GCTCTCGCTATCTGA	GCTCTCGCTATCTGA	GCTCTCGCTATCTGA	GCTCTCGCTATCTGA	GCTCTCGCTATCTGA	G	GCTCTCGCTATCTGA	GCTCTCGCTATCTGA	GCTCTCGCTATCTGA	GCTCTCGCTATCTGA	G
1A	0	Scaffold1364985	18883	G/GAGATGTTGGTTCTACC	G	G	G	GAGATGTTGGTTCTACC	G	G	G	G	NA	G	G	G	GAGATGTTGGTTCTACC	G	G	G	GAGATGTTGGTTCTACC	GAGATGTTGGTTCTACC	NA	NA	G	G	G	G	G	GAGATGTTGGTTCTACC	G	G	G
1A	0	Scaffold1364985	19046	C/CCT	CCT	C	C	C	CCT	C	C	C	C	C	C	C	NA	C	C	C	NA	NA	C	C	C	C	C	NA	C	NA	C	C	NA
1A	0	Scaffold1364985	19281	ACCTCAGAGCAGCAGCACTC/A	ACCTCAGAGCAGCAGCACTC	ACCTCAGAGCAGCAGCACTC	ACCTCAGAGCAGCAGCACTC	NA	ACCTCAGAGCAGCAGCACTC	ACCTCAGAGCAGCAGCACTC	ACCTCAGAGCAGCAGCACTC	ACCTCAGAGCAGCAGCACTC	ACCTCAGAGCAGCAGCACTC	ACCTCAGAGCAGCAGCACTC	ACCTCAGAGCAGCAGCACTC	ACCTCAGAGCAGCAGCACTC	NA	ACCTCAGAGCAGCAGCACTC	ACCTCAGAGCAGCAGCACTC	ACCTCAGAGCAGCAGCACTC	NA	NA	ACCTCAGAGCAGCAGCACTC	NA	ACCTCAGAGCAGCAGCACTC	ACCTCAGAGCAGCAGCACTC	ACCTCAGAGCAGCAGCACTC	A	ACCTCAGAGCAGCAGCACTC	A	ACCTCAGAGCAGCAGCACTC	ACCTCAGAGCAGCAGCACTC	A
1A	0	Scaffold1364985	19393	G/GACAC	G	G	G	NA	G	G	G	G	GACAC	G	G	G	G	G	G	G	NA	NA	G	GACAC	G	G	G	GACAC	G	GACAC	G	G	G
1A	0	Scaffold1364985	19474	C/CCCTCCA	C	C	C	CCCTCCA	C	C	C	C	CCCTCCA	C	C	C	CCCTCCA	C	C	C	CCCTCCA	NA	C	NA	C	C	C	CCCTCCA	C	CCCTCCA	C	C	NA
1A	0	Scaffold1364985	20154	A/AT	A	A	A	AT	A	A	A	A	AT	A	A	A	AT	A	A	A	A	AT	A	NA	A	A	A	NA	A	AT	A	A	NA
1A	0	Scaffold1364985	23854	CAGTCCGGATTTAATCCGTGTGAAGTAT/C	CAGTCCGGATTTAATCCGTGTGAAGTAT	CAGTCCGGATTTAATCCGTGTGAAGTAT	CAGTCCGGATTTAATCCGTGTGAAGTAT	CAGTCCGGATTTAATCCGTGTGAAGTAT	CAGTCCGGATTTAATCCGTGTGAAGTAT	CAGTCCGGATTTAATCCGTGTGAAGTAT	CAGTCCGGATTTAATCCGTGTGAAGTAT	CAGTCCGGATTTAATCCGTGTGAAGTAT	CAGTCCGGATTTAATCCGTGTGAAGTAT	CAGTCCGGATTTAATCCGTGTGAAGTAT	CAGTCCGGATTTAATCCGTGTGAAGTAT	CAGTCCGGATTTAATCCGTGTGAAGTAT	CAGTCCGGATTTAATCCGTGTGAAGTAT	CAGTCCGGATTTAATCCGTGTGAAGTAT	CAGTCCGGATTTAATCCGTGTGAAGTAT	CAGTCCGGATTTAATCCGTGTGAAGTAT	CAGTCCGGATTTAATCCGTGTGAAGTAT	NA	CAGTCCGGATTTAATCCGTGTGAAGTAT	CAGTCCGGATTTAATCCGTGTGAAGTAT	CAGTCCGGATTTAATCCGTGTGAAGTAT	CAGTCCGGATTTAATCCGTGTGAAGTAT	CAGTCCGGATTTAATCCGTGTGAAGTAT	C	CAGTCCGGATTTAATCCGTGTGAAGTAT	CAGTCCGGATTTAATCCGTGTGAAGTAT	CAGTCCGGATTTAATCCGTGTGAAGTAT	CAGTCCGGATTTAATCCGTGTGAAGTAT	C
1A	0	Scaffold1364985	30997	ACGGCGCG/A	ACGGCGCG	A	NA	NA	NA	NA	NA	ACGGCGCG	ACGGCGCG	ACGGCGCG	A	ACGGCGCG	NA	NA	ACGGCGCG	A	ACGGCGCG	ACGGCGCG	ACGGCGCG	NA	A	A	NA	NA	ACGGCGCG	NA	ACGGCGCG	NA	NA
1A	0	Scaffold1364985	31005	TCGCCCGC/T	TCGCCCGC	T	NA	NA	NA	NA	NA	TCGCCCGC	TCGCCCGC	TCGCCCGC	T	TCGCCCGC	NA	NA	TCGCCCGC	T	TCGCCCGC	TCGCCCGC	TCGCCCGC	TCGCCCGC	T	T	NA	NA	TCGCCCGC	NA	TCGCCCGC	NA	NA
1A	0	Scaffold1650587	7730	CT/C	CT	C	NA	CT	CT	CT	CT	CT	CT	CT	CT	CT	CT	CT	CT	CT	C	NA	CT	CT	CT	C	CT	CT	CT	CT	NA	C	NA
1A	0	Scaffold1650587	7937	C/CATT	C	NA	C	C	C	C	C	C	C	C	C	C	C	C	C	C	CATT	C	C	C	C	CATT	C	CATT	C	C	NA	CATT	CATT
1A	0	Scaffold1650587	8332	A/AG	A	AG	A	A	A	A	A	A	A	A	A	A	A	NA	A	A	AG	NA	A	A	A	NA	A	AG	A	A	NA	NA	AG
1A	0	Scaffold1650587	8754	A/ATAC	A	ATAC	A	A	A	A	A	A	A	A	NA	A	A	NA	A	A	NA	NA	A	A	A	NA	A	NA	A	A	NA	ATAC	ATAC
1A	0	Scaffold1650587	9185	GC/G	GC	G	GC	GC	GC	GC	GC	GC	GC	GC	GC	GC	GC	GC	GC	NA	G	GC	GC	GC	GC	G	GC	G	GC	GC	NA	G	G
1A	0	Scaffold1650587	9189	G/GTAATT	G	GTAATT	G	G	G	G	G	G	G	G	G	G	G	G	G	NA	GTAATT	G	G	G	G	GTAATT	G	GTAATT	G	G	NA	GTAATT	NA
1A	0	Scaffold1650587	9293	CGTA/C	CGTA	C	CGTA	CGTA	CGTA	CGTA	CGTA	CGTA	CGTA	CGTA	CGTA	CGTA	CGTA	CGTA	CGTA	CGTA	C	CGTA	CGTA	CGTA	NA	NA	CGTA	C	CGTA	CGTA	CGTA	C	C
1A	0	Scaffold1650587	9584	A/AG	A	AG	A	A	A	A	A	A	A	A	A	A	A	A	A	A	NA	A	A	A	A	AG	A	NA	A	A	A	AG	AG
1A	0	Scaffold3593021	1617	TAAGAAAGAAAGAAAGA/T	T	T	T	TAAGAAAGAAAGAAAGA	T	NA	NA	T	TAAGAAAGAAAGAAAGA	TAAGAAAGAAAGAAAGA	TAAGAAAGAAAGAAAGA	TAAGAAAGAAAGAAAGA	TAAGAAAGAAAGAAAGA	T	TAAGAAAGAAAGAAAGA	T	T	TAAGAAAGAAAGAAAGA	TAAGAAAGAAAGAAAGA	TAAGAAAGAAAGAAAGA	TAAGAAAGAAAGAAAGA	T	T	NA	T	T	TAAGAAAGAAAGAAAGA	T	NA
1A	0	Scaffold3665447	309	T/TG	NA	TG	T	TG	T	NA	T	NA	TG	NA	T	T	TG	T	T	T	NA	NA	T	TG	T	TG	TG	T	NA	TG	TG	NA	NA
1A	0	Scaffold3665447	310	A/AG	AG	AG	AG	AG	A	NA	AG	NA	AG	NA	A	A	AG	AG	A	A	NA	NA	A	AG	A	AG	AG	A	AG	AG	AG	NA	NA
1A	0	Scaffold3977327	35247	TA/T	TA	TA	NA	NA	TA	NA	T	T	NA	TA	NA	TA	T	NA	TA	TA	TA	T	NA	T	NA	TA	NA	TA	NA	T	NA	TA	TA
1A	0	Scaffold4109843	8746	CT/C	C	C	C	C	C	C	C	CT	C	C	C	C	C	C	C	C	C	C	C	C	C	C	C	C	NA	C	CT	C	C
1A	3.415	Scaffold399198	9546	T/TCC	T	TCC	T	TCC	TCC	T	TCC	T	TCC	TCC	T	T	TCC	T	TCC	T	TCC	T	NA	TCC	T	TCC	T	TCC	T	TCC	T	TCC	TCC
1A	3.415	Scaffold399198	9547	AT/A	AT	A	AT	A	AT	AT	NA	AT	A	AT	AT	AT	A	AT	NA	AT	AT	AT	NA	A	AT	A	AT	A	AT	AT	AT	NA	A
1A	3.415	Scaffold399198	9761	TC/T	TC	TC	TC	TC	TC	TC	T	TC	TC	TC	TC	TC	TC	TC	TC	TC	TC	TC	TC	TC	TC	TC	TC	TC	TC	NA	TC	TC	TC
1A	3.415	Scaffold399198	11332	AC/A	AC	A	AC	AC	A	AC	A	AC	AC	NA	AC	AC	AC	AC	A	AC	NA	AC	NA	AC	AC	A	AC	NA	AC	A	AC	A	A
1A	3.415	Scaffold473443	35214	ATG/A	A	A	A	A	A	A	A	A	A	A	A	A	A	A	A	NA	A	A	NA	A	ATG	A	A	A	NA	A	A	A	A
1A	3.415	Scaffold473443	35252	G/GT	GT	GT	GT	GT	GT	GT	GT	GT	GT	GT	GT	GT	GT	GT	GT	NA	GT	GT	NA	GT	G	GT	GT	GT	GT	GT	GT	GT	NA
1A	3.415	Scaffold473443	35559	CATAAAG/C	C	C	C	C	C	C	C	C	C	C	C	C	C	C	C	NA	C	NA	NA	C	CATAAAG	C	C	C	C	C	C	C	C
1A	3.415	Scaffold473443	36523	GTTA/G	G	G	G	G	G	G	G	G	G	G	G	G	G	G	G	NA	G	G	NA	G	GTTA	G	G	G	G	G	G	G	G
1A	3.415	Scaffold473443	39015	T/TAAG	TAAG	TAAG	TAAG	TAAG	TAAG	TAAG	TAAG	TAAG	TAAG	TAAG	TAAG	TAAG	TAAG	TAAG	TAAG	NA	TAAG	TAAG	NA	TAAG	T	TAAG	TAAG	TAAG	TAAG	TAAG	TAAG	TAAG	TAAG
1A	3.415	Scaffold473443	39045	TA/T	TA	NA	T	T	T	T	T	T	T	T	TA	T	T	T	T	NA	TA	NA	NA	T	TA	TA	T	T	T	TA	TA	T	T
1A	3.415	Scaffold473443	39393	AC/A	AC	A	A	A	A	A	A	A	A	A	AC	A	A	A	A	NA	AC	A	NA	A	AC	AC	A	A	A	NA	AC	A	A
1A	3.415	Scaffold473443	39869	A/AT	AT	AT	AT	AT	AT	AT	AT	AT	AT	AT	AT	AT	AT	AT	AT	NA	AT	NA	A	AT	NA	AT	NA	AT	AT	AT	AT	AT	AT
1A	3.415	Scaffold473443	39871	T/TC	T	TC	TC	TC	TC	TC	TC	TC	TC	TC	T	TC	TC	TC	TC	NA	T	NA	T	TC	NA	T	TC	TC	TC	TC	TC	TC	TC
1A	3.415	Scaffold473443	40046	AG/A	A	A	A	A	A	A	A	A	A	A	A	A	A	A	A	NA	A	A	AG	A	AG	A	A	A	A	A	A	A	A
1A	3.415	Scaffold473443	40596	GTACCACCTCTGACCGT/G	G	G	G	G	G	G	G	G	G	G	NA	G	G	G	NA	NA	NA	NA	NA	G	GTACCACCTCTGACCGT	G	G	G	G	NA	G	G	G
1A	3.415	Scaffold627951	73938	C/CCTG	C	NA	NA	C	NA	CCTG	C	CCTG	NA	NA	CCTG	CCTG	C	CCTG	NA	C	C	NA	CCTG	C	C	C	CCTG	C	CCTG	NA	NA	CCTG	CCTG
1A	3.415	Scaffold896638	9361	G/GCAA	NA	GCAA	NA	G	GCAA	GCAA	G	GCAA	G	GCAA	GCAA	GCAA	G	GCAA	GCAA	G	GCAA	NA	GCAA	G	G	GCAA	GCAA	GCAA	GCAA	GCAA	G	NA	GCAA
1A	3.415	Scaffold896638	9631	GCAA/G	G	G	G	GCAA	G	NA	GCAA	G	NA	G	G	G	GCAA	G	G	GCAA	G	NA	G	GCAA	GCAA	G	G	G	G	G	GCAA	G	G
1A	3.415	Scaffold1422442	13753	C/CCA	C	C	NA	C	C	CCA	NA	CCA	C	NA	C	NA	NA	CCA	NA	C	NA	CCA	NA	C	C	C	CCA	C	C	C	C	C	NA
1A	3.415	Scaffold1422442	13763	CATACTAT/C	CATACTAT	NA	CATACTAT	CATACTAT	CATACTAT	C	NA	C	CATACTAT	NA	CATACTAT	NA	NA	C	NA	CATACTAT	NA	C	NA	CATACTAT	CATACTAT	NA	C	CATACTAT	CATACTAT	C	CATACTAT	NA	NA
1A	3.415	Scaffold1422442	13764	ATACTATCG/A	NA	NA	ATACTATCG	ATACTATCG	ATACTATCG	A	NA	A	ATACTATCG	NA	ATACTATCG	NA	ATACTATCG	A	NA	ATACTATCG	NA	A	NA	ATACTATCG	ATACTATCG	A	A	ATACTATCG	ATACTATCG	A	ATACTATCG	NA	NA
1A	3.415	Scaffold1422442	13771	CG/C	NA	NA	CG	CG	CG	C	NA	C	CG	C	CG	NA	CG	C	NA	CG	NA	C	NA	CG	CG	C	C	CG	CG	C	CG	C	NA
1A	3.415	Scaffold1422442	13797	GACAAT/G	NA	GACAAT	NA	NA	GACAAT	G	NA	G	GACAAT	NA	GACAAT	NA	GACAAT	G	NA	GACAAT	NA	G	NA	GACAAT	GACAAT	GACAAT	G	GACAAT	GACAAT	GACAAT	GACAAT	NA	NA
1A	3.415	Scaffold1983348	14290	CT/C	C	C	C	C	C	NA	C	C	NA	C	NA	C	C	C	C	CT	C	C	NA	C	CT	C	NA	NA	C	C	NA	C	C
1A	3.415	Scaffold1983348	58506	TC/T	TC	TC	TC	NA	TC	TC	TC	TC	T	T	TC	T	TC	TC	TC	NA	TC	NA	T	NA	TC	T	NA	TC	TC	TC	TC	NA	TC
1A	3.415	Scaffold2069978	1544	ACCGACGGTTGACT/A	NA	ACCGACGGTTGACT	ACCGACGGTTGACT	ACCGACGGTTGACT	ACCGACGGTTGACT	ACCGACGGTTGACT	ACCGACGGTTGACT	ACCGACGGTTGACT	ACCGACGGTTGACT	ACCGACGGTTGACT	ACCGACGGTTGACT	ACCGACGGTTGACT	ACCGACGGTTGACT	ACCGACGGTTGACT	ACCGACGGTTGACT	ACCGACGGTTGACT	A	ACCGACGGTTGACT	ACCGACGGTTGACT	ACCGACGGTTGACT	ACCGACGGTTGACT	NA	ACCGACGGTTGACT	ACCGACGGTTGACT	ACCGACGGTTGACT	A	NA	ACCGACGGTTGACT	ACCGACGGTTGACT
1A	3.415	Scaffold2069978	1714	CT/C	C	C	C	CT	C	C	CT	C	NA	C	C	C	CT	C	NA	CT	C	C	C	CT	CT	C	C	C	NA	C	C	C	C
1A	3.415	Scaffold2069978	4314	G/GTTACCAAC	GTTACCAAC	G	G	G	NA	G	G	G	G	GTTACCAAC	G	G	G	G	G	G	GTTACCAAC	G	G	G	G	GTTACCAAC	G	G	G	NA	G	G	G
1A	3.415	Scaffold2069978	4358	A/AC	A	A	A	AC	A	A	AC	A	AC	A	A	A	AC	A	NA	A	A	A	A	AC	A	A	A	A	A	A	A	A	A
1A	3.415	Scaffold2069978	4517	GATTGCTTTATGTTTT/G	G	NA	GATTGCTTTATGTTTT	GATTGCTTTATGTTTT	G	GATTGCTTTATGTTTT	GATTGCTTTATGTTTT	GATTGCTTTATGTTTT	GATTGCTTTATGTTTT	G	GATTGCTTTATGTTTT	GATTGCTTTATGTTTT	GATTGCTTTATGTTTT	GATTGCTTTATGTTTT	GATTGCTTTATGTTTT	GATTGCTTTATGTTTT	G	GATTGCTTTATGTTTT	GATTGCTTTATGTTTT	GATTGCTTTATGTTTT	GATTGCTTTATGTTTT	G	GATTGCTTTATGTTTT	GATTGCTTTATGTTTT	GATTGCTTTATGTTTT	G	GATTGCTTTATGTTTT	GATTGCTTTATGTTTT	GATTGCTTTATGTTTT
1A	3.415	Scaffold2409632	19783	C/CT	CT	CT	CT	CT	C	CT	CT	CT	NA	NA	CT	CT	NA	CT	NA	CT	NA	NA	NA	CT	C	CT	NA	CT	CT	CT	CT	CT	CT
1A	3.415	Scaffold2409632	19812	T/TCCCTC	TCCCTC	TCCCTC	TCCCTC	TCCCTC	T	TCCCTC	TCCCTC	NA	NA	TCCCTC	TCCCTC	TCCCTC	NA	TCCCTC	NA	TCCCTC	NA	NA	NA	TCCCTC	T	TCCCTC	NA	TCCCTC	TCCCTC	TCCCTC	TCCCTC	TCCCTC	TCCCTC
1A	3.415	Scaffold3041580	27447	A/ATCTT	A	A	A	A	A	A	ATCTT	A	A	A	A	A	A	A	A	A	NA	A	A	A	A	A	A	A	A	ATCTT	NA	A	A
1A	3.415	Scaffold3041580	32771	CT/C	CT	NA	CT	CT	NA	CT	C	CT	CT	CT	CT	CT	NA	CT	CT	NA	CT	CT	CT	NA	CT	NA	CT	NA	CT	C	CT	CT	CT
1A	3.415	Scaffold3041580	33380	GC/G	GC	GC	G	G	NA	NA	G	NA	G	NA	GC	GC	G	GC	G	G	G	GC	GC	G	NA	NA	GC	GC	GC	NA	G	GC	GC
1A	3.415	Scaffold3041580	36167	G/GGCAGCTGCA	G	G	G	NA	NA	G	G	NA	G	GGCAGCTGCA	NA	NA	G	G	GGCAGCTGCA	G	GGCAGCTGCA	NA	G	G	G	GGCAGCTGCA	NA	G	G	G	G	G	G
1A	3.415	Scaffold3041580	36607	C/CAGTA	C	C	C	CAGTA	C	C	C	C	CAGTA	C	C	C	CAGTA	C	C	C	NA	C	C	CAGTA	C	CAGTA	C	C	C	C	C	C	C
1A	3.415	Scaffold3041580	40801	CG/C	CG	CG	CG	C	CG	CG	CG	CG	C	CG	CG	CG	C	CG	CG	CG	CG	CG	CG	NA	CG	CG	CG	CG	CG	CG	CG	CG	CG
1A	3.415	Scaffold3041580	41417	TTGGGGAGTGGGGAA/T	NA	TTGGGGAGTGGGGAA	TTGGGGAGTGGGGAA	NA	NA	TTGGGGAGTGGGGAA	T	NA	NA	NA	TTGGGGAGTGGGGAA	TTGGGGAGTGGGGAA	T	TTGGGGAGTGGGGAA	NA	TTGGGGAGTGGGGAA	NA	NA	TTGGGGAGTGGGGAA	NA	TTGGGGAGTGGGGAA	NA	TTGGGGAGTGGGGAA	TTGGGGAGTGGGGAA	TTGGGGAGTGGGGAA	T	NA	TTGGGGAGTGGGGAA	TTGGGGAGTGGGGAA
1A	3.415	Scaffold3041580	41467	TGGGGAC/T	T	NA	NA	T	T	NA	T	NA	T	T	TGGGGAC	TGGGGAC	T	NA	T	T	NA	NA	NA	T	TGGGGAC	T	TGGGGAC	NA	TGGGGAC	T	NA	TGGGGAC	TGGGGAC
1A	3.415	Scaffold3041580	41738	T/TTGATC	T	T	T	T	T	T	TTGATC	T	T	T	T	T	T	T	T	T	NA	NA	T	T	T	T	T	T	T	TTGATC	T	T	T
1A	3.415	Scaffold3041580	41760	ACGGATGGGATGTGAGCTGAC/A	ACGGATGGGATGTGAGCTGAC	ACGGATGGGATGTGAGCTGAC	ACGGATGGGATGTGAGCTGAC	ACGGATGGGATGTGAGCTGAC	NA	ACGGATGGGATGTGAGCTGAC	ACGGATGGGATGTGAGCTGAC	ACGGATGGGATGTGAGCTGAC	ACGGATGGGATGTGAGCTGAC	A	ACGGATGGGATGTGAGCTGAC	ACGGATGGGATGTGAGCTGAC	ACGGATGGGATGTGAGCTGAC	ACGGATGGGATGTGAGCTGAC	A	ACGGATGGGATGTGAGCTGAC	ACGGATGGGATGTGAGCTGAC	ACGGATGGGATGTGAGCTGAC	ACGGATGGGATGTGAGCTGAC	ACGGATGGGATGTGAGCTGAC	ACGGATGGGATGTGAGCTGAC	ACGGATGGGATGTGAGCTGAC	ACGGATGGGATGTGAGCTGAC	ACGGATGGGATGTGAGCTGAC	ACGGATGGGATGTGAGCTGAC	ACGGATGGGATGTGAGCTGAC	ACGGATGGGATGTGAGCTGAC	ACGGATGGGATGTGAGCTGAC	ACGGATGGGATGTGAGCTGAC
1A	3.415	Scaffold3041580	42017	CTTAT/C	CTTAT	CTTAT	CTTAT	CTTAT	C	CTTAT	CTTAT	CTTAT	NA	C	CTTAT	CTTAT	NA	CTTAT	C	NA	NA	CTTAT	CTTAT	NA	CTTAT	NA	CTTAT	CTTAT	CTTAT	CTTAT	CTTAT	CTTAT	CTTAT
1A	3.415	Scaffold3100069	11919	GGAT/G	G	GGAT	GGAT	NA	GGAT	GGAT	GGAT	NA	GGAT	GGAT	GGAT	GGAT	GGAT	NA	NA	GGAT	G	G	NA	GGAT	GGAT	G	GGAT	GGAT	GGAT	NA	GGAT	GGAT	GGAT
1A	3.415	Scaffold3100069	11932	G/GATA	G	GATA	GATA	NA	GATA	GATA	NA	NA	G	GATA	GATA	GATA	G	NA	NA	G	G	GATA	G	G	G	G	GATA	NA	GATA	G	G	GATA	GATA
1A	3.415	Scaffold3100069	12163	G/GAGA	GAGA	GAGA	GAGA	GAGA	GAGA	GAGA	GAGA	NA	GAGA	GAGA	NA	GAGA	GAGA	NA	GAGA	G	NA	NA	G	GAGA	G	GAGA	GAGA	GAGA	NA	GAGA	NA	GAGA	GAGA
1A	3.415	Scaffold3100069	12660	C/CTA	CTA	CTA	CTA	C	CTA	CTA	C	CTA	C	CTA	CTA	NA	C	CTA	CTA	C	CTA	NA	CTA	C	C	CTA	CTA	NA	CTA	NA	CTA	CTA	CTA
1A	3.415	Scaffold3100069	12711	G/GC	G	G	G	NA	G	G	GC	G	GC	G	G	G	GC	G	G	G	G	G	G	GC	G	G	G	G	G	NA	G	G	G
1A	3.415	Scaffold3100069	19183	G/GCA	GCA	GCA	GCA	GCA	GCA	GCA	GCA	GCA	GCA	GCA	GCA	GCA	GCA	GCA	GCA	NA	GCA	GCA	GCA	GCA	G	GCA	GCA	GCA	GCA	GCA	GCA	GCA	GCA
1A	3.415	Scaffold3100069	19959	A/ATAAG	ATAAG	ATAAG	ATAAG	ATAAG	ATAAG	ATAAG	ATAAG	ATAAG	ATAAG	ATAAG	ATAAG	ATAAG	ATAAG	ATAAG	NA	A	NA	NA	NA	ATAAG	A	ATAAG	ATAAG	ATAAG	ATAAG	ATAAG	NA	ATAAG	ATAAG
1A	3.415	Scaffold3142843	18796	AT/A	A	NA	NA	NA	AT	NA	AT	A	NA	A	NA	NA	NA	NA	NA	AT	NA	AT	AT	A	AT	AT	NA	NA	AT	NA	NA	NA	NA
1A	3.415	Scaffold3249699	15936	T/TCTGCTC	TCTGCTC	TCTGCTC	TCTGCTC	NA	TCTGCTC	TCTGCTC	TCTGCTC	TCTGCTC	NA	TCTGCTC	TCTGCTC	TCTGCTC	NA	TCTGCTC	TCTGCTC	T	TCTGCTC	TCTGCTC	TCTGCTC	NA	NA	TCTGCTC	TCTGCTC	NA	TCTGCTC	TCTGCTC	NA	TCTGCTC	TCTGCTC
1A	3.415	Scaffold3249699	16492	A/ATGG	A	A	A	A	A	A	A	A	A	A	A	A	A	A	A	A	A	A	A	A	ATGG	A	A	A	A	A	ATGG	A	A
1A	3.415	Scaffold3249699	17110	CCTT/C	CCTT	CCTT	NA	CCTT	C	CCTT	CCTT	CCTT	CCTT	C	CCTT	CCTT	CCTT	CCTT	CCTT	CCTT	CCTT	CCTT	CCTT	CCTT	NA	CCTT	CCTT	CCTT	CCTT	CCTT	NA	CCTT	CCTT
1A	3.415	Scaffold3249699	18286	ATGCTGATATCCC/A	A	A	A	ATGCTGATATCCC	A	A	ATGCTGATATCCC	ATGCTGATATCCC	ATGCTGATATCCC	NA	A	A	ATGCTGATATCCC	A	A	ATGCTGATATCCC	NA	NA	A	ATGCTGATATCCC	NA	NA	A	A	NA	ATGCTGATATCCC	NA	A	A
1A	3.415	Scaffold3467605	10673	A/AT	AT	AT	AT	NA	AT	AT	AT	AT	AT	AT	AT	AT	AT	AT	NA	A	AT	AT	NA	NA	A	AT	AT	AT	NA	AT	AT	NA	NA
1A	3.415	Scaffold3467605	10904	T/TG	TG	TG	TG	TG	TG	TG	TG	TG	TG	TG	TG	TG	TG	TG	NA	T	TG	TG	NA	TG	NA	NA	TG	TG	TG	TG	TG	TG	TG
1A	3.415	Scaffold3467605	28441	T/TG	TG	T	T	T	T	T	T	T	T	T	T	T	T	T	T	T	TG	NA	NA	T	T	NA	T	T	T	NA	T	T	T
1A	3.415	Scaffold3511106	33876	CT/C	CT	CT	NA	CT	CT	C	CT	CT	NA	CT	NA	NA	CT	NA	NA	CT	NA	C	NA	NA	CT	NA	NA	NA	CT	CT	CT	NA	CT
1A	3.415	Scaffold3631081	8812	C/CA	C	C	CA	NA	NA	C	CA	C	C	C	C	C	C	C	NA	C	NA	NA	NA	NA	NA	NA	NA	NA	C	C	C	NA	C
1A	3.415	Scaffold6328335	14296	A/AGAG	A	NA	A	A	A	A	NA	A	A	NA	AGAG	A	A	A	NA	A	A	A	NA	A	NA	AGAG	A	A	A	AGAG	NA	A	NA
1A	3.415	Scaffold6328335	14413	AT/A	A	A	A	AT	A	A	NA	A	AT	NA	A	A	AT	A	A	AT	A	A	NA	AT	NA	A	A	A	A	A	A	A	A
1A	12.608	Scaffold572476	8575	CA/C	C	CA	CA	CA	CA	CA	CA	CA	CA	CA	NA	CA	CA	CA	CA	C	CA	C	NA	CA	C	C	CA	CA	CA	C	CA	CA	CA
1A	12.608	Scaffold572476	8580	T/TC	TC	T	T	T	T	T	T	T	T	T	NA	T	T	T	T	TC	T	TC	NA	T	T	TC	T	T	T	TC	T	T	T
1A	12.608	Scaffold572476	8583	T/TGG	TGG	T	T	T	T	T	T	T	T	T	NA	T	T	T	T	TGG	T	TGG	NA	T	T	TGG	T	T	T	TGG	T	T	T
1A	12.608	Scaffold572476	8585	AG/A	AG	AG	AG	AG	AG	AG	AG	AG	AG	AG	NA	AG	AG	AG	AG	AG	AG	AG	AG	AG	NA	A	AG	AG	AG	A	AG	AG	AG
1A	12.608	Scaffold572476	8665	A/AT	AT	A	A	A	A	A	A	A	A	A	A	A	A	A	A	AT	A	NA	AT	A	A	A	A	A	A	A	A	A	A
1A	12.608	Scaffold572476	9872	A/AAAATAGGAG	A	A	A	A	A	A	A	A	A	A	A	A	A	A	A	A	A	AAAATAGGAG	AAAATAGGAG	A	A	A	A	A	A	A	A	A	A
1A	12.608	Scaffold572476	9873	G/GAAA	G	G	G	G	G	G	G	G	G	G	G	G	G	G	G	G	G	GAAA	GAAA	G	G	G	G	G	G	G	G	G	G
1A	12.608	Scaffold572476	47871	TC/T	TC	T	TC	NA	TC	NA	NA	T	NA	NA	T	TC	TC	NA	T	T	NA	NA	NA	NA	T	T	T	TC	TC	TC	TC	T	NA
1A	12.608	Scaffold572476	49914	A/AC	A	AC	AC	A	A	A	A	A	A	A	A	A	A	AC	NA	AC	A	AC	AC	A	AC	AC	A	AC	AC	AC	A	AC	AC
1A	12.608	Scaffold572476	49969	AC/A	AC	A	A	AC	AC	AC	AC	AC	AC	AC	AC	AC	AC	A	A	AC	AC	A	NA	AC	A	AC	AC	A	A	NA	AC	A	A
1A	12.608	Scaffold572476	51066	A/AT	A	AT	NA	A	A	A	A	A	A	A	A	A	A	AT	AT	A	A	AT	AT	A	AT	A	A	AT	NA	A	A	AT	AT
1A	12.608	Scaffold572476	51637	TG/T	TG	T	T	TG	TG	TG	TG	TG	TG	TG	TG	TG	TG	T	T	TG	TG	T	T	TG	T	TG	TG	T	T	TG	TG	T	T
1A	12.608	Scaffold572476	51932	AT/A	AT	A	A	AT	AT	AT	AT	AT	AT	AT	AT	AT	AT	A	A	A	AT	A	A	AT	A	A	AT	A	NA	A	AT	A	A
1A	12.608	Scaffold572476	66209	A/AG	A	AG	AG	A	A	A	A	A	A	A	A	A	A	AG	AG	A	A	AG	AG	A	AG	A	A	AG	AG	A	A	AG	AG
1A	12.608	Scaffold572476	66354	GTA/G	GTA	G	G	GTA	GTA	GTA	GTA	GTA	GTA	GTA	GTA	GTA	GTA	G	G	GTA	GTA	NA	G	GTA	G	GTA	GTA	G	G	GTA	GTA	G	G
1A	12.608	Scaffold572476	66367	CT/C	CT	C	C	CT	CT	CT	CT	CT	CT	CT	CT	CT	CT	C	C	CT	CT	C	C	CT	C	CT	CT	C	C	CT	CT	C	C
1A	12.608	Scaffold572476	68061	AT/A	AT	AT	NA	A	AT	AT	A	AT	A	AT	A	AT	A	AT	AT	A	AT	AT	AT	A	AT	AT	AT	AT	AT	AT	AT	AT	AT
1A	12.608	Scaffold630815	46048	CA/C	C	CA	CA	CA	CA	CA	CA	CA	CA	CA	C	CA	NA	CA	CA	NA	NA	NA	NA	CA	C	NA	C	CA	CA	NA	CA	CA	NA
1A	12.608	Scaffold630815	78254	TG/T	NA	TG	TG	TG	TG	TG	TG	TG	TG	TG	NA	TG	TG	NA	TG	T	TG	TG	NA	TG	NA	NA	T	TG	TG	NA	TG	TG	TG
1A	12.608	Scaffold630815	78262	CA/C	NA	CA	CA	CA	CA	CA	CA	CA	CA	CA	NA	CA	CA	NA	CA	C	CA	CA	NA	CA	NA	NA	C	CA	CA	NA	CA	CA	CA
1A	12.608	Scaffold630815	78340	C/CATGT	NA	C	C	C	C	C	C	C	C	C	NA	C	C	NA	C	NA	C	NA	CATGT	C	NA	NA	CATGT	C	C	NA	C	C	C
1A	12.608	Scaffold630815	78359	TG/T	NA	TG	TG	TG	TG	TG	TG	TG	TG	TG	NA	TG	NA	TG	TG	NA	TG	T	NA	TG	NA	NA	T	TG	TG	NA	TG	TG	TG
1A	12.608	Scaffold630815	78481	A/AT	AT	A	A	A	A	A	A	A	A	A	NA	A	A	A	A	AT	A	NA	NA	A	NA	NA	AT	A	A	NA	A	A	A
1A	12.608	Scaffold630815	78825	TTGTGGTTTGTGTTGGAC/T	NA	TTGTGGTTTGTGTTGGAC	TTGTGGTTTGTGTTGGAC	TTGTGGTTTGTGTTGGAC	TTGTGGTTTGTGTTGGAC	TTGTGGTTTGTGTTGGAC	TTGTGGTTTGTGTTGGAC	TTGTGGTTTGTGTTGGAC	TTGTGGTTTGTGTTGGAC	TTGTGGTTTGTGTTGGAC	TTGTGGTTTGTGTTGGAC	TTGTGGTTTGTGTTGGAC	TTGTGGTTTGTGTTGGAC	TTGTGGTTTGTGTTGGAC	TTGTGGTTTGTGTTGGAC	T	TTGTGGTTTGTGTTGGAC	NA	NA	TTGTGGTTTGTGTTGGAC	NA	NA	T	TTGTGGTTTGTGTTGGAC	TTGTGGTTTGTGTTGGAC	NA	TTGTGGTTTGTGTTGGAC	TTGTGGTTTGTGTTGGAC	TTGTGGTTTGTGTTGGAC
1A	12.608	Scaffold630815	79202	GA/G	NA	GA	GA	GA	GA	GA	GA	GA	GA	GA	NA	GA	GA	GA	GA	G	GA	NA	NA	GA	NA	NA	G	GA	GA	NA	GA	GA	GA
1A	12.608	Scaffold630815	80670	C/CAG	C	C	C	C	C	C	C	C	C	C	NA	C	NA	C	C	NA	C	CAG	NA	C	NA	NA	CAG	NA	C	NA	C	C	C
1A	12.608	Scaffold630815	80885	CATAAAAATA/C	C	NA	CATAAAAATA	CATAAAAATA	CATAAAAATA	CATAAAAATA	CATAAAAATA	CATAAAAATA	CATAAAAATA	CATAAAAATA	C	CATAAAAATA	CATAAAAATA	CATAAAAATA	CATAAAAATA	C	CATAAAAATA	NA	CATAAAAATA	CATAAAAATA	CATAAAAATA	NA	C	CATAAAAATA	CATAAAAATA	C	CATAAAAATA	CATAAAAATA	CATAAAAATA
1A	12.608	Scaffold1176253	35871	AGTGGCCT/A	A	A	A	A	A	A	A	A	NA	A	A	A	NA	A	A	A	A	NA	A	NA	A	NA	A	A	A	A	AGTGGCCT	A	A
1A	12.608	Scaffold1176253	36157	TC/T	T	T	T	NA	T	T	NA	T	NA	T	T	T	NA	T	T	T	T	T	T	NA	NA	NA	T	T	T	T	TC	T	T
1A	12.608	Scaffold2126876	15773	GC/G	GC	GC	GC	G	GC	GC	G	GC	NA	GC	NA	GC	NA	GC	GC	NA	NA	NA	GC	NA	GC	GC	GC	GC	GC	GC	GC	GC	GC
1A	12.608	Scaffold2126876	18285	AT/A	AT	AT	AT	A	AT	AT	A	AT	A	AT	AT	AT	A	AT	AT	A	AT	AT	AT	A	A	AT	AT	AT	AT	AT	AT	AT	AT
1A	12.608	Scaffold2126876	18543	TA/T	TA	TA	TA	TA	TA	TA	TA	TA	TA	TA	TA	TA	TA	TA	TA	TA	TA	TA	TA	TA	TA	TA	TA	TA	TA	TA	T	TA	TA
1A	12.608	Scaffold3410448	3516	AT/A	AT	AT	AT	NA	AT	AT	NA	AT	NA	AT	A	AT	NA	AT	AT	A	NA	AT	AT	NA	AT	NA	AT	A	AT	AT	AT	NA	A
1A	12.608	Scaffold3572798	15264	G/GCTGAAGT	NA	G	G	G	G	G	G	G	G	G	GCTGAAGT	G	G	G	G	NA	G	G	G	G	NA	NA	G	G	G	GCTGAAGT	G	G	G
1A	12.608	Scaffold3572798	17355	C/CT	CT	C	C	C	C	C	C	C	C	C	CT	C	C	C	C	C	C	NA	NA	C	NA	CT	C	C	C	CT	C	C	C
1A	12.608	Scaffold3572798	17356	A/AC	AC	A	A	A	A	A	A	A	A	A	AC	A	A	A	A	A	A	NA	NA	A	NA	AC	A	A	A	AC	A	A	A
1A	12.608	Scaffold3572798	17393	A/AC	A	A	A	A	A	AC	A	A	A	A	A	A	A	A	A	A	A	A	NA	A	A	A	A	A	A	A	A	A	A
1A	12.608	Scaffold3572798	17424	C/CA	C	C	C	C	C	C	C	C	C	C	NA	C	C	C	C	CA	C	CA	NA	C	CA	C	CA	C	C	C	C	C	C
1A	12.608	Scaffold3572798	18406	TA/T	T	TA	TA	TA	TA	TA	TA	TA	TA	TA	TA	TA	TA	TA	TA	T	TA	TA	T	TA	TA	TA	T	NA	NA	TA	TA	TA	TA
1A	12.608	Scaffold3572798	28005	TA/T	T	TA	TA	TA	TA	TA	TA	TA	TA	TA	TA	TA	TA	TA	TA	TA	TA	TA	TA	TA	TA	TA	TA	TA	TA	TA	TA	TA	TA
1A	12.608	Scaffold3572798	41959	TA/T	T	TA	TA	TA	TA	TA	TA	TA	TA	TA	TA	TA	TA	TA	TA	TA	TA	TA	TA	TA	TA	TA	TA	TA	TA	TA	TA	TA	TA
1A	12.608	Scaffold3572798	42144	G/GTAAT	G	G	G	G	G	G	G	G	G	G	G	G	G	G	G	GTAAT	G	GTAAT	GTAAT	G	G	G	GTAAT	G	G	G	G	G	G
1A	12.608	Scaffold3572798	43083	T/TA	TA	T	T	T	T	T	T	T	T	T	TA	T	T	T	T	TA	T	TA	NA	T	T	T	TA	T	T	T	T	T	T
1A	12.608	Scaffold4176890	18195	A/ATAC	NA	NA	NA	NA	A	A	ATAC	A	NA	NA	NA	NA	NA	A	NA	NA	A	A	A	ATAC	A	NA	A	A	A	NA	A	A	A
1A	12.608	Scaffold4251793	5052	TTCGA/T	T	TTCGA	TTCGA	TTCGA	TTCGA	TTCGA	TTCGA	TTCGA	TTCGA	TTCGA	NA	TTCGA	TTCGA	TTCGA	TTCGA	T	TTCGA	NA	T	TTCGA	T	TTCGA	TTCGA	TTCGA	TTCGA	TTCGA	TTCGA	TTCGA	TTCGA
1A	12.608	Scaffold4251793	5115	CA/C	CA	CA	CA	CA	CA	CA	CA	NA	CA	CA	C	CA	CA	CA	CA	NA	CA	C	C	CA	C	C	CA	NA	CA	C	CA	CA	CA
1A	12.608	Scaffold4344900	4392	G/GT	GT	GT	GT	GT	GT	GT	NA	GT	NA	G	GT	GT	NA	GT	GT	NA	GT	NA	GT	NA	G	GT	GT	GT	GT	GT	G	GT	GT
1A	12.608	Scaffold4344900	9144	C/CAGGGAG	C	C	NA	C	C	C	CAGGGAG	C	NA	C	C	C	NA	C	C	CAGGGAG	NA	NA	NA	C	NA	C	C	C	C	C	C	C	C
1A	12.608	Scaffold4344900	9162	ACGG/A	ACGG	NA	NA	A	NA	NA	A	ACGG	A	NA	NA	ACGG	A	NA	ACGG	A	ACGG	NA	NA	A	NA	ACGG	A	NA	NA	ACGG	NA	ACGG	NA
1A	12.608	Scaffold4344900	13142	ATGG/A	A	A	NA	NA	NA	A	A	A	A	NA	A	A	A	A	A	A	A	ATGG	A	A	ATGG	A	A	NA	A	A	ATGG	A	A
1A	12.608	Scaffold4344900	13428	TA/T	T	T	T	T	T	T	T	T	T	T	T	T	T	T	T	T	T	T	T	T	NA	T	T	T	T	T	TA	T	T
1A	12.608	Scaffold4344900	13535	CCTAT/C	C	C	C	NA	C	C	C	C	C	NA	C	C	C	C	C	C	C	CCTAT	C	C	NA	NA	C	C	C	C	CCTAT	C	C
1A	12.608	Scaffold4344900	13566	TAGG/T	TAGG	TAGG	TAGG	T	TAGG	TAGG	T	TAGG	T	T	TAGG	TAGG	T	TAGG	TAGG	NA	TAGG	T	TAGG	NA	TAGG	NA	TAGG	TAGG	TAGG	TAGG	TAGG	TAGG	TAGG
1A	12.608	Scaffold4344900	13588	GGTGC/G	G	G	G	GGTGC	G	G	GGTGC	G	GGTGC	GGTGC	NA	G	GGTGC	G	G	NA	G	GGTGC	G	GGTGC	GGTGC	NA	G	NA	G	G	GGTGC	G	G
1A	12.608	Scaffold4344900	13590	TGC/T	T	T	T	TGC	T	T	TGC	T	TGC	TGC	T	T	TGC	T	T	NA	T	TGC	T	TGC	TGC	NA	T	NA	T	T	TGC	T	T
1A	12.608	Scaffold4344900	13607	CG/C	C	C	C	C	C	C	C	C	C	C	C	C	C	C	C	C	C	C	C	C	CG	C	C	C	C	C	CG	C	C
1A	12.608	Scaffold4344900	13763	TTGTTC/T	T	T	T	NA	T	T	NA	T	NA	NA	T	T	NA	T	T	NA	T	TTGTTC	T	TTGTTC	TTGTTC	TTGTTC	T	NA	T	NA	TTGTTC	T	T
1A	12.608	Scaffold4344900	14122	GT/G	G	G	G	G	G	G	GT	G	G	NA	G	G	NA	G	G	GT	G	NA	G	GT	NA	G	G	G	G	G	GT	G	G
1A	12.608	Scaffold4344900	14177	ATC/A	A	A	NA	ATC	A	A	ATC	A	NA	NA	A	A	NA	A	A	NA	A	NA	A	ATC	NA	A	A	A	A	A	NA	A	A
1A	12.608	Scaffold6160048	16453	GGTT/G	G	G	G	G	G	G	G	G	G	G	G	G	G	G	G	G	G	NA	G	G	GGTT	NA	G	G	G	NA	GGTT	G	G
1A	12.608	Scaffold6857655	15508	TG/T	T	T	T	T	T	T	T	T	T	T	T	NA	T	T	NA	NA	NA	NA	T	T	TG	T	NA	NA	T	NA	TG	T	T
1A	14.7975	Scaffold1323115	3665	A/ACTC	ACTC	A	A	A	A	A	A	A	A	A	A	A	A	A	A	NA	A	NA	A	A	ACTC	ACTC	NA	A	A	NA	A	A	A
1A	14.7975	Scaffold1323115	3696	A/AG	AG	A	A	A	A	A	A	A	A	A	A	A	A	A	A	AG	A	NA	A	A	AG	AG	AG	A	A	AG	A	A	A
1A	14.7975	Scaffold1323115	4173	CGGAGAG/C	C	NA	CGGAGAG	CGGAGAG	CGGAGAG	CGGAGAG	CGGAGAG	CGGAGAG	CGGAGAG	CGGAGAG	CGGAGAG	CGGAGAG	CGGAGAG	CGGAGAG	CGGAGAG	C	CGGAGAG	NA	CGGAGAG	CGGAGAG	C	NA	C	CGGAGAG	CGGAGAG	NA	CGGAGAG	CGGAGAG	CGGAGAG
1A	14.7975	Scaffold1323115	4254	G/GT	NA	G	G	G	G	G	G	G	G	G	G	G	G	G	G	GT	G	GT	NA	G	GT	GT	GT	G	G	NA	G	G	G
1A	14.7975	Scaffold1323115	4358	A/ACAGCCT	ACAGCCT	A	A	A	A	A	A	A	A	A	A	A	A	A	A	ACAGCCT	A	ACAGCCT	A	A	ACAGCCT	NA	ACAGCCT	A	A	NA	A	A	A
1A	14.7975	Scaffold1323115	4442	CA/C	C	NA	CA	CA	CA	CA	CA	CA	CA	CA	CA	CA	CA	CA	CA	C	CA	C	CA	CA	C	C	NA	CA	CA	C	CA	CA	CA
1A	14.7975	Scaffold1323115	4523	A/AG	AG	A	A	A	A	A	A	A	A	A	A	A	A	NA	A	AG	A	AG	A	A	AG	AG	AG	A	A	AG	A	A	A
1A	14.7975	Scaffold1323115	4697	C/CTG	CTG	C	C	C	C	C	C	C	C	C	C	C	C	C	C	CTG	C	CTG	C	NA	CTG	CTG	CTG	C	C	CTG	C	C	C
1A	14.7975	Scaffold1323115	4960	G/GT	NA	G	G	G	G	G	G	G	G	G	G	G	G	G	G	GT	G	NA	G	G	GT	GT	GT	G	G	NA	G	G	G
1A	14.7975	Scaffold1323115	4963	A/AC	NA	A	A	A	A	A	A	A	A	A	A	A	A	A	A	AC	A	A	A	A	AC	AC	AC	A	NA	NA	A	A	A
1A	14.7975	Scaffold1323115	5266	T/TA	TA	T	T	T	T	T	T	T	T	T	T	T	T	T	T	NA	NA	NA	NA	T	NA	TA	TA	T	T	NA	T	T	T
1A	14.7975	Scaffold1323115	5447	ATG/A	ATG	ATG	ATG	ATG	ATG	ATG	ATG	ATG	ATG	ATG	ATG	ATG	ATG	ATG	ATG	ATG	ATG	ATG	ATG	ATG	ATG	A	ATG	ATG	ATG	A	ATG	ATG	ATG
1A	14.7975	Scaffold1323115	5541	A/AT	A	A	A	A	A	A	AT	A	A	A	A	A	A	A	A	NA	A	A	NA	A	A	A	A	A	A	A	NA	A	A
1A	14.7975	Scaffold1323115	23331	GA/G	G	GA	GA	GA	GA	GA	GA	GA	GA	GA	GA	GA	GA	GA	GA	G	NA	NA	NA	GA	G	GA	G	GA	GA	GA	GA	GA	NA
1A	14.7975	Scaffold1323115	24176	C/CT	C	C	NA	C	C	NA	C	C	C	C	NA	C	NA	NA	C	CT	NA	CT	NA	C	CT	CT	CT	C	C	NA	C	C	C
1A	14.7975	Scaffold1323115	24240	T/TCC	NA	T	T	T	T	NA	T	T	T	T	T	T	T	T	T	TCC	NA	NA	NA	T	TCC	TCC	TCC	T	T	TCC	T	T	T
1A	14.7975	Scaffold3786640	6596	G/GTTCCA	GTTCCA	NA	G	G	G	G	G	G	G	G	G	G	G	G	G	G	G	G	G	NA	NA	NA	GTTCCA	G	G	NA	G	G	G
1A	14.7975	Scaffold3786640	6597	C/CAA	CAA	C	C	C	C	C	C	C	C	C	C	C	C	C	C	C	C	C	C	C	NA	NA	CAA	C	C	NA	C	C	C
1A	16.987	Scaffold1667484	9879	CAA/C	NA	CAA	NA	CAA	NA	CAA	CAA	NA	CAA	CAA	CAA	CAA	NA	CAA	CAA	NA	NA	NA	CAA	CAA	CAA	C	C	C	CAA	C	CAA	CAA	CAA
1A	16.987	Scaffold1667484	10558	CT/C	CT	CT	CT	CT	CT	CT	CT	CT	CT	CT	CT	CT	C	CT	CT	CT	NA	NA	CT	CT	CT	NA	C	C	CT	CT	CT	CT	CT
1A	16.987	Scaffold1667484	10560	CA/C	CA	CA	CA	CA	CA	CA	CA	CA	CA	CA	CA	CA	C	CA	CA	CA	NA	NA	CA	CA	CA	NA	C	C	CA	CA	CA	CA	CA
1A	16.987	Scaffold1667484	10817	A/AAT	AAT	A	NA	AAT	NA	A	NA	A	A	A	A	A	AAT	A	A	AAT	NA	NA	NA	A	NA	NA	NA	AAT	A	AAT	NA	A	A
1A	16.987	Scaffold3567568	2846	GGA/G	GGA	GGA	GGA	G	GGA	GGA	GGA	GGA	GGA	GGA	GGA	GGA	GGA	GGA	GGA	G	NA	NA	GGA	GGA	NA	GGA	GGA	GGA	GGA	GGA	GGA	GGA	GGA
1A	16.987	Scaffold3567568	3631	A/AT	A	A	A	A	A	A	A	A	A	A	A	NA	A	NA	AT	A	NA	NA	NA	AT	NA	A	NA	A	A	A	NA	A	NA
1A	16.987	Scaffold3567568	18582	CAAAACACAGCACA/C	CAAAACACAGCACA	CAAAACACAGCACA	CAAAACACAGCACA	CAAAACACAGCACA	CAAAACACAGCACA	CAAAACACAGCACA	CAAAACACAGCACA	CAAAACACAGCACA	CAAAACACAGCACA	CAAAACACAGCACA	CAAAACACAGCACA	CAAAACACAGCACA	CAAAACACAGCACA	CAAAACACAGCACA	CAAAACACAGCACA	C	NA	NA	NA	CAAAACACAGCACA	NA	C	C	CAAAACACAGCACA	CAAAACACAGCACA	C	CAAAACACAGCACA	CAAAACACAGCACA	CAAAACACAGCACA
1A	16.987	Scaffold4430600	4865	G/GA	GA	G	G	GA	G	G	G	G	G	G	G	G	G	G	G	GA	G	G	NA	G	GA	G	G	G	G	G	G	G	G
1A	18.213	Scaffold733132	5513	A/ACC	NA	NA	A	A	NA	A	A	NA	A	A	NA	NA	NA	NA	A	A	A	A	ACC	A	A	NA	NA	A	NA	A	NA	ACC	NA
1A	18.213	Scaffold733792	4078	CA/C	NA	NA	CA	NA	NA	NA	C	NA	NA	CA	NA	CA	C	NA	NA	C	C	NA	CA	NA	CA	C	C	NA	C	C	NA	CA	C
1A	18.213	Scaffold733792	4107	TACC/T	NA	NA	TACC	TACC	NA	NA	T	NA	NA	TACC	T	TACC	TACC	T	NA	TACC	TACC	NA	TACC	NA	NA	T	NA	NA	TACC	TACC	NA	T	NA
1A	18.213	Scaffold733792	5156	CA/C	CA	CA	CA	NA	NA	CA	C	CA	CA	CA	CA	CA	CA	CA	CA	C	CA	CA	CA	CA	CA	CA	CA	CA	C	CA	CA	CA	CA
1A	18.213	Scaffold733792	7055	A/AT	A	A	A	A	A	A	A	A	A	A	A	A	AT	A	A	A	AT	A	A	A	A	A	AT	AT	NA	A	A	A	A
1A	18.213	Scaffold733792	7101	GT/G	G	GT	GT	GT	NA	GT	NA	NA	GT	GT	GT	GT	G	GT	GT	G	G	NA	GT	NA	NA	GT	NA	G	NA	GT	GT	GT	NA
1A	18.213	Scaffold733792	7902	AT/A	A	AT	AT	AT	A	AT	NA	AT	NA	AT	AT	AT	A	AT	AT	NA	A	NA	AT	AT	AT	A	A	A	NA	A	AT	AT	AT
1A	18.213	Scaffold733792	10315	AAC/A	AAC	AAC	AAC	AAC	AAC	AAC	A	AAC	AAC	AAC	AAC	AAC	AAC	AAC	AAC	A	AAC	AAC	AAC	NA	AAC	AAC	AAC	AAC	NA	AAC	AAC	AAC	AAC
1A	18.213	Scaffold733792	11113	GA/G	GA	GA	GA	GA	GA	NA	G	GA	GA	GA	GA	GA	GA	GA	GA	G	NA	GA	GA	GA	GA	GA	NA	NA	GA	NA	GA	GA	GA
1A	18.213	Scaffold733792	11118	GA/G	GA	GA	GA	GA	GA	NA	G	GA	GA	GA	GA	GA	GA	GA	GA	G	NA	GA	GA	GA	GA	GA	NA	NA	GA	NA	GA	GA	GA
1A	18.213	Scaffold733792	11245	T/TA	T	T	T	T	TA	NA	TA	T	T	T	T	T	TA	NA	T	NA	TA	TA	NA	T	T	NA	TA	TA	TA	NA	T	T	T
1A	18.213	Scaffold733792	19463	CTG/C	CTG	CTG	CTG	CTG	CTG	CTG	NA	CTG	CTG	CTG	CTG	CTG	CTG	CTG	CTG	CTG	NA	CTG	CTG	CTG	NA	C	CTG	CTG	CTG	C	NA	CTG	CTG
1A	18.213	Scaffold733792	21082	T/TC	T	T	T	T	TC	T	TC	T	NA	T	T	T	TC	NA	T	NA	TC	NA	T	T	T	NA	NA	TC	TC	TC	T	T	NA
1A	18.213	Scaffold1841068	9473	CT/C	C	CT	CT	CT	C	CT	C	CT	CT	CT	CT	CT	CT	CT	NA	NA	CT	NA	CT	CT	NA	C	CT	CT	CT	C	CT	CT	CT
1A	18.213	Scaffold1841068	10719	CTACAG/C	C	CTACAG	CTACAG	CTACAG	C	CTACAG	C	CTACAG	CTACAG	CTACAG	CTACAG	CTACAG	CTACAG	CTACAG	CTACAG	C	CTACAG	NA	CTACAG	CTACAG	CTACAG	C	CTACAG	NA	C	C	CTACAG	CTACAG	CTACAG
1A	18.213	Scaffold2173942	30197	G/GA	GA	GA	GA	G	G	GA	GA	GA	GA	GA	GA	GA	G	GA	GA	GA	G	NA	GA	GA	G	NA	G	G	G	G	G	GA	GA
1A	18.213	Scaffold2173942	30685	CG/C	CG	CG	CG	CG	CG	CG	C	CG	CG	CG	CG	CG	CG	CG	CG	C	NA	NA	CG	CG	CG	CG	CG	CG	CG	CG	CG	CG	CG
1A	18.213	Scaffold2173942	31083	GC/G	GC	GC	GC	GC	GC	G	GC	GC	GC	GC	GC	GC	GC	GC	GC	GC	GC	GC	GC	GC	GC	GC	GC	GC	GC	GC	GC	NA	G
1A	18.213	Scaffold2173942	31866	C/CA	CA	CA	CA	C	C	CA	NA	CA	CA	CA	CA	CA	C	NA	CA	C	C	C	CA	CA	NA	C	NA	C	C	C	C	CA	CA
1A	18.213	Scaffold2173942	31957	AC/A	A	A	A	AC	NA	A	NA	A	A	A	A	A	AC	NA	A	AC	AC	NA	A	A	AC	NA	AC	AC	AC	AC	AC	A	NA
1A	18.213	Scaffold2173942	31960	GA/G	G	G	G	GA	NA	G	NA	G	G	G	G	G	GA	NA	G	GA	GA	NA	G	G	GA	NA	GA	GA	GA	GA	GA	G	NA
1A	18.213	Scaffold3958831	3932	C/CA	CA	CA	CA	C	C	CA	CA	CA	CA	CA	CA	CA	C	CA	CA	CA	C	NA	CA	CA	C	CA	C	NA	NA	CA	C	CA	CA
1A	18.213	Scaffold5463400	14968	TTTGGTAGATACA/T	T	NA	T	TTTGGTAGATACA	TTTGGTAGATACA	NA	TTTGGTAGATACA	T	T	T	T	NA	TTTGGTAGATACA	NA	T	NA	TTTGGTAGATACA	NA	NA	NA	TTTGGTAGATACA	TTTGGTAGATACA	TTTGGTAGATACA	TTTGGTAGATACA	TTTGGTAGATACA	TTTGGTAGATACA	TTTGGTAGATACA	NA	NA
1A	19.439	Scaffold113310	37979	G/GT	GT	G	G	GT	GT	GT	G	GT	GT	GT	G	G	GT	NA	GT	GT	G	NA	NA	NA	NA	GT	GT	GT	G	GT	G	GT	GT
1A	19.439	Scaffold113310	39949	CT/C	C	CT	CT	C	NA	C	CT	C	C	NA	CT	CT	C	CT	C	C	CT	C	NA	C	CT	CT	C	C	NA	C	CT	C	C
1A	19.439	Scaffold177468	12711	CGTG/C	C	C	C	C	C	CGTG	C	C	CGTG	CGTG	NA	C	C	C	CGTG	NA	C	NA	NA	NA	C	NA	C	CGTG	C	NA	C	C	NA
1A	19.439	Scaffold177468	13319	C/CATGTCG	CATGTCG	CATGTCG	CATGTCG	CATGTCG	CATGTCG	C	CATGTCG	CATGTCG	C	C	NA	CATGTCG	CATGTCG	CATGTCG	C	NA	CATGTCG	NA	NA	NA	CATGTCG	NA	CATGTCG	C	CATGTCG	NA	CATGTCG	NA	C
1A	19.439	Scaffold177468	13342	GAAAAAC/G	G	G	G	G	G	NA	G	G	GAAAAAC	GAAAAAC	NA	G	G	G	GAAAAAC	NA	G	NA	NA	NA	G	NA	G	GAAAAAC	G	NA	G	NA	GAAAAAC
1A	19.439	Scaffold177468	13446	G/GAA	GAA	GAA	GAA	GAA	GAA	G	GAA	GAA	G	G	NA	GAA	GAA	GAA	G	NA	GAA	NA	NA	NA	GAA	NA	GAA	G	GAA	GAA	GAA	GAA	G
1A	19.439	Scaffold386455	2160	GCA/G	NA	G	G	NA	G	GCA	G	GCA	GCA	GCA	G	G	NA	NA	GCA	GCA	G	NA	G	G	GCA	G	G	GCA	G	GCA	GCA	GCA	GCA
1A	19.439	Scaffold386455	2224	GC/G	NA	G	G	NA	GC	GC	NA	GC	NA	GC	GC	GC	NA	GC	GC	GC	G	GC	NA	GC	GC	GC	NA	GC	G	GC	GC	GC	GC
1A	19.439	Scaffold386455	2472	G/GAC	NA	GAC	GAC	NA	G	NA	NA	G	G	G	G	G	NA	GAC	G	G	NA	G	G	NA	G	NA	GAC	G	GAC	G	G	G	G
1A	19.439	Scaffold386455	20146	GA/G	NA	GA	GA	NA	GA	GA	NA	GA	GA	G	GA	GA	NA	GA	G	GA	G	GA	NA	GA	GA	GA	GA	GA	GA	NA	NA	G	GA
1A	19.439	Scaffold387995	4010	T/TC	TC	NA	T	TC	TC	TC	TC	NA	TC	TC	TC	TC	TC	TC	TC	TC	NA	NA	NA	TC	TC	TC	TC	NA	T	TC	TC	NA	NA
1A	19.439	Scaffold466548	10062	TGGAACC/T	TGGAACC	NA	TGGAACC	NA	TGGAACC	TGGAACC	TGGAACC	T	NA	TGGAACC	T	NA	TGGAACC	T	NA	TGGAACC	TGGAACC	NA	NA	TGGAACC	TGGAACC	TGGAACC	TGGAACC	NA	NA	NA	TGGAACC	T	T
1A	19.439	Scaffold466548	12255	TCC/T	NA	TCC	NA	TCC	T	T	T	TCC	NA	TCC	TCC	NA	TCC	TCC	NA	TCC	NA	NA	TCC	TCC	TCC	NA	TCC	NA	TCC	TCC	TCC	TCC	TCC
1A	19.439	Scaffold466548	14920	CCTT/C	C	C	C	C	C	C	C	C	C	C	C	C	C	C	NA	NA	C	C	C	C	C	NA	C	NA	C	CCTT	NA	C	C
1A	19.439	Scaffold466548	15783	TC/T	NA	NA	NA	NA	NA	TC	TC	NA	NA	TC	TC	NA	NA	T	T	NA	T	TC	NA	T	T	NA	TC	TC	T	TC	T	NA	T
1A	19.439	Scaffold466548	32389	T/TGATCGTCAAGGTAA	TGATCGTCAAGGTAA	NA	TGATCGTCAAGGTAA	TGATCGTCAAGGTAA	TGATCGTCAAGGTAA	TGATCGTCAAGGTAA	TGATCGTCAAGGTAA	NA	NA	TGATCGTCAAGGTAA	TGATCGTCAAGGTAA	TGATCGTCAAGGTAA	TGATCGTCAAGGTAA	TGATCGTCAAGGTAA	NA	T	TGATCGTCAAGGTAA	NA	NA	TGATCGTCAAGGTAA	TGATCGTCAAGGTAA	TGATCGTCAAGGTAA	NA	TGATCGTCAAGGTAA	TGATCGTCAAGGTAA	T	TGATCGTCAAGGTAA	TGATCGTCAAGGTAA	TGATCGTCAAGGTAA
1A	19.439	Scaffold466548	35377	CG/C	C	C	C	C	C	C	C	C	C	C	C	C	C	C	C	CG	NA	C	CG	C	C	C	C	C	NA	CG	NA	C	C
1A	19.439	Scaffold466548	36402	AT/A	A	A	A	A	A	A	A	A	A	A	A	A	A	A	A	AT	A	A	A	A	A	A	A	A	A	NA	A	A	A
1A	19.439	Scaffold466548	36859	C/CCAAAACAAA	CCAAAACAAA	CCAAAACAAA	CCAAAACAAA	CCAAAACAAA	CCAAAACAAA	CCAAAACAAA	CCAAAACAAA	CCAAAACAAA	CCAAAACAAA	CCAAAACAAA	CCAAAACAAA	CCAAAACAAA	CCAAAACAAA	CCAAAACAAA	CCAAAACAAA	C	CCAAAACAAA	NA	NA	CCAAAACAAA	CCAAAACAAA	CCAAAACAAA	CCAAAACAAA	CCAAAACAAA	CCAAAACAAA	C	CCAAAACAAA	CCAAAACAAA	CCAAAACAAA
1A	19.439	Scaffold466548	44995	T/TTG	TTG	TTG	TTG	TTG	TTG	NA	TTG	TTG	TTG	TTG	TTG	TTG	TTG	TTG	TTG	T	TTG	TTG	NA	NA	TTG	TTG	TTG	TTG	TTG	T	TTG	TTG	TTG
1A	19.439	Scaffold466548	45967	AC/A	A	A	A	A	A	NA	AC	A	A	AC	AC	AC	A	A	NA	NA	AC	NA	NA	A	AC	NA	NA	A	A	AC	A	A	A
1A	19.439	Scaffold466548	47592	A/AT	AT	AT	AT	AT	AT	NA	A	AT	AT	A	A	NA	AT	AT	A	A	A	A	A	AT	A	A	AT	AT	AT	A	AT	AT	AT
1A	19.439	Scaffold466548	47672	C/CTT	CTT	NA	CTT	CTT	CTT	CTT	CTT	NA	NA	CTT	NA	CTT	CTT	CTT	CTT	C	CTT	CTT	NA	CTT	CTT	CTT	NA	CTT	CTT	C	NA	CTT	CTT
1A	19.439	Scaffold466548	57572	C/CT	CT	CT	NA	CT	CT	CT	CT	CT	CT	CT	CT	CT	CT	CT	CT	C	CT	NA	CT	CT	NA	CT	CT	CT	CT	C	CT	CT	NA
1A	19.439	Scaffold466548	57633	A/AAGC	AAGC	AAGC	NA	AAGC	AAGC	AAGC	AAGC	AAGC	AAGC	NA	AAGC	AAGC	AAGC	AAGC	AAGC	A	NA	AAGC	AAGC	AAGC	AAGC	AAGC	AAGC	AAGC	NA	A	AAGC	AAGC	AAGC
1A	19.439	Scaffold466548	58325	T/TG	TG	TG	TG	TG	TG	TG	TG	TG	TG	NA	TG	TG	TG	TG	TG	T	TG	TG	TG	TG	T	TG	TG	TG	TG	T	TG	TG	TG
1A	19.439	Scaffold466548	58326	C/CT	CT	CT	CT	CT	CT	CT	CT	CT	CT	NA	CT	CT	CT	CT	CT	C	CT	CT	CT	CT	CT	CT	CT	CT	CT	C	CT	CT	CT
1A	19.439	Scaffold466548	58328	G/GA	GA	GA	GA	GA	GA	GA	GA	GA	GA	NA	GA	GA	GA	GA	GA	G	GA	GA	GA	GA	GA	GA	GA	GA	GA	G	GA	GA	GA
1A	19.439	Scaffold466548	58389	AG/A	NA	A	A	A	A	A	A	NA	A	A	A	A	A	A	A	AG	A	NA	NA	A	NA	NA	A	A	A	AG	A	NA	AG
1A	19.439	Scaffold466548	58517	T/TG	TG	TG	TG	TG	TG	TG	NA	NA	TG	TG	TG	TG	TG	TG	NA	T	NA	TG	TG	NA	TG	NA	TG	TG	TG	T	TG	TG	TG
1A	19.439	Scaffold466548	58635	T/TC	TC	TC	TC	TC	TC	TC	TC	TC	TC	TC	TC	TC	TC	TC	TC	T	TC	TC	TC	TC	TC	TC	TC	TC	TC	T	TC	TC	TC
1A	19.439	Scaffold466548	58884	C/CT	CT	CT	CT	CT	CT	CT	CT	CT	CT	CT	CT	CT	CT	CT	CT	C	CT	CT	CT	CT	CT	CT	CT	CT	NA	C	CT	CT	CT
1A	19.439	Scaffold466548	58966	T/TCA	TCA	TCA	TCA	TCA	TCA	TCA	TCA	TCA	TCA	TCA	TCA	TCA	TCA	TCA	TCA	T	TCA	TCA	TCA	TCA	TCA	TCA	TCA	TCA	TCA	T	TCA	TCA	TCA
1A	19.439	Scaffold466548	58972	C/CTT	CTT	CTT	CTT	CTT	CTT	CTT	CTT	CTT	CTT	CTT	CTT	CTT	CTT	CTT	CTT	C	CTT	NA	CTT	CTT	CTT	CTT	CTT	CTT	CTT	C	CTT	CTT	CTT
1A	19.439	Scaffold466548	59048	TCA/T	T	T	T	T	T	NA	T	T	T	T	T	T	T	T	T	TCA	T	T	T	T	T	T	T	T	T	TCA	T	NA	T
1A	19.439	Scaffold466548	59052	TTTA/T	T	T	T	T	T	T	T	T	T	T	T	T	T	T	T	TTTA	T	T	T	T	T	T	T	T	T	TTTA	T	T	T
1A	19.439	Scaffold466548	59054	TA/T	T	T	T	T	T	T	T	T	T	T	T	T	T	T	T	TA	T	T	T	T	T	T	T	T	T	TA	T	T	T
1A	19.439	Scaffold466548	59065	TG/T	TG	TG	TG	TG	TG	TG	TG	TG	TG	TG	T	TG	TG	TG	TG	TG	TG	TG	TG	TG	TG	TG	TG	TG	TG	TG	TG	TG	TG
1A	19.439	Scaffold466548	59159	C/CG	CG	CG	CG	CG	NA	CG	CG	CG	NA	CG	CG	CG	CG	CG	CG	C	CG	CG	CG	NA	NA	CG	CG	CG	CG	NA	CG	NA	CG
1A	19.439	Scaffold466548	59311	C/CCGAAGGCCAAGG	CCGAAGGCCAAGG	CCGAAGGCCAAGG	CCGAAGGCCAAGG	CCGAAGGCCAAGG	CCGAAGGCCAAGG	CCGAAGGCCAAGG	CCGAAGGCCAAGG	CCGAAGGCCAAGG	NA	CCGAAGGCCAAGG	CCGAAGGCCAAGG	CCGAAGGCCAAGG	CCGAAGGCCAAGG	CCGAAGGCCAAGG	CCGAAGGCCAAGG	C	CCGAAGGCCAAGG	CCGAAGGCCAAGG	CCGAAGGCCAAGG	NA	CCGAAGGCCAAGG	CCGAAGGCCAAGG	CCGAAGGCCAAGG	CCGAAGGCCAAGG	CCGAAGGCCAAGG	C	NA	NA	CCGAAGGCCAAGG
1A	19.439	Scaffold466548	59456	CTCCATCTAG/C	CTCCATCTAG	CTCCATCTAG	CTCCATCTAG	CTCCATCTAG	CTCCATCTAG	CTCCATCTAG	CTCCATCTAG	CTCCATCTAG	CTCCATCTAG	C	CTCCATCTAG	CTCCATCTAG	CTCCATCTAG	CTCCATCTAG	CTCCATCTAG	CTCCATCTAG	CTCCATCTAG	NA	CTCCATCTAG	CTCCATCTAG	C	CTCCATCTAG	CTCCATCTAG	CTCCATCTAG	CTCCATCTAG	CTCCATCTAG	CTCCATCTAG	CTCCATCTAG	CTCCATCTAG
1A	19.439	Scaffold466548	59472	AT/A	AT	AT	AT	AT	AT	AT	AT	AT	AT	AT	AT	A	AT	AT	AT	AT	AT	AT	AT	AT	AT	A	AT	AT	AT	AT	AT	NA	AT
1A	19.439	Scaffold466548	59572	TTTCTGTC/T	T	T	T	T	T	T	T	T	T	T	T	T	T	T	T	TTTCTGTC	T	NA	T	NA	NA	NA	T	T	T	TTTCTGTC	T	T	T
1A	19.439	Scaffold466548	59577	GTCTGCTT/G	G	G	G	G	G	G	G	G	G	G	G	G	G	G	G	GTCTGCTT	G	NA	G	NA	NA	NA	G	G	G	GTCTGCTT	G	G	G
1A	19.439	Scaffold466548	59651	TGGA/T	T	T	T	T	T	T	T	T	T	T	T	T	T	T	T	TGGA	T	NA	T	T	NA	T	T	T	T	TGGA	T	T	T
1A	19.439	Scaffold466548	65518	ATGGT/A	A	A	A	A	A	A	A	A	A	A	A	A	A	A	A	ATGGT	A	A	A	A	A	A	A	A	A	NA	A	A	A
1A	19.439	Scaffold466548	65628	ACT/A	ACT	ACT	ACT	ACT	ACT	ACT	ACT	ACT	ACT	A	ACT	ACT	ACT	ACT	ACT	ACT	ACT	ACT	ACT	ACT	A	ACT	ACT	ACT	ACT	ACT	ACT	ACT	ACT
1A	19.439	Scaffold466548	65636	TTTA/T	T	T	T	T	T	T	T	T	T	T	T	T	T	T	T	TTTA	T	T	TTTA	T	T	T	T	T	T	TTTA	T	T	T
1A	19.439	Scaffold466548	65637	TTA/T	T	T	T	T	T	T	T	T	T	T	T	T	T	T	T	TTA	T	T	T	T	T	T	T	T	T	TTA	T	T	T
1A	19.439	Scaffold466548	65638	TA/T	T	T	T	T	T	T	T	T	T	T	T	T	T	T	T	TA	T	T	T	T	T	T	T	T	T	TA	T	T	T
1A	19.439	Scaffold466548	65717	G/GA	GA	GA	GA	GA	GA	GA	GA	GA	GA	GA	GA	GA	GA	GA	GA	G	GA	GA	GA	GA	GA	GA	GA	GA	GA	NA	GA	GA	GA
1A	19.439	Scaffold540682	17948	TC/T	T	TC	TC	T	T	TC	T	TC	T	T	TC	TC	T	NA	T	TC	NA	T	NA	TC	T	NA	T	NA	NA	T	NA	T	NA
1A	19.439	Scaffold540682	17967	TA/T	T	TA	TA	T	TA	TA	T	TA	T	T	TA	TA	T	TA	T	TA	NA	T	NA	TA	T	NA	TA	NA	TA	TA	NA	T	NA
1A	19.439	Scaffold540682	26236	T/TA	NA	TA	T	T	NA	NA	NA	T	T	T	T	NA	NA	NA	NA	NA	T	TA	TA	TA	TA	NA	TA	NA	T	NA	NA	NA	NA
1A	19.439	Scaffold540682	26237	G/GA	NA	GA	G	G	NA	NA	NA	G	G	G	G	NA	NA	NA	NA	NA	G	GA	GA	GA	GA	NA	GA	NA	G	NA	NA	NA	NA
1A	19.439	Scaffold629366	18823	GGT/G	G	GGT	GGT	G	NA	GGT	G	GGT	GGT	GGT	GGT	GGT	G	NA	GGT	GGT	NA	NA	NA	G	GGT	GGT	GGT	G	GGT	NA	GGT	NA	G
1A	19.439	Scaffold629366	19242	A/AC	NA	A	A	AC	AC	A	A	A	A	A	A	A	AC	A	A	A	AC	A	A	AC	A	NA	A	AC	A	A	A	A	AC
1A	19.439	Scaffold629366	19286	TG/T	NA	TG	TG	T	T	TG	NA	TG	TG	TG	TG	TG	T	TG	TG	TG	T	TG	NA	T	TG	TG	TG	T	TG	TG	TG	TG	T
1A	19.439	Scaffold629366	19344	AG/A	A	AG	AG	A	A	AG	NA	AG	AG	AG	AG	AG	A	AG	AG	AG	NA	NA	AG	NA	AG	AG	AG	A	AG	AG	AG	AG	A
1A	19.439	Scaffold629366	49729	AAAATAAAGG/A	NA	AAAATAAAGG	NA	A	AAAATAAAGG	AAAATAAAGG	NA	A	NA	AAAATAAAGG	AAAATAAAGG	AAAATAAAGG	A	AAAATAAAGG	AAAATAAAGG	A	NA	NA	AAAATAAAGG	NA	AAAATAAAGG	AAAATAAAGG	AAAATAAAGG	NA	AAAATAAAGG	A	NA	AAAATAAAGG	NA
1A	19.439	Scaffold629366	49741	ACC/A	NA	ACC	NA	A	ACC	ACC	A	A	NA	ACC	ACC	ACC	A	NA	ACC	A	NA	NA	NA	NA	ACC	NA	NA	NA	ACC	A	NA	ACC	NA
1A	19.439	Scaffold730611	9067	T/TCGG	TCGG	T	NA	TCGG	NA	T	NA	T	T	T	T	T	TCGG	T	T	T	NA	NA	T	T	TCGG	NA	T	NA	T	NA	T	T	T
1A	19.439	Scaffold730611	36095	C/CT	C	C	C	C	C	C	NA	CT	NA	NA	C	C	CT	C	CT	NA	NA	NA	NA	NA	C	CT	NA	NA	C	NA	C	C	C
1A	19.439	Scaffold754281	47733	TCTG/T	TCTG	TCTG	TCTG	TCTG	TCTG	TCTG	T	NA	TCTG	TCTG	TCTG	TCTG	T	TCTG	TCTG	NA	NA	NA	TCTG	TCTG	NA	NA	TCTG	T	T	NA	NA	TCTG	TCTG
1A	19.439	Scaffold754281	49296	ACTAG/A	ACTAG	ACTAG	ACTAG	ACTAG	A	ACTAG	A	ACTAG	ACTAG	ACTAG	ACTAG	ACTAG	ACTAG	ACTAG	NA	NA	ACTAG	NA	ACTAG	NA	ACTAG	NA	NA	ACTAG	NA	A	ACTAG	ACTAG	ACTAG
1A	19.439	Scaffold757407	7996	GC/G	G	G	G	G	G	G	G	NA	G	G	G	G	G	G	GC	GC	G	G	G	G	GC	NA	G	G	G	G	G	G	G
1A	19.439	Scaffold757407	9099	CA/C	CA	CA	CA	CA	CA	C	CA	C	C	CA	CA	CA	CA	CA	CA	CA	CA	CA	CA	CA	CA	CA	CA	C	CA	CA	CA	CA	NA
1A	19.439	Scaffold793954	25715	TTACCGTCTC/T	NA	NA	TTACCGTCTC	T	TTACCGTCTC	TTACCGTCTC	T	TTACCGTCTC	TTACCGTCTC	TTACCGTCTC	TTACCGTCTC	TTACCGTCTC	T	TTACCGTCTC	TTACCGTCTC	NA	NA	TTACCGTCTC	NA	T	TTACCGTCTC	NA	TTACCGTCTC	T	TTACCGTCTC	TTACCGTCTC	TTACCGTCTC	TTACCGTCTC	TTACCGTCTC
1A	19.439	Scaffold793954	46915	A/AT	AT	A	AT	AT	NA	A	AT	AT	NA	NA	A	NA	AT	A	AT	A	AT	AT	A	NA	AT	NA	A	NA	NA	AT	NA	NA	AT
1A	19.439	Scaffold793954	47664	C/CT	CT	C	C	NA	NA	C	NA	C	C	C	C	C	CT	C	NA	C	C	C	C	CT	C	C	C	CT	C	C	C	C	C
1A	19.439	Scaffold793954	47668	AT/A	A	AT	AT	A	NA	AT	NA	AT	AT	AT	AT	AT	A	AT	NA	AT	A	AT	NA	A	AT	AT	AT	A	AT	NA	AT	AT	AT
1A	19.439	Scaffold793954	47683	TC/T	T	TC	TC	T	NA	TC	NA	TC	TC	TC	TC	TC	T	TC	NA	TC	TC	TC	TC	T	TC	TC	TC	T	TC	TC	TC	TC	TC
1A	19.439	Scaffold793954	54478	T/TAA	TAA	T	T	TAA	TAA	T	TAA	T	NA	T	T	T	NA	T	NA	T	TAA	NA	T	NA	T	NA	T	NA	NA	T	T	T	T
1A	19.439	Scaffold793954	54868	GCACATGA/G	GCACATGA	GCACATGA	GCACATGA	GCACATGA	GCACATGA	GCACATGA	GCACATGA	GCACATGA	GCACATGA	GCACATGA	GCACATGA	GCACATGA	GCACATGA	GCACATGA	GCACATGA	GCACATGA	GCACATGA	NA	GCACATGA	GCACATGA	GCACATGA	G	GCACATGA	GCACATGA	GCACATGA	G	GCACATGA	GCACATGA	GCACATGA
1A	19.439	Scaffold887019	1631	T/TATA	NA	TATA	NA	NA	NA	NA	T	T	NA	T	T	T	T	NA	T	T	T	NA	T	T	TATA	NA	TATA	T	NA	T	T	NA	NA
1A	19.439	Scaffold887019	16918	CT/C	CT	CT	CT	CT	NA	C	CT	C	C	CT	C	NA	CT	C	C	NA	NA	CT	C	CT	CT	CT	CT	C	C	C	CT	CT	C
1A	19.439	Scaffold1037680	5041	T/TCA	T	T	T	T	T	T	TCA	T	T	TCA	T	T	T	T	TCA	T	TCA	NA	T	T	TCA	T	T	T	T	T	T	TCA	T
1A	19.439	Scaffold1037680	5225	CA/C	CA	CA	CA	CA	CA	CA	C	CA	CA	C	CA	CA	CA	CA	NA	CA	NA	CA	CA	CA	C	CA	CA	CA	CA	CA	CA	C	CA
1A	19.439	Scaffold1037680	5291	A/AT	AT	A	A	AT	AT	A	AT	A	AT	AT	A	A	AT	A	NA	A	AT	NA	AT	A	AT	A	AT	AT	A	AT	AT	AT	AT
1A	19.439	Scaffold1037680	5649	CG/C	C	CG	CG	NA	CG	CG	CG	CG	CG	NA	CG	CG	C	CG	CG	CG	NA	NA	NA	CG	CG	CG	CG	CG	CG	CG	CG	CG	CG
1A	19.439	Scaffold1037680	5653	C/CT	CT	C	C	NA	C	C	CT	C	C	CT	C	C	CT	C	NA	C	NA	NA	NA	C	NA	C	C	C	C	C	C	CT	C
1A	19.439	Scaffold1037680	5827	TTC/T	NA	TTC	TTC	T	T	TTC	T	TTC	T	T	TTC	TTC	T	TTC	T	TTC	TTC	NA	T	T	T	TTC	T	NA	NA	T	TTC	T	T
1A	19.439	Scaffold1037680	5830	TCC/T	T	TCC	TCC	T	NA	NA	T	TCC	T	T	TCC	TCC	T	TCC	T	TCC	TCC	NA	T	T	T	TCC	T	NA	TCC	T	TCC	T	NA
1A	19.439	Scaffold1037680	5972	CT/C	C	CT	CT	C	CT	CT	C	CT	CT	C	CT	CT	NA	CT	C	CT	NA	NA	NA	CT	C	CT	CT	CT	CT	C	CT	C	CT
1A	19.439	Scaffold1037680	6164	C/CA	C	C	C	C	C	C	CA	C	C	CA	C	C	NA	C	NA	C	NA	CA	NA	C	C	C	C	C	C	NA	C	CA	C
1A	19.439	Scaffold1088231	18992	AAT/A	A	A	A	A	A	A	NA	A	A	A	A	A	A	A	A	AAT	A	A	NA	A	NA	A	A	A	A	A	A	A	A
1A	19.439	Scaffold1088231	19389	TAACATCAAACATACGGATGATC/T	T	T	T	T	T	T	T	T	T	T	T	NA	T	T	T	TAACATCAAACATACGGATGATC	T	T	NA	T	TAACATCAAACATACGGATGATC	TAACATCAAACATACGGATGATC	T	T	T	T	T	T	T
1A	19.439	Scaffold1088231	20720	CG/C	C	C	C	C	C	C	C	C	C	C	C	C	C	C	C	CG	C	NA	C	C	NA	NA	C	NA	C	C	C	C	C
1A	19.439	Scaffold1188126	11162	A/AAC	AAC	AAC	A	A	A	A	NA	A	A	NA	A	NA	NA	NA	A	AAC	NA	NA	AAC	A	AAC	AAC	A	A	A	A	NA	A	A
1A	19.439	Scaffold1558047	13427	G/GT	GT	GT	GT	GT	GT	G	GT	G	G	GT	G	GT	GT	GT	G	GT	GT	NA	NA	G	NA	G	GT	G	NA	GT	GT	NA	G
1A	19.439	Scaffold1601388	35855	T/TA	TA	T	T	TA	T	T	T	T	T	NA	NA	T	TA	T	T	T	T	NA	T	T	T	T	T	NA	T	T	T	T	T
1A	19.439	Scaffold1877294	9875	GTT/G	GTT	GTT	GTT	GTT	GTT	GTT	GTT	GTT	GTT	GTT	GTT	GTT	GTT	GTT	GTT	GTT	GTT	GTT	GTT	GTT	GTT	G	GTT	GTT	GTT	G	GTT	GTT	GTT
1A	19.439	Scaffold1877294	14825	CAT/C	CAT	C	C	CAT	CAT	C	C	C	C	NA	C	C	CAT	C	NA	NA	CAT	NA	NA	CAT	C	CAT	C	CAT	NA	CAT	NA	C	C
1A	19.439	Scaffold1990873	34162	TC/T	TC	TC	TC	TC	TC	TC	TC	TC	TC	TC	TC	TC	T	TC	TC	TC	TC	NA	TC	TC	NA	NA	TC	T	TC	NA	TC	TC	TC
1A	19.439	Scaffold1990873	49347	G/GA	G	NA	G	G	GA	G	G	G	G	NA	G	G	NA	G	G	G	GA	G	G	GA	NA	NA	G	GA	G	G	G	G	G
1A	19.439	Scaffold1990873	49828	G/GA	G	G	G	G	GA	G	G	G	G	G	G	G	G	NA	G	G	G	NA	G	GA	G	G	G	G	G	G	G	G	NA
1A	19.439	Scaffold1990873	50673	ATTTCT/A	ATTTCT	ATTTCT	ATTTCT	ATTTCT	ATTTCT	ATTTCT	ATTTCT	ATTTCT	ATTTCT	ATTTCT	ATTTCT	ATTTCT	ATTTCT	ATTTCT	ATTTCT	ATTTCT	ATTTCT	NA	ATTTCT	ATTTCT	ATTTCT	A	ATTTCT	ATTTCT	ATTTCT	A	ATTTCT	ATTTCT	ATTTCT
1A	19.439	Scaffold1990873	52871	T/TGGTC	T	T	T	T	T	T	T	T	T	T	T	T	T	T	T	T	T	T	T	NA	T	TGGTC	T	T	T	TGGTC	T	T	T
1A	19.439	Scaffold2098988	13749	TC/T	TC	TC	TC	NA	TC	NA	TC	NA	NA	NA	T	T	TC	TC	NA	TC	TC	TC	NA	TC	TC	TC	TC	TC	TC	NA	TC	TC	TC
1A	19.439	Scaffold2172934	15911	TG/T	TG	TG	TG	TG	TG	TG	NA	TG	TG	TG	TG	TG	NA	TG	NA	TG	NA	NA	TG	TG	NA	TG	NA	TG	T	NA	NA	TG	TG
1A	19.439	Scaffold2172934	18492	A/AG	NA	A	NA	A	AG	A	AG	A	NA	A	A	NA	NA	A	NA	AG	A	NA	A	A	NA	A	NA	A	A	NA	A	NA	A
1A	19.439	Scaffold2172934	19269	G/GC	GC	GC	NA	GC	NA	GC	GC	G	NA	GC	GC	NA	GC	GC	GC	GC	GC	GC	NA	GC	GC	NA	GC	GC	GC	NA	NA	NA	GC
1A	19.439	Scaffold2172934	24908	G/GT	G	G	G	G	G	G	G	G	G	G	G	G	G	G	NA	NA	G	NA	G	G	G	GT	G	G	G	GT	NA	G	G
1A	19.439	Scaffold2172934	25129	C/CCG	C	C	C	NA	CCG	C	NA	C	C	C	C	C	CCG	C	NA	NA	CCG	NA	C	C	CCG	C	CCG	CCG	C	C	C	C	C
1A	19.439	Scaffold2172934	25134	T/TG	T	T	T	NA	TG	T	NA	T	T	T	T	T	TG	T	NA	NA	TG	NA	T	T	TG	T	TG	TG	NA	T	T	T	T
1A	19.439	Scaffold2172934	25692	CCACCAGCATAACTACATCCG/C	CCACCAGCATAACTACATCCG	CCACCAGCATAACTACATCCG	CCACCAGCATAACTACATCCG	NA	C	CCACCAGCATAACTACATCCG	CCACCAGCATAACTACATCCG	CCACCAGCATAACTACATCCG	CCACCAGCATAACTACATCCG	CCACCAGCATAACTACATCCG	CCACCAGCATAACTACATCCG	CCACCAGCATAACTACATCCG	C	CCACCAGCATAACTACATCCG	NA	CCACCAGCATAACTACATCCG	C	NA	CCACCAGCATAACTACATCCG	CCACCAGCATAACTACATCCG	C	CCACCAGCATAACTACATCCG	NA	CCACCAGCATAACTACATCCG	NA	CCACCAGCATAACTACATCCG	NA	CCACCAGCATAACTACATCCG	CCACCAGCATAACTACATCCG
1A	19.439	Scaffold2172934	42937	TCCGTCGTCA/T	TCCGTCGTCA	TCCGTCGTCA	TCCGTCGTCA	TCCGTCGTCA	T	TCCGTCGTCA	TCCGTCGTCA	TCCGTCGTCA	TCCGTCGTCA	TCCGTCGTCA	TCCGTCGTCA	TCCGTCGTCA	T	TCCGTCGTCA	TCCGTCGTCA	TCCGTCGTCA	T	TCCGTCGTCA	TCCGTCGTCA	TCCGTCGTCA	TCCGTCGTCA	TCCGTCGTCA	TCCGTCGTCA	T	T	TCCGTCGTCA	T	TCCGTCGTCA	TCCGTCGTCA
1A	19.439	Scaffold2172934	52395	TC/T	TC	TC	TC	TC	TC	TC	T	TC	TC	TC	TC	TC	TC	TC	TC	T	TC	TC	TC	TC	NA	TC	TC	TC	TC	TC	TC	TC	TC
1A	19.439	Scaffold2172934	52583	CAT/C	CAT	CAT	CAT	CAT	CAT	CAT	CAT	CAT	CAT	CAT	CAT	CAT	CAT	CAT	CAT	CAT	CAT	CAT	CAT	CAT	CAT	CAT	CAT	CAT	C	CAT	C	CAT	CAT
1A	19.439	Scaffold2172934	53200	GAGGGGGAAGGTTC/G	GAGGGGGAAGGTTC	GAGGGGGAAGGTTC	GAGGGGGAAGGTTC	GAGGGGGAAGGTTC	GAGGGGGAAGGTTC	GAGGGGGAAGGTTC	G	GAGGGGGAAGGTTC	GAGGGGGAAGGTTC	GAGGGGGAAGGTTC	GAGGGGGAAGGTTC	GAGGGGGAAGGTTC	GAGGGGGAAGGTTC	GAGGGGGAAGGTTC	NA	G	NA	NA	GAGGGGGAAGGTTC	GAGGGGGAAGGTTC	NA	GAGGGGGAAGGTTC	GAGGGGGAAGGTTC	GAGGGGGAAGGTTC	NA	GAGGGGGAAGGTTC	NA	NA	GAGGGGGAAGGTTC
1A	19.439	Scaffold2172934	53305	AC/A	AC	AC	AC	AC	AC	AC	AC	AC	AC	AC	AC	AC	AC	AC	NA	AC	NA	NA	NA	AC	AC	AC	AC	AC	AC	AC	NA	A	A
1A	19.439	Scaffold2172934	53327	GGTCA/G	GGTCA	GGTCA	GGTCA	GGTCA	G	GGTCA	G	GGTCA	GGTCA	GGTCA	GGTCA	GGTCA	G	GGTCA	GGTCA	NA	NA	NA	NA	GGTCA	G	GGTCA	NA	GGTCA	G	GGTCA	NA	GGTCA	GGTCA
1A	19.439	Scaffold2172934	53334	C/CA	C	C	C	C	C	C	NA	C	C	C	C	C	CA	C	C	C	NA	NA	C	C	C	C	NA	C	C	C	NA	CA	NA
1A	19.439	Scaffold2172934	58899	T/TATGTATGC	NA	T	T	T	TATGTATGC	T	T	T	T	NA	NA	NA	TATGTATGC	TATGTATGC	T	TATGTATGC	NA	NA	T	NA	NA	T	NA	NA	TATGTATGC	T	NA	NA	T
1A	19.439	Scaffold2172934	70365	CCGG/C	CCGG	CCGG	CCGG	CCGG	CCGG	CCGG	C	CCGG	CCGG	CCGG	CCGG	CCGG	CCGG	CCGG	CCGG	NA	CCGG	NA	CCGG	CCGG	C	CCGG	NA	NA	C	CCGG	C	CCGG	CCGG
1A	19.439	Scaffold2172934	70721	GATT/G	GATT	GATT	GATT	GATT	GATT	GATT	GATT	GATT	GATT	GATT	GATT	GATT	NA	GATT	GATT	GATT	NA	NA	GATT	GATT	GATT	GATT	GATT	NA	GATT	GATT	GATT	NA	G
1A	19.439	Scaffold2172934	70746	C/CCGCG	C	C	C	C	C	C	C	C	C	C	C	C	NA	C	C	C	NA	NA	C	C	C	C	C	NA	C	C	C	NA	CCGCG
1A	19.439	Scaffold2172934	70825	CA/C	CA	CA	CA	CA	CA	CA	CA	CA	CA	CA	CA	CA	CA	CA	CA	CA	NA	CA	CA	CA	C	CA	C	NA	CA	CA	CA	CA	CA
1A	19.439	Scaffold2172934	70864	TC/T	TC	TC	TC	TC	TC	TC	TC	TC	TC	TC	TC	TC	TC	TC	TC	TC	NA	T	TC	TC	TC	TC	TC	NA	T	TC	T	TC	TC
1A	19.439	Scaffold2172934	71628	A/ATC	A	A	A	A	A	A	A	A	A	A	A	A	NA	A	A	NA	NA	A	A	A	A	A	A	NA	A	A	A	ATC	ATC
1A	19.439	Scaffold2467309	12595	C/CTGA	C	NA	C	C	C	C	C	C	C	C	NA	C	C	NA	C	C	C	C	CTGA	CTGA	C	CTGA	C	C	C	C	C	C	C
1A	19.439	Scaffold2467309	12879	GTA/G	GTA	G	G	GTA	GTA	GTA	NA	G	GTA	GTA	G	G	GTA	G	GTA	GTA	G	NA	G	G	G	G	G	GTA	NA	GTA	GTA	GTA	GTA
1A	19.439	Scaffold2467309	13522	TG/T	T	TG	TG	T	TG	TG	TG	TG	TG	TG	TG	TG	NA	TG	TG	TG	TG	TG	TG	TG	TG	TG	TG	TG	TG	T	TG	TG	TG
1A	19.439	Scaffold2467309	13541	T/TGGG	TGGG	T	T	TGGG	T	T	T	T	T	T	T	T	TGGG	T	T	T	T	T	T	T	T	NA	T	T	NA	TGGG	T	T	T
1A	19.439	Scaffold2467309	13558	C/CT	CT	C	C	NA	C	C	C	C	C	C	C	C	NA	C	C	C	C	C	C	C	C	C	C	C	C	CT	C	C	C
1A	19.439	Scaffold2467309	16614	GA/G	GA	G	G	NA	GA	GA	G	NA	GA	GA	GA	G	GA	G	GA	NA	NA	NA	GA	GA	G	GA	G	GA	NA	GA	NA	GA	GA
1A	19.439	Scaffold2467309	16622	A/AAG	AAG	A	A	NA	A	A	A	NA	A	A	A	A	AAG	A	A	NA	NA	NA	A	A	A	A	A	A	NA	AAG	NA	A	A
1A	19.439	Scaffold2467309	26391	GT/G	G	G	G	G	GT	GT	G	G	GT	GT	G	G	G	NA	GT	GT	G	G	G	G	G	G	G	GT	G	G	G	G	GT
1A	19.439	Scaffold2467309	26402	AT/A	A	A	A	A	AT	AT	A	A	AT	AT	A	A	A	NA	AT	AT	A	A	A	A	A	A	A	AT	A	A	A	A	AT
1A	19.439	Scaffold2467309	26572	C/CA	CA	CA	CA	CA	C	NA	CA	CA	C	C	CA	CA	CA	CA	C	C	CA	CA	NA	CA	CA	CA	CA	C	CA	CA	CA	CA	C
1A	19.439	Scaffold2467309	27140	C/CA	CA	CA	CA	CA	C	C	CA	CA	NA	C	CA	CA	CA	CA	C	C	NA	CA	CA	CA	CA	CA	CA	C	CA	C	CA	CA	C
1A	19.439	Scaffold2467309	27141	C/CG	CG	CG	CG	CG	C	C	CG	CG	NA	C	NA	CG	CG	CG	C	C	NA	CG	C	C	CG	C	CG	C	CG	C	CG	C	C
1A	19.439	Scaffold2467309	27493	AACGCTCGGACGATG/A	A	NA	AACGCTCGGACGATG	NA	AACGCTCGGACGATG	AACGCTCGGACGATG	AACGCTCGGACGATG	AACGCTCGGACGATG	AACGCTCGGACGATG	AACGCTCGGACGATG	AACGCTCGGACGATG	AACGCTCGGACGATG	A	AACGCTCGGACGATG	AACGCTCGGACGATG	AACGCTCGGACGATG	AACGCTCGGACGATG	AACGCTCGGACGATG	AACGCTCGGACGATG	AACGCTCGGACGATG	AACGCTCGGACGATG	AACGCTCGGACGATG	AACGCTCGGACGATG	AACGCTCGGACGATG	AACGCTCGGACGATG	AACGCTCGGACGATG	AACGCTCGGACGATG	AACGCTCGGACGATG	AACGCTCGGACGATG
1A	19.439	Scaffold2467309	27641	GA/G	GA	G	G	GA	GA	GA	G	GA	NA	GA	NA	G	GA	G	GA	GA	G	NA	G	G	G	G	G	GA	G	GA	G	G	GA
1A	19.439	Scaffold2467309	27789	C/CCGCCGCCG	CCGCCGCCG	CCGCCGCCG	CCGCCGCCG	CCGCCGCCG	C	CCGCCGCCG	CCGCCGCCG	NA	C	C	CCGCCGCCG	CCGCCGCCG	CCGCCGCCG	CCGCCGCCG	C	C	CCGCCGCCG	CCGCCGCCG	NA	CCGCCGCCG	CCGCCGCCG	CCGCCGCCG	CCGCCGCCG	C	CCGCCGCCG	CCGCCGCCG	CCGCCGCCG	CCGCCGCCG	C
1A	19.439	Scaffold2467309	28289	G/GTT	GTT	GTT	GTT	GTT	G	G	GTT	GTT	G	G	GTT	GTT	GTT	GTT	NA	G	NA	NA	NA	GTT	GTT	GTT	GTT	G	NA	GTT	GTT	GTT	G
1A	19.439	Scaffold2467309	32105	TTA/T	T	T	T	NA	TTA	TTA	NA	NA	TTA	TTA	NA	NA	T	T	TTA	TTA	T	T	NA	T	T	T	NA	TTA	T	T	T	NA	TTA
1A	19.439	Scaffold2467309	32394	C/CTG	CTG	C	C	NA	C	C	C	C	C	C	C	C	CTG	C	C	C	C	C	C	C	C	C	C	C	C	C	C	C	C
1A	19.439	Scaffold2467309	32452	A/AAC	AAC	AAC	AAC	AAC	A	NA	NA	AAC	A	A	AAC	AAC	AAC	AAC	NA	NA	AAC	AAC	NA	AAC	AAC	AAC	AAC	A	AAC	AAC	AAC	AAC	NA
1A	19.439	Scaffold2467309	32472	GA/G	G	NA	GA	GA	GA	GA	GA	G	GA	GA	G	NA	GA	GA	GA	GA	GA	G	G	G	GA	NA	GA	GA	G	GA	GA	G	GA
1A	19.439	Scaffold2467309	32477	GA/G	G	G	G	NA	GA	NA	NA	G	GA	GA	G	G	G	G	GA	GA	G	G	G	G	G	G	G	GA	G	GA	G	G	GA
1A	19.439	Scaffold2467309	32533	C/CAT	CAT	CAT	CAT	NA	C	C	CAT	CAT	C	C	CAT	CAT	CAT	CAT	C	C	CAT	CAT	CAT	CAT	CAT	CAT	CAT	C	CAT	C	CAT	NA	NA
1A	19.439	Scaffold2467309	32663	CATCAACATGCACCGTGT/C	C	C	NA	NA	CATCAACATGCACCGTGT	CATCAACATGCACCGTGT	NA	C	CATCAACATGCACCGTGT	CATCAACATGCACCGTGT	CATCAACATGCACCGTGT	C	C	C	NA	CATCAACATGCACCGTGT	NA	C	CATCAACATGCACCGTGT	CATCAACATGCACCGTGT	C	CATCAACATGCACCGTGT	C	NA	C	C	C	C	CATCAACATGCACCGTGT
1A	19.439	Scaffold2467309	32741	A/AT	AT	A	A	NA	A	A	A	A	A	A	A	A	AT	A	A	A	A	A	NA	A	A	A	A	NA	A	A	A	A	A
1A	19.439	Scaffold2467309	33356	A/AT	AT	AT	AT	AT	A	NA	AT	AT	A	A	A	AT	AT	AT	A	A	AT	AT	A	A	AT	NA	AT	A	AT	NA	AT	NA	A
1A	19.439	Scaffold2467309	33661	A/ATTTCCTG	ATTTCCTG	ATTTCCTG	ATTTCCTG	ATTTCCTG	NA	A	ATTTCCTG	ATTTCCTG	A	A	A	ATTTCCTG	ATTTCCTG	NA	A	A	ATTTCCTG	ATTTCCTG	A	A	ATTTCCTG	ATTTCCTG	ATTTCCTG	A	ATTTCCTG	NA	ATTTCCTG	ATTTCCTG	A
1A	19.439	Scaffold2467309	33843	CGCAAAAAA/C	C	CGCAAAAAA	CGCAAAAAA	C	CGCAAAAAA	CGCAAAAAA	CGCAAAAAA	CGCAAAAAA	CGCAAAAAA	CGCAAAAAA	CGCAAAAAA	CGCAAAAAA	C	CGCAAAAAA	CGCAAAAAA	CGCAAAAAA	CGCAAAAAA	CGCAAAAAA	CGCAAAAAA	CGCAAAAAA	CGCAAAAAA	CGCAAAAAA	CGCAAAAAA	CGCAAAAAA	CGCAAAAAA	NA	CGCAAAAAA	CGCAAAAAA	CGCAAAAAA
1A	19.439	Scaffold2467309	33852	AGTC/A	A	AGTC	AGTC	A	AGTC	AGTC	AGTC	AGTC	AGTC	AGTC	AGTC	AGTC	A	AGTC	AGTC	AGTC	AGTC	AGTC	AGTC	AGTC	AGTC	AGTC	AGTC	AGTC	AGTC	NA	AGTC	AGTC	AGTC
1A	19.439	Scaffold2467309	33947	AT/A	NA	A	A	AT	AT	AT	A	A	AT	AT	A	A	AT	A	AT	AT	A	NA	A	NA	A	A	A	NA	A	NA	A	A	AT
1A	19.439	Scaffold2467309	33983	AAGCAGAAAAACAACAACT/A	A	AAGCAGAAAAACAACAACT	AAGCAGAAAAACAACAACT	A	AAGCAGAAAAACAACAACT	AAGCAGAAAAACAACAACT	AAGCAGAAAAACAACAACT	AAGCAGAAAAACAACAACT	AAGCAGAAAAACAACAACT	NA	AAGCAGAAAAACAACAACT	AAGCAGAAAAACAACAACT	NA	AAGCAGAAAAACAACAACT	AAGCAGAAAAACAACAACT	AAGCAGAAAAACAACAACT	AAGCAGAAAAACAACAACT	NA	AAGCAGAAAAACAACAACT	AAGCAGAAAAACAACAACT	AAGCAGAAAAACAACAACT	AAGCAGAAAAACAACAACT	AAGCAGAAAAACAACAACT	NA	AAGCAGAAAAACAACAACT	NA	AAGCAGAAAAACAACAACT	AAGCAGAAAAACAACAACT	AAGCAGAAAAACAACAACT
1A	19.439	Scaffold2467309	34172	AG/A	A	A	A	A	NA	AG	A	A	AG	AG	NA	A	A	A	AG	AG	A	A	A	A	A	NA	A	AG	A	NA	A	A	AG
1A	19.439	Scaffold2467309	34176	G/GA	GA	GA	GA	GA	NA	G	GA	GA	G	G	NA	GA	GA	GA	G	G	GA	GA	GA	GA	GA	NA	GA	G	GA	NA	GA	GA	G
1A	19.439	Scaffold2467309	34192	C/CG	CG	CG	CG	CG	NA	C	CG	CG	C	C	CG	CG	CG	CG	C	C	CG	CG	CG	CG	CG	CG	CG	C	CG	NA	CG	CG	C
1A	19.439	Scaffold2467309	34221	T/TGC	T	T	T	T	NA	T	T	T	T	T	TGC	T	T	T	T	T	T	NA	NA	NA	T	TGC	T	T	T	T	T	TGC	T
1A	19.439	Scaffold2467309	34225	T/TGA	T	T	T	T	NA	T	T	T	T	T	TGA	T	T	T	T	T	T	NA	NA	NA	T	TGA	T	T	T	T	T	TGA	T
1A	19.439	Scaffold2467309	34401	T/TC	T	T	T	T	T	T	T	T	T	T	TC	T	T	T	T	T	T	NA	TC	TC	T	TC	T	T	T	T	T	T	T
1A	19.439	Scaffold2467309	34417	GCTCC/G	NA	GCTCC	GCTCC	NA	GCTCC	GCTCC	GCTCC	GCTCC	GCTCC	GCTCC	G	GCTCC	G	GCTCC	GCTCC	GCTCC	GCTCC	NA	NA	NA	GCTCC	G	GCTCC	GCTCC	GCTCC	GCTCC	GCTCC	G	GCTCC
1A	19.439	Scaffold2467309	34580	A/ACGG	A	A	A	A	A	A	A	A	A	A	A	A	A	A	A	A	NA	A	A	A	A	A	A	A	A	ACGG	A	A	A
1A	19.439	Scaffold2467309	34641	C/CCG	CCG	CCG	CCG	CCG	C	C	CCG	CCG	C	C	NA	CCG	CCG	CCG	NA	C	CCG	CCG	CCG	CCG	CCG	CCG	CCG	C	CCG	CCG	CCG	NA	C
1A	19.439	Scaffold2467309	34705	T/TC	TC	T	T	TC	T	T	T	T	T	T	NA	T	TC	T	T	T	T	TC	NA	TC	T	TC	T	T	T	TC	T	TC	T
1A	19.439	Scaffold2467309	34739	G/GTCC	GTCC	G	G	NA	G	G	G	G	G	G	NA	G	G	G	G	G	G	NA	NA	GTCC	G	NA	G	G	G	GTCC	G	NA	G
1A	19.439	Scaffold2467309	34740	G/GTC	GTC	G	G	GTC	G	G	G	G	G	G	NA	G	GTC	G	G	G	G	NA	NA	GTC	G	NA	G	G	G	GTC	G	NA	G
1A	19.439	Scaffold2467309	34741	C/CGT	NA	C	C	CGT	C	C	C	C	C	C	NA	C	CGT	C	C	C	C	NA	NA	CGT	C	NA	C	C	C	CGT	C	NA	C
1A	19.439	Scaffold2467309	34761	TC/T	NA	TC	TC	T	TC	TC	TC	TC	TC	TC	NA	TC	T	TC	NA	TC	TC	NA	NA	T	TC	NA	TC	TC	TC	T	TC	NA	TC
1A	19.439	Scaffold2467309	34873	G/GA	GA	G	G	NA	G	G	G	G	G	G	GA	G	GA	G	G	G	G	GA	NA	GA	G	GA	G	G	G	G	G	GA	G
1A	19.439	Scaffold2467309	34910	CAG/C	C	CAG	CAG	NA	CAG	CAG	CAG	CAG	CAG	CAG	CAG	CAG	C	CAG	CAG	CAG	NA	CAG	NA	CAG	CAG	CAG	CAG	CAG	CAG	CAG	CAG	CAG	CAG
1A	19.439	Scaffold2711783	10510	AG/A	A	A	A	AG	AG	AG	A	AG	AG	A	A	A	A	A	AG	NA	NA	AG	NA	A	NA	A	A	AG	A	A	NA	A	AG
1A	19.439	Scaffold2711783	12156	C/CGACGCGGA	CGACGCGGA	CGACGCGGA	CGACGCGGA	CGACGCGGA	NA	C	CGACGCGGA	C	C	CGACGCGGA	NA	NA	CGACGCGGA	CGACGCGGA	C	NA	CGACGCGGA	C	NA	NA	NA	NA	CGACGCGGA	C	CGACGCGGA	CGACGCGGA	CGACGCGGA	CGACGCGGA	C
1A	19.439	Scaffold2711783	12244	CG/C	NA	C	C	C	NA	CG	C	CG	CG	C	C	C	C	C	CG	NA	CG	NA	C	C	NA	C	C	CG	C	C	C	C	NA
1A	19.439	Scaffold2711783	28262	TC/T	NA	T	T	NA	TC	NA	T	NA	TC	T	T	T	NA	T	TC	T	T	NA	NA	NA	T	NA	T	TC	NA	T	T	T	NA
1A	19.439	Scaffold2711783	28284	CG/C	C	C	C	NA	CG	NA	C	NA	CG	C	C	C	C	C	CG	C	C	NA	C	C	C	NA	C	CG	C	C	C	C	NA
1A	19.439	Scaffold2711783	31697	C/CAAG	CAAG	CAAG	CAAG	CAAG	C	C	CAAG	C	NA	CAAG	CAAG	CAAG	CAAG	CAAG	C	C	NA	C	CAAG	NA	C	CAAG	NA	C	CAAG	CAAG	CAAG	CAAG	C
1A	19.439	Scaffold2988887	10134	A/AGTT	NA	AGTT	AGTT	NA	AGTT	NA	AGTT	AGTT	NA	AGTT	A	NA	NA	AGTT	AGTT	AGTT	AGTT	A	A	NA	AGTT	AGTT	AGTT	NA	AGTT	AGTT	AGTT	AGTT	AGTT
1A	19.439	Scaffold2988887	10766	T/TA	T	TA	NA	T	T	NA	NA	T	T	T	T	T	NA	NA	T	T	NA	NA	T	T	T	T	NA	T	TA	T	TA	NA	T
1A	19.439	Scaffold2988887	12110	C/CT	C	CT	CT	C	C	NA	C	C	C	C	C	C	C	CT	C	C	C	C	NA	C	NA	C	NA	NA	CT	C	C	C	C
1A	19.439	Scaffold3010683	9578	A/AAGTG	AAGTG	AAGTG	AAGTG	AAGTG	AAGTG	NA	AAGTG	NA	AAGTG	AAGTG	AAGTG	AAGTG	AAGTG	AAGTG	AAGTG	A	NA	NA	AAGTG	AAGTG	NA	NA	AAGTG	NA	NA	AAGTG	AAGTG	AAGTG	NA
1A	19.439	Scaffold3010683	9702	GGAGA/G	G	G	G	G	G	G	G	G	NA	G	G	G	G	NA	G	GGAGA	NA	G	NA	G	G	NA	G	G	NA	NA	G	NA	G
1A	19.439	Scaffold3010683	9768	C/CAAG	CAAG	CAAG	CAAG	CAAG	CAAG	C	CAAG	CAAG	NA	CAAG	CAAG	CAAG	CAAG	NA	CAAG	C	CAAG	NA	NA	CAAG	CAAG	CAAG	CAAG	CAAG	CAAG	CAAG	CAAG	CAAG	NA
1A	19.439	Scaffold3010683	9994	G/GTTTTACTCCC	GTTTTACTCCC	GTTTTACTCCC	GTTTTACTCCC	GTTTTACTCCC	GTTTTACTCCC	NA	NA	NA	GTTTTACTCCC	GTTTTACTCCC	GTTTTACTCCC	GTTTTACTCCC	GTTTTACTCCC	NA	NA	G	GTTTTACTCCC	GTTTTACTCCC	GTTTTACTCCC	GTTTTACTCCC	GTTTTACTCCC	NA	GTTTTACTCCC	NA	NA	NA	GTTTTACTCCC	GTTTTACTCCC	NA
1A	19.439	Scaffold3010683	10156	T/TG	T	T	T	T	NA	T	NA	NA	NA	T	T	T	NA	NA	NA	TG	NA	NA	T	T	NA	NA	T	T	T	NA	TG	T	T
1A	19.439	Scaffold3010683	15673	TC/T	TC	TC	TC	NA	TC	TC	T	TC	NA	T	TC	TC	NA	NA	T	TC	T	NA	NA	NA	NA	TC	TC	TC	TC	TC	T	T	TC
1A	19.439	Scaffold3203156	1952	C/CA	C	CA	CA	NA	C	CA	C	CA	NA	CA	CA	CA	C	CA	CA	NA	C	C	CA	C	C	CA	CA	C	CA	CA	CA	CA	CA
1A	19.439	Scaffold3206463	2595	GGA/G	G	GGA	GGA	G	G	GGA	G	GGA	GGA	GGA	GGA	GGA	G	GGA	GGA	NA	GGA	GGA	GGA	G	NA	G	GGA	NA	NA	G	GGA	G	G
1A	19.439	Scaffold3206463	3062	GGCA/G	GGCA	GGCA	GGCA	GGCA	GGCA	GGCA	GGCA	GGCA	GGCA	GGCA	GGCA	GGCA	GGCA	GGCA	GGCA	GGCA	NA	NA	NA	GGCA	NA	G	NA	GGCA	NA	G	GGCA	G	G
1A	19.439	Scaffold3476093	19974	G/GT	GT	G	G	GT	G	NA	G	NA	G	G	G	G	GT	G	NA	G	G	NA	G	G	G	G	G	G	G	G	G	G	G
1A	19.439	Scaffold3476093	48935	CT/C	C	NA	NA	C	C	C	C	C	C	C	C	NA	C	C	C	NA	NA	NA	C	CT	C	CT	NA	C	NA	C	C	C	C
1A	19.439	Scaffold3476093	48954	GT/G	G	NA	NA	G	G	G	G	G	G	G	G	NA	G	G	G	NA	NA	NA	G	GT	G	GT	NA	G	NA	G	G	G	G
1A	19.439	Scaffold3476093	49238	A/AAATT	NA	NA	A	NA	NA	AAATT	AAATT	NA	AAATT	AAATT	AAATT	AAATT	A	NA	AAATT	A	NA	AAATT	NA	AAATT	AAATT	A	NA	A	A	NA	NA	AAATT	AAATT
1A	19.439	Scaffold3476093	52005	A/AC	A	A	A	A	NA	A	AC	NA	NA	NA	A	AC	NA	A	NA	A	NA	A	NA	A	A	A	A	NA	A	AC	NA	NA	NA
1A	19.439	Scaffold3966773	3021	C/CA	CA	CA	CA	CA	CA	CA	CA	CA	CA	CA	CA	CA	C	CA	CA	CA	C	CA	CA	CA	CA	CA	CA	C	CA	CA	CA	CA	CA
1A	19.439	Scaffold3966773	3637	CTG/C	CTG	C	C	CTG	CTG	C	C	C	NA	C	C	C	CTG	C	CTG	C	CTG	NA	C	NA	NA	CTG	C	CTG	C	NA	C	C	NA
1A	19.439	Scaffold3966773	18835	TTC/T	T	NA	T	T	TTC	T	TTC	T	NA	T	T	T	TTC	T	T	TTC	TTC	TTC	T	TTC	TTC	NA	T	TTC	TTC	T	TTC	T	T
1A	19.439	Scaffold3966773	19529	C/CT	CT	CT	CT	CT	C	CT	C	CT	CT	CT	CT	CT	C	CT	CT	NA	C	C	NA	C	CT	CT	CT	C	C	CT	C	CT	CT
1A	19.439	Scaffold3966773	19536	C/CT	CT	CT	CT	CT	C	CT	C	CT	CT	CT	CT	CT	C	CT	CT	NA	C	C	NA	C	CT	CT	CT	C	C	CT	C	CT	CT
1A	19.439	Scaffold3966773	19583	TTGATTAGTC/T	T	T	T	T	TTGATTAGTC	T	TTGATTAGTC	T	T	T	T	T	TTGATTAGTC	T	T	TTGATTAGTC	TTGATTAGTC	TTGATTAGTC	T	TTGATTAGTC	NA	T	T	TTGATTAGTC	TTGATTAGTC	NA	TTGATTAGTC	T	T
1A	19.439	Scaffold3966773	19684	C/CA	CA	CA	CA	CA	C	CA	C	CA	CA	CA	CA	CA	C	CA	CA	C	NA	C	CA	C	CA	CA	CA	C	CA	CA	NA	CA	CA
1A	19.439	Scaffold3966773	19880	AT/A	A	A	A	A	NA	A	AT	A	A	A	A	A	AT	A	A	AT	AT	AT	A	AT	AT	A	A	NA	AT	A	AT	A	A
1A	19.439	Scaffold3966773	26336	A/AC	AC	AC	NA	AC	NA	AC	A	AC	AC	AC	AC	AC	A	AC	AC	NA	NA	NA	AC	NA	A	AC	AC	NA	NA	AC	NA	AC	AC
1A	19.439	Scaffold3966773	26519	A/AC	AC	AC	AC	AC	NA	AC	NA	AC	AC	AC	AC	AC	AC	AC	AC	NA	A	AC	AC	NA	NA	AC	AC	NA	AC	AC	NA	AC	AC
1A	19.439	Scaffold3966773	26588	T/TA	TA	TA	TA	TA	T	TA	T	TA	TA	TA	TA	TA	NA	TA	TA	NA	NA	NA	TA	NA	NA	TA	TA	NA	NA	TA	NA	TA	TA
1A	19.439	Scaffold4068534	8530	ATG/A	ATG	ATG	NA	ATG	ATG	ATG	ATG	ATG	ATG	ATG	ATG	ATG	NA	ATG	ATG	ATG	ATG	A	NA	ATG	ATG	NA	NA	NA	ATG	A	NA	ATG	ATG
1A	19.439	Scaffold4068534	27412	TA/T	TA	NA	TA	TA	TA	NA	TA	NA	TA	TA	TA	TA	NA	TA	TA	TA	TA	T	TA	TA	TA	NA	NA	TA	TA	T	NA	TA	TA
1A	19.439	Scaffold4444023	7729	GA/G	G	G	G	G	GA	GA	G	GA	NA	G	G	G	G	G	GA	GA	NA	NA	NA	G	G	G	NA	G	G	G	G	G	G
1A	19.439	Scaffold4444023	10950	C/CT	CT	CT	CT	NA	C	C	CT	C	C	CT	CT	CT	CT	NA	C	C	CT	NA	NA	CT	C	NA	NA	C	NA	NA	CT	C	C
1A	19.439	Scaffold4444023	14983	TTTCAAACCAC/T	NA	T	T	T	TTTCAAACCAC	TTTCAAACCAC	T	NA	TTTCAAACCAC	T	T	T	T	T	TTTCAAACCAC	TTTCAAACCAC	NA	TTTCAAACCAC	TTTCAAACCAC	NA	T	T	NA	TTTCAAACCAC	T	T	T	NA	TTTCAAACCAC
1A	19.439	Scaffold4444023	15023	CATAAATGCAGTTG/C	C	C	C	C	CATAAATGCAGTTG	CATAAATGCAGTTG	C	CATAAATGCAGTTG	NA	C	C	C	C	C	CATAAATGCAGTTG	CATAAATGCAGTTG	NA	CATAAATGCAGTTG	CATAAATGCAGTTG	C	CATAAATGCAGTTG	C	NA	CATAAATGCAGTTG	C	C	C	NA	CATAAATGCAGTTG
1A	19.439	Scaffold4444023	15071	CT/C	C	C	C	C	CT	CT	C	CT	CT	C	C	C	C	C	CT	CT	C	CT	NA	C	C	C	NA	CT	C	C	C	C	CT
1A	19.439	Scaffold4444023	15523	G/GGTA	NA	G	G	G	G	G	GGTA	G	G	NA	NA	G	NA	G	G	G	NA	G	NA	G	GGTA	G	NA	G	NA	NA	G	G	G
1A	19.439	Scaffold4444023	15581	GGTT/G	NA	NA	GGTT	GGTT	GGTT	GGTT	NA	GGTT	GGTT	NA	GGTT	NA	G	NA	GGTT	GGTT	NA	GGTT	GGTT	NA	NA	GGTT	G	GGTT	G	G	G	NA	GGTT
1A	19.439	Scaffold4444023	18289	TA/T	T	T	T	T	TA	TA	T	TA	TA	T	T	T	T	T	TA	TA	NA	TA	NA	T	TA	T	T	TA	T	T	T	T	TA
1A	19.439	Scaffold4444023	19819	G/GGTT	NA	G	G	NA	G	G	G	G	G	G	NA	G	NA	G	G	GGTT	G	G	G	G	GGTT	G	G	G	G	G	G	G	G
1A	19.439	Scaffold4444023	20507	A/AT	NA	AT	AT	NA	A	A	AT	NA	A	AT	AT	AT	AT	AT	A	NA	AT	AT	NA	AT	NA	AT	AT	AT	AT	AT	AT	AT	NA
1A	19.439	Scaffold4444023	21909	CT/C	CT	C	C	NA	CT	CT	C	CT	CT	NA	C	C	NA	C	CT	CT	NA	CT	CT	C	CT	NA	C	CT	C	NA	C	C	CT
1A	19.439	Scaffold4444023	23162	G/GCGTA	G	G	G	G	G	G	G	G	G	G	G	G	NA	G	G	GCGTA	G	G	G	G	GCGTA	G	G	G	G	G	G	G	G
1A	19.439	Scaffold4983246	3029	C/CTCA	C	C	C	NA	CTCA	C	CTCA	C	CTCA	CTCA	C	C	C	C	NA	C	CTCA	NA	NA	NA	NA	NA	CTCA	NA	C	NA	CTCA	CTCA	C
1A	19.439	Scaffold5180690	2718	GTC/G	GTC	G	G	GTC	GTC	GTC	GTC	GTC	GTC	GTC	GTC	GTC	GTC	NA	GTC	GTC	NA	GTC	GTC	GTC	GTC	GTC	G	GTC	G	GTC	GTC	GTC	GTC
1A	19.439	Scaffold5875411	18055	CA/C	CA	CA	CA	CA	CA	CA	CA	CA	CA	CA	CA	CA	CA	CA	CA	CA	CA	CA	NA	CA	CA	CA	CA	CA	CA	C	CA	CA	CA
1A	19.439	Scaffold5875411	18279	C/CGTTGGCA	C	C	C	C	C	C	C	C	C	C	C	C	C	C	C	C	C	C	C	C	C	C	NA	C	C	C	CGTTGGCA	C	C
1A	19.439	Scaffold5875411	18335	CCGG/C	CCGG	CCGG	CCGG	CCGG	CCGG	CCGG	CCGG	CCGG	CCGG	CCGG	CCGG	CCGG	CCGG	CCGG	CCGG	CCGG	CCGG	CCGG	CCGG	CCGG	CCGG	CCGG	CCGG	NA	CCGG	CCGG	C	CCGG	CCGG
1A	19.439	Scaffold5875411	18339	T/TA	T	T	T	T	T	T	T	T	T	T	T	T	T	T	T	T	T	T	T	T	T	T	T	T	T	T	TA	T	T
1A	19.439	Scaffold5875411	18567	AT/A	AT	A	NA	AT	A	AT	AT	AT	A	NA	AT	NA	AT	A	AT	A	AT	AT	A	A	NA	A	NA	A	AT	AT	A	AT	A
1A	19.439	Scaffold5875411	18835	G/GA	GA	G	G	GA	GA	G	GA	G	GA	NA	G	G	GA	G	GA	G	GA	GA	GA	GA	NA	G	GA	G	G	G	NA	NA	G
1A	19.439	Scaffold5875411	18891	T/TA	TA	T	T	TA	T	T	T	T	T	T	T	T	TA	T	T	T	T	T	TA	T	T	T	T	T	T	NA	NA	T	T
1A	19.439	Scaffold5875411	19390	TTTCTTTC/T	T	TTTCTTTC	TTTCTTTC	T	TTTCTTTC	TTTCTTTC	TTTCTTTC	TTTCTTTC	TTTCTTTC	TTTCTTTC	TTTCTTTC	TTTCTTTC	NA	TTTCTTTC	TTTCTTTC	NA	TTTCTTTC	TTTCTTTC	NA	TTTCTTTC	TTTCTTTC	TTTCTTTC	NA	TTTCTTTC	TTTCTTTC	NA	NA	TTTCTTTC	TTTCTTTC
1A	19.439	Scaffold5875411	19397	CT/C	C	CT	CT	C	C	CT	CT	CT	C	CT	CT	CT	NA	CT	CT	NA	CT	CT	NA	NA	CT	CT	NA	CT	CT	NA	NA	NA	CT
1A	19.439	Scaffold5875411	19421	CCATGAATTGTG/C	C	CCATGAATTGTG	CCATGAATTGTG	C	CCATGAATTGTG	CCATGAATTGTG	C	CCATGAATTGTG	CCATGAATTGTG	CCATGAATTGTG	CCATGAATTGTG	CCATGAATTGTG	NA	CCATGAATTGTG	C	NA	C	CCATGAATTGTG	NA	CCATGAATTGTG	C	CCATGAATTGTG	CCATGAATTGTG	CCATGAATTGTG	CCATGAATTGTG	NA	NA	C	NA
1A	20.0125	Scaffold451732	20757	GGAGA/G	GGAGA	GGAGA	GGAGA	GGAGA	G	GGAGA	GGAGA	GGAGA	GGAGA	G	GGAGA	GGAGA	GGAGA	GGAGA	GGAGA	GGAGA	NA	NA	NA	GGAGA	GGAGA	GGAGA	GGAGA	GGAGA	GGAGA	GGAGA	GGAGA	G	GGAGA
1A	20.0125	Scaffold451732	24159	TC/T	T	T	T	T	T	T	T	T	NA	T	T	T	T	T	T	TC	T	T	T	NA	T	T	T	NA	T	TC	T	T	T
1A	20.0125	Scaffold451732	28033	TA/T	T	T	T	T	T	T	T	NA	T	NA	T	T	T	T	TA	TA	NA	T	T	T	T	T	T	T	T	TA	T	T	T
1A	20.0125	Scaffold1393027	10752	AGGAC/A	AGGAC	AGGAC	AGGAC	AGGAC	AGGAC	AGGAC	AGGAC	AGGAC	AGGAC	AGGAC	AGGAC	AGGAC	AGGAC	AGGAC	AGGAC	AGGAC	AGGAC	AGGAC	AGGAC	AGGAC	AGGAC	A	AGGAC	NA	AGGAC	A	AGGAC	A	AGGAC
1A	20.0125	Scaffold1393027	11763	CTAAACTCTAAATGCAGCTGG/C	C	CTAAACTCTAAATGCAGCTGG	CTAAACTCTAAATGCAGCTGG	C	C	CTAAACTCTAAATGCAGCTGG	C	CTAAACTCTAAATGCAGCTGG	CTAAACTCTAAATGCAGCTGG	CTAAACTCTAAATGCAGCTGG	CTAAACTCTAAATGCAGCTGG	CTAAACTCTAAATGCAGCTGG	C	CTAAACTCTAAATGCAGCTGG	CTAAACTCTAAATGCAGCTGG	CTAAACTCTAAATGCAGCTGG	C	CTAAACTCTAAATGCAGCTGG	CTAAACTCTAAATGCAGCTGG	C	CTAAACTCTAAATGCAGCTGG	CTAAACTCTAAATGCAGCTGG	CTAAACTCTAAATGCAGCTGG	CTAAACTCTAAATGCAGCTGG	CTAAACTCTAAATGCAGCTGG	CTAAACTCTAAATGCAGCTGG	CTAAACTCTAAATGCAGCTGG	CTAAACTCTAAATGCAGCTGG	C
1A	20.0125	Scaffold1393027	12026	T/TC	TC	T	T	NA	TC	T	TC	T	T	T	T	T	TC	T	TC	T	TC	TC	NA	NA	NA	NA	T	TC	T	NA	NA	TC	TC
1A	20.0125	Scaffold1393027	29946	T/TC	TC	T	T	TC	NA	T	TC	T	NA	T	T	T	TC	T	NA	T	NA	NA	NA	TC	NA	NA	T	NA	NA	T	T	NA	TC
1A	20.0125	Scaffold1393027	30324	CT/C	NA	CT	CT	C	C	CT	C	CT	CT	CT	CT	CT	NA	CT	CT	CT	NA	NA	CT	NA	CT	CT	CT	C	NA	CT	CT	CT	CT
1A	20.0125	Scaffold2805414	1174	TC/T	TC	TC	TC	TC	NA	TC	TC	T	TC	TC	NA	T	TC	TC	TC	TC	TC	TC	T	T	TC	T	NA	TC	TC	TC	TC	TC	TC
1A	20.0125	Scaffold2805414	1483	C/CT	C	C	C	C	NA	NA	C	NA	NA	C	C	C	C	C	C	C	C	C	C	C	C	C	NA	CT	C	NA	C	C	CT
1A	20.0125	Scaffold2805414	3283	AC/A	AC	AC	AC	AC	A	NA	AC	NA	A	AC	AC	AC	AC	AC	AC	AC	AC	NA	AC	AC	AC	AC	AC	A	AC	AC	AC	AC	NA
1A	20.0125	Scaffold2805414	4192	G/GA	G	G	G	G	NA	NA	G	NA	GA	G	G	G	G	G	G	G	G	G	G	G	G	NA	G	GA	G	NA	G	G	GA
1A	20.0125	Scaffold2805414	4254	GC/G	GC	GC	GC	GC	NA	GC	GC	NA	G	GC	GC	GC	GC	GC	GC	GC	GC	GC	GC	GC	GC	GC	GC	G	GC	NA	GC	GC	G
1A	20.0125	Scaffold2805414	4287	TATATACAA/T	TATATACAA	TATATACAA	TATATACAA	TATATACAA	NA	TATATACAA	TATATACAA	NA	TATATACAA	TATATACAA	NA	T	TATATACAA	TATATACAA	TATATACAA	TATATACAA	TATATACAA	TATATACAA	T	T	NA	NA	TATATACAA	TATATACAA	TATATACAA	TATATACAA	TATATACAA	TATATACAA	TATATACAA
1A	20.0125	Scaffold2805414	5368	TC/T	TC	TC	TC	TC	T	NA	TC	T	T	TC	NA	T	TC	TC	TC	NA	TC	TC	T	T	T	T	TC	T	TC	NA	TC	TC	T
1A	20.0125	Scaffold2805414	8670	TGAA/T	T	T	T	T	TGAA	NA	NA	TGAA	TGAA	TGAA	TGAA	TGAA	T	T	TGAA	TGAA	T	NA	TGAA	TGAA	TGAA	TGAA	T	TGAA	T	T	TGAA	TGAA	TGAA
1A	20.586	Scaffold108755	5534	T/TA	T	T	T	T	NA	T	T	T	TA	T	TA	NA	T	T	NA	T	T	T	NA	TA	T	T	NA	T	T	T	T	NA	T
1A	20.586	Scaffold1177203	17643	CCG/C	NA	C	CCG	CCG	CCG	C	CCG	CCG	NA	CCG	NA	C	CCG	C	CCG	CCG	CCG	NA	NA	C	CCG	CCG	NA	CCG	C	CCG	CCG	C	CCG
1A	20.586	Scaffold1177203	17884	ATG/A	ATG	A	ATG	ATG	ATG	A	ATG	ATG	A	ATG	A	A	ATG	A	ATG	ATG	NA	NA	NA	A	NA	ATG	NA	ATG	A	ATG	ATG	A	ATG
1A	20.586	Scaffold1177203	18137	T/TA	T	TA	NA	T	T	TA	T	T	TA	T	TA	TA	T	TA	T	T	T	NA	T	TA	TA	T	NA	T	TA	T	T	NA	T
1A	20.586	Scaffold1177203	18466	GGTC/G	G	GGTC	NA	G	G	GGTC	G	G	GGTC	G	NA	GGTC	G	GGTC	G	GGTC	G	NA	G	GGTC	GGTC	G	G	G	GGTC	GGTC	NA	GGTC	G
1A	20.586	Scaffold1177203	31085	G/GA	GA	GA	GA	GA	GA	GA	GA	NA	GA	NA	GA	GA	GA	GA	GA	G	NA	NA	NA	GA	GA	GA	GA	GA	GA	G	GA	NA	GA
1A	20.586	Scaffold1561002	14325	G/GT	NA	GT	GT	NA	GT	GT	GT	GT	GT	GT	GT	GT	NA	GT	GT	G	NA	GT	NA	GT	GT	GT	GT	NA	GT	G	NA	GT	GT
1A	20.586	Scaffold1561002	14333	T/TG	NA	TG	TG	NA	TG	TG	TG	TG	TG	TG	TG	TG	NA	TG	TG	T	NA	TG	NA	TG	TG	TG	TG	TG	TG	T	NA	TG	TG
1A	20.586	Scaffold1561002	14587	GCT/G	G	G	G	NA	G	G	G	G	G	G	G	G	G	G	G	GCT	G	G	NA	G	G	G	G	G	G	NA	G	G	G
1A	20.586	Scaffold1561002	14590	A/AC	AC	AC	AC	NA	AC	AC	AC	AC	AC	AC	AC	AC	AC	AC	AC	A	AC	AC	NA	AC	AC	AC	AC	AC	AC	NA	AC	AC	AC
1A	20.586	Scaffold1561002	14649	AAC/A	A	A	A	A	A	A	A	A	A	A	A	A	A	A	A	AAC	A	A	A	A	A	A	A	A	A	NA	A	A	A
1A	20.586	Scaffold1561002	14653	GA/G	G	G	G	G	G	G	G	G	G	G	G	G	G	G	G	GA	G	G	G	G	G	G	G	G	G	NA	G	G	G
1A	20.586	Scaffold1561002	14654	A/AG	AG	AG	AG	AG	AG	AG	AG	AG	AG	AG	AG	AG	AG	AG	AG	A	AG	AG	AG	AG	AG	AG	AG	AG	AG	NA	AG	AG	AG
1A	20.586	Scaffold1561002	14656	GAA/G	G	G	G	G	G	G	G	G	G	G	G	G	G	G	G	GAA	NA	G	G	G	G	G	G	G	G	G	G	G	G
1A	20.586	Scaffold1561002	14694	C/CA	CA	CA	CA	CA	CA	CA	CA	CA	CA	CA	CA	CA	CA	CA	CA	C	NA	NA	CA	CA	CA	CA	CA	CA	CA	NA	CA	CA	CA
1A	20.586	Scaffold1561002	15454	GTCTAGAC/G	G	G	G	G	G	G	G	G	G	G	G	G	G	G	G	GTCTAGAC	G	NA	G	G	G	G	G	G	G	GTCTAGAC	G	G	G
1A	20.586	Scaffold1561002	16052	C/CG	CG	CG	CG	CG	CG	CG	CG	CG	CG	CG	CG	CG	CG	CG	CG	C	CG	CG	CG	CG	CG	CG	CG	CG	CG	C	CG	CG	CG
1A	20.586	Scaffold1561002	16349	C/CCGATCTGCCTG	CCGATCTGCCTG	CCGATCTGCCTG	CCGATCTGCCTG	CCGATCTGCCTG	CCGATCTGCCTG	CCGATCTGCCTG	CCGATCTGCCTG	CCGATCTGCCTG	CCGATCTGCCTG	CCGATCTGCCTG	CCGATCTGCCTG	CCGATCTGCCTG	CCGATCTGCCTG	CCGATCTGCCTG	CCGATCTGCCTG	C	CCGATCTGCCTG	CCGATCTGCCTG	CCGATCTGCCTG	CCGATCTGCCTG	CCGATCTGCCTG	CCGATCTGCCTG	CCGATCTGCCTG	CCGATCTGCCTG	CCGATCTGCCTG	C	CCGATCTGCCTG	CCGATCTGCCTG	CCGATCTGCCTG
1A	20.586	Scaffold1805214	6247	G/GCT	G	NA	G	GCT	NA	NA	NA	NA	G	GCT	GCT	G	NA	NA	G	G	G	NA	NA	G	NA	NA	G	G	G	G	G	G	G
1A	20.586	Scaffold1805214	6249	G/GA	G	NA	G	NA	NA	NA	NA	NA	G	GA	GA	G	G	NA	G	G	G	G	NA	G	NA	NA	G	G	G	G	G	G	G
1A	20.586	Scaffold3840299	8913	A/AT	AT	AT	AT	AT	AT	AT	AT	A	AT	NA	AT	AT	AT	AT	AT	NA	NA	NA	NA	AT	AT	NA	AT	AT	AT	AT	AT	AT	AT
1A	20.586	Scaffold3840299	8926	AT/A	A	A	A	A	A	A	A	AT	A	NA	A	A	A	A	A	NA	NA	A	NA	A	A	NA	A	A	A	A	A	A	A
1A	20.586	Scaffold3840299	10028	CCACTA/C	C	C	C	C	C	C	C	CCACTA	C	C	C	C	C	C	C	CCACTA	CCACTA	C	C	C	C	C	C	C	C	C	C	C	C
1A	20.586	Scaffold3840299	10046	G/GA	GA	GA	GA	GA	GA	GA	GA	G	GA	NA	NA	GA	GA	GA	GA	NA	G	GA	GA	GA	GA	NA	GA	GA	GA	GA	GA	GA	GA
1A	20.586	Scaffold3840299	10403	GTCCCT/G	G	G	G	NA	G	G	G	GTCCCT	G	G	G	G	G	G	G	GTCCCT	NA	G	G	G	G	G	G	G	G	G	G	G	G
1A	20.586	Scaffold3840299	10413	A/ATG	ATG	ATG	ATG	ATG	ATG	ATG	ATG	A	ATG	ATG	ATG	ATG	ATG	ATG	ATG	A	NA	ATG	ATG	ATG	ATG	ATG	ATG	ATG	ATG	ATG	ATG	ATG	ATG
1A	20.586	Scaffold3840299	12413	GA/G	G	G	G	NA	NA	G	G	NA	G	G	G	G	G	G	G	GA	NA	G	NA	G	G	NA	G	G	G	G	NA	G	G
1A	20.586	Scaffold3840299	12479	CGAA/C	C	C	C	C	NA	C	C	CGAA	C	C	C	C	NA	C	C	NA	NA	C	C	C	C	C	C	C	C	C	C	C	C
1A	20.586	Scaffold3840299	13576	TG/T	T	T	T	T	NA	T	T	TG	T	T	T	T	NA	T	T	NA	TG	NA	NA	T	T	NA	T	T	T	T	T	T	T
1A	20.586	Scaffold3840299	25508	C/CG	NA	CG	CG	CG	CG	CG	CG	C	CG	CG	CG	CG	NA	NA	CG	C	NA	CG	CG	CG	CG	NA	CG	CG	CG	NA	CG	CG	CG
1A	20.586	Scaffold3840299	25580	T/TGCCAA	TGCCAA	TGCCAA	TGCCAA	TGCCAA	TGCCAA	TGCCAA	TGCCAA	T	TGCCAA	NA	TGCCAA	TGCCAA	NA	TGCCAA	TGCCAA	T	NA	TGCCAA	TGCCAA	TGCCAA	TGCCAA	NA	TGCCAA	TGCCAA	TGCCAA	NA	TGCCAA	TGCCAA	TGCCAA
1A	20.586	Scaffold5427860	8765	T/TGCTA	T	TGCTA	T	T	NA	TGCTA	T	T	TGCTA	T	NA	NA	T	NA	T	T	T	NA	T	TGCTA	T	T	NA	NA	TGCTA	T	T	TGCTA	TGCTA
1A	20.586	Scaffold5427860	18337	GAC/G	G	GAC	G	NA	G	GAC	G	G	GAC	G	GAC	GAC	G	GAC	G	GAC	G	GAC	G	GAC	GAC	NA	NA	G	GAC	GAC	G	GAC	G
1A	20.586	Scaffold5427860	18342	TAGA/T	T	TAGA	T	NA	T	TAGA	T	T	TAGA	T	TAGA	TAGA	T	TAGA	T	TAGA	T	TAGA	T	TAGA	TAGA	NA	NA	T	TAGA	TAGA	T	TAGA	T
1A	20.586	Scaffold5427860	18457	ACC/A	A	ACC	NA	A	A	ACC	NA	A	ACC	A	ACC	ACC	A	ACC	A	ACC	A	ACC	A	ACC	ACC	A	ACC	NA	ACC	ACC	A	NA	A
1A	20.586	Scaffold5427860	18468	A/AC	AC	A	NA	AC	AC	A	NA	AC	A	AC	A	A	AC	A	AC	A	AC	A	AC	A	A	AC	A	NA	A	A	AC	A	AC
1A	20.586	Scaffold6024287	4565	T/TCTAGGTC	TCTAGGTC	TCTAGGTC	TCTAGGTC	TCTAGGTC	TCTAGGTC	TCTAGGTC	TCTAGGTC	NA	TCTAGGTC	NA	TCTAGGTC	TCTAGGTC	TCTAGGTC	TCTAGGTC	TCTAGGTC	NA	TCTAGGTC	NA	NA	TCTAGGTC	NA	NA	TCTAGGTC	TCTAGGTC	TCTAGGTC	T	TCTAGGTC	TCTAGGTC	TCTAGGTC
1A	20.586	Scaffold6024287	4624	G/GTC	GTC	GTC	GTC	GTC	GTC	GTC	GTC	NA	GTC	GTC	GTC	GTC	GTC	NA	GTC	NA	GTC	NA	GTC	GTC	GTC	NA	GTC	GTC	GTC	G	GTC	GTC	GTC
1A	20.586	Scaffold6024287	5230	T/TA	T	TA	NA	T	T	T	T	T	T	T	TA	NA	T	TA	T	T	T	T	T	TA	T	TA	T	T	TA	T	T	T	T
1A	21.1595	Scaffold4564823	13025	T/TTC	TTC	TTC	TTC	TTC	TTC	TTC	TTC	T	TTC	TTC	TTC	TTC	TTC	TTC	TTC	NA	T	TTC	TTC	TTC	TTC	TTC	TTC	NA	TTC	TTC	TTC	TTC	TTC
1A	21.733	Scaffold272984	2919	CT/C	CT	C	C	CT	CT	CT	CT	CT	CT	CT	NA	CT	CT	C	CT	CT	CT	NA	NA	CT	CT	CT	C	CT	C	CT	CT	CT	CT
1A	21.733	Scaffold272984	4517	T/TATC	TATC	TATC	TATC	TATC	TATC	TATC	TATC	T	TATC	TATC	TATC	TATC	TATC	TATC	TATC	T	T	TATC	TATC	TATC	TATC	TATC	TATC	TATC	TATC	TATC	TATC	TATC	TATC
1A	21.733	Scaffold272984	4605	GT/G	GT	GT	GT	GT	GT	GT	G	GT	GT	GT	GT	GT	GT	GT	GT	GT	GT	GT	GT	GT	G	GT	GT	GT	GT	GT	GT	GT	GT
1A	21.733	Scaffold272984	37917	C/CT	CT	CT	CT	CT	CT	CT	CT	C	CT	CT	CT	CT	CT	CT	CT	C	NA	CT	CT	CT	CT	CT	CT	CT	CT	CT	CT	CT	CT
1A	21.733	Scaffold272984	37938	ATG/A	A	A	A	A	A	A	A	ATG	A	A	A	A	A	A	A	ATG	ATG	NA	A	A	A	A	A	A	A	A	A	A	A
1A	21.733	Scaffold272984	37959	GT/G	G	G	G	G	G	G	G	GT	G	G	G	G	G	G	G	NA	NA	NA	G	G	G	G	G	G	G	G	G	G	G
1A	21.733	Scaffold272984	38489	GA/G	GA	GA	GA	GA	GA	GA	GA	G	GA	GA	GA	GA	GA	GA	GA	GA	G	GA	GA	GA	GA	GA	GA	GA	GA	GA	GA	GA	GA
1A	21.733	Scaffold272984	38864	G/GT	GT	GT	GT	GT	GT	GT	GT	NA	GT	GT	GT	GT	GT	GT	GT	G	G	GT	GT	GT	GT	GT	GT	NA	GT	GT	GT	GT	GT
1A	21.733	Scaffold272984	38865	G/GT	GT	GT	GT	GT	GT	GT	GT	NA	GT	GT	GT	GT	GT	GT	GT	G	G	GT	GT	GT	GT	GT	GT	NA	GT	GT	GT	GT	GT
1A	21.733	Scaffold272984	38935	TA/T	T	T	T	T	T	T	T	NA	T	T	T	T	NA	NA	T	TA	TA	NA	T	T	T	T	T	NA	T	T	T	T	T
1A	21.733	Scaffold272984	38969	CA/C	C	C	C	C	C	C	C	CA	C	C	C	C	C	NA	C	CA	CA	C	C	C	C	C	C	C	C	C	C	C	C
1A	21.733	Scaffold272984	38993	T/TA	TA	TA	TA	TA	TA	TA	TA	T	TA	TA	TA	TA	TA	TA	NA	T	NA	TA	TA	TA	TA	TA	TA	TA	TA	TA	TA	TA	TA
1A	21.733	Scaffold272984	56930	TC/T	T	T	T	T	T	T	T	TC	NA	T	T	T	T	T	NA	TC	TC	NA	T	T	T	T	T	NA	T	T	T	T	T
1A	21.733	Scaffold272984	56934	TC/T	T	T	T	T	T	T	T	TC	NA	T	T	T	T	T	NA	TC	TC	T	T	T	T	T	T	NA	T	T	T	T	T
1A	21.733	Scaffold272984	57112	A/ATG	ATG	ATG	ATG	ATG	ATG	ATG	ATG	NA	ATG	ATG	ATG	ATG	ATG	ATG	ATG	A	A	ATG	ATG	ATG	ATG	ATG	ATG	ATG	ATG	ATG	ATG	ATG	ATG
1A	21.733	Scaffold272984	57113	T/TG	TG	TG	TG	TG	TG	TG	TG	T	TG	TG	TG	TG	TG	TG	TG	T	T	TG	TG	TG	TG	TG	TG	TG	NA	TG	TG	TG	TG
1A	21.733	Scaffold272984	57159	T/TC	T	T	TC	T	T	T	TC	T	T	T	TC	T	T	TC	TC	NA	T	TC	TC	T	TC	T	TC	T	TC	T	NA	T	T
1A	21.733	Scaffold272984	57161	C/CTT	CTT	CTT	C	CTT	CTT	CTT	C	C	CTT	CTT	C	CTT	NA	C	C	C	C	C	C	CTT	C	CTT	C	CTT	C	NA	NA	CTT	CTT
1A	21.733	Scaffold272984	57220	CG/C	C	C	NA	C	C	C	NA	CG	C	C	C	C	NA	C	C	NA	CG	C	C	C	C	C	C	C	NA	NA	C	C	C
1A	21.733	Scaffold2100641	6756	T/TA	T	NA	T	NA	T	NA	NA	T	T	T	NA	T	NA	NA	TA	NA	NA	T	NA	TA	T	NA	NA	T	T	T	T	NA	T
1A	21.733	Scaffold3012967	3000	ACGCGGACTGCGGC/A	A	A	A	A	A	NA	A	ACGCGGACTGCGGC	NA	A	A	A	A	NA	A	ACGCGGACTGCGGC	ACGCGGACTGCGGC	NA	ACGCGGACTGCGGC	A	NA	NA	A	NA	A	A	A	NA	A
1A	21.733	Scaffold3012967	3272	C/CCATTCGCCA	CCATTCGCCA	CCATTCGCCA	CCATTCGCCA	CCATTCGCCA	NA	CCATTCGCCA	CCATTCGCCA	C	CCATTCGCCA	CCATTCGCCA	NA	CCATTCGCCA	CCATTCGCCA	CCATTCGCCA	CCATTCGCCA	C	C	NA	CCATTCGCCA	CCATTCGCCA	NA	NA	CCATTCGCCA	CCATTCGCCA	CCATTCGCCA	CCATTCGCCA	CCATTCGCCA	CCATTCGCCA	CCATTCGCCA
1A	21.733	Scaffold3417226	35406	GTA/G	G	G	GTA	G	G	NA	G	NA	G	NA	G	G	G	G	G	NA	NA	NA	G	G	GTA	G	G	G	G	G	G	G	G
1A	22.87	Scaffold2278245	52968	T/TC	TC	TC	TC	TC	TC	TC	TC	T	TC	TC	TC	TC	TC	TC	TC	T	NA	TC	NA	TC	TC	NA	TC	TC	TC	NA	TC	TC	NA
1A	22.87	Scaffold2278245	53835	GT/G	G	G	GT	G	G	G	GT	GT	G	GT	GT	G	G	GT	GT	GT	GT	GT	G	G	G	G	GT	GT	G	G	G	G	GT
1A	22.87	Scaffold2278245	53932	TA/T	T	T	T	T	T	T	T	NA	T	T	T	T	T	T	T	TA	TA	NA	NA	T	T	T	T	T	T	T	T	T	T
1A	22.87	Scaffold2278245	54822	TTCTTC/T	T	T	T	T	T	T	T	T	T	T	T	T	T	T	T	TTCTTC	T	T	T	T	T	T	T	NA	T	T	T	T	T
1A	22.87	Scaffold2278245	55202	A/ATG	ATG	ATG	ATG	ATG	ATG	ATG	ATG	ATG	ATG	ATG	ATG	ATG	ATG	ATG	ATG	A	ATG	ATG	NA	ATG	ATG	ATG	ATG	ATG	ATG	ATG	ATG	ATG	ATG
1A	22.87	Scaffold2278245	55349	GATAT/G	G	G	G	G	NA	NA	NA	G	G	G	NA	G	G	G	G	GATAT	G	NA	G	G	G	G	G	NA	G	G	G	G	G
1A	22.87	Scaffold2278245	55379	GT/G	G	G	G	G	G	G	NA	G	G	G	G	G	NA	G	G	GT	NA	G	G	G	G	G	G	G	G	G	G	G	G
1A	22.87	Scaffold2278245	55383	C/CAA	CAA	CAA	CAA	CAA	CAA	CAA	CAA	CAA	CAA	CAA	CAA	CAA	NA	CAA	CAA	C	CAA	CAA	CAA	CAA	CAA	CAA	CAA	CAA	CAA	CAA	CAA	CAA	CAA
1A	22.87	Scaffold2278245	55390	ACC/A	A	A	A	A	A	A	A	A	A	A	A	A	NA	A	A	ACC	A	A	A	A	A	A	A	A	A	A	A	A	A
1A	22.87	Scaffold3071958	13367	A/AT	AT	AT	AT	AT	AT	AT	A	A	AT	A	AT	AT	AT	NA	NA	A	A	A	A	AT	A	AT	A	AT	AT	A	A	A	AT
1A	22.87	Scaffold3071958	13368	T/TA	T	T	TA	T	T	T	T	T	T	T	TA	T	T	TA	T	T	T	T	T	T	T	T	T	T	T	T	T	T	T
1A	22.87	Scaffold3071958	19601	T/TA	TA	TA	TA	TA	NA	TA	TA	T	TA	TA	TA	NA	TA	TA	TA	T	T	TA	NA	TA	TA	TA	TA	TA	TA	TA	TA	TA	TA
1A	22.87	Scaffold3071958	19602	CTTGG/C	C	C	C	C	NA	C	C	CTTGG	C	C	C	NA	C	C	C	CTTGG	CTTGG	C	NA	C	C	NA	C	C	C	C	C	C	C
1A	22.87	Scaffold3071958	19611	C/CTCT	CTCT	CTCT	CTCT	CTCT	CTCT	CTCT	CTCT	C	CTCT	CTCT	CTCT	NA	CTCT	CTCT	CTCT	C	C	CTCT	NA	CTCT	CTCT	NA	CTCT	CTCT	CTCT	CTCT	CTCT	CTCT	CTCT
1A	22.87	Scaffold3071958	21438	A/AC	NA	A	A	A	A	A	A	A	A	NA	A	A	A	A	AC	A	NA	A	NA	A	A	A	NA	A	A	A	NA	AC	NA
1A	24.007	Scaffold1884	13713	CATCAG/C	C	C	C	C	C	C	C	C	C	C	C	C	C	C	NA	CATCAG	C	NA	CATCAG	C	C	C	C	C	C	C	C	C	C
1A	24.007	Scaffold263742	25217	AT/A	AT	A	A	NA	A	NA	A	NA	NA	AT	AT	NA	A	NA	AT	NA	A	AT	NA	A	A	A	AT	AT	A	A	A	AT	A
1A	24.007	Scaffold263742	25283	A/AACC	NA	AACC	AACC	AACC	AACC	AACC	AACC	NA	NA	AACC	NA	NA	AACC	NA	AACC	NA	AACC	A	NA	AACC	AACC	AACC	A	AACC	AACC	AACC	AACC	AACC	AACC
1A	24.007	Scaffold263742	25356	GT/G	NA	G	G	G	G	G	G	G	G	NA	GT	G	G	GT	NA	NA	NA	GT	G	G	NA	G	NA	NA	NA	NA	G	G	NA
1A	24.007	Scaffold263742	25401	TAA/T	T	T	T	T	T	T	T	T	T	NA	NA	T	T	T	TAA	NA	T	T	T	T	T	T	NA	T	T	T	T	T	T
1A	24.007	Scaffold263742	25429	TGC/T	NA	T	T	T	NA	T	T	T	T	TGC	NA	T	NA	TGC	TGC	NA	TGC	TGC	NA	T	T	NA	TGC	T	NA	T	T	T	NA
1A	24.007	Scaffold263742	25437	GCCCCTCA/G	GCCCCTCA	G	G	G	G	G	G	G	G	GCCCCTCA	NA	G	NA	GCCCCTCA	GCCCCTCA	NA	NA	GCCCCTCA	NA	G	G	NA	GCCCCTCA	G	NA	G	G	G	G
1A	24.007	Scaffold263742	25590	TAC/T	T	TAC	TAC	TAC	TAC	TAC	TAC	NA	TAC	T	T	TAC	TAC	T	TAC	TAC	NA	T	NA	TAC	TAC	NA	T	TAC	TAC	NA	TAC	TAC	TAC
1A	24.007	Scaffold292782	35344	G/GT	NA	GT	GT	GT	GT	GT	GT	GT	GT	G	GT	GT	GT	NA	NA	NA	NA	GT	GT	GT	GT	GT	GT	NA	GT	GT	GT	GT	GT
1A	24.007	Scaffold292782	35370	C/CTT	CTT	CTT	NA	CTT	CTT	NA	CTT	CTT	CTT	CTT	CTT	CTT	CTT	CTT	C	CTT	NA	CTT	CTT	CTT	CTT	CTT	CTT	NA	CTT	CTT	CTT	NA	CTT
1A	24.007	Scaffold292782	35377	C/CT	CT	CT	NA	CT	CT	NA	CT	CT	CT	CT	CT	CT	CT	CT	C	CT	NA	CT	CT	CT	CT	CT	CT	NA	CT	CT	CT	CT	CT
1A	24.007	Scaffold791862	1418	A/ATC	ATC	NA	A	ATC	ATC	A	ATC	ATC	NA	NA	A	A	ATC	A	ATC	A	NA	A	NA	ATC	A	ATC	NA	ATC	ATC	ATC	A	ATC	ATC
1A	24.007	Scaffold2413311	7328	C/CG	CG	CG	CG	CG	CG	CG	NA	CG	CG	CG	CG	CG	CG	CG	CG	C	CG	CG	NA	CG	CG	CG	CG	CG	CG	CG	CG	CG	CG
1A	24.007	Scaffold2426167	7474	AGCAGCG/A	A	A	A	A	A	A	NA	A	A	A	A	A	NA	NA	A	AGCAGCG	NA	NA	NA	A	A	A	A	A	A	A	A	A	A
1A	24.007	Scaffold2758288	8375	GT/G	G	G	G	G	G	G	G	G	G	G	G	G	G	G	G	GT	G	G	G	G	G	G	NA	G	G	G	G	G	G
1A	24.007	Scaffold4630167	1749	A/AAC	NA	AAC	NA	AAC	NA	AAC	NA	NA	NA	A	AAC	AAC	A	AAC	AAC	NA	AAC	AAC	AAC	AAC	NA	AAC	AAC	NA	NA	AAC	NA	AAC	AAC
1A	24.007	Scaffold5354582	6933	G/GA	GA	GA	GA	GA	GA	GA	GA	GA	GA	GA	GA	GA	GA	GA	NA	G	NA	NA	NA	GA	GA	NA	NA	GA	GA	GA	NA	GA	GA
1A	24.007	Scaffold5354582	7043	AGAAG/A	A	A	AGAAG	A	A	A	A	A	A	AGAAG	AGAAG	AGAAG	A	AGAAG	A	AGAAG	A	NA	A	A	A	A	AGAAG	A	A	A	AGAAG	A	A
1A	24.007	Scaffold5354582	7071	G/GTACCATTTT	GTACCATTTT	GTACCATTTT	GTACCATTTT	GTACCATTTT	GTACCATTTT	GTACCATTTT	GTACCATTTT	GTACCATTTT	GTACCATTTT	GTACCATTTT	GTACCATTTT	GTACCATTTT	GTACCATTTT	GTACCATTTT	GTACCATTTT	G	GTACCATTTT	NA	GTACCATTTT	GTACCATTTT	GTACCATTTT	GTACCATTTT	GTACCATTTT	GTACCATTTT	GTACCATTTT	GTACCATTTT	GTACCATTTT	GTACCATTTT	GTACCATTTT
1A	24.007	Scaffold5354582	7572	G/GCAAGGC	GCAAGGC	GCAAGGC	GCAAGGC	GCAAGGC	GCAAGGC	NA	GCAAGGC	GCAAGGC	GCAAGGC	GCAAGGC	GCAAGGC	GCAAGGC	GCAAGGC	GCAAGGC	GCAAGGC	G	GCAAGGC	GCAAGGC	GCAAGGC	GCAAGGC	GCAAGGC	GCAAGGC	GCAAGGC	GCAAGGC	GCAAGGC	GCAAGGC	GCAAGGC	GCAAGGC	GCAAGGC
1A	24.007	Scaffold5354582	11064	TCGC/T	T	NA	T	T	T	T	T	T	T	TCGC	TCGC	TCGC	T	TCGC	T	TCGC	NA	NA	T	T	T	T	TCGC	T	T	NA	NA	T	T
1A	24.007	Scaffold5354582	18487	A/ATG	A	A	ATG	A	NA	A	A	A	A	ATG	NA	ATG	A	ATG	NA	A	NA	NA	NA	A	A	A	ATG	A	A	A	A	A	A
1A	25.144	Scaffold333411	1397	GT/G	GT	GT	GT	GT	GT	GT	GT	NA	GT	GT	GT	G	GT	GT	GT	GT	GT	GT	GT	GT	GT	GT	GT	GT	G	GT	GT	GT	GT
1A	25.144	Scaffold1049939	6487	AG/A	AG	AG	AG	AG	AG	NA	AG	NA	AG	AG	AG	AG	A	AG	NA	AG	NA	NA	AG	NA	AG	AG	NA	AG	AG	AG	A	AG	AG
1A	26.281	Scaffold34228	27501	CATAGT/C	NA	CATAGT	NA	C	CATAGT	NA	NA	CATAGT	NA	C	CATAGT	C	CATAGT	NA	NA	CATAGT	NA	NA	NA	NA	CATAGT	CATAGT	NA	NA	NA	NA	CATAGT	C	CATAGT
1A	26.281	Scaffold34228	27509	AAAT/A	NA	AAAT	A	A	AAAT	NA	NA	AAAT	A	A	AAAT	A	AAAT	NA	NA	AAAT	NA	NA	NA	A	AAAT	AAAT	NA	A	A	NA	AAAT	A	AAAT
1A	26.281	Scaffold34228	28236	A/AGGAGGAGGG	AGGAGGAGGG	AGGAGGAGGG	AGGAGGAGGG	AGGAGGAGGG	AGGAGGAGGG	AGGAGGAGGG	A	AGGAGGAGGG	AGGAGGAGGG	AGGAGGAGGG	AGGAGGAGGG	AGGAGGAGGG	NA	AGGAGGAGGG	A	A	AGGAGGAGGG	NA	AGGAGGAGGG	AGGAGGAGGG	A	A	AGGAGGAGGG	NA	AGGAGGAGGG	AGGAGGAGGG	A	AGGAGGAGGG	AGGAGGAGGG
1A	26.281	Scaffold34228	28545	GC/G	G	G	NA	G	G	G	GC	G	G	G	G	G	G	G	GC	GC	G	G	G	G	GC	GC	G	G	G	G	GC	G	G
1A	26.281	Scaffold34228	28548	G/GC	GC	GC	NA	GC	GC	GC	G	GC	GC	GC	GC	GC	GC	GC	G	G	GC	GC	GC	GC	G	G	GC	NA	GC	GC	G	GC	GC
1A	26.281	Scaffold34228	28563	AC/A	A	NA	NA	A	A	A	AC	A	A	A	A	A	A	A	AC	AC	A	A	A	A	AC	AC	A	A	A	A	AC	A	A
1A	26.281	Scaffold34228	28565	ATT/A	A	NA	NA	A	A	A	ATT	A	A	A	A	A	A	A	ATT	ATT	A	A	A	A	ATT	ATT	A	A	A	A	ATT	A	A
1A	26.281	Scaffold34228	28846	C/CA	CA	CA	CA	CA	CA	CA	C	CA	CA	CA	CA	CA	CA	CA	C	C	NA	NA	NA	CA	C	C	NA	CA	CA	CA	C	CA	CA
1A	26.281	Scaffold34228	29468	GCGTA/G	G	G	G	G	G	NA	GCGTA	G	G	G	G	G	G	G	GCGTA	GCGTA	G	NA	G	G	GCGTA	GCGTA	NA	GCGTA	G	G	GCGTA	G	G
1A	26.281	Scaffold34228	29661	CTAG/C	C	C	C	C	C	C	CTAG	C	C	C	C	C	C	C	CTAG	CTAG	C	NA	C	C	NA	NA	C	C	C	C	NA	C	C
1A	26.281	Scaffold34228	30003	C/CGAGAGGCT	CGAGAGGCT	CGAGAGGCT	CGAGAGGCT	CGAGAGGCT	CGAGAGGCT	NA	C	CGAGAGGCT	NA	CGAGAGGCT	CGAGAGGCT	CGAGAGGCT	CGAGAGGCT	CGAGAGGCT	C	C	CGAGAGGCT	CGAGAGGCT	NA	CGAGAGGCT	C	C	CGAGAGGCT	CGAGAGGCT	NA	NA	C	CGAGAGGCT	NA
1A	26.281	Scaffold34228	30075	ATG/A	A	A	A	A	A	A	NA	A	A	A	A	A	A	A	ATG	ATG	A	NA	A	A	ATG	ATG	A	A	NA	NA	NA	A	NA
1A	26.281	Scaffold169846	6257	CTTT/C	CTTT	C	C	CTTT	CTTT	C	CTTT	C	CTTT	CTTT	C	C	NA	NA	C	CTTT	C	NA	C	CTTT	CTTT	C	C	C	C	C	CTTT	C	C
1A	26.281	Scaffold173537	6643	TG/T	T	NA	NA	T	NA	T	T	T	NA	TG	T	T	T	TG	T	T	NA	NA	T	NA	T	T	T	NA	T	NA	T	T	TG
1A	26.281	Scaffold173537	6673	A/AT	AT	NA	NA	AT	AT	NA	NA	NA	NA	A	A	A	AT	AT	NA	AT	AT	NA	NA	A	NA	AT	AT	A	AT	NA	AT	AT	NA
1A	26.281	Scaffold173537	12900	T/TG	TG	TG	TG	TG	TG	TG	T	TG	TG	TG	TG	TG	TG	TG	NA	T	TG	TG	NA	NA	T	T	TG	TG	TG	TG	T	TG	TG
1A	26.281	Scaffold173537	13218	CTCCGACTTTAGATG/C	CTCCGACTTTAGATG	CTCCGACTTTAGATG	CTCCGACTTTAGATG	NA	CTCCGACTTTAGATG	NA	CTCCGACTTTAGATG	C	CTCCGACTTTAGATG	CTCCGACTTTAGATG	C	CTCCGACTTTAGATG	CTCCGACTTTAGATG	NA	NA	NA	NA	C	CTCCGACTTTAGATG	NA	CTCCGACTTTAGATG	CTCCGACTTTAGATG	NA	NA	CTCCGACTTTAGATG	NA	CTCCGACTTTAGATG	C	CTCCGACTTTAGATG
1A	26.281	Scaffold173537	13436	AAATT/A	A	AAATT	A	A	A	A	AAATT	A	A	A	A	A	A	A	NA	AAATT	A	A	A	A	AAATT	NA	A	A	A	A	AAATT	A	A
1A	26.281	Scaffold173537	13801	CA/C	C	NA	C	C	C	C	CA	C	C	C	C	C	C	C	NA	CA	C	C	C	C	CA	CA	C	C	C	C	CA	C	C
1A	26.281	Scaffold173537	20347	CGTAGT/C	C	C	C	C	C	C	CGTAGT	C	C	C	C	C	C	C	C	NA	C	C	C	C	NA	NA	C	C	C	C	CGTAGT	C	C
1A	26.281	Scaffold173537	21843	T/TG	TG	TG	TG	TG	TG	TG	T	TG	TG	TG	TG	TG	TG	TG	T	T	TG	NA	TG	NA	NA	NA	TG	TG	TG	TG	T	TG	TG
1A	26.281	Scaffold173537	27673	G/GA	GA	GA	GA	GA	NA	GA	G	GA	GA	GA	GA	GA	GA	GA	G	G	GA	GA	GA	GA	G	NA	GA	GA	GA	GA	NA	GA	GA
1A	26.281	Scaffold173537	36950	ATTT/A	ATTT	ATTT	ATTT	NA	ATTT	ATTT	A	NA	ATTT	ATTT	ATTT	NA	NA	NA	NA	NA	ATTT	NA	NA	ATTT	ATTT	NA	A	ATTT	ATTT	ATTT	ATTT	NA	NA
1A	26.281	Scaffold173537	58382	C/CCCCA	CCCCA	CCCCA	CCCCA	CCCCA	CCCCA	CCCCA	NA	CCCCA	CCCCA	CCCCA	CCCCA	CCCCA	CCCCA	CCCCA	NA	C	NA	CCCCA	CCCCA	NA	NA	NA	CCCCA	CCCCA	CCCCA	CCCCA	C	CCCCA	NA
1A	26.281	Scaffold173537	71734	CCGTCATCCGAT/C	C	C	C	C	C	C	CCGTCATCCGAT	C	C	C	C	C	C	C	CCGTCATCCGAT	CCGTCATCCGAT	NA	NA	C	NA	NA	CCGTCATCCGAT	C	C	C	C	CCGTCATCCGAT	C	C
1A	26.281	Scaffold393971	638	A/AC	NA	A	A	A	A	A	AC	A	A	A	A	A	NA	A	NA	A	NA	AC	NA	A	NA	A	AC	A	A	NA	NA	NA	A
1A	26.281	Scaffold792956	15582	T/TCTTCATGCAGCCAACGCTG	TCTTCATGCAGCCAACGCTG	TCTTCATGCAGCCAACGCTG	TCTTCATGCAGCCAACGCTG	TCTTCATGCAGCCAACGCTG	TCTTCATGCAGCCAACGCTG	TCTTCATGCAGCCAACGCTG	TCTTCATGCAGCCAACGCTG	TCTTCATGCAGCCAACGCTG	TCTTCATGCAGCCAACGCTG	TCTTCATGCAGCCAACGCTG	TCTTCATGCAGCCAACGCTG	TCTTCATGCAGCCAACGCTG	TCTTCATGCAGCCAACGCTG	TCTTCATGCAGCCAACGCTG	T	T	TCTTCATGCAGCCAACGCTG	NA	TCTTCATGCAGCCAACGCTG	NA	TCTTCATGCAGCCAACGCTG	TCTTCATGCAGCCAACGCTG	TCTTCATGCAGCCAACGCTG	TCTTCATGCAGCCAACGCTG	TCTTCATGCAGCCAACGCTG	TCTTCATGCAGCCAACGCTG	TCTTCATGCAGCCAACGCTG	TCTTCATGCAGCCAACGCTG	TCTTCATGCAGCCAACGCTG
1A	26.281	Scaffold792956	15814	AG/A	A	AG	AG	AG	A	AG	AG	AG	AG	A	NA	AG	AG	AG	AG	AG	AG	A	A	AG	AG	A	A	AG	AG	A	AG	AG	AG
1A	26.281	Scaffold792956	16256	G/GCCA	G	NA	G	G	G	G	NA	NA	G	G	G	GCCA	G	G	G	NA	NA	G	G	G	G	G	NA	GCCA	G	G	G	GCCA	GCCA
1A	26.281	Scaffold792956	16258	AT/A	AT	NA	AT	AT	AT	AT	NA	NA	AT	AT	AT	A	AT	AT	AT	AT	NA	AT	AT	AT	AT	AT	AT	A	AT	AT	AT	A	A
1A	26.281	Scaffold1151958	17712	C/CTA	CTA	CTA	CTA	NA	CTA	CTA	CTA	NA	NA	CTA	NA	NA	NA	CTA	CTA	CTA	CTA	NA	CTA	CTA	CTA	CTA	C	NA	NA	NA	NA	C	NA
1A	26.281	Scaffold1151958	31295	AGTCG/A	AGTCG	A	A	NA	AGTCG	AGTCG	AGTCG	NA	AGTCG	AGTCG	A	AGTCG	AGTCG	NA	AGTCG	NA	NA	AGTCG	AGTCG	NA	NA	AGTCG	AGTCG	NA	A	AGTCG	AGTCG	AGTCG	AGTCG
1A	26.281	Scaffold1716759	4495	GC/G	NA	NA	GC	G	G	NA	NA	GC	NA	G	NA	G	G	NA	G	G	G	NA	NA	G	G	G	G	GC	NA	NA	GC	GC	G
1A	26.281	Scaffold1716759	4606	CTG/C	C	C	NA	C	C	C	CTG	C	C	C	C	NA	C	C	C	C	NA	NA	NA	C	C	C	C	C	C	C	NA	C	C
1A	26.281	Scaffold1716759	4609	C/CT	CT	CT	NA	CT	CT	CT	C	CT	CT	CT	CT	NA	CT	CT	CT	CT	NA	NA	NA	CT	CT	CT	CT	CT	CT	CT	NA	CT	CT
1A	26.281	Scaffold1716759	14836	A/AT	AT	AT	AT	AT	AT	AT	NA	AT	AT	AT	AT	AT	AT	AT	AT	NA	AT	AT	AT	AT	NA	A	AT	AT	AT	AT	A	AT	AT
1A	26.281	Scaffold1716759	15007	A/AT	AT	AT	AT	AT	AT	AT	A	AT	AT	AT	AT	AT	AT	NA	AT	NA	AT	AT	AT	AT	A	A	AT	AT	AT	AT	A	NA	AT
1A	26.281	Scaffold1716759	15008	C/CT	CT	CT	CT	CT	CT	CT	C	CT	CT	CT	CT	CT	CT	NA	CT	NA	CT	CT	CT	CT	C	C	CT	CT	CT	CT	C	NA	CT
1A	26.281	Scaffold1716759	15593	AC/A	A	A	A	A	A	A	AC	A	A	A	A	A	A	A	A	AC	A	A	A	A	NA	AC	A	A	A	A	AC	AC	A
1A	26.281	Scaffold1716759	15742	GA/G	G	G	G	G	G	G	NA	NA	G	G	G	G	G	G	G	GA	G	G	NA	G	NA	GA	G	G	G	G	GA	G	G
1A	26.281	Scaffold1716759	16322	AG/A	A	A	A	A	A	A	AG	A	A	A	A	A	A	NA	A	NA	A	A	NA	A	AG	AG	A	A	NA	A	AG	AG	A
1A	26.281	Scaffold1841455	18463	CA/C	C	CA	NA	C	C	C	CA	C	C	CA	C	C	C	C	NA	CA	C	NA	NA	CA	CA	CA	C	C	C	C	CA	C	C
1A	26.281	Scaffold1841455	18488	AT/A	A	A	NA	A	A	A	AT	NA	A	AT	A	A	A	A	AT	AT	A	A	A	A	AT	AT	A	A	A	A	AT	A	A
1A	26.281	Scaffold1841455	18538	ATTAT/A	A	A	A	A	A	A	ATTAT	A	A	A	A	A	A	NA	ATTAT	NA	A	A	A	A	NA	ATTAT	A	A	A	A	ATTAT	A	A
1A	26.281	Scaffold1841455	18759	AAAAAAGAATTCATTCTTTC/A	A	AAAAAAGAATTCATTCTTTC	A	NA	A	A	AAAAAAGAATTCATTCTTTC	A	NA	NA	A	A	NA	A	AAAAAAGAATTCATTCTTTC	AAAAAAGAATTCATTCTTTC	A	NA	NA	AAAAAAGAATTCATTCTTTC	AAAAAAGAATTCATTCTTTC	AAAAAAGAATTCATTCTTTC	A	A	A	NA	AAAAAAGAATTCATTCTTTC	A	A
1A	26.281	Scaffold1841455	18778	CA/C	C	C	C	NA	C	NA	CA	C	CA	CA	C	C	NA	NA	CA	CA	C	NA	NA	C	CA	CA	C	NA	C	NA	CA	C	CA
1A	26.281	Scaffold1841455	33523	A/AC	AC	AC	AC	AC	AC	AC	A	AC	AC	AC	NA	AC	AC	NA	NA	A	NA	AC	AC	AC	A	A	AC	AC	AC	AC	A	AC	AC
1A	26.281	Scaffold1841455	35099	CTG/C	C	C	C	C	C	C	CTG	C	C	C	NA	C	NA	C	CTG	CTG	C	C	C	C	CTG	CTG	C	NA	C	C	CTG	C	C
1A	26.281	Scaffold1841455	35135	GC/G	G	G	G	G	G	G	GC	G	G	G	NA	G	G	G	GC	GC	NA	G	G	GC	GC	GC	G	G	NA	G	GC	G	G
1A	26.281	Scaffold1841455	36139	C/CA	CA	CA	CA	CA	CA	CA	C	CA	CA	CA	CA	CA	CA	CA	C	C	CA	CA	CA	CA	NA	C	CA	CA	CA	CA	NA	CA	CA
1A	26.281	Scaffold1841455	36202	C/CTA	CTA	CTA	CTA	CTA	CTA	CTA	C	CTA	CTA	CTA	CTA	CTA	CTA	CTA	C	C	CTA	CTA	CTA	CTA	C	C	CTA	CTA	CTA	CTA	C	CTA	CTA
1A	26.281	Scaffold1841455	36349	A/ATC	ATC	ATC	ATC	ATC	ATC	ATC	A	ATC	ATC	ATC	ATC	ATC	ATC	ATC	A	A	ATC	ATC	ATC	ATC	A	A	ATC	ATC	ATC	ATC	NA	ATC	ATC
1A	26.281	Scaffold1841455	37112	GCA/G	G	G	G	G	G	G	GCA	G	G	G	G	G	G	G	GCA	GCA	G	G	G	G	GCA	GCA	G	G	G	G	GCA	G	G
1A	26.281	Scaffold1841455	37168	CG/C	C	C	C	C	C	C	CG	C	C	C	C	C	C	C	CG	CG	C	C	NA	C	CG	CG	C	C	C	C	CG	C	C
1A	26.281	Scaffold1893185	17022	TG/T	T	T	T	T	T	T	TG	TG	NA	NA	T	NA	T	NA	TG	TG	TG	NA	NA	NA	TG	NA	NA	TG	T	T	TG	TG	T
1A	26.281	Scaffold1893185	18765	G/GT	GT	GT	GT	GT	GT	GT	G	GT	GT	GT	GT	GT	GT	GT	NA	GT	NA	NA	NA	GT	G	GT	GT	GT	GT	GT	G	GT	GT
1A	26.281	Scaffold2100768	2256	CCCCCTT/C	C	C	C	C	C	C	CCCCCTT	C	C	C	C	C	C	C	CCCCCTT	CCCCCTT	C	C	NA	NA	CCCCCTT	CCCCCTT	C	C	C	C	NA	C	C
1A	26.281	Scaffold2100768	3676	AG/A	A	A	A	A	A	A	AG	A	A	A	A	A	A	A	AG	AG	A	A	NA	A	AG	NA	NA	A	NA	NA	NA	A	A
1A	26.281	Scaffold2100768	3710	GAAA/G	G	G	G	G	G	G	GAAA	G	G	G	G	G	G	G	GAAA	GAAA	G	G	G	G	GAAA	GAAA	G	G	G	G	NA	G	G
1A	26.281	Scaffold2100768	6028	AC/A	A	A	A	A	A	A	AC	A	A	A	A	A	A	A	A	NA	NA	NA	NA	A	AC	NA	A	A	A	A	AC	A	A
1A	26.281	Scaffold2100768	6088	G/GTCATAAC	GTCATAAC	GTCATAAC	GTCATAAC	GTCATAAC	GTCATAAC	GTCATAAC	G	GTCATAAC	GTCATAAC	GTCATAAC	GTCATAAC	GTCATAAC	GTCATAAC	GTCATAAC	NA	NA	GTCATAAC	GTCATAAC	NA	GTCATAAC	NA	NA	GTCATAAC	GTCATAAC	GTCATAAC	GTCATAAC	G	GTCATAAC	GTCATAAC
1A	26.281	Scaffold2100768	6254	GT/G	G	G	G	G	G	G	GT	G	NA	G	G	G	G	G	GT	GT	NA	NA	G	G	GT	GT	G	G	G	G	GT	G	G
1A	26.281	Scaffold2100768	6281	G/GAACGAC	GAACGAC	GAACGAC	GAACGAC	GAACGAC	GAACGAC	GAACGAC	G	GAACGAC	GAACGAC	GAACGAC	GAACGAC	GAACGAC	GAACGAC	GAACGAC	G	G	NA	NA	GAACGAC	GAACGAC	G	G	GAACGAC	GAACGAC	GAACGAC	GAACGAC	G	GAACGAC	GAACGAC
1A	26.281	Scaffold2100768	6286	TC/T	T	T	T	T	T	T	TC	T	T	T	T	T	T	T	TC	TC	NA	NA	T	T	TC	TC	NA	T	T	NA	TC	T	T
1A	26.281	Scaffold2100768	6290	G/GCT	GCT	GCT	GCT	GCT	GCT	GCT	G	GCT	GCT	GCT	GCT	GCT	GCT	GCT	G	G	NA	NA	GCT	GCT	G	G	NA	GCT	GCT	NA	G	GCT	GCT
1A	26.281	Scaffold2100768	6292	G/GAAC	GAAC	GAAC	GAAC	GAAC	GAAC	GAAC	G	GAAC	GAAC	GAAC	GAAC	GAAC	GAAC	GAAC	G	G	NA	NA	GAAC	GAAC	G	G	NA	GAAC	GAAC	NA	G	GAAC	GAAC
1A	26.281	Scaffold2100768	6727	GTT/G	G	G	G	G	NA	G	GTT	NA	G	NA	G	G	G	G	GTT	GTT	G	NA	NA	G	GTT	GTT	G	G	G	G	NA	G	G
1A	26.281	Scaffold2100768	6740	A/AG	AG	AG	AG	AG	NA	AG	A	NA	AG	NA	AG	AG	AG	AG	A	A	AG	NA	NA	AG	A	NA	AG	AG	AG	AG	NA	AG	AG
1A	26.281	Scaffold2100768	17265	GTTTAAAC/G	G	G	G	G	G	G	GTTTAAAC	G	G	G	G	G	G	G	GTTTAAAC	GTTTAAAC	G	G	G	G	GTTTAAAC	GTTTAAAC	G	G	G	G	GTTTAAAC	G	G
1A	26.281	Scaffold2100768	17350	C/CATGCTTAAGCAT	CATGCTTAAGCAT	CATGCTTAAGCAT	CATGCTTAAGCAT	CATGCTTAAGCAT	CATGCTTAAGCAT	CATGCTTAAGCAT	C	CATGCTTAAGCAT	CATGCTTAAGCAT	CATGCTTAAGCAT	CATGCTTAAGCAT	CATGCTTAAGCAT	CATGCTTAAGCAT	CATGCTTAAGCAT	NA	C	CATGCTTAAGCAT	CATGCTTAAGCAT	CATGCTTAAGCAT	CATGCTTAAGCAT	C	C	CATGCTTAAGCAT	CATGCTTAAGCAT	CATGCTTAAGCAT	CATGCTTAAGCAT	C	CATGCTTAAGCAT	CATGCTTAAGCAT
1A	26.281	Scaffold2233158	28533	AG/A	A	A	A	A	A	A	A	A	A	A	A	A	A	A	AG	NA	A	A	A	A	A	A	A	A	A	A	A	A	A
1A	26.281	Scaffold2233158	51035	TA/T	T	T	T	T	NA	T	T	T	T	T	T	T	T	T	TA	TA	NA	NA	NA	T	T	T	T	T	T	T	T	T	T
1A	26.281	Scaffold2233158	51051	C/CTTA	CTTA	CTTA	CTTA	CTTA	NA	CTTA	CTTA	CTTA	CTTA	CTTA	CTTA	CTTA	CTTA	CTTA	C	C	NA	NA	CTTA	CTTA	CTTA	CTTA	CTTA	CTTA	CTTA	CTTA	CTTA	CTTA	CTTA
1A	26.281	Scaffold2233158	51419	G/GA	G	GA	GA	NA	GA	NA	GA	GA	GA	NA	G	GA	GA	G	G	G	GA	GA	NA	GA	GA	GA	G	GA	GA	GA	G	GA	GA
1A	26.281	Scaffold2439003	9703	C/CG	CG	CG	C	NA	NA	C	NA	CG	C	CG	CG	CG	C	C	C	NA	CG	NA	CG	C	CG	CG	CG	CG	C	CG	CG	CG	CG
1A	26.281	Scaffold2439003	9975	G/GT	GT	GT	G	G	GT	G	NA	GT	G	GT	GT	GT	G	G	NA	G	NA	GT	GT	G	GT	NA	GT	GT	G	GT	GT	GT	GT
1A	26.281	Scaffold2439003	10354	T/TA	T	TA	TA	TA	TA	TA	TA	TA	TA	TA	TA	TA	TA	TA	T	T	TA	TA	TA	TA	TA	TA	TA	TA	TA	TA	T	TA	TA
1A	26.281	Scaffold2439003	10361	AC/A	A	AC	NA	AC	AC	AC	AC	AC	AC	AC	AC	AC	AC	AC	AC	AC	AC	AC	AC	AC	A	AC	AC	AC	AC	AC	A	AC	AC
1A	26.281	Scaffold2439003	11061	AGAGTCATCG/A	A	A	A	A	A	A	NA	A	A	A	A	A	A	A	NA	NA	A	A	A	A	AGAGTCATCG	A	A	A	A	A	NA	A	A
1A	26.281	Scaffold2439003	11385	GA/G	NA	G	GA	GA	GA	GA	NA	G	NA	NA	NA	G	GA	GA	GA	GA	G	GA	GA	GA	GA	NA	GA	G	NA	GA	GA	G	G
1A	26.281	Scaffold2618881	26066	GA/G	G	G	G	G	G	G	G	G	G	G	G	NA	NA	G	GA	GA	G	NA	G	NA	NA	NA	G	GA	NA	G	G	G	NA
1A	26.281	Scaffold2618881	30294	T/TGTAC	TGTAC	TGTAC	NA	TGTAC	TGTAC	TGTAC	TGTAC	TGTAC	TGTAC	TGTAC	TGTAC	TGTAC	NA	NA	T	T	NA	NA	TGTAC	TGTAC	NA	TGTAC	NA	TGTAC	TGTAC	TGTAC	NA	TGTAC	TGTAC
1A	26.281	Scaffold2821959	1030	GAACT/G	G	G	G	NA	G	G	GAACT	G	G	G	NA	G	G	G	GAACT	GAACT	G	G	G	NA	GAACT	GAACT	G	NA	G	G	GAACT	G	G
1A	26.281	Scaffold3857762	685	GGTGC/G	G	G	G	G	G	NA	GGTGC	G	NA	G	G	G	G	G	NA	NA	GGTGC	G	G	G	GGTGC	GGTGC	G	NA	G	NA	GGTGC	NA	G
1A	26.281	Scaffold3857762	957	GATTGC/G	G	G	G	G	NA	NA	GATTGC	G	G	NA	G	G	G	G	G	NA	NA	NA	G	NA	GATTGC	GATTGC	G	G	G	G	GATTGC	G	G
1A	26.281	Scaffold3857762	1353	GA/G	G	G	G	G	G	G	GA	G	G	G	G	G	G	G	G	GA	NA	G	G	NA	GA	GA	G	G	G	G	GA	G	G
1A	26.281	Scaffold3857762	1808	G/GA	GA	GA	GA	GA	GA	GA	NA	GA	GA	GA	GA	GA	GA	GA	GA	G	NA	NA	NA	GA	G	G	GA	NA	GA	GA	G	GA	GA
1A	26.281	Scaffold3857762	9542	C/CACCGGATGGCA	CACCGGATGGCA	CACCGGATGGCA	CACCGGATGGCA	CACCGGATGGCA	CACCGGATGGCA	CACCGGATGGCA	C	CACCGGATGGCA	CACCGGATGGCA	CACCGGATGGCA	CACCGGATGGCA	CACCGGATGGCA	CACCGGATGGCA	CACCGGATGGCA	NA	C	NA	CACCGGATGGCA	CACCGGATGGCA	CACCGGATGGCA	C	C	NA	CACCGGATGGCA	CACCGGATGGCA	CACCGGATGGCA	C	CACCGGATGGCA	CACCGGATGGCA
1A	26.281	Scaffold3857762	9571	CGAGGT/C	C	C	C	C	C	NA	CGAGGT	C	C	C	C	C	C	NA	C	CGAGGT	NA	NA	C	C	CGAGGT	CGAGGT	C	C	C	C	CGAGGT	C	C
1A	26.281	Scaffold3857762	9660	A/ACAAAC	ACAAAC	ACAAAC	ACAAAC	ACAAAC	ACAAAC	NA	A	ACAAAC	ACAAAC	ACAAAC	ACAAAC	ACAAAC	ACAAAC	ACAAAC	NA	A	NA	NA	A	ACAAAC	A	A	ACAAAC	ACAAAC	ACAAAC	ACAAAC	A	A	ACAAAC
1A	26.281	Scaffold3857762	9707	CA/C	C	C	C	C	C	NA	CA	C	C	C	C	C	C	C	C	CA	NA	C	C	C	CA	CA	C	C	C	C	CA	C	C
1A	26.281	Scaffold3857762	9716	GCGA/G	G	G	G	G	G	NA	GCGA	G	G	G	G	G	G	G	G	GCGA	NA	G	G	G	GCGA	GCGA	G	G	G	G	GCGA	G	G
1A	26.281	Scaffold3857762	10128	G/GTCGT	GTCGT	GTCGT	GTCGT	GTCGT	GTCGT	GTCGT	NA	GTCGT	GTCGT	GTCGT	NA	GTCGT	NA	GTCGT	GTCGT	G	GTCGT	NA	NA	NA	G	G	GTCGT	NA	GTCGT	GTCGT	G	GTCGT	GTCGT
1A	26.281	Scaffold3857762	10131	C/CT	CT	CT	CT	CT	CT	CT	NA	CT	CT	CT	NA	CT	NA	CT	CT	C	CT	NA	NA	NA	C	C	CT	NA	CT	CT	C	CT	CT
1A	26.281	Scaffold3857762	10144	CCGCA/C	C	C	C	C	C	C	NA	C	C	C	C	C	C	C	C	CCGCA	C	C	NA	C	CCGCA	CCGCA	C	C	C	C	CCGCA	C	C
1A	26.281	Scaffold3857762	10214	GTCC/G	G	G	G	G	G	G	GTCC	G	G	G	G	G	G	G	G	GTCC	G	G	NA	G	GTCC	GTCC	G	G	G	G	GTCC	G	G
1A	26.281	Scaffold3857762	10252	AGTCCGC/A	A	A	A	A	A	A	AGTCCGC	A	A	A	A	A	A	A	A	AGTCCGC	A	NA	NA	A	AGTCCGC	AGTCCGC	A	A	A	A	AGTCCGC	A	A
1A	26.281	Scaffold4241519	348	AT/A	A	A	A	A	A	A	A	A	A	A	A	A	A	A	NA	AT	NA	NA	A	A	NA	AT	NA	A	A	NA	A	NA	A
1A	26.281	Scaffold4241519	398	TA/T	TA	T	TA	TA	TA	TA	T	TA	TA	NA	TA	T	TA	TA	NA	TA	NA	TA	TA	T	NA	NA	NA	TA	TA	TA	NA	T	TA
1A	26.281	Scaffold4241519	412	GC/G	GC	G	GC	GC	GC	GC	G	GC	GC	NA	GC	G	GC	GC	NA	GC	NA	GC	GC	GC	NA	NA	NA	GC	GC	GC	GC	G	GC
1A	26.281	Scaffold4241519	616	CG/C	C	C	C	C	C	C	C	C	C	NA	NA	C	C	C	CG	CG	C	NA	NA	C	C	CG	C	C	C	NA	C	C	C
1A	26.281	Scaffold4241519	619	TG/T	T	T	T	T	T	T	T	T	T	NA	NA	T	T	T	TG	TG	T	NA	NA	T	T	TG	T	T	T	NA	T	T	T
1A	26.281	Scaffold4241519	40136	GGCGGGCGTGA/G	GGCGGGCGTGA	GGCGGGCGTGA	GGCGGGCGTGA	GGCGGGCGTGA	GGCGGGCGTGA	GGCGGGCGTGA	NA	GGCGGGCGTGA	GGCGGGCGTGA	GGCGGGCGTGA	NA	GGCGGGCGTGA	GGCGGGCGTGA	G	NA	NA	NA	NA	G	GGCGGGCGTGA	NA	GGCGGGCGTGA	GGCGGGCGTGA	GGCGGGCGTGA	NA	NA	NA	GGCGGGCGTGA	NA
1A	26.281	Scaffold4241519	43188	CT/C	C	C	C	NA	C	C	CT	C	C	C	C	C	C	C	CT	NA	NA	C	NA	C	C	C	NA	C	C	C	C	C	C
1A	26.281	Scaffold4241519	43227	G/GC	GC	GC	GC	NA	GC	GC	NA	GC	GC	GC	GC	GC	GC	GC	G	GC	NA	GC	NA	GC	GC	GC	GC	GC	GC	GC	GC	GC	GC
1A	26.281	Scaffold4241519	50018	TA/T	T	T	TA	TA	T	TA	TA	T	NA	T	T	T	TA	TA	TA	TA	T	T	T	TA	T	T	NA	T	TA	T	T	T	T
1A	26.281	Scaffold4638050	1527	TCTTG/T	T	TCTTG	NA	T	T	T	TCTTG	T	T	NA	NA	T	T	NA	NA	TCTTG	NA	T	T	NA	TCTTG	NA	T	T	T	T	TCTTG	T	T
1A	26.281	Scaffold4638050	1584	GA/G	G	G	G	G	G	G	GA	G	G	G	G	G	G	G	GA	GA	G	NA	G	NA	GA	NA	G	G	G	G	GA	G	G
1A	26.281	Scaffold4638050	1717	TA/T	T	NA	T	T	T	NA	TA	T	T	T	T	T	T	T	TA	TA	NA	T	T	NA	TA	TA	T	T	T	T	TA	T	T
1A	26.281	Scaffold4638050	1768	T/TA	TA	T	NA	TA	TA	NA	T	TA	NA	TA	TA	TA	TA	TA	T	T	NA	TA	NA	NA	T	T	NA	TA	TA	TA	T	TA	TA
1A	26.281	Scaffold4638050	13354	AT/A	A	AT	A	NA	NA	AT	AT	AT	A	NA	NA	AT	AT	NA	AT	AT	NA	AT	AT	NA	AT	AT	AT	AT	AT	AT	AT	AT	AT
1A	26.281	Scaffold4930052	2673	T/TC	TC	TC	TC	TC	TC	TC	TC	TC	TC	TC	TC	TC	TC	TC	T	NA	TC	TC	TC	TC	TC	T	TC	TC	TC	TC	TC	TC	TC
1A	26.281	Scaffold4930052	2674	A/AT	AT	AT	AT	AT	AT	AT	AT	AT	AT	AT	AT	AT	AT	AT	A	NA	AT	AT	AT	AT	AT	A	AT	AT	AT	AT	AT	AT	AT
1A	26.281	Scaffold4930052	3409	T/TC	TC	TC	TC	TC	TC	TC	TC	TC	TC	TC	TC	TC	TC	TC	T	T	TC	TC	TC	TC	NA	T	TC	TC	TC	TC	TC	TC	TC
1A	26.281	Scaffold4930052	3418	C/CA	CA	CA	CA	CA	CA	CA	CA	CA	CA	CA	CA	CA	CA	CA	C	C	CA	CA	CA	CA	NA	C	CA	CA	CA	CA	CA	CA	CA
1A	26.281	Scaffold4930052	3419	G/GA	GA	GA	GA	GA	GA	GA	GA	GA	GA	GA	GA	GA	GA	GA	G	G	GA	GA	GA	GA	NA	G	GA	GA	GA	GA	GA	GA	GA
1A	26.281	Scaffold5759630	13608	A/AT	AT	AT	AT	NA	AT	AT	A	AT	NA	AT	AT	AT	AT	AT	NA	A	AT	AT	AT	NA	NA	A	AT	A	AT	AT	NA	NA	AT
1A	26.281	Scaffold5759630	13609	C/CG	CG	CG	CG	NA	CG	CG	C	CG	NA	CG	CG	CG	CG	CG	NA	C	CG	CG	CG	CG	NA	C	CG	C	CG	CG	NA	NA	CG
1A	26.281	Scaffold5759630	13941	G/GT	GT	GT	GT	NA	GT	GT	G	GT	NA	GT	GT	GT	GT	GT	G	NA	GT	GT	GT	GT	G	G	NA	GT	GT	GT	G	NA	GT
1A	26.858	Scaffold12107	40934	AGTAC/A	NA	NA	NA	NA	AGTAC	NA	AGTAC	AGTAC	NA	AGTAC	NA	AGTAC	NA	A	NA	NA	NA	NA	A	AGTAC	NA	AGTAC	AGTAC	NA	AGTAC	AGTAC	NA	AGTAC	AGTAC
1A	26.858	Scaffold12107	41806	T/TC	T	TC	TC	T	T	T	T	T	NA	T	TC	T	T	T	T	TC	T	NA	NA	T	T	T	T	T	TC	T	T	T	T
1A	26.858	Scaffold12107	52734	TG/T	T	TG	TG	TG	NA	TG	TG	TG	NA	T	TG	TG	TG	TG	TG	NA	TG	TG	TG	NA	TG	NA	TG	TG	TG	TG	TG	TG	TG
1A	26.858	Scaffold1846295	19174	GA/G	G	G	G	G	G	G	G	G	G	G	G	G	G	G	G	GA	G	G	G	G	G	G	NA	G	G	G	G	G	G
1A	26.858	Scaffold4961004	7138	C/CT	CT	CT	CT	CT	CT	CT	C	CT	CT	CT	CT	CT	CT	CT	C	C	CT	NA	NA	CT	C	C	CT	CT	CT	CT	C	CT	CT
1A	26.858	Scaffold4961004	7148	C/CTT	CTT	CTT	CTT	CTT	NA	CTT	C	NA	CTT	CTT	CTT	CTT	NA	CTT	C	NA	NA	NA	NA	CTT	C	C	CTT	CTT	NA	CTT	C	CTT	CTT
1A	26.858	Scaffold4961004	7150	C/CT	CT	CT	CT	CT	CT	CT	C	CT	CT	CT	CT	CT	CT	CT	C	C	NA	NA	NA	CT	C	C	CT	CT	NA	NA	C	CT	CT
1A	26.858	Scaffold4961004	7999	ATT/A	A	NA	A	A	A	A	NA	A	A	A	A	A	A	A	ATT	ATT	A	A	NA	A	ATT	ATT	A	A	A	A	ATT	A	A
1A	26.858	Scaffold4961004	9801	TTCAAG/T	TTCAAG	TTCAAG	TTCAAG	TTCAAG	TTCAAG	TTCAAG	TTCAAG	TTCAAG	TTCAAG	TTCAAG	TTCAAG	TTCAAG	TTCAAG	TTCAAG	T	TTCAAG	TTCAAG	NA	NA	TTCAAG	TTCAAG	T	TTCAAG	TTCAAG	TTCAAG	TTCAAG	TTCAAG	TTCAAG	TTCAAG
1A	27.435	Scaffold1420316	28099	G/GA	G	GA	GA	NA	G	GA	GA	GA	G	GA	NA	GA	G	GA	GA	NA	NA	NA	NA	NA	GA	GA	GA	GA	GA	GA	GA	GA	GA
1A	30.867	Scaffold1675886	2687	TA/T	T	T	T	T	T	T	TA	T	T	T	T	T	T	T	T	T	NA	NA	NA	T	TA	NA	T	T	T	T	NA	NA	T
1A	30.867	Scaffold1675886	2690	T/TC	TC	TC	TC	TC	TC	TC	T	TC	TC	TC	TC	TC	TC	TC	TC	TC	NA	NA	NA	TC	T	NA	TC	TC	TC	TC	NA	NA	TC
1A	30.867	Scaffold2236338	10985	T/TTTTG	NA	T	T	TTTTG	T	T	T	T	TTTTG	NA	T	T	T	TTTTG	T	T	NA	NA	NA	NA	T	T	NA	NA	T	T	T	T	TTTTG
1A	30.867	Scaffold2236338	16427	GT/G	GT	NA	GT	GT	GT	NA	GT	GT	GT	GT	GT	GT	NA	GT	GT	NA	G	GT	GT	GT	NA	GT	NA	GT	NA	GT	GT	GT	G
1A	30.867	Scaffold2236338	17394	GT/G	GT	GT	GT	G	GT	GT	GT	GT	G	GT	GT	GT	GT	G	GT	GT	GT	GT	NA	GT	GT	GT	GT	NA	GT	GT	GT	GT	NA
1A	30.867	Scaffold2236338	18566	AG/A	AG	AG	AG	A	AG	AG	AG	AG	A	AG	AG	AG	AG	A	AG	AG	AG	AG	NA	AG	AG	NA	AG	A	AG	AG	AG	NA	A
1A	30.867	Scaffold3931125	5782	CTCG/C	C	NA	C	C	C	C	CTCG	NA	C	C	C	C	C	C	C	NA	NA	C	NA	NA	CTCG	NA	C	C	C	C	C	C	C
1A	30.867	Scaffold4144425	1456	TACTC/T	T	T	T	T	T	T	TACTC	T	T	T	T	T	TACTC	TACTC	T	TACTC	T	NA	TACTC	T	TACTC	TACTC	T	TACTC	T	NA	TACTC	T	TACTC
1A	30.867	Scaffold4298571	8636	TAGC/T	TAGC	TAGC	TAGC	TAGC	TAGC	TAGC	TAGC	TAGC	TAGC	TAGC	TAGC	TAGC	T	TAGC	T	TAGC	T	NA	TAGC	TAGC	TAGC	TAGC	TAGC	NA	TAGC	TAGC	T	TAGC	TAGC
1A	30.867	Scaffold4298571	12824	G/GC	G	G	G	G	G	G	G	G	G	G	G	G	NA	G	G	G	NA	G	G	G	G	G	G	GC	G	G	G	G	GC
1A	31.435	Scaffold884531	2670	C/CT	C	C	C	CT	C	C	C	C	CT	C	C	C	C	CT	C	C	C	C	CT	C	C	CT	C	NA	C	C	C	C	CT
1A	31.435	Scaffold884531	2678	T/TA	T	T	T	NA	T	T	T	T	TA	T	T	T	T	TA	T	T	T	T	TA	T	T	TA	T	NA	T	NA	T	NA	TA
1A	31.435	Scaffold884531	4369	AG/A	A	A	A	AG	A	A	AG	A	AG	A	A	A	A	AG	A	A	A	A	AG	A	AG	AG	A	AG	A	A	A	NA	AG
1A	31.435	Scaffold4034945	17794	CCT/C	NA	C	CCT	CCT	C	C	CCT	NA	CCT	C	CCT	CCT	NA	CCT	CCT	CCT	C	NA	NA	NA	NA	CCT	NA	CCT	CCT	C	CCT	C	CCT
1A	32.003	Scaffold700716	21494	T/TGTA	NA	NA	T	T	T	T	T	T	T	T	T	NA	TGTA	T	NA	T	NA	TGTA	NA	T	T	T	T	T	NA	T	NA	T	T
1A	32.003	Scaffold929160	1339	T/TG	TG	TG	TG	TG	TG	TG	NA	TG	NA	TG	TG	TG	TG	NA	TG	T	TG	TG	TG	TG	NA	TG	TG	TG	TG	TG	NA	TG	TG
1A	32.003	Scaffold2894261	3554	CA/C	C	C	CA	NA	C	C	CA	C	NA	C	C	NA	C	C	C	CA	C	NA	C	C	C	C	C	CA	CA	C	CA	C	NA
1A	32.003	Scaffold2894261	6031	C/CA	CA	CA	CA	CA	CA	CA	NA	CA	CA	CA	CA	CA	CA	NA	CA	C	CA	CA	NA	CA	NA	CA	NA	CA	CA	CA	NA	CA	CA
1A	33.1405	Scaffold299424	32136	GA/G	GA	GA	G	NA	GA	GA	GA	GA	G	GA	GA	NA	GA	NA	GA	GA	GA	GA	GA	GA	GA	GA	GA	G	G	NA	GA	GA	G
1A	33.1405	Scaffold1193174	32133	AAGCAGCGCAGG/A	A	NA	AAGCAGCGCAGG	AAGCAGCGCAGG	A	A	AAGCAGCGCAGG	A	AAGCAGCGCAGG	NA	A	AAGCAGCGCAGG	A	AAGCAGCGCAGG	A	AAGCAGCGCAGG	NA	A	AAGCAGCGCAGG	A	AAGCAGCGCAGG	A	NA	NA	AAGCAGCGCAGG	A	AAGCAGCGCAGG	A	AAGCAGCGCAGG
1A	33.1405	Scaffold2440154	7987	CACCCCGAA/C	NA	NA	C	C	CACCCCGAA	CACCCCGAA	CACCCCGAA	C	C	NA	C	C	CACCCCGAA	C	C	CACCCCGAA	CACCCCGAA	CACCCCGAA	CACCCCGAA	CACCCCGAA	CACCCCGAA	NA	CACCCCGAA	NA	C	CACCCCGAA	C	NA	C
1A	33.1405	Scaffold3838367	3200	A/ACGAC	ACGAC	ACGAC	A	A	ACGAC	NA	A	NA	A	ACGAC	A	A	ACGAC	A	A	NA	ACGAC	NA	NA	ACGAC	A	A	ACGAC	ACGAC	A	ACGAC	A	ACGAC	A
1A	33.1405	Scaffold3838367	4500	CCA/C	CCA	CCA	NA	C	CCA	NA	CCA	CCA	C	CCA	C	C	CCA	C	C	CCA	CCA	CCA	CCA	CCA	CCA	C	CCA	C	C	CCA	CCA	CCA	C
1A	33.1405	Scaffold5184392	1076	A/AC	A	A	NA	AC	A	A	A	A	AC	A	A	NA	A	AC	AC	A	NA	NA	A	A	A	A	A	AC	NA	A	A	A	AC
1A	34.278	Scaffold109451	13210	TTA/T	TTA	T	T	TTA	TTA	TTA	NA	TTA	TTA	TTA	TTA	NA	T	T	TTA	NA	TTA	TTA	TTA	TTA	T	T	TTA	T	TTA	T	NA	TTA	TTA
1A	34.278	Scaffold355338	10829	GC/G	NA	G	GC	G	NA	GC	NA	NA	G	NA	NA	G	NA	G	G	G	G	NA	G	G	NA	G	G	GC	G	G	GC	G	G
1A	34.278	Scaffold355338	10833	A/AG	NA	AG	A	AG	NA	A	NA	NA	AG	NA	NA	AG	NA	AG	AG	AG	AG	NA	AG	AG	NA	AG	AG	A	AG	AG	A	AG	AG
1A	34.278	Scaffold446350	1730	TC/T	NA	NA	NA	TC	NA	TC	TC	T	TC	NA	NA	T	TC	NA	NA	NA	T	NA	NA	T	TC	TC	NA	TC	NA	T	TC	NA	NA
1A	34.278	Scaffold446350	5254	TA/T	TA	T	TA	TA	TA	TA	T	TA	TA	NA	T	T	T	T	NA	NA	NA	NA	NA	TA	TA	NA	TA	TA	TA	TA	TA	TA	TA
1A	34.278	Scaffold446350	5311	AT/A	AT	A	AT	NA	AT	AT	A	AT	AT	NA	A	A	NA	NA	NA	A	AT	A	NA	AT	AT	AT	NA	AT	AT	AT	AT	AT	AT
1A	34.278	Scaffold510958	15868	CT/C	C	C	C	C	C	CT	C	CT	C	C	C	C	NA	NA	C	C	C	NA	NA	C	C	C	C	NA	NA	C	CT	C	C
1A	34.278	Scaffold724678	29359	AGAG/A	A	NA	AGAG	AGAG	A	AGAG	AGAG	AGAG	AGAG	NA	A	AGAG	A	AGAG	AGAG	AGAG	AGAG	NA	AGAG	AGAG	AGAG	AGAG	AGAG	AGAG	A	AGAG	AGAG	AGAG	A
1A	34.278	Scaffold724678	29407	TC/T	T	TC	TC	TC	T	TC	TC	TC	TC	NA	T	TC	TC	TC	TC	TC	NA	T	NA	TC	TC	TC	TC	TC	T	TC	TC	TC	T
1A	34.278	Scaffold724678	39512	C/CCTTTAGG	CCTTTAGG	C	C	C	CCTTTAGG	C	C	NA	C	NA	CCTTTAGG	C	C	C	C	C	NA	NA	NA	C	C	NA	C	C	NA	CCTTTAGG	C	C	CCTTTAGG
1A	34.278	Scaffold784303	43501	GCGCGGTGGTGGACGCCGCCATCCCT/G	G	GCGCGGTGGTGGACGCCGCCATCCCT	GCGCGGTGGTGGACGCCGCCATCCCT	NA	G	GCGCGGTGGTGGACGCCGCCATCCCT	GCGCGGTGGTGGACGCCGCCATCCCT	GCGCGGTGGTGGACGCCGCCATCCCT	GCGCGGTGGTGGACGCCGCCATCCCT	GCGCGGTGGTGGACGCCGCCATCCCT	NA	GCGCGGTGGTGGACGCCGCCATCCCT	GCGCGGTGGTGGACGCCGCCATCCCT	GCGCGGTGGTGGACGCCGCCATCCCT	GCGCGGTGGTGGACGCCGCCATCCCT	GCGCGGTGGTGGACGCCGCCATCCCT	G	NA	GCGCGGTGGTGGACGCCGCCATCCCT	GCGCGGTGGTGGACGCCGCCATCCCT	GCGCGGTGGTGGACGCCGCCATCCCT	GCGCGGTGGTGGACGCCGCCATCCCT	G	GCGCGGTGGTGGACGCCGCCATCCCT	G	NA	GCGCGGTGGTGGACGCCGCCATCCCT	GCGCGGTGGTGGACGCCGCCATCCCT	G
1A	34.278	Scaffold784303	45622	AT/A	AT	AT	AT	A	AT	AT	AT	NA	NA	A	AT	AT	AT	NA	NA	AT	AT	AT	NA	A	NA	AT	AT	AT	AT	NA	AT	A	AT
1A	34.278	Scaffold991758	30801	A/AT	A	AT	A	A	A	AT	A	A	A	AT	A	A	AT	NA	NA	A	NA	NA	NA	AT	NA	NA	A	AT	A	A	A	AT	AT
1A	34.278	Scaffold1121256	9505	TTGCACTATGCA/T	T	TTGCACTATGCA	T	T	NA	T	TTGCACTATGCA	T	T	TTGCACTATGCA	TTGCACTATGCA	TTGCACTATGCA	NA	TTGCACTATGCA	NA	TTGCACTATGCA	NA	TTGCACTATGCA	NA	TTGCACTATGCA	TTGCACTATGCA	T	T	T	T	NA	TTGCACTATGCA	TTGCACTATGCA	TTGCACTATGCA
1A	34.278	Scaffold1121256	9708	CTA/C	CTA	CTA	CTA	CTA	CTA	CTA	CTA	CTA	CTA	CTA	CTA	CTA	CTA	CTA	CTA	CTA	CTA	CTA	CTA	CTA	C	CTA	CTA	CTA	CTA	CTA	C	CTA	NA
1A	34.278	Scaffold1121256	10693	GA/G	G	GA	G	G	G	G	GA	G	G	G	GA	GA	GA	GA	G	GA	G	GA	NA	G	GA	G	G	G	G	G	GA	G	NA
1A	34.278	Scaffold1121256	17884	TC/T	TC	TC	NA	TC	NA	TC	TC	TC	TC	NA	TC	TC	TC	TC	NA	TC	NA	NA	TC	T	TC	NA	TC	TC	TC	TC	TC	T	TC
1A	34.278	Scaffold1288060	10207	T/TA	TA	TA	TA	TA	TA	TA	NA	TA	TA	TA	TA	TA	TA	TA	TA	T	NA	TA	NA	TA	T	TA	TA	TA	TA	TA	T	TA	TA
1A	34.278	Scaffold1288060	10215	A/AGATGTTGGT	A	A	A	A	A	A	NA	A	A	A	A	A	A	A	A	AGATGTTGGT	NA	A	NA	A	NA	A	A	A	A	A	AGATGTTGGT	A	A
1A	34.278	Scaffold1288060	10521	CT/C	C	C	C	C	NA	C	C	C	NA	C	NA	C	C	C	C	C	C	C	C	CT	C	NA	C	C	C	C	C	C	C
1A	34.278	Scaffold1288060	10716	C/CT	C	C	C	C	C	C	NA	C	C	C	C	C	C	C	C	CT	C	C	NA	C	CT	C	C	C	C	NA	CT	C	C
1A	34.278	Scaffold1402238	6243	TC/T	TC	TC	NA	TC	TC	TC	TC	TC	TC	TC	TC	TC	TC	TC	TC	TC	TC	T	TC	TC	TC	TC	TC	TC	TC	TC	TC	TC	TC
1A	34.278	Scaffold1402238	7036	TG/T	TG	TG	T	T	NA	TG	TG	TG	T	NA	TG	TG	TG	TG	NA	TG	NA	TG	T	T	TG	TG	NA	NA	TG	TG	TG	T	TG
1A	34.278	Scaffold1402238	7429	AC/A	AC	AC	A	A	AC	AC	AC	AC	NA	A	AC	AC	AC	AC	A	AC	NA	AC	A	A	AC	AC	A	A	AC	AC	AC	NA	AC
1A	34.278	Scaffold1527842	15618	A/AT	NA	A	NA	NA	A	NA	A	NA	NA	A	A	A	A	A	NA	A	NA	NA	AT	A	AT	NA	NA	A	A	A	NA	NA	A
1A	34.278	Scaffold2095380	6388	T/TA	TA	T	TA	TA	TA	T	T	T	TA	T	TA	T	T	NA	TA	T	TA	NA	NA	NA	NA	TA	NA	NA	TA	TA	T	T	T
1A	34.278	Scaffold2095380	8418	A/ACTTTTG	ACTTTTG	ACTTTTG	ACTTTTG	ACTTTTG	ACTTTTG	ACTTTTG	A	ACTTTTG	ACTTTTG	ACTTTTG	ACTTTTG	ACTTTTG	ACTTTTG	ACTTTTG	ACTTTTG	A	ACTTTTG	ACTTTTG	NA	ACTTTTG	A	ACTTTTG	NA	ACTTTTG	ACTTTTG	ACTTTTG	A	ACTTTTG	ACTTTTG
1A	34.278	Scaffold2310836	21296	GA/G	GA	G	GA	GA	GA	GA	NA	GA	GA	GA	G	NA	G	G	NA	G	GA	NA	GA	GA	GA	GA	GA	GA	GA	NA	NA	GA	GA
1A	34.278	Scaffold2310836	33196	TG/T	NA	TG	TG	TG	TG	TG	NA	TG	NA	TG	TG	TG	T	TG	TG	NA	TG	TG	T	TG	TG	TG	TG	NA	TG	TG	TG	TG	TG
1A	34.278	Scaffold2762552	14133	GA/G	NA	GA	GA	G	NA	GA	GA	GA	NA	GA	GA	GA	GA	GA	G	GA	GA	GA	G	GA	GA	GA	NA	NA	NA	NA	GA	NA	G
1A	34.278	Scaffold2762552	14387	TCTGGCC/T	TCTGGCC	T	TCTGGCC	TCTGGCC	TCTGGCC	TCTGGCC	NA	TCTGGCC	TCTGGCC	TCTGGCC	T	T	T	T	TCTGGCC	T	TCTGGCC	T	TCTGGCC	TCTGGCC	T	NA	TCTGGCC	TCTGGCC	TCTGGCC	T	T	TCTGGCC	TCTGGCC
1A	34.278	Scaffold2762552	14429	GC/G	G	GC	G	G	G	G	GC	G	NA	G	GC	GC	GC	GC	G	GC	G	GC	G	NA	GC	GC	G	NA	G	GC	GC	G	G
1A	34.278	Scaffold2762552	14432	GGCC/G	G	GGCC	G	G	G	G	GGCC	G	NA	G	GGCC	GGCC	GGCC	GGCC	G	GGCC	G	GGCC	G	NA	GGCC	GGCC	G	NA	G	GGCC	GGCC	G	G
1A	34.278	Scaffold2762552	14433	GCC/G	G	GCC	G	G	G	G	GCC	G	NA	G	GCC	GCC	GCC	GCC	G	GCC	G	GCC	G	NA	GCC	GCC	G	NA	G	GCC	GCC	G	G
1A	34.278	Scaffold2762552	14438	GC/G	G	GC	G	G	G	G	GC	G	NA	G	GC	GC	GC	GC	G	GC	G	GC	G	NA	GC	GC	G	NA	G	GC	GC	G	G
1A	34.278	Scaffold2762552	15041	A/AG	A	AG	A	A	A	NA	AG	A	A	A	AG	AG	AG	AG	A	AG	A	NA	A	A	AG	A	A	A	NA	AG	AG	A	A
1A	34.278	Scaffold2762552	15617	T/TGGCGGC	T	T	T	T	T	TGGCGGC	T	TGGCGGC	T	TGGCGGC	T	T	T	NA	T	T	NA	T	T	TGGCGGC	T	T	T	T	T	T	T	NA	T
1A	34.278	Scaffold2762552	15915	A/AGCCGAC	AGCCGAC	NA	AGCCGAC	AGCCGAC	AGCCGAC	A	AGCCGAC	NA	AGCCGAC	NA	AGCCGAC	AGCCGAC	AGCCGAC	AGCCGAC	AGCCGAC	AGCCGAC	AGCCGAC	AGCCGAC	NA	NA	AGCCGAC	AGCCGAC	AGCCGAC	AGCCGAC	AGCCGAC	NA	NA	NA	AGCCGAC
1A	34.278	Scaffold2771160	7728	CACACATGCCAGT/C	CACACATGCCAGT	CACACATGCCAGT	C	C	CACACATGCCAGT	CACACATGCCAGT	CACACATGCCAGT	CACACATGCCAGT	C	NA	CACACATGCCAGT	CACACATGCCAGT	CACACATGCCAGT	NA	NA	NA	C	NA	NA	NA	CACACATGCCAGT	C	C	C	CACACATGCCAGT	CACACATGCCAGT	CACACATGCCAGT	NA	CACACATGCCAGT
1A	34.278	Scaffold2771160	7742	C/CA	C	C	C	C	C	C	CA	C	C	C	C	C	C	NA	NA	NA	C	NA	C	NA	CA	C	C	C	C	C	CA	C	C
1A	34.278	Scaffold3454573	2727	G/GATGA	NA	GATGA	NA	G	G	G	GATGA	G	G	G	G	GATGA	NA	NA	G	NA	NA	G	G	G	GATGA	NA	GATGA	NA	G	GATGA	G	NA	G
1A	34.278	Scaffold3454573	4193	G/GC	G	NA	G	G	G	G	G	G	G	G	G	G	G	NA	GC	NA	NA	NA	NA	G	NA	GC	G	NA	NA	G	G	G	NA
1A	34.278	Scaffold3511040	13816	GA/G	GA	NA	GA	G	NA	GA	GA	GA	G	G	GA	NA	GA	GA	GA	GA	GA	NA	G	NA	NA	NA	GA	GA	GA	GA	G	G	GA
1A	34.278	Scaffold3631606	11444	TA/T	TA	T	TA	TA	TA	TA	T	TA	TA	T	T	T	T	T	TA	TA	NA	T	NA	NA	TA	NA	TA	T	TA	TA	TA	T	T
1A	34.278	Scaffold3631606	13732	T/TC	TC	NA	TC	TC	TC	TC	T	TC	TC	TC	NA	T	TC	NA	TC	TC	TC	NA	NA	NA	TC	TC	TC	T	TC	TC	TC	TC	TC
1A	34.278	Scaffold3631606	13733	C/CT	CT	CT	CT	CT	C	CT	CT	CT	C	CT	CT	CT	CT	CT	NA	C	C	NA	NA	NA	C	C	CT	CT	C	C	CT	CT	CT
1A	34.278	Scaffold3631606	17168	GT/G	GT	GT	GT	GT	GT	GT	GT	GT	NA	GT	GT	GT	GT	GT	GT	G	NA	NA	NA	NA	NA	GT	GT	GT	GT	GT	G	GT	GT
1A	34.278	Scaffold3860781	14542	T/TA	TA	NA	TA	TA	TA	TA	T	TA	TA	TA	T	T	T	T	NA	T	NA	NA	TA	TA	TA	NA	TA	TA	TA	TA	TA	TA	T
1A	34.278	Scaffold3860781	15797	AC/A	A	AC	A	A	A	A	AC	A	A	AC	AC	AC	AC	AC	A	AC	NA	AC	NA	AC	AC	A	A	A	A	A	AC	AC	AC
1A	34.278	Scaffold5173087	28049	GTTGGAAC/G	G	GTTGGAAC	G	G	G	G	GTTGGAAC	G	G	G	GTTGGAAC	GTTGGAAC	GTTGGAAC	GTTGGAAC	NA	GTTGGAAC	NA	GTTGGAAC	G	G	G	NA	NA	G	G	NA	G	G	GTTGGAAC
1A	34.278	Scaffold5173087	28423	TG/T	TG	TG	TG	TG	TG	TG	TG	TG	TG	T	TG	TG	TG	TG	TG	TG	TG	TG	TG	T	TG	TG	TG	TG	TG	TG	TG	T	TG
1A	34.846	Scaffold956446	839	GTCAGGTACC/G	GTCAGGTACC	GTCAGGTACC	GTCAGGTACC	G	GTCAGGTACC	GTCAGGTACC	GTCAGGTACC	GTCAGGTACC	G	G	GTCAGGTACC	GTCAGGTACC	GTCAGGTACC	GTCAGGTACC	NA	GTCAGGTACC	NA	GTCAGGTACC	NA	GTCAGGTACC	GTCAGGTACC	NA	G	GTCAGGTACC	GTCAGGTACC	NA	GTCAGGTACC	NA	GTCAGGTACC
1A	34.846	Scaffold956446	2071	AC/A	A	A	AC	AC	A	AC	A	AC	AC	AC	A	A	A	NA	AC	A	AC	AC	AC	AC	A	A	AC	AC	A	A	AC	NA	A
1A	34.846	Scaffold956446	3652	A/AG	AG	NA	NA	AG	AG	A	AG	A	AG	AG	AG	AG	NA	AG	NA	AG	NA	AG	AG	NA	AG	NA	AG	A	AG	AG	A	AG	AG
1A	34.846	Scaffold956446	6606	AC/A	A	A	AC	A	A	AC	A	AC	A	A	A	A	A	A	NA	A	A	AC	A	A	A	A	A	AC	A	A	NA	A	A
1A	34.846	Scaffold956446	7834	GCCTGCTT/G	G	G	GCCTGCTT	GCCTGCTT	G	GCCTGCTT	G	GCCTGCTT	GCCTGCTT	NA	G	NA	NA	G	NA	G	GCCTGCTT	GCCTGCTT	GCCTGCTT	GCCTGCTT	G	G	GCCTGCTT	GCCTGCTT	G	G	GCCTGCTT	NA	G
1A	34.846	Scaffold956446	7959	A/AC	AC	AC	AC	AC	AC	A	AC	A	AC	AC	AC	AC	AC	AC	AC	AC	AC	AC	AC	AC	AC	AC	AC	A	AC	AC	A	AC	AC
1A	34.846	Scaffold956446	8928	A/AG	A	A	AG	A	A	A	A	A	A	NA	A	A	A	A	A	NA	A	AG	A	A	A	A	A	A	A	A	A	A	A
1A	34.846	Scaffold1175081	2842	T/TC	T	T	T	T	T	TC	NA	T	T	T	T	NA	NA	T	TC	TC	T	NA	NA	NA	NA	T	NA	T	NA	T	NA	T	NA
1A	34.846	Scaffold1175081	4320	GGA/G	G	GGA	GGA	GGA	G	GGA	GGA	GGA	GGA	GGA	G	GGA	G	GGA	NA	GGA	GGA	G	NA	GGA	GGA	GGA	GGA	GGA	G	NA	G	GGA	GGA
1A	34.846	Scaffold1175081	9357	TGGG/T	T	NA	NA	T	T	NA	TGGG	T	NA	T	T	NA	T	T	NA	NA	T	T	NA	TGGG	NA	T	NA	NA	T	T	NA	T	TGGG
1A	34.846	Scaffold1608572	1637	TG/T	NA	TG	TG	TG	T	TG	TG	TG	TG	TG	T	NA	TG	NA	T	TG	TG	NA	TG	TG	TG	TG	TG	TG	T	TG	TG	TG	TG
1A	34.846	Scaffold3493855	7286	GT/G	NA	G	GT	G	G	GT	G	GT	G	NA	G	G	G	G	G	G	G	NA	G	G	G	G	G	GT	G	G	GT	G	G
1A	34.846	Scaffold3493855	8496	AG/A	A	A	NA	A	A	AG	A	AG	A	NA	A	A	A	A	A	A	A	NA	NA	A	A	NA	A	AG	A	NA	AG	A	A
1A	35.414	Scaffold61784	9977	G/GA	GA	NA	GA	GA	GA	NA	GA	GA	GA	GA	G	GA	GA	NA	GA	GA	NA	G	G	GA	G	GA	GA	GA	GA	GA	GA	NA	GA
1A	35.414	Scaffold61784	11464	CT/C	C	C	NA	C	C	C	C	C	C	C	CT	C	C	C	C	C	C	CT	CT	C	CT	C	C	C	C	C	NA	C	C
1A	35.414	Scaffold102336	5389	GC/G	GC	GC	GC	NA	GC	GC	GC	GC	G	GC	NA	GC	NA	GC	NA	GC	NA	GC	GC	NA	NA	G	NA	GC	GC	GC	G	G	GC
1A	35.414	Scaffold336690	6118	G/GT	GT	GT	GT	GT	GT	G	G	G	GT	GT	G	GT	GT	GT	GT	NA	G	GT	G	GT	G	NA	NA	GT	GT	GT	G	GT	GT
1A	35.414	Scaffold422824	419	A/ATTAGAACG	ATTAGAACG	ATTAGAACG	NA	ATTAGAACG	ATTAGAACG	ATTAGAACG	ATTAGAACG	ATTAGAACG	NA	ATTAGAACG	A	NA	ATTAGAACG	NA	ATTAGAACG	ATTAGAACG	NA	NA	NA	ATTAGAACG	A	ATTAGAACG	ATTAGAACG	NA	ATTAGAACG	NA	ATTAGAACG	ATTAGAACG	ATTAGAACG
1A	35.414	Scaffold500808	6493	CT/C	CT	C	CT	NA	CT	CT	CT	CT	C	CT	CT	CT	CT	CT	CT	CT	CT	C	CT	CT	CT	CT	CT	CT	CT	C	C	C	CT
1A	35.414	Scaffold500808	12163	TG/T	TG	TG	TG	T	TG	TG	TG	TG	T	TG	TG	TG	TG	TG	TG	TG	TG	NA	TG	TG	TG	TG	TG	TG	TG	NA	T	T	TG
1A	35.414	Scaffold567343	10876	C/CCT	CCT	CCT	CCT	C	NA	C	NA	C	C	C	CCT	CCT	NA	NA	CCT	C	NA	CCT	NA	C	C	CCT	C	C	CCT	CCT	C	C	C
1A	35.414	Scaffold567343	10878	A/AT	AT	AT	AT	A	NA	A	NA	A	A	A	AT	NA	NA	NA	AT	A	NA	AT	NA	A	A	AT	A	A	AT	AT	A	A	A
1A	35.414	Scaffold683418	1264	CCTT/C	C	NA	C	NA	C	CCTT	CCTT	CCTT	CCTT	CCTT	C	C	NA	C	NA	CCTT	CCTT	C	NA	CCTT	NA	CCTT	NA	CCTT	C	CCTT	CCTT	CCTT	CCTT
1A	35.414	Scaffold701904	10862	CTG/C	CTG	C	C	CTG	CTG	NA	CTG	NA	CTG	CTG	CTG	CTG	C	CTG	CTG	CTG	C	CTG	NA	CTG	CTG	NA	C	CTG	CTG	CTG	C	CTG	C
1A	35.414	Scaffold701904	28597	ACAAGCTAGGTATAGTCTT/A	ACAAGCTAGGTATAGTCTT	ACAAGCTAGGTATAGTCTT	ACAAGCTAGGTATAGTCTT	ACAAGCTAGGTATAGTCTT	ACAAGCTAGGTATAGTCTT	ACAAGCTAGGTATAGTCTT	NA	ACAAGCTAGGTATAGTCTT	ACAAGCTAGGTATAGTCTT	ACAAGCTAGGTATAGTCTT	ACAAGCTAGGTATAGTCTT	ACAAGCTAGGTATAGTCTT	ACAAGCTAGGTATAGTCTT	A	A	ACAAGCTAGGTATAGTCTT	NA	NA	NA	ACAAGCTAGGTATAGTCTT	A	A	ACAAGCTAGGTATAGTCTT	ACAAGCTAGGTATAGTCTT	ACAAGCTAGGTATAGTCTT	ACAAGCTAGGTATAGTCTT	ACAAGCTAGGTATAGTCTT	ACAAGCTAGGTATAGTCTT	ACAAGCTAGGTATAGTCTT
1A	35.414	Scaffold740766	2099	AG/A	A	A	A	AG	A	A	A	A	AG	AG	AG	A	A	A	A	AG	NA	NA	AG	AG	AG	AG	A	A	NA	A	AG	AG	A
1A	35.414	Scaffold762762	26700	GA/G	G	GA	GA	GA	GA	GA	GA	GA	GA	NA	GA	GA	GA	G	G	GA	NA	NA	GA	GA	G	G	G	G	G	GA	GA	GA	GA
1A	35.414	Scaffold838235	452	A/ATTC	ATTC	ATTC	ATTC	NA	ATTC	ATTC	ATTC	ATTC	A	A	A	ATTC	ATTC	NA	NA	NA	NA	A	NA	A	A	NA	ATTC	NA	ATTC	ATTC	A	A	ATTC
1A	35.414	Scaffold838235	796	G/GAGTAGGA	GAGTAGGA	GAGTAGGA	GAGTAGGA	G	GAGTAGGA	GAGTAGGA	GAGTAGGA	GAGTAGGA	G	G	G	GAGTAGGA	GAGTAGGA	GAGTAGGA	NA	G	NA	G	G	G	G	G	GAGTAGGA	GAGTAGGA	GAGTAGGA	GAGTAGGA	G	G	GAGTAGGA
1A	35.414	Scaffold838235	5973	GC/G	GC	GC	GC	NA	GC	GC	GC	GC	G	G	GC	GC	GC	GC	GC	NA	GC	GC	NA	NA	GC	G	GC	GC	GC	GC	G	G	GC
1A	35.414	Scaffold914773	11643	A/AC	AC	A	AC	A	AC	AC	AC	AC	A	AC	NA	NA	AC	AC	AC	AC	NA	AC	AC	AC	AC	NA	AC	AC	AC	A	A	A	AC
1A	35.414	Scaffold914773	12507	A/AT	AT	NA	AT	A	AT	AT	AT	NA	A	AT	AT	AT	AT	NA	NA	AT	AT	AT	AT	AT	AT	NA	AT	AT	NA	A	A	NA	AT
1A	35.414	Scaffold914773	12584	A/AG	AG	NA	AG	A	AG	AG	AG	AG	A	AG	AG	AG	AG	AG	AG	AG	NA	AG	AG	AG	AG	AG	AG	AG	AG	A	A	NA	AG
1A	35.414	Scaffold914773	35211	AGCG/A	A	NA	A	NA	A	A	A	A	AGCG	A	A	A	A	A	A	A	A	A	NA	A	A	NA	A	A	A	AGCG	AGCG	AGCG	A
1A	35.414	Scaffold1167519	21247	A/ATTCC	A	ATTCC	A	ATTCC	A	A	A	A	ATTCC	NA	A	A	A	NA	A	NA	A	A	A	A	A	A	A	A	NA	ATTCC	ATTCC	ATTCC	A
1A	35.414	Scaffold1195386	21084	GTTCACATGGATTAGCAGCAAAAT/G	GTTCACATGGATTAGCAGCAAAAT	GTTCACATGGATTAGCAGCAAAAT	GTTCACATGGATTAGCAGCAAAAT	G	GTTCACATGGATTAGCAGCAAAAT	GTTCACATGGATTAGCAGCAAAAT	GTTCACATGGATTAGCAGCAAAAT	NA	G	G	GTTCACATGGATTAGCAGCAAAAT	GTTCACATGGATTAGCAGCAAAAT	GTTCACATGGATTAGCAGCAAAAT	NA	GTTCACATGGATTAGCAGCAAAAT	NA	GTTCACATGGATTAGCAGCAAAAT	GTTCACATGGATTAGCAGCAAAAT	GTTCACATGGATTAGCAGCAAAAT	G	GTTCACATGGATTAGCAGCAAAAT	G	GTTCACATGGATTAGCAGCAAAAT	GTTCACATGGATTAGCAGCAAAAT	GTTCACATGGATTAGCAGCAAAAT	GTTCACATGGATTAGCAGCAAAAT	NA	G	NA
1A	35.414	Scaffold1245184	14464	T/TCG	TCG	TCG	TCG	TCG	TCG	TCG	TCG	TCG	TCG	TCG	T	TCG	TCG	TCG	TCG	TCG	TCG	T	NA	TCG	T	TCG	TCG	TCG	NA	NA	TCG	TCG	TCG
1A	35.414	Scaffold1265411	177	CG/C	CG	CG	CG	NA	CG	CG	CG	CG	C	CG	CG	CG	CG	CG	CG	CG	NA	C	NA	NA	CG	NA	NA	CG	CG	NA	C	C	CG
1A	35.414	Scaffold1469421	2234	TC/T	T	TC	NA	TC	T	TC	TC	TC	NA	TC	T	TC	TC	TC	NA	NA	TC	T	TC	TC	NA	NA	TC	TC	T	TC	TC	TC	TC
1A	35.414	Scaffold1469421	2652	T/TAGCAGCAGC	TAGCAGCAGC	T	T	T	TAGCAGCAGC	T	T	T	T	T	TAGCAGCAGC	T	T	T	T	T	T	NA	NA	T	NA	NA	T	T	TAGCAGCAGC	T	T	T	T
1A	35.414	Scaffold1469421	6681	CACACAGTA/C	CACACAGTA	CACACAGTA	CACACAGTA	NA	CACACAGTA	CACACAGTA	CACACAGTA	CACACAGTA	NA	NA	CACACAGTA	CACACAGTA	CACACAGTA	NA	CACACAGTA	CACACAGTA	NA	NA	NA	C	CACACAGTA	CACACAGTA	NA	CACACAGTA	CACACAGTA	CACACAGTA	CACACAGTA	C	C
1A	35.414	Scaffold1469421	24118	GC/G	GC	GC	GC	G	GC	GC	NA	GC	NA	G	GC	GC	GC	GC	GC	GC	GC	NA	NA	G	GC	NA	NA	GC	GC	GC	NA	G	G
1A	35.414	Scaffold1532162	4587	G/GC	GC	GC	GC	NA	GC	GC	GC	GC	GC	G	G	GC	GC	GC	GC	G	GC	NA	G	G	G	G	GC	GC	GC	GC	GC	NA	GC
1A	35.414	Scaffold1532162	4769	T/TTTTTG	TTTTTG	TTTTTG	NA	NA	TTTTTG	TTTTTG	TTTTTG	TTTTTG	TTTTTG	T	NA	TTTTTG	TTTTTG	TTTTTG	TTTTTG	T	TTTTTG	T	T	T	T	T	TTTTTG	TTTTTG	TTTTTG	NA	TTTTTG	TTTTTG	TTTTTG
1A	35.414	Scaffold1574067	24344	A/AT	A	AT	A	A	A	A	NA	A	A	A	A	A	A	A	A	A	A	A	A	A	A	A	A	A	A	A	A	A	A
1A	35.414	Scaffold1588707	21336	T/TTG	T	T	T	NA	T	T	T	NA	T	T	T	T	T	T	T	T	TTG	T	NA	T	T	T	T	T	T	TTG	TTG	T	T
1A	35.414	Scaffold1588707	21366	T/TG	NA	T	T	NA	NA	T	T	T	T	T	TG	T	T	T	T	T	T	TG	NA	T	T	T	T	T	TG	TG	TG	T	T
1A	35.414	Scaffold1588707	25620	AC/A	A	A	A	AC	NA	AC	AC	AC	AC	AC	A	A	A	AC	AC	AC	A	A	AC	AC	AC	NA	NA	AC	A	A	A	AC	A
1A	35.414	Scaffold1651873	7187	TTA/T	TTA	TTA	TTA	T	TTA	TTA	TTA	TTA	T	TTA	TTA	TTA	TTA	TTA	TTA	TTA	TTA	TTA	TTA	TTA	TTA	TTA	TTA	TTA	TTA	TTA	T	T	TTA
1A	35.414	Scaffold1678508	8934	C/CTT	C	C	C	C	C	C	CTT	C	C	C	C	C	C	CTT	CTT	C	NA	C	C	C	CTT	CTT	C	NA	C	C	C	C	C
1A	35.414	Scaffold1687627	5622	A/ATAT	NA	A	A	ATAT	ATAT	A	NA	A	ATAT	ATAT	ATAT	A	A	ATAT	ATAT	A	A	ATAT	ATAT	ATAT	A	ATAT	A	A	NA	A	NA	ATAT	A
1A	35.414	Scaffold1687627	5623	T/TATA	TATA	T	T	TATA	TATA	T	NA	T	TATA	TATA	TATA	T	T	TATA	TATA	T	T	TATA	TATA	TATA	NA	TATA	T	T	NA	T	TATA	TATA	T
1A	35.414	Scaffold1687627	8336	GA/G	G	GA	GA	GA	G	GA	G	GA	GA	GA	G	GA	NA	NA	G	GA	GA	NA	NA	GA	NA	G	GA	GA	NA	GA	G	GA	GA
1A	35.414	Scaffold1687627	19927	C/CATAT	C	C	C	CATAT	C	C	C	C	NA	CATAT	C	C	C	NA	C	C	C	C	NA	CATAT	C	C	C	C	C	C	C	NA	C
1A	35.414	Scaffold1687627	21003	T/TC	T	T	T	T	T	T	TC	T	T	T	T	T	T	TC	NA	NA	NA	NA	NA	T	NA	TC	T	T	T	T	TC	T	T
1A	35.414	Scaffold1687627	22542	CA/C	C	CA	CA	C	CA	CA	C	NA	C	C	CA	NA	CA	CA	CA	C	NA	NA	C	NA	NA	CA	CA	CA	CA	CA	CA	C	NA
1A	35.414	Scaffold1687627	22544	A/AG	AG	A	A	A	A	A	AG	A	NA	A	A	NA	A	A	A	A	NA	NA	A	NA	NA	A	A	A	A	A	A	A	NA
1A	35.414	Scaffold1907736	404	T/TCGG	TCGG	TCGG	TCGG	T	TCGG	TCGG	NA	NA	T	T	T	NA	TCGG	TCGG	TCGG	T	NA	NA	T	T	T	T	TCGG	NA	TCGG	TCGG	T	T	TCGG
1A	35.414	Scaffold1915447	4155	GA/G	GA	GA	NA	G	GA	GA	GA	GA	G	G	GA	NA	GA	GA	GA	G	GA	NA	NA	G	GA	NA	GA	GA	GA	GA	G	NA	GA
1A	35.414	Scaffold1915447	4319	TG/T	TG	TG	NA	TG	TG	TG	NA	TG	TG	TG	TG	TG	T	TG	TG	TG	NA	TG	NA	TG	TG	TG	NA	TG	TG	TG	TG	TG	T
1A	35.414	Scaffold2032907	7261	C/CG	NA	CG	CG	CG	CG	CG	CG	NA	CG	CG	C	CG	CG	CG	NA	CG	NA	C	C	CG	NA	CG	CG	CG	CG	CG	NA	CG	CG
1A	35.414	Scaffold2032907	7564	A/AG	AG	AG	AG	AG	AG	AG	AG	NA	AG	AG	A	AG	AG	AG	AG	AG	NA	A	A	AG	A	AG	AG	AG	AG	NA	AG	AG	AG
1A	35.414	Scaffold2032907	7923	TA/T	TA	TA	NA	T	NA	T	TA	TA	T	T	TA	TA	TA	TA	NA	T	NA	TA	TA	T	TA	T	TA	NA	TA	TA	T	T	TA
1A	35.414	Scaffold2032907	16600	CT/C	C	NA	CT	NA	C	CT	CT	NA	CT	CT	CT	C	C	CT	C	NA	NA	NA	CT	CT	CT	CT	NA	NA	C	C	CT	CT	C
1A	35.414	Scaffold2066066	3805	TA/T	NA	TA	TA	TA	NA	TA	NA	NA	TA	TA	T	TA	TA	TA	NA	TA	NA	NA	T	NA	TA	TA	TA	NA	NA	TA	TA	TA	NA
1A	35.414	Scaffold2126991	7155	CT/C	C	C	C	C	C	C	C	C	C	CT	NA	C	C	C	C	NA	NA	NA	NA	C	NA	C	C	NA	NA	C	C	NA	C
1A	35.414	Scaffold2126991	7440	TC/T	T	T	T	T	T	T	T	T	T	T	T	T	T	T	T	NA	T	NA	TC	T	T	T	T	NA	T	T	T	T	T
1A	35.414	Scaffold2126991	7509	T/TACTGGCAG	TACTGGCAG	TACTGGCAG	TACTGGCAG	NA	TACTGGCAG	TACTGGCAG	TACTGGCAG	TACTGGCAG	TACTGGCAG	TACTGGCAG	TACTGGCAG	TACTGGCAG	TACTGGCAG	TACTGGCAG	TACTGGCAG	TACTGGCAG	TACTGGCAG	NA	T	TACTGGCAG	TACTGGCAG	TACTGGCAG	TACTGGCAG	NA	TACTGGCAG	TACTGGCAG	NA	TACTGGCAG	TACTGGCAG
1A	35.414	Scaffold2126991	7544	T/TG	T	T	T	T	TG	T	T	TG	TG	TG	NA	T	TG	TG	NA	T	TG	NA	NA	NA	T	T	T	NA	T	T	NA	T	T
1A	35.414	Scaffold2198242	3687	TA/T	T	T	T	T	T	T	T	T	T	NA	TA	NA	T	T	NA	TA	NA	NA	NA	TA	TA	TA	T	T	T	T	T	T	T
1A	35.414	Scaffold2198242	4747	G/GC	GC	GC	GC	GC	GC	GC	GC	GC	GC	NA	G	GC	GC	GC	GC	NA	GC	NA	NA	G	G	G	GC	GC	GC	GC	GC	GC	GC
1A	35.414	Scaffold2549548	896	TGGG/T	NA	T	NA	T	T	T	NA	T	T	TGGG	NA	T	T	T	T	T	T	TGGG	NA	T	T	T	T	NA	NA	T	T	T	NA
1A	35.414	Scaffold2549548	900	TA/T	NA	T	NA	T	T	T	NA	T	T	TA	NA	T	T	T	T	T	T	TA	NA	T	T	T	T	NA	NA	T	T	T	NA
1A	35.414	Scaffold2619429	29723	A/AGGC	AGGC	AGGC	AGGC	AGGC	AGGC	AGGC	AGGC	AGGC	AGGC	AGGC	AGGC	AGGC	AGGC	AGGC	AGGC	AGGC	AGGC	NA	NA	NA	A	A	AGGC	AGGC	AGGC	AGGC	AGGC	AGGC	AGGC
1A	35.414	Scaffold2619429	29732	T/TGGC	TGGC	TGGC	TGGC	TGGC	TGGC	TGGC	TGGC	TGGC	TGGC	TGGC	TGGC	TGGC	TGGC	TGGC	TGGC	TGGC	TGGC	NA	NA	NA	T	T	TGGC	TGGC	TGGC	TGGC	TGGC	TGGC	NA
1A	35.414	Scaffold2619429	32466	AGAG/A	AGAG	AGAG	AGAG	AGAG	AGAG	AGAG	NA	AGAG	AGAG	A	A	AGAG	AGAG	AGAG	AGAG	A	AGAG	AGAG	A	A	AGAG	AGAG	AGAG	AGAG	AGAG	AGAG	AGAG	AGAG	AGAG
1A	35.414	Scaffold2619429	32478	AGGGAGGGGAT/A	A	A	A	A	A	A	NA	A	A	NA	AGGGAGGGGAT	A	A	A	A	AGGGAGGGGAT	A	AGGGAGGGGAT	AGGGAGGGGAT	AGGGAGGGGAT	NA	AGGGAGGGGAT	A	A	NA	A	A	A	A
1A	35.414	Scaffold2619429	32795	A/AAGGC	AAGGC	AAGGC	AAGGC	AAGGC	AAGGC	AAGGC	AAGGC	AAGGC	AAGGC	A	A	AAGGC	AAGGC	AAGGC	AAGGC	A	AAGGC	A	A	A	A	A	AAGGC	AAGGC	AAGGC	AAGGC	NA	AAGGC	AAGGC
1A	35.414	Scaffold2619429	32847	ATTT/A	A	A	A	A	A	A	A	A	A	ATTT	ATTT	A	A	A	A	ATTT	A	ATTT	ATTT	ATTT	ATTT	ATTT	A	A	A	A	NA	A	A
1A	35.414	Scaffold2619429	33215	TCCATTC/T	T	T	T	T	T	T	T	T	T	NA	TCCATTC	T	T	T	T	TCCATTC	T	TCCATTC	NA	TCCATTC	TCCATTC	NA	T	T	NA	T	T	T	T
1A	35.414	Scaffold2619429	33686	ATGGG/A	A	A	A	A	A	NA	A	A	NA	NA	ATGGG	A	A	A	A	ATGGG	A	ATGGG	ATGGG	NA	ATGGG	ATGGG	A	A	A	A	A	A	A
1A	35.414	Scaffold2619429	33871	AGG/A	A	A	A	A	A	A	A	A	A	NA	NA	A	A	A	A	AGG	A	AGG	AGG	AGG	AGG	AGG	A	A	A	A	A	A	A
1A	35.414	Scaffold2619429	33992	CT/C	C	C	C	C	C	C	C	C	C	CT	CT	C	C	C	C	CT	C	CT	CT	CT	CT	CT	NA	C	C	C	C	C	C
1A	35.414	Scaffold2619429	34047	G/GCCT	GCCT	GCCT	GCCT	GCCT	GCCT	GCCT	GCCT	GCCT	GCCT	G	NA	GCCT	GCCT	GCCT	GCCT	G	GCCT	NA	G	G	NA	G	GCCT	GCCT	GCCT	NA	GCCT	GCCT	GCCT
1A	35.414	Scaffold2619429	34554	CG/C	C	C	C	C	C	C	C	C	C	CG	CG	C	C	C	C	CG	C	NA	NA	CG	CG	CG	C	C	C	C	C	C	C
1A	35.414	Scaffold2619429	34565	CGTATTTGTTTCAT/C	C	C	C	C	C	C	C	C	C	CGTATTTGTTTCAT	CGTATTTGTTTCAT	NA	C	C	C	CGTATTTGTTTCAT	C	CGTATTTGTTTCAT	CGTATTTGTTTCAT	CGTATTTGTTTCAT	CGTATTTGTTTCAT	CGTATTTGTTTCAT	C	C	C	C	C	C	C
1A	35.414	Scaffold2619429	35022	CA/C	C	C	C	NA	C	C	NA	NA	NA	CA	CA	C	C	C	CA	CA	C	CA	CA	CA	CA	CA	NA	CA	C	NA	C	C	NA
1A	35.414	Scaffold2619429	35874	G/GATT	GATT	GATT	GATT	NA	GATT	GATT	GATT	GATT	NA	G	G	GATT	NA	GATT	GATT	G	NA	G	G	G	G	G	GATT	NA	NA	GATT	NA	GATT	GATT
1A	35.414	Scaffold2619429	41243	CGGCAAAGAA/C	C	C	C	C	NA	NA	C	C	C	CGGCAAAGAA	NA	NA	C	C	C	CGGCAAAGAA	NA	NA	CGGCAAAGAA	CGGCAAAGAA	CGGCAAAGAA	CGGCAAAGAA	NA	C	C	C	C	NA	C
1A	35.414	Scaffold2633501	25967	CAA/C	NA	C	C	C	C	C	C	C	NA	C	CAA	C	C	C	C	C	C	CAA	NA	C	CAA	NA	NA	C	C	C	C	C	C
1A	35.414	Scaffold2960423	143	G/GAC	NA	GAC	GAC	G	G	GAC	GAC	NA	G	G	G	GAC	GAC	GAC	NA	G	NA	G	G	G	G	NA	GAC	GAC	NA	G	G	G	GAC
1A	35.414	Scaffold2960423	13133	GGTT/G	GGTT	NA	GGTT	GGTT	GGTT	NA	G	GGTT	GGTT	GGTT	GGTT	GGTT	G	NA	G	GGTT	GGTT	GGTT	GGTT	GGTT	GGTT	G	GGTT	G	GGTT	G	GGTT	GGTT	GGTT
1A	35.414	Scaffold2960423	13135	TTG/T	TTG	NA	TTG	TTG	TTG	TTG	T	TTG	TTG	TTG	TTG	TTG	T	T	T	TTG	TTG	TTG	TTG	TTG	TTG	T	TTG	T	TTG	T	TTG	TTG	TTG
1A	35.414	Scaffold2960423	13190	CAAATTGCCAGTAAATTGTTGG/C	CAAATTGCCAGTAAATTGTTGG	NA	CAAATTGCCAGTAAATTGTTGG	CAAATTGCCAGTAAATTGTTGG	CAAATTGCCAGTAAATTGTTGG	CAAATTGCCAGTAAATTGTTGG	C	CAAATTGCCAGTAAATTGTTGG	CAAATTGCCAGTAAATTGTTGG	CAAATTGCCAGTAAATTGTTGG	CAAATTGCCAGTAAATTGTTGG	CAAATTGCCAGTAAATTGTTGG	C	C	C	CAAATTGCCAGTAAATTGTTGG	CAAATTGCCAGTAAATTGTTGG	CAAATTGCCAGTAAATTGTTGG	CAAATTGCCAGTAAATTGTTGG	CAAATTGCCAGTAAATTGTTGG	CAAATTGCCAGTAAATTGTTGG	C	CAAATTGCCAGTAAATTGTTGG	C	NA	C	CAAATTGCCAGTAAATTGTTGG	CAAATTGCCAGTAAATTGTTGG	CAAATTGCCAGTAAATTGTTGG
1A	35.414	Scaffold2960423	15380	CAT/C	CAT	NA	CAT	CAT	CAT	CAT	NA	CAT	CAT	CAT	CAT	CAT	C	C	C	CAT	CAT	CAT	CAT	CAT	CAT	CAT	CAT	C	NA	CAT	CAT	NA	CAT
1A	35.414	Scaffold2960423	15505	TAA/T	T	T	T	T	T	T	NA	T	NA	T	T	T	T	T	T	T	T	NA	NA	T	TAA	NA	T	T	T	TAA	T	T	T
1A	35.414	Scaffold2960423	15509	A/ATT	ATT	A	ATT	ATT	ATT	ATT	NA	ATT	NA	ATT	ATT	ATT	NA	A	A	A	ATT	NA	ATT	ATT	A	NA	NA	A	ATT	A	ATT	ATT	ATT
1A	35.414	Scaffold3004415	7169	TC/T	T	T	T	TC	T	T	T	T	TC	TC	TC	T	T	T	NA	TC	NA	TC	TC	NA	TC	TC	T	T	NA	T	TC	TC	T
1A	35.414	Scaffold3004415	7433	C/CG	CG	CG	CG	C	CG	NA	CG	CG	C	C	C	CG	CG	NA	CG	C	NA	NA	C	NA	C	NA	CG	CG	NA	CG	C	C	CG
1A	35.414	Scaffold3027429	9424	GCATA/G	GCATA	GCATA	GCATA	GCATA	GCATA	GCATA	GCATA	GCATA	GCATA	GCATA	GCATA	G	GCATA	GCATA	GCATA	GCATA	GCATA	GCATA	GCATA	GCATA	GCATA	GCATA	GCATA	GCATA	GCATA	GCATA	GCATA	GCATA	GCATA
1A	35.414	Scaffold3027429	16871	GATGCCGGCA/G	G	G	G	G	G	GATGCCGGCA	G	GATGCCGGCA	G	G	G	NA	G	G	G	G	NA	G	NA	G	G	G	G	GATGCCGGCA	G	G	GATGCCGGCA	G	G
1A	35.414	Scaffold3042773	4175	CG/C	C	C	C	CG	C	C	C	C	CG	CG	CG	C	NA	C	C	CG	NA	NA	CG	CG	CG	CG	NA	NA	C	C	CG	CG	C
1A	35.414	Scaffold3058243	4150	A/ATAG	ATAG	ATAG	ATAG	ATAG	ATAG	ATAG	ATAG	ATAG	ATAG	A	NA	ATAG	ATAG	NA	ATAG	A	ATAG	A	NA	A	A	A	NA	ATAG	NA	ATAG	ATAG	ATAG	ATAG
1A	35.414	Scaffold3058243	4333	C/CT	CT	CT	CT	CT	CT	CT	NA	CT	CT	NA	NA	CT	CT	CT	CT	C	CT	C	NA	NA	C	C	CT	CT	CT	CT	CT	CT	CT
1A	35.414	Scaffold3058243	5259	G/GT	GT	GT	GT	GT	GT	NA	GT	GT	GT	G	G	GT	GT	GT	GT	G	GT	G	G	G	G	G	GT	GT	GT	NA	GT	GT	GT
1A	35.414	Scaffold3242396	955	T/TC	TC	TC	T	TC	TC	TC	TC	TC	TC	TC	T	TC	TC	TC	NA	TC	NA	TC	NA	TC	TC	TC	TC	TC	T	TC	TC	TC	TC
1A	35.414	Scaffold3242396	1088	AG/A	AG	A	AG	A	NA	AG	AG	AG	A	AG	AG	AG	AG	AG	NA	AG	AG	AG	NA	NA	AG	AG	AG	AG	A	NA	A	A	AG
1A	35.414	Scaffold3782141	7620	G/GT	G	GT	G	GT	G	G	G	G	NA	G	G	G	G	G	G	G	NA	NA	G	G	G	G	G	G	NA	NA	GT	GT	G
1A	35.414	Scaffold3963745	8868	C/CG	CG	CG	CG	CG	CG	C	C	C	NA	CG	NA	CG	CG	CG	CG	C	C	CG	C	CG	C	NA	C	CG	CG	CG	C	CG	CG
1A	35.414	Scaffold3963745	12132	GTT/G	G	G	G	GTT	G	GTT	GTT	GTT	GTT	GTT	GTT	G	G	G	G	GTT	GTT	G	GTT	GTT	GTT	GTT	GTT	G	G	GTT	GTT	GTT	GTT
1A	35.414	Scaffold3963745	13998	A/AGGCATGTGCT	A	AGGCATGTGCT	NA	NA	AGGCATGTGCT	A	A	A	NA	NA	A	NA	AGGCATGTGCT	NA	AGGCATGTGCT	A	A	A	A	AGGCATGTGCT	A	NA	A	AGGCATGTGCT	NA	AGGCATGTGCT	A	AGGCATGTGCT	AGGCATGTGCT
1A	35.414	Scaffold3963745	17020	AGGCTCT/A	A	A	A	A	A	A	A	A	A	A	A	A	A	A	A	A	NA	NA	A	NA	AGGCTCT	A	A	NA	A	A	AGGCTCT	A	A
1A	35.414	Scaffold3963745	17151	G/GGCT	GGCT	GGCT	GGCT	G	NA	G	G	G	G	G	G	GGCT	GGCT	NA	GGCT	G	G	NA	NA	G	G	G	G	GGCT	GGCT	G	G	G	G
1A	35.414	Scaffold3963745	17160	C/CGCT	CGCT	CGCT	CGCT	C	NA	C	C	C	C	C	C	CGCT	CGCT	NA	CGCT	C	C	NA	NA	C	C	NA	C	CGCT	CGCT	C	C	C	C
1A	35.414	Scaffold3963745	24068	A/ATTTTTTTT	ATTTTTTTT	NA	ATTTTTTTT	A	ATTTTTTTT	A	A	A	A	NA	A	NA	ATTTTTTTT	ATTTTTTTT	ATTTTTTTT	A	A	ATTTTTTTT	A	A	A	A	A	ATTTTTTTT	ATTTTTTTT	A	A	A	A
1A	35.414	Scaffold3963745	25132	ATG/A	ATG	ATG	ATG	A	ATG	ATG	ATG	NA	A	A	ATG	ATG	ATG	ATG	ATG	ATG	ATG	NA	ATG	A	ATG	A	ATG	ATG	NA	A	ATG	A	A
1A	35.414	Scaffold3963745	26171	G/GTA	GTA	NA	GTA	GTA	GTA	G	G	G	GTA	GTA	G	GTA	GTA	GTA	GTA	G	NA	NA	G	GTA	G	GTA	G	GTA	GTA	GTA	G	GTA	GTA
1A	35.414	Scaffold3963745	27439	C/CT	CT	CT	CT	CT	CT	CT	CT	CT	CT	CT	CT	CT	CT	CT	CT	CT	CT	CT	CT	CT	C	CT	CT	CT	CT	CT	C	CT	CT
1A	35.414	Scaffold3963745	27489	G/GTGT	G	G	G	NA	G	G	G	G	GTGT	GTGT	G	G	G	G	G	G	G	G	G	GTGT	G	G	G	G	G	G	G	GTGT	GTGT
1A	35.414	Scaffold4534537	21097	C/CTACTAG	CTACTAG	NA	NA	C	NA	C	NA	C	C	C	CTACTAG	NA	CTACTAG	C	C	NA	CTACTAG	CTACTAG	NA	C	C	NA	CTACTAG	C	CTACTAG	C	C	C	CTACTAG
1A	35.414	Scaffold4534537	21375	AT/A	AT	AT	AT	AT	AT	AT	AT	AT	AT	AT	AT	AT	AT	AT	AT	AT	AT	AT	AT	AT	AT	AT	AT	AT	AT	A	A	AT	AT
1A	35.414	Scaffold4944987	635	GAT/G	GAT	GAT	GAT	G	GAT	NA	GAT	GAT	NA	NA	GAT	GAT	GAT	NA	GAT	GAT	GAT	NA	GAT	NA	NA	NA	GAT	GAT	GAT	GAT	NA	G	G
1A	35.414	Scaffold4964135	41607	CAACT/C	C	C	C	CAACT	C	C	C	C	NA	CAACT	CAACT	C	C	C	C	NA	NA	NA	CAACT	CAACT	CAACT	CAACT	NA	C	C	C	CAACT	CAACT	C
1A	35.414	Scaffold4964135	42321	G/GA	G	G	NA	GA	G	G	G	NA	G	NA	NA	G	G	NA	NA	G	GA	NA	NA	G	G	G	G	G	NA	NA	NA	G	G
1A	35.414	Scaffold4964135	42463	CA/C	CA	NA	C	NA	NA	CA	NA	NA	CA	NA	C	NA	CA	NA	NA	CA	CA	NA	CA	NA	CA	NA	CA	CA	NA	CA	NA	NA	CA
1A	35.414	Scaffold4964135	42473	AT/A	NA	NA	A	NA	NA	AT	NA	NA	AT	NA	A	NA	AT	NA	NA	AT	NA	NA	AT	NA	AT	NA	AT	AT	NA	AT	NA	NA	AT
1A	35.414	Scaffold5721016	6416	GA/G	GA	G	G	GA	GA	GA	GA	GA	GA	GA	GA	GA	G	G	GA	GA	GA	GA	GA	GA	GA	GA	GA	GA	GA	NA	NA	GA	GA
1A	35.414	Scaffold5721016	7354	C/CA	C	CA	NA	C	C	C	NA	C	C	C	C	C	NA	NA	C	C	NA	NA	C	C	CA	C	NA	C	C	C	C	C	C
1A	35.414	Scaffold5725167	8825	G/GA	G	G	G	G	G	G	G	G	G	G	G	G	G	GA	G	G	G	G	G	G	G	G	G	G	G	G	G	G	G
1A	36.551	Scaffold1434033	7311	G/GT	NA	GT	GT	G	GT	GT	GT	NA	G	NA	GT	NA	GT	GT	GT	GT	GT	GT	GT	GT	GT	GT	GT	NA	GT	G	G	G	GT
1A	36.551	Scaffold2250269	7258	CT/C	C	CT	CT	C	C	CT	CT	CT	C	C	C	CT	CT	NA	C	CT	CT	NA	C	C	CT	CT	NA	NA	C	CT	CT	C	CT
1A	36.551	Scaffold2805900	10597	T/TCTCC	T	T	T	T	T	T	TCTCC	T	NA	T	T	T	T	T	NA	T	NA	NA	NA	T	T	TCTCC	T	T	T	T	T	T	NA
1A	36.551	Scaffold2805900	12558	CGT/C	CGT	CGT	CGT	CGT	CGT	CGT	C	CGT	CGT	CGT	CGT	CGT	CGT	CGT	C	CGT	NA	NA	CGT	CGT	CGT	NA	CGT	NA	CGT	CGT	CGT	CGT	CGT
1A	36.551	Scaffold2805900	12562	A/AT	A	A	A	A	A	A	AT	A	A	A	A	A	A	A	AT	A	NA	NA	A	A	A	NA	A	NA	A	A	A	A	A
1A	36.551	Scaffold3770815	2805	CTG/C	C	CTG	C	CTG	C	C	CTG	C	CTG	C	C	C	C	NA	NA	C	NA	NA	NA	C	NA	NA	C	C	C	CTG	CTG	CTG	C
1A	36.551	Scaffold4340353	1546	ACCAG/A	A	A	A	ACCAG	A	A	ACCAG	A	NA	A	NA	A	A	A	NA	NA	A	NA	A	A	A	NA	NA	A	A	ACCAG	ACCAG	ACCAG	A
1A	36.551	Scaffold4340353	4015	TATGG/T	TATGG	TATGG	TATGG	TATGG	TATGG	TATGG	T	TATGG	TATGG	TATGG	TATGG	TATGG	TATGG	TATGG	T	TATGG	TATGG	TATGG	TATGG	TATGG	TATGG	T	TATGG	TATGG	TATGG	TATGG	TATGG	TATGG	TATGG
1A	36.551	Scaffold4340353	4316	TC/T	T	T	NA	TC	T	T	TC	T	TC	T	T	T	T	T	TC	NA	T	T	NA	T	T	TC	T	T	T	TC	TC	TC	T
1A	36.551	Scaffold4439433	2200	G/GAA	G	G	G	G	G	G	GAA	G	G	G	G	G	G	G	GAA	G	G	G	G	G	G	NA	G	G	G	G	G	G	G
1A	36.551	Scaffold4439433	2206	AAAC/A	A	A	A	AAAC	A	A	AAAC	A	AAAC	A	A	A	A	A	AAAC	A	A	A	A	A	A	NA	A	A	A	AAAC	AAAC	AAAC	A
1A	36.551	Scaffold5788857	13739	G/GC	G	GC	G	G	G	NA	G	G	G	NA	G	G	G	G	G	NA	NA	G	G	G	NA	NA	GC	G	G	G	G	G	G
1A	36.551	Scaffold5788857	13887	A/AGGAGG	AGGAGG	NA	AGGAGG	A	AGGAGG	A	AGGAGG	NA	A	AGGAGG	AGGAGG	AGGAGG	A	AGGAGG	AGGAGG	NA	NA	NA	AGGAGG	AGGAGG	AGGAGG	NA	AGGAGG	AGGAGG	AGGAGG	A	A	A	AGGAGG
1A	36.551	Scaffold5788857	13888	A/AG	AG	A	AG	A	AG	A	AG	NA	A	AG	AG	AG	A	AG	AG	NA	NA	NA	AG	AG	NA	NA	NA	AG	AG	A	A	A	AG
1A	36.551	Scaffold5788857	16357	CA/C	C	C	C	CA	C	C	C	C	CA	C	C	C	C	C	C	C	C	C	C	C	C	C	C	C	NA	CA	CA	CA	C
1A	36.551	Scaffold5788857	17712	T/TG	TG	TG	TG	T	TG	TG	NA	TG	T	TG	TG	TG	TG	TG	TG	TG	TG	TG	TG	TG	TG	TG	TG	TG	NA	T	T	T	TG
1A	37.119	Scaffold4037358	4757	CCA/C	CCA	CCA	CCA	CCA	CCA	CCA	C	CCA	CCA	CCA	CCA	CCA	CCA	CCA	C	CCA	NA	CCA	CCA	CCA	CCA	NA	CCA	CCA	CCA	CCA	CCA	CCA	CCA
1A	37.119	Scaffold4037358	16378	GTTT/G	GTTT	GTTT	GTTT	GTTT	GTTT	GTTT	G	GTTT	GTTT	GTTT	GTTT	GTTT	GTTT	GTTT	G	GTTT	GTTT	GTTT	GTTT	GTTT	GTTT	G	GTTT	GTTT	GTTT	GTTT	GTTT	GTTT	GTTT
1A	37.119	Scaffold4037358	32601	T/TA	T	TA	T	T	T	T	T	T	T	T	T	T	T	T	T	T	T	T	T	T	T	T	T	T	T	T	T	T	T
1A	37.687	Scaffold14017	10083	ACT/A	ACT	ACT	A	ACT	ACT	ACT	ACT	ACT	ACT	ACT	A	ACT	A	ACT	ACT	ACT	ACT	ACT	A	ACT	ACT	ACT	ACT	ACT	A	ACT	ACT	ACT	ACT
1A	37.687	Scaffold14017	10165	T/TA	T	TA	T	T	T	T	T	T	T	T	T	T	T	NA	T	T	T	TA	T	T	T	T	T	T	T	NA	TA	T	T
1A	37.687	Scaffold14017	10184	GCA/G	GCA	GCA	G	GCA	GCA	GCA	G	G	GCA	GCA	G	GCA	G	GCA	G	GCA	G	GCA	NA	GCA	G	G	G	GCA	G	GCA	GCA	G	GCA
1A	37.687	Scaffold14017	16029	GAC/G	GAC	GAC	G	GAC	NA	GAC	NA	G	NA	GAC	G	GAC	NA	GAC	G	GAC	G	GAC	NA	GAC	NA	G	G	NA	G	GAC	GAC	G	GAC
1A	37.687	Scaffold162843	23299	TG/T	TG	TG	TG	NA	TG	TG	TG	TG	TG	NA	TG	TG	TG	TG	TG	TG	NA	TG	TG	TG	NA	T	TG	TG	TG	TG	T	TG	TG
1A	37.687	Scaffold162843	23505	AC/A	AC	A	AC	AC	AC	AC	AC	AC	AC	AC	AC	AC	AC	A	AC	AC	NA	NA	NA	NA	AC	AC	AC	AC	AC	NA	AC	A	AC
1A	37.687	Scaffold226101	3347	G/GA	GA	NA	GA	GA	GA	GA	GA	NA	GA	GA	GA	GA	GA	GA	GA	NA	G	GA	NA	GA	GA	NA	NA	GA	GA	GA	GA	GA	NA
1A	37.687	Scaffold323352	14161	G/GAA	G	GAA	GAA	G	G	G	GAA	GAA	G	G	GAA	G	GAA	GAA	GAA	G	GAA	GAA	GAA	G	GAA	GAA	GAA	G	GAA	G	G	GAA	G
1A	37.687	Scaffold323352	14883	A/AG	AG	A	A	AG	AG	AG	A	A	AG	NA	A	AG	A	A	A	AG	A	A	A	AG	A	A	A	AG	A	AG	AG	A	AG
1A	37.687	Scaffold323352	15196	C/CA	CA	C	C	CA	CA	CA	C	C	CA	CA	C	CA	C	C	C	CA	C	C	C	CA	C	C	C	CA	C	CA	C	C	CA
1A	37.687	Scaffold371649	38427	CT/C	CT	C	C	CT	CT	CT	C	NA	CT	CT	C	CT	C	C	C	CT	C	C	NA	CT	C	C	C	CT	NA	CT	CT	CT	CT
1A	37.687	Scaffold371649	38547	CT/C	C	C	C	C	C	C	C	C	C	C	C	C	C	C	C	C	C	C	C	C	C	C	C	C	C	C	C	CT	C
1A	37.687	Scaffold371649	39449	A/AC	AC	AC	AC	AC	AC	AC	AC	AC	AC	AC	AC	NA	AC	NA	AC	AC	AC	AC	AC	AC	AC	AC	AC	AC	AC	AC	AC	A	AC
1A	37.687	Scaffold371649	54491	CA/C	CA	C	C	NA	CA	CA	C	C	CA	CA	C	CA	C	NA	C	CA	NA	NA	C	CA	C	C	C	NA	C	CA	CA	CA	NA
1A	37.687	Scaffold371649	54499	CT/C	CT	C	C	NA	CT	CT	C	C	CT	CT	C	CT	C	NA	C	CT	NA	NA	C	CT	C	C	C	NA	C	CT	CT	CT	C
1A	37.687	Scaffold511247	15981	A/ATGGGCCAGG	A	ATGGGCCAGG	A	A	A	A	ATGGGCCAGG	A	A	A	A	A	ATGGGCCAGG	A	ATGGGCCAGG	ATGGGCCAGG	A	NA	A	A	A	NA	A	NA	A	A	ATGGGCCAGG	ATGGGCCAGG	A
1A	37.687	Scaffold511247	16412	TG/T	TG	T	TG	TG	TG	TG	T	NA	TG	TG	TG	NA	T	TG	T	T	NA	NA	TG	TG	TG	TG	NA	T	TG	TG	T	T	NA
1A	37.687	Scaffold511247	16414	GC/G	G	G	G	G	G	G	G	NA	G	G	G	G	G	G	G	G	G	NA	G	G	G	GC	NA	G	G	G	G	GC	NA
1A	37.687	Scaffold598853	9355	GAA/G	GAA	NA	GAA	GAA	GAA	GAA	GAA	GAA	GAA	GAA	GAA	GAA	G	GAA	G	NA	GAA	GAA	NA	GAA	GAA	NA	GAA	G	GAA	GAA	NA	NA	GAA
1A	37.687	Scaffold598853	11290	CA/C	CA	CA	CA	NA	CA	CA	CA	CA	CA	CA	NA	CA	C	CA	NA	CA	CA	CA	CA	CA	C	NA	NA	NA	CA	CA	CA	NA	CA
1A	37.687	Scaffold598853	12774	A/AGGC	A	A	A	A	A	A	A	A	A	A	A	A	A	A	A	A	A	NA	A	A	A	AGGC	A	A	A	A	A	AGGC	A
1A	37.687	Scaffold818055	80511	TGAG/T	NA	NA	NA	NA	TGAG	TGAG	TGAG	NA	NA	TGAG	TGAG	TGAG	T	T	TGAG	TGAG	TGAG	NA	TGAG	T	TGAG	NA	NA	TGAG	TGAG	NA	TGAG	TGAG	T
1A	37.687	Scaffold818055	80626	AGCTGTCCAAAACTCAAAAGCAAT/A	AGCTGTCCAAAACTCAAAAGCAAT	A	AGCTGTCCAAAACTCAAAAGCAAT	AGCTGTCCAAAACTCAAAAGCAAT	AGCTGTCCAAAACTCAAAAGCAAT	A	AGCTGTCCAAAACTCAAAAGCAAT	NA	NA	A	NA	AGCTGTCCAAAACTCAAAAGCAAT	A	A	NA	AGCTGTCCAAAACTCAAAAGCAAT	AGCTGTCCAAAACTCAAAAGCAAT	AGCTGTCCAAAACTCAAAAGCAAT	A	NA	NA	NA	AGCTGTCCAAAACTCAAAAGCAAT	AGCTGTCCAAAACTCAAAAGCAAT	AGCTGTCCAAAACTCAAAAGCAAT	A	AGCTGTCCAAAACTCAAAAGCAAT	AGCTGTCCAAAACTCAAAAGCAAT	NA
1A	37.687	Scaffold839066	67062	A/AT	A	A	A	AT	A	A	NA	NA	A	A	AT	AT	A	A	NA	AT	A	NA	NA	A	A	NA	AT	A	A	A	A	A	NA
1A	37.687	Scaffold854335	6889	GGTATGTAGTTTTGTAGAGTACGA/G	NA	G	GGTATGTAGTTTTGTAGAGTACGA	GGTATGTAGTTTTGTAGAGTACGA	G	GGTATGTAGTTTTGTAGAGTACGA	GGTATGTAGTTTTGTAGAGTACGA	GGTATGTAGTTTTGTAGAGTACGA	GGTATGTAGTTTTGTAGAGTACGA	GGTATGTAGTTTTGTAGAGTACGA	GGTATGTAGTTTTGTAGAGTACGA	GGTATGTAGTTTTGTAGAGTACGA	GGTATGTAGTTTTGTAGAGTACGA	G	GGTATGTAGTTTTGTAGAGTACGA	GGTATGTAGTTTTGTAGAGTACGA	NA	NA	GGTATGTAGTTTTGTAGAGTACGA	GGTATGTAGTTTTGTAGAGTACGA	GGTATGTAGTTTTGTAGAGTACGA	GGTATGTAGTTTTGTAGAGTACGA	GGTATGTAGTTTTGTAGAGTACGA	GGTATGTAGTTTTGTAGAGTACGA	GGTATGTAGTTTTGTAGAGTACGA	GGTATGTAGTTTTGTAGAGTACGA	G	NA	GGTATGTAGTTTTGTAGAGTACGA
1A	37.687	Scaffold905548	12636	G/GT	GT	G	G	NA	GT	GT	G	G	GT	GT	NA	GT	G	G	G	GT	G	NA	NA	GT	G	G	G	GT	G	GT	G	G	GT
1A	37.687	Scaffold905548	12685	T/TG	NA	T	TG	T	T	T	TG	TG	T	T	NA	T	TG	T	TG	T	TG	NA	NA	T	TG	TG	TG	T	TG	NA	T	TG	T
1A	37.687	Scaffold965857	4517	GTGCAA/G	G	GTGCAA	GTGCAA	G	NA	G	GTGCAA	GTGCAA	G	G	GTGCAA	G	GTGCAA	GTGCAA	GTGCAA	G	GTGCAA	GTGCAA	GTGCAA	G	GTGCAA	GTGCAA	GTGCAA	G	GTGCAA	G	GTGCAA	GTGCAA	G
1A	37.687	Scaffold1039627	5034	G/GT	G	G	G	NA	G	G	GT	G	G	G	G	G	G	NA	G	G	G	GT	NA	G	G	GT	G	G	G	G	GT	GT	G
1A	37.687	Scaffold1105747	889	CT/C	CT	CT	NA	NA	CT	CT	NA	CT	CT	CT	C	CT	C	NA	CT	CT	CT	CT	C	CT	CT	CT	CT	CT	NA	CT	CT	NA	CT
1A	37.687	Scaffold1105747	12443	TCA/T	TCA	T	NA	TCA	TCA	TCA	TCA	NA	TCA	TCA	TCA	TCA	TCA	T	NA	TCA	NA	T	TCA	TCA	TCA	NA	NA	TCA	TCA	TCA	T	NA	TCA
1A	37.687	Scaffold1127441	6224	ATCGGG/A	ATCGGG	ATCGGG	ATCGGG	NA	ATCGGG	NA	ATCGGG	NA	NA	NA	ATCGGG	ATCGGG	A	ATCGGG	NA	ATCGGG	NA	NA	ATCGGG	ATCGGG	NA	ATCGGG	NA	NA	NA	NA	A	ATCGGG	NA
1A	37.687	Scaffold1127441	7811	A/ATG	ATG	A	ATG	ATG	ATG	ATG	NA	ATG	ATG	ATG	NA	ATG	NA	A	ATG	ATG	ATG	A	ATG	ATG	NA	NA	NA	ATG	NA	ATG	NA	A	ATG
1A	37.687	Scaffold1155014	8218	A/AT	AT	A	AT	AT	AT	AT	A	AT	AT	AT	AT	AT	NA	AT	A	A	AT	NA	AT	AT	AT	A	AT	A	NA	AT	A	A	AT
1A	37.687	Scaffold1155014	11190	C/CT	C	CT	NA	CT	CT	C	CT	NA	C	NA	C	NA	CT	CT	CT	CT	C	NA	CT	C	CT	NA	NA	CT	CT	C	CT	CT	NA
1A	37.687	Scaffold1240943	3867	GTTCAGAGA/G	GTTCAGAGA	GTTCAGAGA	NA	GTTCAGAGA	GTTCAGAGA	GTTCAGAGA	NA	GTTCAGAGA	GTTCAGAGA	GTTCAGAGA	GTTCAGAGA	G	GTTCAGAGA	GTTCAGAGA	GTTCAGAGA	NA	GTTCAGAGA	GTTCAGAGA	G	NA	GTTCAGAGA	NA	GTTCAGAGA	GTTCAGAGA	NA	GTTCAGAGA	NA	GTTCAGAGA	NA
1A	37.687	Scaffold1564544	5150	G/GT	G	GT	G	GT	G	GT	GT	GT	GT	GT	NA	GT	G	GT	GT	GT	NA	GT	G	GT	GT	GT	GT	GT	G	GT	GT	GT	NA
1A	37.687	Scaffold1564544	5750	A/ATGCTG	ATGCTG	A	ATGCTG	A	ATGCTG	NA	ATGCTG	ATGCTG	A	A	ATGCTG	A	ATGCTG	A	NA	A	NA	NA	NA	A	ATGCTG	NA	ATGCTG	A	ATGCTG	A	ATGCTG	A	A
1A	37.687	Scaffold1642614	7948	AAG/A	AAG	AAG	AAG	AAG	AAG	AAG	A	AAG	AAG	AAG	AAG	AAG	AAG	AAG	NA	A	AAG	NA	AAG	AAG	AAG	A	AAG	AAG	AAG	AAG	AAG	AAG	AAG
1A	37.687	Scaffold1725104	24577	C/CA	C	CA	C	C	C	C	NA	C	C	C	C	C	NA	C	NA	CA	C	NA	NA	NA	C	NA	C	NA	C	C	NA	C	C
1A	37.687	Scaffold1787752	14597	AT/A	NA	NA	NA	NA	NA	NA	AT	A	NA	NA	NA	A	A	NA	AT	NA	NA	NA	A	NA	NA	NA	A	AT	NA	AT	NA	A	NA
1A	37.687	Scaffold1787752	18931	TAC/T	TAC	TAC	T	TAC	TAC	TAC	TAC	TAC	TAC	TAC	T	TAC	NA	TAC	TAC	TAC	NA	TAC	NA	TAC	TAC	NA	NA	TAC	T	NA	TAC	TAC	TAC
1A	37.687	Scaffold1850200	3747	CT/C	CT	CT	NA	CT	CT	CT	C	NA	CT	CT	C	CT	NA	CT	C	CT	NA	CT	NA	CT	C	C	C	CT	NA	CT	CT	C	CT
1A	37.687	Scaffold1934509	23557	A/AAT	A	AAT	NA	NA	A	A	AAT	AAT	A	A	AAT	A	AAT	NA	AAT	A	AAT	AAT	AAT	A	AAT	NA	AAT	NA	AAT	A	A	AAT	A
1A	37.687	Scaffold2376633	11527	GT/G	GT	GT	GT	GT	GT	GT	G	GT	GT	GT	GT	NA	GT	GT	GT	GT	NA	GT	NA	GT	NA	G	GT	GT	GT	GT	G	GT	GT
1A	37.687	Scaffold2376633	11986	AGATGTTCTGC/A	NA	A	AGATGTTCTGC	AGATGTTCTGC	AGATGTTCTGC	NA	AGATGTTCTGC	AGATGTTCTGC	AGATGTTCTGC	AGATGTTCTGC	AGATGTTCTGC	AGATGTTCTGC	AGATGTTCTGC	A	AGATGTTCTGC	AGATGTTCTGC	NA	A	AGATGTTCTGC	AGATGTTCTGC	AGATGTTCTGC	AGATGTTCTGC	AGATGTTCTGC	AGATGTTCTGC	AGATGTTCTGC	AGATGTTCTGC	AGATGTTCTGC	A	AGATGTTCTGC
1A	37.687	Scaffold2653381	2024	TCCGAACATCAAG/T	TCCGAACATCAAG	T	T	TCCGAACATCAAG	TCCGAACATCAAG	TCCGAACATCAAG	T	T	TCCGAACATCAAG	TCCGAACATCAAG	T	TCCGAACATCAAG	T	T	T	TCCGAACATCAAG	NA	T	T	TCCGAACATCAAG	T	T	T	TCCGAACATCAAG	T	TCCGAACATCAAG	T	NA	NA
1A	37.687	Scaffold3053356	8890	TG/T	T	T	TG	NA	TG	T	T	T	T	NA	TG	T	NA	T	NA	T	NA	TG	TG	T	TG	TG	NA	T	TG	T	T	T	T
1A	37.687	Scaffold3328546	2427	GA/G	G	GA	NA	NA	G	G	NA	G	NA	G	GA	G	GA	GA	G	G	G	NA	NA	G	NA	G	G	G	GA	G	GA	GA	G
1A	37.687	Scaffold3503123	4256	ACG/A	ACG	ACG	NA	ACG	ACG	ACG	ACG	ACG	ACG	ACG	A	ACG	A	ACG	ACG	ACG	NA	NA	NA	NA	NA	ACG	ACG	NA	A	ACG	NA	ACG	ACG
1A	37.687	Scaffold3762791	25047	A/AC	AC	NA	NA	A	AC	AC	NA	AC	A	AC	AC	AC	A	AC	AC	AC	NA	NA	AC	AC	AC	AC	AC	AC	NA	A	A	A	AC
1A	37.687	Scaffold4159870	10058	A/AT	A	A	AT	A	A	NA	AT	AT	A	A	NA	A	AT	A	NA	NA	AT	A	NA	A	AT	AT	AT	A	NA	A	A	NA	A
1A	37.687	Scaffold4198640	8770	ATG/A	NA	ATG	NA	A	A	NA	NA	A	A	A	A	A	NA	ATG	NA	NA	NA	NA	NA	NA	A	NA	A	A	A	A	ATG	ATG	A
1A	37.687	Scaffold4404367	9889	T/TTTGAA	NA	T	T	NA	TTTGAA	T	NA	T	NA	TTTGAA	T	T	NA	NA	NA	T	T	T	NA	NA	T	T	NA	T	T	T	T	T	T
1A	37.687	Scaffold4986102	2209	A/AG	AG	A	AG	AG	AG	AG	AG	AG	AG	AG	AG	AG	AG	A	AG	AG	NA	A	NA	AG	NA	AG	AG	NA	AG	AG	AG	A	AG
1A	37.687	Scaffold5709727	11818	GCGCCAGT/G	GCGCCAGT	GCGCCAGT	G	GCGCCAGT	GCGCCAGT	GCGCCAGT	G	NA	NA	GCGCCAGT	NA	GCGCCAGT	G	GCGCCAGT	G	GCGCCAGT	NA	NA	G	GCGCCAGT	G	NA	G	GCGCCAGT	NA	GCGCCAGT	GCGCCAGT	G	GCGCCAGT
1A	37.687	Scaffold5709727	11941	C/CCGCT	C	C	CCGCT	C	C	C	NA	CCGCT	NA	C	NA	C	CCGCT	NA	NA	C	NA	C	CCGCT	C	CCGCT	CCGCT	CCGCT	NA	NA	C	C	CCGCT	C
1A	37.687	Scaffold5709727	12595	AGGG/A	AGGG	AGGG	NA	AGGG	AGGG	AGGG	A	A	AGGG	AGGG	NA	NA	A	AGGG	A	AGGG	A	AGGG	A	AGGG	A	A	A	AGGG	A	AGGG	AGGG	NA	NA
1A	37.687	Scaffold5709727	18537	CAAG/C	CAAG	C	CAAG	CAAG	CAAG	CAAG	CAAG	CAAG	CAAG	CAAG	CAAG	CAAG	CAAG	C	CAAG	CAAG	CAAG	NA	NA	CAAG	CAAG	CAAG	CAAG	CAAG	CAAG	NA	C	CAAG	CAAG
1A	37.687	Scaffold5709727	18670	G/GCA	GCA	G	G	GCA	GCA	NA	G	NA	GCA	GCA	G	GCA	G	NA	G	NA	G	NA	G	GCA	G	G	G	NA	G	NA	G	G	GCA
1A	37.687	Scaffold5709727	25122	G/GCTGCTGC	NA	G	G	GCTGCTGC	NA	GCTGCTGC	G	G	GCTGCTGC	GCTGCTGC	G	GCTGCTGC	G	G	G	GCTGCTGC	NA	G	G	GCTGCTGC	G	G	G	GCTGCTGC	G	NA	G	G	NA
1A	37.687	Scaffold5709727	27436	TCA/T	TCA	T	TCA	TCA	TCA	TCA	NA	NA	TCA	TCA	TCA	NA	TCA	T	TCA	TCA	TCA	T	NA	TCA	TCA	NA	TCA	TCA	TCA	TCA	T	TCA	TCA
1A	37.687	Scaffold5709727	27455	GA/G	G	GA	GA	G	G	G	NA	NA	G	NA	GA	NA	GA	GA	GA	G	GA	GA	NA	NA	GA	NA	GA	G	GA	G	NA	NA	G
1A	37.687	Scaffold6212674	3610	GC/G	G	GC	G	GC	NA	G	G	G	GC	G	G	G	GC	G	NA	G	G	NA	NA	G	G	G	G	G	G	GC	GC	GC	G
1A	38.8245	Scaffold2847626	25031	CG/C	CG	CG	CG	CG	CG	CG	CG	CG	CG	CG	CG	CG	CG	CG	CG	CG	CG	CG	CG	CG	CG	CG	CG	C	CG	CG	CG	CG	C
1A	38.8245	Scaffold2847626	25199	A/AT	AT	A	A	AT	AT	A	A	A	AT	NA	A	AT	A	A	A	NA	A	NA	A	AT	A	A	A	AT	A	AT	AT	A	AT
1A	38.8245	Scaffold2847626	34297	CTA/C	C	CTA	NA	NA	C	C	CTA	CTA	NA	NA	CTA	C	CTA	CTA	CTA	C	NA	CTA	CTA	C	CTA	CTA	CTA	C	CTA	NA	CTA	CTA	NA
1A	44.512	Scaffold1382934	7999	A/AT	AT	AT	AT	AT	AT	AT	A	A	AT	AT	AT	AT	AT	AT	NA	A	NA	AT	AT	NA	A	NA	A	AT	AT	AT	A	AT	AT
1A	44.512	Scaffold1382934	19462	G/GGGTAATGGC	GGGTAATGGC	GGGTAATGGC	GGGTAATGGC	GGGTAATGGC	GGGTAATGGC	GGGTAATGGC	G	G	GGGTAATGGC	GGGTAATGGC	GGGTAATGGC	GGGTAATGGC	GGGTAATGGC	GGGTAATGGC	G	G	NA	NA	GGGTAATGGC	GGGTAATGGC	G	G	G	GGGTAATGGC	GGGTAATGGC	GGGTAATGGC	G	GGGTAATGGC	GGGTAATGGC
1A	44.512	Scaffold1385525	23415	GC/G	G	G	G	G	G	GC	GC	GC	NA	G	NA	G	NA	G	GC	GC	GC	NA	NA	NA	GC	GC	GC	G	G	G	GC	G	G
1A	44.512	Scaffold1390144	16141	AT/A	AT	NA	AT	AT	AT	AT	NA	NA	AT	A	A	A	NA	A	NA	NA	A	A	A	A	AT	NA	NA	NA	A	AT	A	AT	AT
1A	44.512	Scaffold1390144	24118	A/AT	NA	NA	A	A	A	A	NA	A	NA	A	NA	AT	A	A	A	A	A	NA	A	A	AT	NA	A	A	NA	NA	NA	NA	A
1A	44.512	Scaffold1408432	31129	CT/C	C	C	C	C	C	C	C	C	C	C	C	C	C	C	NA	CT	NA	C	C	C	C	C	C	C	C	C	C	C	C
1A	44.512	Scaffold1408432	36111	T/TGG	T	TGG	TGG	T	T	NA	TGG	NA	T	T	T	T	T	T	TGG	T	TGG	NA	T	T	TGG	NA	TGG	TGG	T	T	T	T	TGG
1A	44.512	Scaffold1412715	8994	CT/C	C	C	NA	NA	C	C	CT	CT	C	C	NA	C	C	C	CT	CT	CT	NA	C	NA	CT	CT	CT	C	C	C	CT	C	C
1A	44.512	Scaffold1416604	7074	CG/C	C	C	C	C	C	C	CG	CG	C	C	C	C	C	NA	C	CG	CG	C	C	C	CG	CG	CG	C	C	C	CG	C	C
1A	44.512	Scaffold1427545	5427	T/TGAC	TGAC	TGAC	TGAC	TGAC	TGAC	TGAC	TGAC	NA	TGAC	TGAC	TGAC	NA	TGAC	TGAC	TGAC	T	TGAC	NA	NA	TGAC	NA	NA	TGAC	TGAC	TGAC	TGAC	TGAC	TGAC	TGAC
1A	44.512	Scaffold1428839	22944	CG/C	C	C	NA	C	C	CG	CG	CG	C	C	C	NA	C	C	CG	CG	CG	NA	NA	C	CG	CG	CG	C	C	C	CG	C	C
1A	44.512	Scaffold1428839	23806	GA/G	G	G	NA	G	G	GA	GA	GA	G	G	G	G	G	G	GA	GA	NA	G	NA	NA	NA	GA	GA	G	G	G	GA	G	G
1A	44.512	Scaffold1437301	7507	CG/C	C	CG	C	C	C	CG	CG	CG	C	C	C	C	C	C	CG	CG	CG	NA	CG	C	CG	CG	CG	NA	C	C	CG	C	C
1A	44.512	Scaffold1437301	7795	CA/C	CA	CA	NA	CA	CA	CA	C	NA	CA	CA	CA	CA	CA	CA	C	CA	NA	NA	NA	CA	C	CA	C	CA	CA	CA	NA	CA	CA
1A	44.512	Scaffold1437457	16246	GC/G	G	G	G	G	G	GC	GC	GC	G	G	G	G	G	G	NA	NA	GC	G	GC	G	NA	G	GC	GC	G	G	GC	G	GC
1A	44.512	Scaffold1438268	1225	A/AC	AC	AC	AC	AC	AC	AC	A	NA	AC	AC	AC	AC	AC	AC	A	A	A	A	AC	AC	NA	AC	A	AC	AC	NA	AC	AC	AC
1A	44.512	Scaffold1441540	27765	TTA/T	TTA	TTA	TTA	TTA	TTA	TTA	T	T	TTA	TTA	TTA	NA	TTA	TTA	T	TTA	T	NA	TTA	TTA	NA	TTA	T	TTA	TTA	TTA	TTA	TTA	TTA
1A	44.512	Scaffold1445433	4595	TC/T	TC	T	TC	TC	TC	T	TC	TC	NA	TC	NA	TC	TC	TC	NA	TC	TC	NA	NA	TC	TC	TC	TC	TC	TC	NA	TC	TC	TC
1A	44.512	Scaffold1446624	15103	C/CGTGGTGATGGTCTTGGCC	CGTGGTGATGGTCTTGGCC	CGTGGTGATGGTCTTGGCC	CGTGGTGATGGTCTTGGCC	NA	CGTGGTGATGGTCTTGGCC	C	C	C	CGTGGTGATGGTCTTGGCC	CGTGGTGATGGTCTTGGCC	CGTGGTGATGGTCTTGGCC	CGTGGTGATGGTCTTGGCC	CGTGGTGATGGTCTTGGCC	CGTGGTGATGGTCTTGGCC	C	C	C	CGTGGTGATGGTCTTGGCC	CGTGGTGATGGTCTTGGCC	CGTGGTGATGGTCTTGGCC	C	C	C	NA	NA	CGTGGTGATGGTCTTGGCC	NA	CGTGGTGATGGTCTTGGCC	CGTGGTGATGGTCTTGGCC
1A	44.512	Scaffold1454743	13049	G/GACC	GACC	GACC	GACC	GACC	GACC	GACC	G	G	GACC	NA	GACC	GACC	GACC	GACC	G	G	NA	NA	NA	NA	G	GACC	G	GACC	GACC	G	GACC	GACC	GACC
1A	44.512	Scaffold1454743	13052	T/TTC	TTC	TTC	TTC	TTC	TTC	TTC	T	T	TTC	NA	TTC	TTC	TTC	TTC	T	T	NA	NA	NA	NA	T	TTC	T	TTC	TTC	T	TTC	TTC	TTC
1A	44.512	Scaffold1469288	8697	T/TC	TC	TC	TC	TC	TC	TC	T	T	TC	TC	TC	TC	TC	TC	T	T	T	NA	NA	TC	T	TC	T	T	TC	TC	TC	TC	T
1A	44.512	Scaffold1469288	8750	G/GT	GT	G	G	GT	GT	G	G	NA	GT	GT	G	G	GT	G	G	G	NA	NA	NA	G	G	G	G	G	G	NA	GT	NA	NA
1A	44.512	Scaffold1477196	23899	G/GC	GC	GC	GC	GC	GC	GC	G	G	GC	GC	GC	GC	GC	GC	G	G	NA	GC	GC	GC	G	G	G	GC	GC	G	G	GC	GC
1A	44.512	Scaffold1477196	26299	AT/A	NA	A	A	A	A	A	AT	NA	A	A	A	A	A	A	AT	A	AT	A	NA	A	AT	AT	NA	A	A	AT	AT	A	A
1A	44.512	Scaffold1478619	12663	C/CT	CT	CT	NA	CT	CT	NA	C	C	CT	CT	CT	CT	CT	CT	C	C	C	CT	NA	CT	C	C	C	CT	CT	CT	C	CT	CT
1A	44.512	Scaffold1478619	12855	A/AC	AC	AC	A	NA	AC	AC	A	A	AC	NA	AC	AC	AC	AC	A	A	A	NA	AC	AC	A	A	A	NA	AC	AC	A	NA	AC
1A	44.512	Scaffold1478619	12859	CCA/C	C	C	CCA	NA	NA	CCA	CCA	CCA	C	NA	NA	CCA	C	C	CCA	CCA	CCA	NA	CCA	NA	CCA	CCA	CCA	NA	C	C	CCA	NA	NA
1A	44.512	Scaffold1478619	12863	CA/C	CA	C	CA	CA	CA	CA	CA	CA	CA	NA	NA	CA	C	C	CA	CA	CA	NA	C	CA	CA	CA	CA	NA	NA	CA	CA	NA	CA
1A	44.512	Scaffold1478619	12864	A/AC	AC	AC	A	AC	A	A	A	A	AC	NA	NA	A	AC	AC	A	A	A	NA	A	NA	A	A	A	NA	NA	AC	A	NA	NA
1A	44.512	Scaffold1483274	23654	AT/A	A	A	A	A	A	NA	AT	NA	A	A	A	A	A	A	AT	AT	AT	A	A	A	AT	AT	AT	A	NA	NA	A	A	A
1A	44.512	Scaffold1483274	23963	A/AT	A	A	NA	A	NA	A	A	A	A	A	NA	NA	NA	A	A	A	A	A	NA	NA	A	NA	A	AT	AT	A	A	NA	A
1A	44.512	Scaffold1487756	2641	TA/T	T	TA	T	T	T	TA	TA	TA	T	T	T	T	T	T	TA	TA	TA	T	NA	T	TA	NA	TA	T	T	T	TA	T	T
1A	44.512	Scaffold1487756	6719	GA/G	G	GA	G	G	G	GA	GA	GA	NA	G	G	G	G	NA	GA	NA	GA	G	NA	G	GA	GA	GA	G	G	G	NA	G	G
1A	44.512	Scaffold1487756	26493	GGTTTA/G	GGTTTA	G	GGTTTA	GGTTTA	GGTTTA	G	G	G	GGTTTA	GGTTTA	GGTTTA	GGTTTA	GGTTTA	GGTTTA	NA	GGTTTA	G	GGTTTA	G	GGTTTA	G	GGTTTA	G	GGTTTA	NA	GGTTTA	G	GGTTTA	GGTTTA
1A	44.512	Scaffold1487756	27517	CA/C	C	CA	C	C	C	CA	CA	NA	C	C	C	C	C	C	NA	CA	CA	C	CA	C	CA	CA	CA	C	C	C	CA	C	C
1A	44.512	Scaffold1487756	27813	CG/C	CG	C	CG	CG	CG	C	NA	C	CG	CG	CG	CG	CG	CG	C	CG	C	CG	C	CG	C	CG	C	CG	CG	CG	C	CG	CG
1A	44.512	Scaffold1487756	31749	AT/A	AT	NA	NA	AT	AT	AT	AT	NA	A	NA	AT	AT	NA	AT	AT	AT	AT	NA	AT	NA	A	AT	AT	NA	NA	AT	AT	AT	AT
1A	44.512	Scaffold1502319	17962	GCA/G	GCA	GCA	NA	NA	GCA	GCA	GCA	GCA	G	NA	GCA	GCA	G	GCA	GCA	GCA	GCA	NA	NA	GCA	GCA	GCA	GCA	GCA	GCA	GCA	GCA	G	GCA
1A	44.512	Scaffold1507919	12471	A/AC	NA	AC	AC	NA	AC	AC	A	A	NA	AC	A	A	AC	A	A	A	NA	NA	NA	NA	A	A	A	NA	A	A	A	AC	AC
1A	44.512	Scaffold1509565	8488	T/TTTG	NA	TTTG	TTTG	TTTG	TTTG	TTTG	T	T	TTTG	TTTG	T	T	TTTG	T	T	NA	NA	NA	NA	NA	NA	T	T	TTTG	T	T	T	TTTG	TTTG
1A	44.512	Scaffold1514972	4293	T/TG	TG	TG	NA	TG	T	NA	T	T	TG	NA	TG	NA	TG	TG	T	T	T	TG	NA	TG	T	T	T	TG	TG	TG	T	TG	NA
1A	44.512	Scaffold1531991	3639	AC/A	AC	A	AC	AC	AC	A	AC	AC	AC	AC	AC	AC	AC	AC	AC	AC	AC	AC	NA	AC	AC	AC	AC	AC	AC	AC	AC	AC	AC
1A	44.512	Scaffold1531991	11518	ATTAATAATATAC/A	A	NA	A	A	A	ATTAATAATATAC	NA	ATTAATAATATAC	A	NA	A	A	A	A	ATTAATAATATAC	ATTAATAATATAC	ATTAATAATATAC	NA	NA	A	ATTAATAATATAC	ATTAATAATATAC	NA	A	NA	A	ATTAATAATATAC	A	A
1A	44.512	Scaffold1534233	23922	GA/G	G	G	G	G	G	G	NA	GA	G	NA	G	G	G	G	GA	GA	NA	G	G	G	GA	GA	GA	NA	G	G	GA	G	G
1A	44.512	Scaffold1550395	12629	T/TC	TC	TC	TC	TC	TC	TC	TC	TC	TC	TC	TC	TC	TC	TC	TC	TC	TC	TC	TC	TC	TC	T	TC	TC	TC	TC	TC	TC	TC
1A	44.512	Scaffold1550395	15247	G/GCA	GCA	GCA	GCA	GCA	GCA	GCA	GCA	GCA	GCA	GCA	GCA	GCA	GCA	GCA	GCA	GCA	GCA	GCA	NA	GCA	GCA	G	GCA	GCA	GCA	GCA	GCA	GCA	GCA
1A	44.512	Scaffold1554155	17522	C/CACGGAATG	NA	NA	C	NA	NA	NA	NA	NA	NA	C	C	NA	C	NA	C	C	C	C	CACGGAATG	NA	C	C	CACGGAATG	NA	C	C	NA	NA	NA
1A	44.512	Scaffold1561560	3962	CAAG/C	C	C	C	C	C	NA	CAAG	CAAG	NA	C	NA	NA	C	C	CAAG	CAAG	CAAG	C	NA	NA	CAAG	NA	CAAG	C	C	C	CAAG	C	C
1A	44.512	Scaffold1561560	4338	A/AT	NA	AT	AT	AT	AT	AT	A	A	AT	AT	AT	NA	AT	AT	A	A	NA	NA	AT	NA	A	A	A	NA	NA	AT	A	AT	AT
1A	44.512	Scaffold1573392	14301	G/GGAAGAACC	G	GGAAGAACC	NA	G	G	GGAAGAACC	G	G	G	G	G	G	G	G	G	G	NA	G	NA	G	NA	GGAAGAACC	G	G	G	G	NA	G	G
1A	44.512	Scaffold1573833	13657	T/TA	TA	TA	TA	TA	TA	T	T	T	TA	NA	TA	TA	TA	TA	T	NA	T	NA	NA	TA	NA	T	T	TA	TA	TA	T	TA	TA
1A	44.512	Scaffold1584427	5942	GT/G	G	G	G	NA	NA	GT	GT	GT	G	G	G	G	GT	NA	GT	GT	NA	NA	NA	G	NA	GT	GT	G	G	G	GT	G	G
1A	44.512	Scaffold1587585	7269	ATCTGGCGT/A	NA	A	NA	A	A	A	ATCTGGCGT	ATCTGGCGT	A	A	A	A	A	A	ATCTGGCGT	ATCTGGCGT	ATCTGGCGT	NA	NA	A	ATCTGGCGT	NA	ATCTGGCGT	A	A	ATCTGGCGT	A	A	A
1A	44.512	Scaffold1590267	1545	A/AT	AT	AT	AT	AT	AT	A	A	A	AT	AT	AT	AT	AT	AT	NA	NA	A	AT	NA	AT	A	A	A	AT	AT	NA	A	AT	AT
1A	44.512	Scaffold1590267	1546	A/AT	AT	AT	AT	AT	AT	A	A	A	AT	AT	AT	AT	AT	AT	NA	NA	A	AT	NA	AT	A	A	A	AT	AT	NA	A	AT	AT
1A	44.512	Scaffold1596773	7047	TG/T	T	T	T	T	T	T	T	T	T	T	T	T	NA	T	T	T	T	T	T	T	T	NA	T	TG	T	T	T	T	TG
1A	44.512	Scaffold1596773	7645	GT/G	GT	GT	GT	GT	NA	G	GT	GT	GT	GT	GT	GT	GT	GT	GT	GT	NA	NA	GT	GT	GT	G	GT	GT	GT	NA	GT	GT	GT
1A	44.512	Scaffold1600492	26485	GT/G	G	G	G	G	G	G	GT	GT	G	G	G	NA	G	G	GT	G	GT	G	G	GT	GT	NA	GT	G	G	G	GT	GT	G
1A	44.512	Scaffold1607868	6185	G/GA	GA	GA	GA	GA	GA	NA	G	G	NA	GA	GA	GA	GA	NA	G	G	NA	NA	GA	GA	G	NA	G	GA	GA	G	G	GA	GA
1A	44.512	Scaffold1607868	6809	T/TCTC	NA	TCTC	TCTC	NA	TCTC	TCTC	T	T	TCTC	TCTC	NA	TCTC	TCTC	TCTC	T	T	T	NA	TCTC	TCTC	T	NA	T	NA	TCTC	T	T	TCTC	TCTC
1A	44.512	Scaffold1609876	6296	AG/A	A	A	A	A	A	A	AG	NA	A	A	A	A	A	A	AG	AG	AG	NA	A	A	AG	AG	AG	A	A	NA	NA	A	A
1A	44.512	Scaffold1609876	6673	A/AAAAG	AAAAG	AAAAG	AAAAG	AAAAG	AAAAG	AAAAG	A	NA	AAAAG	AAAAG	AAAAG	AAAAG	AAAAG	AAAAG	A	A	A	AAAAG	AAAAG	AAAAG	A	NA	A	AAAAG	AAAAG	A	A	NA	AAAAG
1A	44.512	Scaffold1612711	13763	AT/A	AT	AT	AT	NA	AT	NA	AT	AT	NA	AT	NA	A	AT	AT	AT	NA	AT	NA	AT	AT	A	NA	AT	AT	AT	AT	AT	AT	NA
1A	44.512	Scaffold1622975	2455	TAC/T	T	T	T	T	T	T	T	T	T	T	T	T	T	T	T	T	T	T	NA	T	NA	TAC	T	T	T	T	T	T	T
1A	44.512	Scaffold1627096	27877	CTG/C	C	C	C	C	C	C	CTG	CTG	C	C	C	C	C	C	NA	CTG	CTG	NA	NA	NA	CTG	CTG	CTG	C	C	C	CTG	C	C
1A	44.512	Scaffold1634537	3982	C/CT	C	C	C	C	CT	CT	C	NA	C	C	C	C	C	C	NA	NA	C	NA	C	C	C	NA	NA	C	C	NA	NA	NA	C
1A	44.512	Scaffold1636909	2727	TG/T	T	NA	T	T	T	T	TG	TG	T	T	T	T	T	T	TG	TG	T	T	T	T	TG	TG	TG	T	T	T	TG	T	T
1A	44.512	Scaffold1646153	56898	C/CGT	C	NA	C	C	C	NA	C	C	C	C	C	C	C	C	C	C	NA	C	NA	C	C	CGT	C	C	C	C	CGT	C	C
1A	44.512	Scaffold1648755	6530	C/CT	CT	CT	CT	NA	CT	C	C	C	CT	CT	CT	CT	CT	CT	C	NA	NA	NA	C	CT	C	C	C	CT	CT	NA	NA	CT	CT
1A	44.512	Scaffold1648755	12502	A/ATTATTATTCG	ATTATTATTCG	A	A	NA	ATTATTATTCG	A	A	A	A	A	A	A	A	A	A	A	NA	A	A	A	A	A	A	A	A	A	A	A	A
1A	44.512	Scaffold1654259	25788	GA/G	G	NA	G	NA	G	G	GA	G	G	G	NA	NA	G	NA	GA	GA	GA	G	GA	G	GA	GA	GA	NA	NA	G	NA	G	G
1A	44.512	Scaffold1654259	26169	T/TG	TG	TG	TG	TG	TG	TG	T	T	TG	NA	TG	TG	NA	NA	T	T	NA	TG	NA	TG	T	NA	T	TG	TG	TG	T	TG	TG
1A	44.512	Scaffold1674847	4523	G/GGCGTA	GGCGTA	GGCGTA	GGCGTA	GGCGTA	NA	GGCGTA	G	G	GGCGTA	GGCGTA	GGCGTA	GGCGTA	GGCGTA	GGCGTA	NA	NA	NA	GGCGTA	GGCGTA	GGCGTA	G	G	G	GGCGTA	GGCGTA	NA	G	GGCGTA	GGCGTA
1A	44.512	Scaffold1675132	6167	GT/G	GT	GT	NA	NA	GT	GT	GT	NA	GT	GT	GT	NA	G	GT	GT	GT	NA	GT	NA	GT	GT	NA	G	GT	GT	GT	GT	GT	GT
1A	44.512	Scaffold1675159	2980	GCACAAGCTCTCTCTATTCTATTCACAAGGA/G	G	G	G	G	G	G	GCACAAGCTCTCTCTATTCTATTCACAAGGA	GCACAAGCTCTCTCTATTCTATTCACAAGGA	G	G	G	NA	NA	G	GCACAAGCTCTCTCTATTCTATTCACAAGGA	GCACAAGCTCTCTCTATTCTATTCACAAGGA	GCACAAGCTCTCTCTATTCTATTCACAAGGA	NA	NA	NA	GCACAAGCTCTCTCTATTCTATTCACAAGGA	NA	GCACAAGCTCTCTCTATTCTATTCACAAGGA	G	G	GCACAAGCTCTCTCTATTCTATTCACAAGGA	GCACAAGCTCTCTCTATTCTATTCACAAGGA	G	G
1A	44.512	Scaffold1675159	3198	AC/A	A	A	A	A	A	A	NA	NA	A	A	A	A	A	A	AC	AC	AC	A	AC	A	AC	AC	AC	A	A	AC	AC	A	A
1A	44.512	Scaffold1679422	14441	C/CT	CT	C	CT	CT	CT	C	C	C	CT	CT	CT	CT	CT	CT	C	C	C	CT	NA	CT	C	C	C	CT	NA	CT	C	CT	CT
1A	44.512	Scaffold1679422	23751	A/AG	AG	AG	AG	AG	AG	AG	A	NA	AG	AG	AG	AG	AG	AG	A	NA	A	AG	AG	AG	A	A	A	AG	AG	AG	A	AG	AG
1A	44.512	Scaffold1700259	19745	AT/A	NA	A	A	A	A	AT	AT	NA	A	A	A	A	A	A	AT	NA	AT	A	A	A	AT	AT	AT	A	A	A	AT	A	A
1A	44.512	Scaffold1709022	3935	GA/G	G	G	G	G	NA	G	GA	GA	G	G	G	G	G	G	GA	GA	GA	NA	G	G	GA	G	GA	NA	NA	NA	G	NA	G
1A	44.512	Scaffold1714121	184	G/GAAGC	GAAGC	GAAGC	GAAGC	GAAGC	GAAGC	NA	G	G	NA	GAAGC	G	G	GAAGC	G	G	G	G	NA	NA	GAAGC	G	GAAGC	G	NA	G	GAAGC	GAAGC	GAAGC	GAAGC
1A	44.512	Scaffold1714189	16425	TCTC/T	NA	T	T	NA	TCTC	T	TCTC	TCTC	T	T	T	T	T	T	TCTC	TCTC	NA	NA	NA	NA	TCTC	NA	TCTC	T	T	T	TCTC	T	T
1A	44.512	Scaffold1719662	14510	TC/T	T	T	T	T	T	T	TC	NA	T	T	T	T	T	T	TC	TC	TC	T	T	T	TC	TC	TC	T	T	T	TC	T	T
1A	44.512	Scaffold1735795	12614	C/CCTT	CCTT	CCTT	CCTT	CCTT	CCTT	NA	C	C	CCTT	NA	CCTT	CCTT	CCTT	NA	C	C	NA	NA	NA	CCTT	C	C	C	NA	CCTT	CCTT	C	CCTT	CCTT
1A	44.512	Scaffold1737396	16548	C/CT	C	C	C	C	C	C	CT	CT	C	NA	C	C	C	C	CT	C	NA	C	C	C	NA	C	CT	C	C	C	NA	C	NA
1A	44.512	Scaffold1737396	40392	TG/T	T	T	T	T	T	TG	TG	NA	T	T	T	T	NA	NA	NA	TG	NA	T	T	T	TG	TG	TG	T	NA	TG	TG	T	T
1A	44.512	Scaffold1766424	25213	CA/C	C	C	C	C	C	C	CA	NA	C	C	C	C	C	C	CA	CA	CA	NA	C	C	CA	CA	C	C	C	C	CA	C	C
1A	44.512	Scaffold1766424	25252	G/GCATAATTCCGAC	GCATAATTCCGAC	GCATAATTCCGAC	GCATAATTCCGAC	GCATAATTCCGAC	GCATAATTCCGAC	NA	G	G	NA	GCATAATTCCGAC	GCATAATTCCGAC	GCATAATTCCGAC	GCATAATTCCGAC	GCATAATTCCGAC	G	G	NA	NA	GCATAATTCCGAC	GCATAATTCCGAC	G	G	G	NA	GCATAATTCCGAC	NA	G	NA	GCATAATTCCGAC
1A	44.512	Scaffold1774771	8077	TA/T	T	T	TA	NA	TA	T	T	NA	NA	NA	T	NA	TA	T	NA	TA	T	NA	TA	T	T	T	NA	NA	T	T	NA	NA	TA
1A	44.512	Scaffold1774771	18613	C/CT	C	C	C	C	C	CT	C	C	C	C	C	C	C	C	C	CT	C	C	C	C	NA	C	C	C	C	C	C	C	C
1A	44.512	Scaffold1774771	18729	AT/A	A	NA	A	A	A	AT	NA	AT	A	A	AT	A	A	A	AT	AT	AT	A	AT	A	AT	AT	NA	A	A	A	NA	A	A
1A	44.512	Scaffold1774771	20970	T/TTCGTTTC	TTCGTTTC	T	TTCGTTTC	TTCGTTTC	TTCGTTTC	T	T	T	TTCGTTTC	TTCGTTTC	T	TTCGTTTC	TTCGTTTC	TTCGTTTC	T	T	T	NA	T	TTCGTTTC	T	T	T	NA	TTCGTTTC	TTCGTTTC	T	TTCGTTTC	TTCGTTTC
1A	44.512	Scaffold1779641	8136	TA/T	T	T	T	T	T	T	TA	NA	T	NA	T	T	T	T	TA	TA	NA	NA	T	T	T	TA	TA	T	NA	T	TA	T	T
1A	44.512	Scaffold1779641	11176	GAA/G	G	G	G	G	G	GAA	GAA	GAA	G	G	G	G	G	G	GAA	GAA	NA	NA	NA	G	GAA	GAA	GAA	G	G	G	GAA	G	G
1A	44.512	Scaffold1789260	10033	ACTT/A	A	ACTT	ACTT	A	A	ACTT	ACTT	NA	A	A	ACTT	ACTT	A	ACTT	ACTT	ACTT	NA	NA	NA	ACTT	ACTT	NA	ACTT	ACTT	ACTT	NA	ACTT	NA	ACTT
1A	44.512	Scaffold1792913	8550	A/ATCAAC	ATCAAC	ATCAAC	ATCAAC	ATCAAC	ATCAAC	ATCAAC	A	A	ATCAAC	ATCAAC	ATCAAC	ATCAAC	ATCAAC	ATCAAC	A	A	A	NA	NA	ATCAAC	A	A	A	ATCAAC	ATCAAC	ATCAAC	A	ATCAAC	ATCAAC
1A	44.512	Scaffold1793148	8788	CA/C	C	C	C	C	NA	C	CA	CA	C	C	C	C	CA	NA	CA	CA	CA	NA	CA	C	CA	CA	NA	NA	CA	NA	CA	C	C
1A	44.512	Scaffold1797426	24431	G/GT	G	G	G	NA	G	NA	GT	G	G	G	NA	NA	G	G	NA	G	NA	NA	GT	NA	NA	G	G	G	G	NA	NA	G	G
1A	44.512	Scaffold1803384	8925	GA/G	G	NA	G	G	G	G	GA	GA	G	G	G	G	NA	NA	GA	GA	GA	G	G	G	GA	GA	GA	NA	G	G	GA	G	G
1A	44.512	Scaffold1803384	9604	TC/T	TC	TC	TC	TC	TC	TC	TC	TC	TC	TC	TC	NA	TC	T	TC	NA	NA	NA	TC	TC	TC	TC	TC	TC	T	TC	TC	TC	TC
1A	44.512	Scaffold1805146	4353	A/ATACTAAACCCTG	ATACTAAACCCTG	ATACTAAACCCTG	ATACTAAACCCTG	ATACTAAACCCTG	ATACTAAACCCTG	ATACTAAACCCTG	A	A	ATACTAAACCCTG	ATACTAAACCCTG	ATACTAAACCCTG	ATACTAAACCCTG	ATACTAAACCCTG	ATACTAAACCCTG	A	A	A	NA	ATACTAAACCCTG	NA	A	NA	A	A	ATACTAAACCCTG	ATACTAAACCCTG	ATACTAAACCCTG	ATACTAAACCCTG	A
1A	44.512	Scaffold1805146	8326	C/CGT	CGT	CGT	CGT	NA	CGT	CGT	C	C	CGT	CGT	CGT	CGT	CGT	CGT	C	C	C	CGT	CGT	CGT	C	CGT	C	C	CGT	CGT	C	CGT	C
1A	44.512	Scaffold1805146	8328	GA/G	G	G	G	NA	G	G	GA	GA	G	G	G	G	G	G	GA	GA	GA	G	G	G	GA	G	GA	GA	G	G	GA	G	GA
1A	44.512	Scaffold1805146	8330	G/GC	GC	GC	GC	NA	GC	GC	G	G	GC	GC	GC	GC	GC	GC	G	G	G	GC	GC	GC	G	NA	G	G	GC	GC	G	GC	G
1A	44.512	Scaffold1805146	8333	CG/C	C	C	C	NA	C	C	CG	CG	C	NA	C	C	C	C	CG	CG	CG	C	C	C	CG	NA	CG	CG	C	C	CG	C	CG
1A	44.512	Scaffold1805146	9008	TCCGA/T	TCCGA	TCCGA	T	TCCGA	TCCGA	T	TCCGA	NA	TCCGA	TCCGA	NA	T	TCCGA	T	TCCGA	TCCGA	TCCGA	NA	TCCGA	TCCGA	TCCGA	TCCGA	TCCGA	TCCGA	T	TCCGA	TCCGA	TCCGA	TCCGA
1A	44.512	Scaffold1805146	9163	A/ATT	A	ATT	ATT	A	A	ATT	A	A	A	A	ATT	ATT	A	NA	A	A	A	NA	ATT	A	A	A	A	A	ATT	A	A	A	A
1A	44.512	Scaffold1805146	9651	G/GA	G	G	G	G	G	G	G	G	G	G	G	G	G	G	G	G	G	G	G	GA	G	G	G	G	G	G	G	G	G
1A	44.512	Scaffold1805146	9852	A/AAG	AAG	AAG	AAG	AAG	AAG	AAG	A	A	AAG	AAG	AAG	AAG	AAG	AAG	A	A	A	AAG	AAG	AAG	NA	AAG	A	A	AAG	AAG	A	AAG	A
1A	44.512	Scaffold1805146	10149	TC/T	TC	TC	T	TC	TC	T	TC	TC	TC	TC	T	NA	TC	T	TC	NA	TC	TC	TC	TC	TC	TC	TC	TC	T	TC	TC	TC	TC
1A	44.512	Scaffold1805146	17753	ATGCTGC/A	A	A	A	A	NA	NA	ATGCTGC	ATGCTGC	A	A	NA	A	NA	A	ATGCTGC	ATGCTGC	ATGCTGC	A	NA	NA	ATGCTGC	A	ATGCTGC	ATGCTGC	A	A	ATGCTGC	NA	ATGCTGC
1A	44.512	Scaffold1805146	20239	T/TTGTGTGTGTG	TTGTGTGTGTG	T	T	NA	TTGTGTGTGTG	T	T	T	TTGTGTGTGTG	TTGTGTGTGTG	T	T	NA	T	T	T	T	TTGTGTGTGTG	NA	NA	T	NA	T	T	NA	TTGTGTGTGTG	NA	TTGTGTGTGTG	T
1A	44.512	Scaffold1812635	39462	CAT/C	C	NA	C	C	C	C	CAT	CAT	C	C	C	C	C	C	CAT	CAT	NA	NA	C	C	CAT	NA	CAT	C	C	C	NA	C	C
1A	44.512	Scaffold1825713	1149	GC/G	G	GC	G	G	G	NA	GC	GC	NA	G	G	G	G	G	GC	GC	G	G	NA	G	GC	GC	GC	G	G	G	GC	G	G
1A	44.512	Scaffold1833432	8497	CT/C	CT	NA	NA	NA	CT	CT	CT	CT	NA	CT	CT	CT	CT	NA	C	NA	CT	NA	NA	C	CT	NA	CT	NA	CT	CT	NA	CT	NA
1A	44.512	Scaffold1835769	4914	GA/G	GA	GA	GA	GA	GA	G	GA	GA	GA	NA	NA	GA	GA	GA	GA	G	GA	GA	GA	GA	GA	G	NA	GA	GA	GA	GA	GA	GA
1A	44.512	Scaffold1835769	7232	G/GAA	G	G	G	G	G	GAA	G	G	G	G	G	G	G	G	G	GAA	G	NA	G	G	G	GAA	G	G	G	G	G	G	G
1A	44.512	Scaffold1841495	5409	AT/A	A	A	A	A	A	A	AT	NA	A	A	A	A	A	A	AT	AT	AT	NA	A	A	AT	NA	AT	A	A	A	AT	A	A
1A	44.512	Scaffold1849443	3565	CATGGATCAAAGAAACTG/C	C	C	C	C	C	C	CATGGATCAAAGAAACTG	NA	NA	C	C	C	NA	C	CATGGATCAAAGAAACTG	CATGGATCAAAGAAACTG	NA	CATGGATCAAAGAAACTG	NA	C	CATGGATCAAAGAAACTG	NA	C	C	C	CATGGATCAAAGAAACTG	C	NA	C
1A	44.512	Scaffold1865025	16540	A/AT	AT	AT	AT	AT	AT	A	NA	A	AT	AT	AT	AT	AT	A	A	A	A	NA	NA	AT	A	A	A	AT	A	AT	A	AT	AT
1A	44.512	Scaffold1869310	9103	CA/C	CA	C	C	CA	CA	C	C	NA	CA	CA	C	C	CA	NA	C	CA	C	CA	NA	C	C	CA	C	C	C	CA	C	CA	C
1A	44.512	Scaffold1895311	19742	AG/A	A	A	A	A	A	NA	NA	AG	A	A	NA	A	A	A	AG	AG	NA	NA	NA	NA	AG	NA	AG	A	A	A	NA	A	A
1A	44.512	Scaffold1907475	5578	AGCAGCATCTAG/A	A	NA	A	A	A	A	AGCAGCATCTAG	AGCAGCATCTAG	A	A	A	A	A	A	AGCAGCATCTAG	AGCAGCATCTAG	AGCAGCATCTAG	A	NA	A	AGCAGCATCTAG	AGCAGCATCTAG	AGCAGCATCTAG	A	A	AGCAGCATCTAG	AGCAGCATCTAG	A	A
1A	44.512	Scaffold1917089	13787	A/AT	AT	AT	AT	AT	AT	NA	A	A	AT	AT	AT	NA	AT	AT	A	A	A	NA	NA	AT	A	AT	A	A	AT	AT	AT	NA	A
1A	44.512	Scaffold1917089	13813	A/AACTAATGTTCT	AACTAATGTTCT	AACTAATGTTCT	AACTAATGTTCT	AACTAATGTTCT	AACTAATGTTCT	NA	A	A	AACTAATGTTCT	AACTAATGTTCT	NA	AACTAATGTTCT	AACTAATGTTCT	AACTAATGTTCT	A	A	NA	NA	NA	NA	AACTAATGTTCT	AACTAATGTTCT	A	A	AACTAATGTTCT	AACTAATGTTCT	AACTAATGTTCT	NA	A
1A	44.512	Scaffold1917089	15336	G/GA	GA	GA	GA	GA	NA	GA	G	G	GA	GA	GA	GA	GA	GA	G	G	G	NA	GA	GA	G	GA	G	G	GA	NA	GA	NA	G
1A	44.512	Scaffold1919635	14494	TG/T	TG	T	TG	TG	TG	T	TG	TG	TG	TG	TG	TG	TG	TG	TG	TG	TG	NA	T	TG	TG	NA	TG	TG	TG	TG	TG	TG	TG
1A	44.512	Scaffold1930489	8752	A/AC	AC	AC	AC	AC	AC	AC	A	A	AC	AC	AC	AC	AC	AC	A	A	A	AC	AC	AC	A	A	NA	AC	AC	AC	A	AC	AC
1A	44.512	Scaffold1931426	20266	TCCACGAA/T	T	TCCACGAA	TCCACGAA	T	T	TCCACGAA	TCCACGAA	TCCACGAA	T	T	TCCACGAA	TCCACGAA	T	TCCACGAA	TCCACGAA	TCCACGAA	TCCACGAA	T	NA	NA	TCCACGAA	TCCACGAA	TCCACGAA	TCCACGAA	TCCACGAA	T	TCCACGAA	T	TCCACGAA
1A	44.512	Scaffold1932033	4560	G/GT	GT	GT	GT	GT	GT	G	NA	G	GT	GT	GT	GT	GT	GT	G	G	G	GT	GT	GT	G	G	G	GT	GT	GT	G	GT	GT
1A	44.512	Scaffold1946224	11187	T/TC	TC	TC	TC	TC	TC	TC	T	T	TC	NA	T	T	TC	NA	T	T	T	TC	T	TC	NA	T	T	TC	T	T	T	TC	NA
1A	44.512	Scaffold1952667	9223	G/GA	GA	G	GA	GA	GA	G	G	G	GA	GA	GA	GA	GA	GA	NA	G	NA	NA	G	GA	G	NA	G	G	GA	GA	G	GA	G
1A	44.512	Scaffold1972648	220	T/TG	TG	TG	TG	TG	TG	TG	T	T	TG	TG	TG	TG	TG	TG	T	T	NA	TG	TG	TG	T	T	T	TG	TG	T	NA	TG	TG
1A	44.512	Scaffold1974416	7536	C/CT	NA	CT	CT	CT	CT	C	C	C	CT	CT	CT	CT	CT	CT	C	C	C	CT	CT	CT	C	NA	C	C	CT	CT	CT	CT	C
1A	44.512	Scaffold1974416	9356	A/ACCG	ACCG	NA	ACCG	ACCG	ACCG	NA	ACCG	ACCG	ACCG	ACCG	ACCG	ACCG	ACCG	ACCG	ACCG	A	ACCG	ACCG	ACCG	ACCG	ACCG	ACCG	ACCG	A	ACCG	ACCG	ACCG	ACCG	A
1A	44.512	Scaffold1974416	9357	T/TCGA	TCGA	NA	TCGA	TCGA	TCGA	T	TCGA	TCGA	TCGA	TCGA	TCGA	TCGA	TCGA	TCGA	TCGA	T	TCGA	TCGA	TCGA	TCGA	TCGA	TCGA	TCGA	T	TCGA	TCGA	TCGA	TCGA	T
1A	44.512	Scaffold1974416	9518	G/GA	GA	G	GA	GA	NA	G	G	G	NA	NA	NA	GA	GA	NA	G	G	G	GA	G	GA	G	G	G	G	GA	GA	G	GA	G
1A	44.512	Scaffold1974416	11507	TG/T	TG	TG	TG	TG	TG	TG	T	T	TG	TG	TG	NA	TG	TG	NA	TG	NA	NA	NA	TG	T	NA	T	TG	TG	TG	TG	TG	TG
1A	44.512	Scaffold1983669	13393	CCGT/C	C	C	C	C	C	C	CCGT	CCGT	C	C	C	C	C	C	CCGT	CCGT	CCGT	C	C	NA	NA	CCGT	CCGT	C	C	C	CCGT	C	C
1A	44.512	Scaffold1983669	13961	GT/G	G	G	G	G	G	GT	GT	GT	NA	NA	G	NA	G	G	GT	GT	GT	NA	G	G	GT	GT	GT	G	G	G	GT	G	G
1A	44.512	Scaffold1983669	14278	GC/G	G	G	G	G	G	GC	GC	GC	G	G	G	G	G	G	GC	GC	GC	G	NA	G	GC	GC	GC	G	G	G	GC	G	G
1A	44.512	Scaffold1985344	13145	CA/C	C	C	NA	C	C	CA	CA	CA	C	C	C	C	CA	NA	CA	CA	CA	CA	CA	C	CA	C	CA	C	CA	CA	CA	C	C
1A	44.512	Scaffold1985344	13497	AT/A	A	A	A	A	A	A	AT	AT	A	NA	A	A	A	A	AT	AT	AT	NA	A	A	AT	A	AT	NA	A	AT	NA	A	A
1A	44.512	Scaffold1986470	30949	T/TGA	TGA	TGA	TGA	T	TGA	TGA	NA	T	TGA	TGA	T	T	NA	NA	T	T	NA	NA	NA	TGA	T	TGA	T	TGA	T	TGA	TGA	TGA	TGA
1A	44.512	Scaffold1986470	31813	TA/T	TA	TA	NA	TA	TA	TA	TA	NA	TA	NA	TA	TA	NA	T	TA	NA	NA	TA	NA	TA	TA	T	NA	TA	TA	NA	TA	TA	TA
1A	44.512	Scaffold1987256	33802	CCA/C	NA	C	CCA	CCA	C	C	CCA	CCA	CCA	CCA	CCA	CCA	CCA	CCA	CCA	NA	NA	NA	NA	CCA	CCA	NA	CCA	CCA	CCA	NA	NA	NA	NA
1A	44.512	Scaffold2000397	19280	CTG/C	C	C	C	C	C	C	CTG	CTG	C	NA	C	C	C	C	CTG	CTG	CTG	C	C	NA	CTG	CTG	NA	C	C	C	NA	C	C
1A	44.512	Scaffold2004017	13408	CA/C	CA	CA	CA	CA	CA	C	CA	CA	CA	CA	CA	CA	CA	CA	CA	CA	CA	CA	CA	CA	CA	C	CA	NA	CA	CA	CA	CA	CA
1A	44.512	Scaffold2019893	6180	C/CA	CA	C	CA	CA	NA	CA	C	C	NA	CA	CA	NA	CA	CA	C	C	C	CA	CA	CA	C	C	C	CA	CA	CA	C	NA	CA
1A	44.512	Scaffold2036337	4074	CG/C	C	C	C	C	C	NA	CG	CG	C	C	C	C	C	C	CG	CG	CG	C	NA	C	CG	CG	CG	C	C	C	CG	C	C
1A	44.512	Scaffold2037019	1630	T/TTC	TTC	TTC	TTC	TTC	TTC	TTC	TTC	TTC	TTC	TTC	TTC	TTC	TTC	TTC	TTC	T	TTC	NA	NA	T	NA	NA	TTC	NA	TTC	TTC	TTC	TTC	TTC
1A	44.512	Scaffold2071855	7714	ATTT/A	A	NA	ATTT	ATTT	NA	A	A	ATTT	NA	NA	NA	NA	NA	NA	ATTT	A	NA	A	NA	ATTT	ATTT	A	NA	ATTT	NA	NA	NA	A	A
1A	44.512	Scaffold2071855	8226	CTACAACTG/C	C	C	C	C	C	C	C	C	NA	C	C	C	C	C	NA	NA	NA	NA	NA	NA	NA	C	NA	C	C	NA	CTACAACTG	C	C
1A	44.512	Scaffold2101596	17344	CT/C	CT	CT	CT	CT	CT	C	CT	CT	CT	NA	CT	CT	CT	CT	NA	CT	CT	NA	NA	CT	CT	C	CT	CT	CT	CT	CT	NA	CT
1A	44.512	Scaffold2101596	27560	CA/C	CA	C	CA	CA	CA	C	NA	CA	CA	CA	CA	CA	CA	CA	CA	CA	NA	CA	C	CA	CA	C	CA	CA	NA	CA	C	CA	CA
1A	44.512	Scaffold2110329	5679	CT/C	CT	C	CT	CT	CT	C	C	C	CT	CT	CT	CT	CT	CT	C	C	C	CT	C	CT	C	CT	C	CT	CT	CT	C	CT	CT
1A	44.512	Scaffold2110329	13020	A/AT	A	NA	A	A	A	AT	AT	NA	A	A	A	A	A	A	NA	AT	AT	NA	NA	A	NA	NA	A	A	A	A	NA	A	A
1A	44.512	Scaffold2116315	3364	TG/T	T	T	T	T	T	T	TG	TG	T	T	T	T	T	T	TG	TG	TG	TG	T	T	TG	T	TG	T	T	TG	NA	T	T
1A	44.512	Scaffold2116315	7862	CGTCGCGGGGAAGACAG/C	C	NA	NA	C	C	C	CGTCGCGGGGAAGACAG	CGTCGCGGGGAAGACAG	NA	C	NA	C	C	CGTCGCGGGGAAGACAG	CGTCGCGGGGAAGACAG	CGTCGCGGGGAAGACAG	CGTCGCGGGGAAGACAG	CGTCGCGGGGAAGACAG	NA	NA	CGTCGCGGGGAAGACAG	C	CGTCGCGGGGAAGACAG	C	C	CGTCGCGGGGAAGACAG	C	C	C
1A	44.512	Scaffold2120336	2292	GAC/G	G	G	G	G	G	NA	NA	GAC	G	G	GAC	GAC	G	NA	NA	G	GAC	NA	GAC	G	G	G	GAC	G	NA	NA	G	G	G
1A	44.512	Scaffold2120336	18181	AT/A	AT	AT	AT	AT	AT	AT	AT	NA	NA	NA	AT	AT	AT	AT	AT	AT	AT	NA	NA	AT	AT	NA	AT	AT	NA	A	A	AT	AT
1A	44.512	Scaffold2120336	22867	TG/T	T	T	T	T	T	T	TG	TG	T	T	TG	TG	T	TG	TG	TG	TG	NA	TG	NA	TG	T	TG	T	TG	NA	T	T	T
1A	44.512	Scaffold2122693	8974	C/CCTACT	CCTACT	CCTACT	CCTACT	CCTACT	CCTACT	CCTACT	C	C	CCTACT	CCTACT	CCTACT	CCTACT	CCTACT	CCTACT	C	NA	C	CCTACT	NA	CCTACT	C	C	C	NA	CCTACT	C	CCTACT	CCTACT	CCTACT
1A	44.512	Scaffold2122693	8975	G/GTACTT	GTACTT	GTACTT	GTACTT	GTACTT	GTACTT	GTACTT	G	G	GTACTT	NA	GTACTT	GTACTT	GTACTT	GTACTT	G	NA	G	GTACTT	NA	GTACTT	G	G	G	NA	GTACTT	G	GTACTT	GTACTT	GTACTT
1A	44.512	Scaffold2122693	8976	G/GACTTA	GACTTA	GACTTA	GACTTA	GACTTA	GACTTA	GACTTA	G	G	GACTTA	NA	GACTTA	GACTTA	GACTTA	GACTTA	G	NA	G	GACTTA	NA	GACTTA	G	G	G	NA	GACTTA	G	GACTTA	GACTTA	GACTTA
1A	44.512	Scaffold2134544	10800	CGGTTTTGGAGTTGGA/C	CGGTTTTGGAGTTGGA	C	CGGTTTTGGAGTTGGA	CGGTTTTGGAGTTGGA	CGGTTTTGGAGTTGGA	C	CGGTTTTGGAGTTGGA	CGGTTTTGGAGTTGGA	CGGTTTTGGAGTTGGA	CGGTTTTGGAGTTGGA	CGGTTTTGGAGTTGGA	CGGTTTTGGAGTTGGA	CGGTTTTGGAGTTGGA	NA	CGGTTTTGGAGTTGGA	NA	CGGTTTTGGAGTTGGA	NA	NA	CGGTTTTGGAGTTGGA	CGGTTTTGGAGTTGGA	CGGTTTTGGAGTTGGA	CGGTTTTGGAGTTGGA	CGGTTTTGGAGTTGGA	CGGTTTTGGAGTTGGA	CGGTTTTGGAGTTGGA	CGGTTTTGGAGTTGGA	NA	CGGTTTTGGAGTTGGA
1A	44.512	Scaffold2164028	42291	CAAG/C	NA	C	NA	C	C	CAAG	CAAG	CAAG	C	C	C	C	C	C	CAAG	NA	CAAG	NA	NA	C	CAAG	CAAG	CAAG	NA	NA	C	CAAG	C	C
1A	44.512	Scaffold2169368	3464	CCA/C	CCA	CCA	CCA	CCA	CCA	C	CCA	CCA	CCA	CCA	NA	NA	CCA	C	CCA	CCA	NA	NA	CCA	CCA	CCA	NA	CCA	CCA	NA	CCA	NA	CCA	CCA
1A	44.512	Scaffold2169368	3487	CT/C	CT	CT	NA	CT	CT	CT	CT	CT	CT	CT	NA	NA	CT	CT	CT	CT	NA	NA	C	C	CT	NA	CT	CT	CT	CT	NA	CT	CT
1A	44.512	Scaffold2169368	5661	A/AATG	A	A	A	A	A	AATG	A	A	A	A	AATG	NA	A	AATG	A	A	A	A	A	A	A	A	A	A	NA	A	A	A	A
1A	44.512	Scaffold2170008	1304	T/TAG	T	T	T	NA	T	T	T	T	TAG	T	T	T	TAG	T	T	NA	T	T	T	T	T	T	T	T	T	T	T	TAG	T
1A	44.512	Scaffold2170008	1339	A/AAG	A	NA	A	AAG	A	NA	A	A	AAG	AAG	AAG	AAG	AAG	AAG	A	A	A	AAG	NA	AAG	A	A	A	AAG	NA	AAG	AAG	AAG	AAG
1A	44.512	Scaffold2180407	1598	CA/C	C	C	C	C	C	CA	CA	CA	C	C	C	C	C	C	CA	NA	CA	NA	NA	C	CA	NA	CA	C	C	C	CA	C	C
1A	44.512	Scaffold2188485	4348	A/AAC	A	A	A	NA	NA	A	A	NA	A	NA	NA	A	A	A	NA	AAC	AAC	NA	A	A	A	AAC	A	A	NA	A	A	NA	A
1A	44.512	Scaffold2197444	22317	GACAT/G	GACAT	NA	GACAT	NA	GACAT	GACAT	GACAT	NA	GACAT	G	GACAT	NA	G	G	NA	GACAT	NA	NA	NA	G	GACAT	NA	NA	NA	NA	NA	NA	NA	NA
1A	44.512	Scaffold2207791	4858	CAA/C	C	C	C	C	C	C	NA	CAA	C	C	C	C	C	C	CAA	CAA	NA	CAA	C	C	CAA	C	CAA	C	C	CAA	C	C	C
1A	44.512	Scaffold2230458	9076	GTTTCA/G	G	G	G	G	G	G	GTTTCA	GTTTCA	G	G	G	G	G	G	GTTTCA	GTTTCA	GTTTCA	GTTTCA	NA	G	GTTTCA	NA	GTTTCA	G	G	NA	G	NA	G
1A	44.512	Scaffold2230458	10413	AAAAGTGCC/A	A	A	NA	A	A	A	AAAAGTGCC	AAAAGTGCC	A	NA	A	A	A	A	AAAAGTGCC	AAAAGTGCC	AAAAGTGCC	NA	NA	A	NA	NA	AAAAGTGCC	A	A	AAAAGTGCC	NA	A	A
1A	44.512	Scaffold2243768	3165	ATT/A	A	A	A	A	A	NA	ATT	ATT	A	A	A	A	A	A	ATT	ATT	ATT	A	NA	A	NA	ATT	ATT	A	A	ATT	ATT	A	A
1A	44.512	Scaffold2243768	5321	TA/T	NA	T	T	T	T	T	TA	TA	T	NA	T	NA	T	T	NA	T	TA	NA	T	T	TA	TA	NA	T	NA	TA	TA	T	T
1A	44.512	Scaffold2243768	5630	TTGTTGTTGTTGTTGC/T	T	T	T	T	NA	T	TTGTTGTTGTTGTTGC	TTGTTGTTGTTGTTGC	T	T	T	NA	T	T	TTGTTGTTGTTGTTGC	TTGTTGTTGTTGTTGC	TTGTTGTTGTTGTTGC	NA	NA	T	TTGTTGTTGTTGTTGC	NA	TTGTTGTTGTTGTTGC	T	T	TTGTTGTTGTTGTTGC	TTGTTGTTGTTGTTGC	T	NA
1A	44.512	Scaffold2250075	13914	C/CA	CA	NA	CA	CA	NA	C	C	C	CA	CA	CA	CA	C	CA	C	NA	C	CA	C	CA	C	NA	C	CA	C	C	NA	CA	CA
1A	44.512	Scaffold2258383	41574	A/AT	A	A	A	A	A	A	A	A	A	A	A	A	A	A	A	A	A	A	A	A	A	AT	A	A	A	A	A	A	A
1A	44.512	Scaffold2271861	1623	GA/G	GA	GA	GA	GA	GA	GA	GA	GA	GA	NA	G	G	GA	G	GA	NA	NA	GA	NA	GA	NA	NA	GA	GA	GA	GA	GA	GA	NA
1A	44.512	Scaffold2282988	1067	C/CT	NA	NA	CT	CT	CT	C	C	NA	CT	CT	CT	CT	CT	CT	C	C	C	CT	CT	CT	C	C	C	CT	CT	CT	C	CT	CT
1A	44.512	Scaffold2283304	13230	CGT/C	CGT	CGT	NA	CGT	NA	CGT	CGT	CGT	CGT	CGT	C	CGT	NA	CGT	NA	CGT	NA	CGT	CGT	NA	NA	NA	CGT	C	CGT	CGT	NA	NA	C
1A	44.512	Scaffold2304875	31706	GTA/G	G	G	G	G	G	GTA	GTA	GTA	G	G	G	G	G	G	GTA	GTA	GTA	G	G	G	G	GTA	NA	NA	G	G	GTA	G	G
1A	44.512	Scaffold2308380	63417	G/GA	GA	GA	GA	GA	NA	G	G	G	GA	NA	GA	GA	NA	GA	G	G	G	GA	GA	GA	G	G	G	GA	NA	GA	G	GA	NA
1A	44.512	Scaffold2364564	3757	AGTCT/A	AGTCT	NA	AGTCT	AGTCT	AGTCT	A	AGTCT	AGTCT	AGTCT	AGTCT	AGTCT	AGTCT	AGTCT	AGTCT	AGTCT	AGTCT	AGTCT	AGTCT	A	AGTCT	AGTCT	AGTCT	AGTCT	AGTCT	AGTCT	AGTCT	AGTCT	AGTCT	AGTCT
1A	44.512	Scaffold2366741	9332	TC/T	T	T	T	T	T	T	NA	TC	NA	T	T	T	T	T	NA	TC	NA	NA	T	NA	TC	NA	TC	T	T	NA	TC	T	T
1A	44.512	Scaffold2366741	14384	TG/T	T	T	T	T	T	T	NA	TG	T	T	T	T	T	T	TG	NA	TG	T	T	T	TG	TG	TG	T	T	TG	TG	T	T
1A	44.512	Scaffold2404674	1715	TC/T	T	T	T	T	T	T	NA	TC	T	T	T	T	T	T	TC	TC	T	NA	T	T	TC	TC	TC	T	T	T	TC	T	T
1A	44.512	Scaffold2423001	16170	CCCCTTTAAA/C	C	C	C	C	C	C	NA	CCCCTTTAAA	C	C	C	C	C	C	CCCCTTTAAA	CCCCTTTAAA	NA	NA	C	NA	CCCCTTTAAA	C	CCCCTTTAAA	CCCCTTTAAA	C	C	NA	NA	CCCCTTTAAA
1A	44.512	Scaffold2423001	16197	T/TTAC	TTAC	TTAC	TTAC	TTAC	TTAC	TTAC	T	T	TTAC	TTAC	TTAC	TTAC	TTAC	TTAC	T	T	T	NA	TTAC	TTAC	T	TTAC	T	T	TTAC	TTAC	TTAC	NA	T
1A	44.512	Scaffold2423001	16245	G/GGTC	GGTC	GGTC	NA	GGTC	GGTC	GGTC	G	G	NA	GGTC	GGTC	GGTC	NA	GGTC	G	G	G	NA	NA	GGTC	G	GGTC	G	G	GGTC	GGTC	GGTC	GGTC	G
1A	44.512	Scaffold2440733	5022	AC/A	A	A	A	A	A	AC	AC	AC	NA	A	A	A	A	A	AC	AC	AC	A	NA	A	NA	AC	AC	A	A	A	AC	A	A
1A	44.512	Scaffold2441671	19310	GT/G	G	G	GT	G	G	G	GT	NA	G	G	NA	NA	G	G	GT	G	NA	NA	NA	G	NA	G	GT	NA	G	G	G	G	G
1A	44.512	Scaffold2475634	14518	A/AT	NA	NA	AT	AT	AT	AT	A	A	AT	NA	AT	AT	AT	AT	NA	A	A	NA	NA	AT	A	NA	A	AT	AT	AT	A	AT	AT
1A	44.512	Scaffold2475634	23645	GA/G	G	G	G	G	G	G	NA	GA	G	G	G	G	G	G	GA	GA	GA	G	G	NA	GA	NA	GA	G	G	G	GA	G	G
1A	44.512	Scaffold2480399	3888	A/ATT	ATT	ATT	ATT	ATT	ATT	A	A	A	ATT	ATT	ATT	NA	ATT	ATT	A	A	NA	NA	NA	ATT	A	A	A	ATT	ATT	ATT	NA	ATT	ATT
1A	44.512	Scaffold2480399	7872	G/GT	GT	NA	GT	NA	GT	GT	G	G	GT	NA	GT	NA	GT	G	G	G	G	NA	NA	GT	G	G	G	NA	GT	GT	G	GT	NA
1A	44.512	Scaffold2480399	18737	T/TA	TA	TA	TA	TA	TA	NA	T	NA	TA	TA	TA	TA	TA	NA	T	T	T	TA	TA	NA	T	T	T	TA	TA	TA	T	TA	TA
1A	44.512	Scaffold2480399	20762	T/TG	TG	TG	TG	TG	TG	TG	T	NA	TG	NA	TG	TG	TG	TG	T	T	T	NA	NA	TG	NA	T	T	TG	TG	TG	T	TG	TG
1A	44.512	Scaffold2480399	23097	TA/T	T	T	T	T	T	T	NA	NA	T	NA	T	NA	T	T	TA	NA	TA	T	T	T	TA	TA	TA	NA	T	T	TA	NA	T
1A	44.512	Scaffold2481858	8782	CAAGCCA/C	NA	C	C	C	NA	CAAGCCA	CAAGCCA	CAAGCCA	C	C	C	C	CAAGCCA	C	CAAGCCA	CAAGCCA	CAAGCCA	C	CAAGCCA	C	CAAGCCA	CAAGCCA	CAAGCCA	NA	CAAGCCA	CAAGCCA	CAAGCCA	C	C
1A	44.512	Scaffold2482143	4789	AAC/A	A	A	A	A	A	AAC	AAC	AAC	A	A	A	A	NA	A	AAC	AAC	NA	NA	A	A	AAC	AAC	AAC	A	A	A	AAC	A	A
1A	44.512	Scaffold2516062	17574	AT/A	A	A	NA	A	A	AT	AT	AT	NA	A	A	A	A	A	AT	AT	AT	A	NA	A	AT	AT	AT	A	A	A	AT	A	A
1A	44.512	Scaffold2516435	12275	TAAG/T	TAAG	TAAG	TAAG	TAAG	TAAG	TAAG	TAAG	TAAG	TAAG	TAAG	TAAG	TAAG	TAAG	TAAG	TAAG	TAAG	TAAG	TAAG	TAAG	TAAG	TAAG	TAAG	TAAG	TAAG	TAAG	TAAG	T	TAAG	TAAG
1A	44.512	Scaffold2516490	7882	C/CACT	CACT	NA	CACT	CACT	CACT	CACT	NA	C	CACT	CACT	CACT	CACT	CACT	CACT	C	NA	NA	NA	CACT	NA	C	C	C	NA	CACT	C	NA	CACT	CACT
1A	44.512	Scaffold2518812	11090	GTAA/G	GTAA	G	G	GTAA	GTAA	G	G	G	GTAA	GTAA	G	G	GTAA	G	NA	GTAA	G	GTAA	NA	GTAA	G	GTAA	G	G	G	NA	G	GTAA	G
1A	44.512	Scaffold2518812	14459	GC/G	G	GC	GC	G	G	GC	GC	GC	G	NA	GC	GC	G	GC	GC	GC	GC	NA	GC	GC	GC	GC	GC	GC	GC	G	GC	G	GC
1A	44.512	Scaffold2520299	9677	TA/T	T	T	T	T	T	T	TA	TA	T	T	T	T	T	T	TA	TA	TA	NA	T	T	TA	T	TA	T	T	TA	T	T	T
1A	44.512	Scaffold2526129	8109	CCT/C	CCT	C	C	NA	CCT	C	C	C	CCT	NA	C	C	CCT	C	C	C	C	CCT	C	CCT	NA	CCT	NA	C	C	CCT	NA	CCT	C
1A	44.512	Scaffold2526129	9748	CCTT/C	C	CCTT	CCTT	C	C	CCTT	CCTT	CCTT	C	C	CCTT	CCTT	C	CCTT	CCTT	CCTT	CCTT	C	CCTT	NA	CCTT	CCTT	CCTT	CCTT	NA	C	CCTT	C	CCTT
1A	44.512	Scaffold2529723	6833	A/AGGC	AGGC	AGGC	AGGC	AGGC	NA	AGGC	A	A	AGGC	AGGC	AGGC	AGGC	NA	AGGC	A	A	A	AGGC	AGGC	AGGC	A	A	A	AGGC	AGGC	AGGC	NA	AGGC	AGGC
1A	44.512	Scaffold2542236	31848	GTGGT/G	G	G	NA	NA	G	GTGGT	GTGGT	GTGGT	NA	NA	G	G	G	G	GTGGT	GTGGT	NA	NA	G	G	GTGGT	GTGGT	GTGGT	G	G	G	NA	G	G
1A	44.512	Scaffold2542236	31868	C/CT	CT	CT	CT	NA	CT	C	C	C	NA	CT	CT	CT	CT	CT	C	C	C	NA	CT	CT	C	C	C	CT	CT	CT	NA	CT	CT
1A	44.512	Scaffold2542790	10777	G/GC	GC	GC	GC	GC	GC	GC	NA	G	NA	GC	GC	GC	GC	GC	G	G	G	NA	NA	GC	G	G	G	GC	GC	GC	NA	NA	GC
1A	44.512	Scaffold2544698	6273	TA/T	TA	TA	TA	NA	TA	T	TA	NA	TA	TA	TA	TA	TA	TA	TA	TA	TA	NA	NA	TA	TA	TA	TA	TA	TA	TA	T	TA	TA
1A	44.512	Scaffold2544698	17906	T/TG	T	T	T	T	T	T	T	NA	NA	T	T	T	T	T	T	TG	NA	NA	T	T	T	T	T	NA	T	T	T	T	TG
1A	44.512	Scaffold2544698	29186	TTCTCTTGGCAA/T	NA	NA	NA	NA	NA	T	NA	NA	TTCTCTTGGCAA	NA	TTCTCTTGGCAA	NA	NA	T	T	NA	NA	NA	NA	NA	TTCTCTTGGCAA	NA	T	TTCTCTTGGCAA	NA	TTCTCTTGGCAA	NA	NA	TTCTCTTGGCAA
1A	44.512	Scaffold2556015	30097	TTGCACCCATCGGGATCTTGCAGTGAA/T	T	T	T	T	NA	TTGCACCCATCGGGATCTTGCAGTGAA	TTGCACCCATCGGGATCTTGCAGTGAA	TTGCACCCATCGGGATCTTGCAGTGAA	T	NA	T	NA	NA	NA	TTGCACCCATCGGGATCTTGCAGTGAA	TTGCACCCATCGGGATCTTGCAGTGAA	TTGCACCCATCGGGATCTTGCAGTGAA	T	NA	NA	TTGCACCCATCGGGATCTTGCAGTGAA	TTGCACCCATCGGGATCTTGCAGTGAA	TTGCACCCATCGGGATCTTGCAGTGAA	T	T	T	TTGCACCCATCGGGATCTTGCAGTGAA	T	T
1A	44.512	Scaffold2563119	4926	G/GC	GC	GC	GC	GC	GC	GC	G	G	GC	GC	GC	GC	GC	GC	G	G	NA	GC	NA	NA	G	G	G	GC	GC	GC	G	GC	GC
1A	44.512	Scaffold2565440	23557	G/GCA	G	G	G	G	G	G	G	G	G	G	G	G	G	G	G	G	G	NA	NA	NA	G	G	NA	GCA	G	G	G	NA	GCA
1A	44.512	Scaffold2570120	13471	CA/C	C	C	C	C	C	C	CA	CA	C	C	C	C	C	C	CA	NA	CA	C	C	C	CA	CA	CA	C	C	CA	CA	C	C
1A	44.512	Scaffold2589849	16493	ACTCAT/A	A	A	A	A	NA	ACTCAT	ACTCAT	ACTCAT	A	A	NA	A	ACTCAT	A	ACTCAT	ACTCAT	NA	A	NA	NA	ACTCAT	ACTCAT	NA	A	ACTCAT	ACTCAT	NA	A	A
1A	44.512	Scaffold2589849	16499	AT/A	A	A	A	A	NA	AT	AT	AT	A	A	NA	A	AT	A	AT	AT	NA	A	NA	NA	AT	AT	AT	A	AT	AT	NA	A	A
1A	44.512	Scaffold2601770	22400	TA/T	TA	T	TA	NA	TA	T	TA	TA	TA	NA	TA	TA	TA	TA	TA	TA	TA	TA	TA	NA	NA	TA	TA	TA	TA	TA	NA	TA	TA
1A	44.512	Scaffold2601770	22547	GC/G	G	GC	G	G	G	GC	GC	GC	G	G	G	G	G	G	GC	GC	GC	G	GC	G	GC	GC	GC	G	G	G	GC	G	G
1A	44.512	Scaffold2601770	23628	G/GA	GA	G	GA	GA	GA	G	G	G	NA	GA	GA	GA	GA	GA	G	G	NA	GA	NA	GA	G	G	G	GA	GA	NA	NA	GA	GA
1A	44.512	Scaffold2601770	25118	C/CA	CA	C	CA	CA	CA	C	C	C	CA	CA	NA	NA	CA	CA	C	C	C	CA	NA	CA	C	NA	C	CA	CA	CA	C	CA	NA
1A	44.512	Scaffold2610374	136	CA/C	C	C	C	C	C	C	CA	CA	C	C	C	C	C	C	CA	CA	CA	NA	C	C	CA	NA	CA	C	C	CA	C	C	C
1A	44.512	Scaffold2623432	19016	CCA/C	C	C	C	C	C	C	CCA	CCA	C	C	C	C	C	C	CCA	NA	CCA	C	C	C	CCA	CCA	CCA	C	C	CCA	CCA	C	C
1A	44.512	Scaffold2623432	20221	TG/T	T	T	T	T	T	T	NA	TG	T	T	T	T	T	T	TG	TG	TG	T	NA	T	TG	TG	TG	T	T	TG	NA	T	T
1A	44.512	Scaffold2647337	33195	CG/C	CG	CG	CG	CG	CG	C	CG	CG	CG	CG	CG	CG	CG	CG	NA	NA	NA	CG	CG	CG	NA	C	CG	CG	CG	CG	NA	CG	CG
1A	44.512	Scaffold2671922	39605	CTT/C	C	C	C	C	C	C	CTT	CTT	C	C	C	C	NA	C	CTT	NA	NA	C	C	C	CTT	CTT	CTT	C	C	C	CTT	C	C
1A	44.512	Scaffold2671922	46979	CA/C	C	CA	NA	C	C	CA	CA	CA	C	C	C	C	C	C	NA	CA	CA	NA	CA	C	CA	NA	CA	C	C	NA	NA	NA	C
1A	44.512	Scaffold2671922	53032	GGA/G	GGA	G	GGA	GGA	GGA	G	NA	GGA	GGA	GGA	GGA	GGA	GGA	GGA	GGA	GGA	GGA	GGA	G	GGA	GGA	GGA	GGA	GGA	NA	GGA	GGA	GGA	GGA
1A	44.512	Scaffold2694108	17065	AG/A	AG	AG	AG	AG	AG	AG	AG	AG	AG	AG	AG	AG	AG	AG	AG	A	A	AG	AG	AG	AG	AG	NA	AG	AG	AG	AG	AG	AG
1A	44.512	Scaffold2702688	9153	C/CACAA	CACAA	CACAA	CACAA	CACAA	CACAA	NA	C	C	CACAA	CACAA	CACAA	CACAA	C	CACAA	C	NA	C	CACAA	NA	CACAA	C	CACAA	C	CACAA	C	C	C	CACAA	CACAA
1A	44.512	Scaffold2708010	4374	G/GTCGTCC	GTCGTCC	GTCGTCC	GTCGTCC	GTCGTCC	GTCGTCC	GTCGTCC	G	G	GTCGTCC	GTCGTCC	NA	GTCGTCC	G	GTCGTCC	G	G	G	NA	G	NA	G	G	G	NA	G	G	G	NA	GTCGTCC
1A	44.512	Scaffold2736245	7416	G/GAC	G	GAC	G	G	G	GAC	G	G	G	G	G	G	G	G	G	NA	G	NA	NA	G	G	GAC	G	G	G	G	GAC	G	G
1A	44.512	Scaffold2752141	5816	CA/C	CA	C	C	CA	CA	C	C	C	CA	NA	C	C	CA	C	C	CA	C	NA	C	C	C	CA	C	C	C	CA	NA	CA	C
1A	44.512	Scaffold2770116	4924	A/AG	AG	AG	AG	AG	AG	AG	A	A	AG	AG	AG	AG	AG	AG	A	A	A	AG	AG	AG	A	A	A	AG	AG	AG	A	AG	AG
1A	44.512	Scaffold2835351	1290	G/GC	GC	GC	GC	GC	GC	GC	G	G	GC	GC	GC	GC	GC	NA	G	G	NA	GC	NA	GC	G	NA	G	GC	NA	G	G	GC	GC
1A	44.512	Scaffold2835351	25693	C/CAA	C	NA	CAA	NA	CAA	C	NA	C	CAA	CAA	CAA	CAA	C	NA	C	NA	C	C	NA	C	C	C	NA	CAA	CAA	NA	C	C	NA
1A	44.512	Scaffold2835351	25696	G/GAA	G	NA	GAA	NA	NA	G	NA	G	GAA	GAA	GAA	GAA	G	NA	G	NA	G	G	NA	G	G	G	NA	G	NA	NA	G	G	NA
1A	44.512	Scaffold2840716	19239	G/GT	GT	GT	GT	GT	GT	G	G	G	GT	GT	GT	GT	NA	GT	G	G	G	NA	GT	GT	G	NA	G	GT	GT	GT	G	GT	GT
1A	44.512	Scaffold2864869	8048	GTT/G	GTT	NA	GTT	GTT	GTT	G	GTT	GTT	GTT	GTT	GTT	GTT	GTT	GTT	GTT	GTT	GTT	NA	NA	GTT	GTT	G	GTT	GTT	GTT	GTT	G	GTT	GTT
1A	44.512	Scaffold2887617	18688	C/CTTGG	NA	NA	C	C	NA	NA	NA	NA	NA	C	CTTGG	C	NA	NA	NA	NA	NA	NA	NA	NA	CTTGG	NA	CTTGG	NA	NA	CTTGG	CTTGG	NA	CTTGG
1A	44.512	Scaffold2887617	19560	A/ACT	A	A	A	NA	A	A	A	A	A	NA	A	A	NA	A	NA	A	A	NA	ACT	NA	A	NA	A	ACT	A	ACT	A	A	A
1A	44.512	Scaffold2889831	1965	CG/C	CG	CG	CG	C	CG	CG	NA	CG	C	C	CG	CG	C	CG	CG	NA	NA	NA	NA	CG	CG	NA	CG	C	CG	NA	CG	C	C
1A	44.512	Scaffold2946967	8206	GCC/G	G	G	G	G	NA	GCC	GCC	GCC	G	G	G	G	G	G	GCC	GCC	GCC	G	NA	G	GCC	GCC	GCC	G	G	G	NA	G	G
1A	44.512	Scaffold2952631	8475	T/TA	TA	TA	TA	TA	TA	NA	T	T	TA	TA	TA	TA	TA	TA	T	T	T	TA	NA	TA	NA	NA	NA	TA	TA	T	T	TA	TA
1A	44.512	Scaffold2954147	4800	C/CAA	NA	CAA	CAA	CAA	CAA	CAA	C	C	CAA	CAA	CAA	NA	CAA	CAA	C	C	C	NA	NA	CAA	C	C	C	NA	NA	C	C	CAA	CAA
1A	44.512	Scaffold2954147	4963	T/TTGA	TTGA	TTGA	TTGA	TTGA	TTGA	TTGA	T	T	TTGA	NA	TTGA	TTGA	TTGA	NA	T	T	T	TTGA	NA	NA	T	NA	T	TTGA	TTGA	T	T	TTGA	TTGA
1A	44.512	Scaffold2970514	4108	T/TA	NA	TA	TA	TA	TA	TA	T	T	NA	NA	TA	TA	TA	TA	NA	T	NA	NA	TA	NA	T	T	T	TA	TA	NA	T	TA	TA
1A	44.512	Scaffold2997501	1565	A/AC	NA	NA	NA	NA	AC	AC	A	AC	A	NA	A	A	NA	A	AC	NA	NA	AC	A	NA	NA	A	A	NA	NA	NA	A	A	A
1A	44.512	Scaffold2997785	7261	ATC/A	A	ATC	A	A	A	ATC	ATC	ATC	A	NA	A	A	A	NA	ATC	ATC	NA	NA	ATC	A	NA	ATC	NA	ATC	A	A	ATC	A	ATC
1A	44.512	Scaffold2997785	10457	GAGAGA/G	NA	NA	GAGAGA	NA	GAGAGA	GAGAGA	GAGAGA	GAGAGA	GAGAGA	GAGAGA	GAGAGA	GAGAGA	GAGAGA	NA	G	NA	NA	GAGAGA	G	GAGAGA	GAGAGA	NA	GAGAGA	GAGAGA	NA	GAGAGA	NA	GAGAGA	NA
1A	44.512	Scaffold2997785	10473	GAA/G	NA	NA	GAA	NA	NA	NA	GAA	GAA	GAA	GAA	GAA	NA	NA	NA	G	NA	G	GAA	G	NA	NA	NA	GAA	NA	NA	GAA	NA	GAA	NA
1A	44.512	Scaffold3002309	16591	CG/C	CG	NA	C	C	C	C	C	NA	C	C	C	NA	C	NA	CG	C	NA	NA	NA	NA	C	NA	C	C	CG	NA	C	NA	C
1A	44.512	Scaffold3002309	16592	G/GGC	NA	NA	GGC	GGC	GGC	GGC	GGC	NA	GGC	GGC	GGC	NA	GGC	NA	G	GGC	NA	NA	NA	GGC	GGC	NA	GGC	GGC	G	NA	GGC	NA	GGC
1A	44.512	Scaffold3002309	16597	GA/G	GA	NA	NA	GA	G	G	G	NA	G	G	G	NA	G	GA	GA	G	NA	NA	NA	NA	G	NA	G	G	NA	NA	G	NA	G
1A	44.512	Scaffold3002309	16599	G/GGC	G	NA	GGC	GGC	GGC	GGC	GGC	NA	GGC	GGC	GGC	NA	GGC	GGC	G	GGC	NA	NA	GGC	NA	GGC	GGC	GGC	GGC	NA	NA	GGC	NA	GGC
1A	44.512	Scaffold3002309	16600	G/GC	G	NA	GC	GC	GC	GC	GC	NA	GC	GC	GC	NA	GC	GC	G	GC	NA	NA	GC	GC	GC	GC	GC	GC	NA	NA	GC	NA	GC
1A	44.512	Scaffold3002309	16606	G/GC	NA	NA	GC	GC	NA	G	GC	NA	GC	GC	G	GC	GC	GC	NA	GC	NA	NA	GC	G	GC	GC	GC	GC	NA	NA	GC	NA	GC
1A	44.512	Scaffold3002311	21840	G/GCA	NA	GCA	GCA	GCA	GCA	GCA	G	NA	GCA	GCA	GCA	GCA	GCA	GCA	G	G	NA	NA	NA	GCA	NA	G	G	GCA	GCA	GCA	G	GCA	GCA
1A	44.512	Scaffold3007486	15122	GC/G	G	GC	G	G	G	GC	GC	GC	NA	NA	G	G	G	G	GC	GC	NA	NA	NA	G	GC	GC	NA	G	NA	NA	NA	G	G
1A	44.512	Scaffold3039574	6770	C/CGACGACGAT	CGACGACGAT	CGACGACGAT	NA	NA	CGACGACGAT	NA	C	C	NA	NA	NA	CGACGACGAT	NA	CGACGACGAT	C	C	C	CGACGACGAT	CGACGACGAT	CGACGACGAT	C	CGACGACGAT	C	C	CGACGACGAT	CGACGACGAT	CGACGACGAT	NA	C
1A	44.512	Scaffold3043449	4619	TCG/T	TCG	T	TCG	TCG	TCG	TCG	TCG	NA	TCG	NA	TCG	TCG	TCG	TCG	NA	TCG	TCG	TCG	NA	TCG	TCG	TCG	TCG	T	NA	TCG	TCG	TCG	T
1A	44.512	Scaffold3081428	23217	GC/G	G	G	G	NA	G	G	GC	GC	G	NA	GC	GC	G	G	NA	GC	NA	G	NA	G	GC	GC	GC	G	GC	GC	GC	G	G
1A	44.512	Scaffold3086054	3388	GC/G	G	G	G	G	G	G	GC	NA	G	G	G	G	G	G	GC	GC	GC	NA	NA	NA	GC	GC	GC	G	G	GC	GC	G	G
1A	44.512	Scaffold3118787	40185	CCAACAA/C	CCAACAA	CCAACAA	C	CCAACAA	CCAACAA	CCAACAA	CCAACAA	CCAACAA	CCAACAA	CCAACAA	C	NA	CCAACAA	C	CCAACAA	CCAACAA	CCAACAA	CCAACAA	CCAACAA	CCAACAA	CCAACAA	CCAACAA	CCAACAA	CCAACAA	NA	CCAACAA	NA	CCAACAA	CCAACAA
1A	44.512	Scaffold3118787	40262	AC/A	AC	AC	A	AC	AC	AC	AC	AC	AC	AC	A	A	AC	A	AC	AC	AC	AC	AC	AC	AC	AC	AC	AC	A	AC	AC	AC	AC
1A	44.512	Scaffold3121287	16319	TG/T	TG	TG	TG	TG	TG	TG	T	NA	TG	TG	TG	TG	TG	TG	T	TG	T	NA	TG	NA	T	TG	T	TG	TG	TG	TG	TG	TG
1A	44.512	Scaffold3125370	22277	TA/T	TA	T	TA	TA	TA	T	TA	TA	TA	TA	TA	TA	TA	TA	TA	TA	TA	NA	NA	TA	TA	TA	TA	TA	TA	TA	TA	TA	TA
1A	44.512	Scaffold3125370	22972	GA/G	GA	G	GA	GA	GA	G	GA	GA	GA	GA	GA	GA	GA	GA	GA	GA	GA	GA	NA	GA	GA	GA	GA	GA	NA	GA	GA	GA	GA
1A	44.512	Scaffold3138537	22768	GC/G	G	G	G	NA	G	G	GC	GC	G	G	NA	NA	G	NA	GC	GC	NA	NA	G	G	GC	GC	NA	G	G	G	GC	G	G
1A	44.512	Scaffold3152157	8014	AT/A	A	A	A	A	A	AT	AT	AT	A	A	A	A	A	A	AT	AT	AT	A	A	NA	AT	AT	AT	A	A	A	AT	A	A
1A	44.512	Scaffold3155302	10964	AC/A	A	A	A	NA	A	AC	AC	NA	A	A	A	A	A	A	AC	AC	AC	NA	A	A	AC	NA	AC	A	A	A	AC	A	A
1A	44.512	Scaffold3157612	181	A/AC	A	A	AC	A	A	A	A	A	A	A	AC	AC	A	AC	NA	NA	NA	NA	NA	A	NA	A	A	A	AC	A	A	A	A
1A	44.512	Scaffold3170165	10790	AG/A	A	A	NA	A	A	A	AG	AG	NA	A	A	A	A	A	AG	AG	AG	A	NA	A	AG	NA	NA	A	A	A	AG	A	A
1A	44.512	Scaffold3171176	22426	A/AGAC	AGAC	NA	A	AGAC	AGAC	A	NA	A	AGAC	NA	A	A	AGAC	A	A	A	NA	NA	NA	AGAC	A	AGAC	A	A	A	NA	NA	AGAC	A
1A	44.512	Scaffold3171176	29226	T/TG	TG	TG	T	NA	NA	TG	T	T	NA	TG	T	T	TG	T	T	T	T	NA	NA	NA	T	NA	NA	T	T	TG	T	NA	T
1A	44.512	Scaffold3171176	29839	TA/T	TA	TA	T	TA	TA	TA	TA	TA	TA	TA	T	T	TA	T	TA	TA	TA	NA	TA	TA	TA	TA	TA	TA	NA	TA	TA	TA	TA
1A	44.512	Scaffold3197416	14197	C/CCTGGA	C	CCTGGA	CCTGGA	NA	NA	CCTGGA	CCTGGA	CCTGGA	C	C	CCTGGA	CCTGGA	C	CCTGGA	CCTGGA	C	CCTGGA	C	NA	CCTGGA	CCTGGA	NA	CCTGGA	C	CCTGGA	C	CCTGGA	C	C
1A	44.512	Scaffold3214459	11387	C/CA	CA	NA	CA	CA	CA	CA	C	NA	CA	CA	CA	CA	CA	CA	C	C	NA	CA	NA	CA	C	C	C	NA	CA	NA	C	NA	CA
1A	44.512	Scaffold3219373	6452	TGCC/T	T	TGCC	TGCC	TGCC	T	TGCC	TGCC	TGCC	TGCC	TGCC	TGCC	TGCC	TGCC	TGCC	TGCC	TGCC	TGCC	TGCC	TGCC	TGCC	TGCC	TGCC	TGCC	TGCC	TGCC	NA	NA	TGCC	TGCC
1A	44.512	Scaffold3219454	16416	C/CAT	CAT	CAT	CAT	NA	CAT	CAT	C	C	CAT	CAT	CAT	CAT	CAT	CAT	C	C	C	CAT	CAT	CAT	C	NA	C	CAT	CAT	CAT	C	CAT	CAT
1A	44.512	Scaffold3219454	19663	TA/T	TA	TA	TA	TA	TA	TA	TA	TA	TA	TA	TA	TA	TA	TA	TA	TA	TA	TA	TA	TA	TA	TA	TA	T	TA	NA	TA	TA	T
1A	44.512	Scaffold3251478	18296	CA/C	CA	CA	CA	CA	CA	CA	C	C	NA	NA	CA	CA	CA	CA	CA	CA	NA	CA	CA	CA	C	NA	C	CA	CA	NA	CA	CA	CA
1A	44.512	Scaffold3295055	1420	C/CTG	CTG	CTG	CTG	CTG	CTG	CTG	C	C	CTG	CTG	CTG	CTG	CTG	CTG	C	C	C	NA	CTG	CTG	C	C	C	CTG	NA	NA	C	NA	CTG
1A	44.512	Scaffold3295055	1439	TGTGTGC/T	T	T	T	T	T	NA	TGTGTGC	NA	T	T	T	T	T	T	TGTGTGC	TGTGTGC	NA	NA	T	T	TGTGTGC	TGTGTGC	TGTGTGC	T	NA	NA	NA	NA	T
1A	44.512	Scaffold3295055	1441	TGTGC/T	T	T	T	T	T	NA	TGTGC	NA	T	T	T	T	T	T	TGTGC	TGTGC	NA	NA	T	T	NA	TGTGC	TGTGC	T	NA	NA	NA	NA	T
1A	44.512	Scaffold3295055	1443	TGC/T	T	T	T	T	T	NA	NA	T	T	T	T	T	T	T	TGC	TGC	NA	NA	T	T	NA	TGC	TGC	T	NA	NA	NA	NA	T
1A	44.512	Scaffold3374807	7266	C/CA	NA	CA	CA	CA	CA	NA	C	C	CA	CA	CA	CA	CA	CA	C	C	C	NA	CA	CA	C	CA	C	CA	CA	C	CA	CA	CA
1A	44.512	Scaffold3403736	4506	T/TTA	TTA	TTA	T	TTA	TTA	NA	T	T	TTA	TTA	T	T	TTA	T	T	T	T	NA	NA	T	T	NA	T	T	NA	NA	TTA	TTA	T
1A	44.512	Scaffold3446379	25394	TG/T	NA	T	T	T	T	TG	TG	TG	NA	T	TG	NA	NA	TG	TG	TG	TG	NA	NA	TG	TG	NA	TG	TG	TG	T	TG	T	TG
1A	44.512	Scaffold3468686	270	G/GA	G	GA	G	NA	G	NA	NA	NA	GA	G	NA	G	GA	G	NA	G	G	NA	NA	NA	NA	NA	NA	NA	NA	NA	NA	NA	G
1A	44.512	Scaffold3468686	4145	T/TG	TG	T	T	T	TG	T	T	T	T	T	T	T	T	T	T	T	T	T	T	T	T	T	T	T	T	T	T	T	T
1A	44.512	Scaffold3469067	7393	AGACG/A	AGACG	A	NA	AGACG	AGACG	AGACG	AGACG	AGACG	NA	AGACG	AGACG	AGACG	AGACG	NA	NA	NA	NA	A	A	AGACG	AGACG	NA	AGACG	AGACG	NA	NA	NA	NA	NA
1A	44.512	Scaffold3469067	7669	T/TCC	NA	NA	TCC	TCC	NA	NA	NA	TCC	TCC	NA	TCC	TCC	NA	TCC	TCC	NA	TCC	TCC	TCC	NA	TCC	NA	NA	NA	TCC	TCC	T	TCC	TCC
1A	44.512	Scaffold3469067	17818	AG/A	A	AG	AG	AG	NA	NA	NA	NA	A	AG	AG	AG	AG	NA	NA	AG	NA	NA	AG	AG	NA	A	AG	AG	NA	AG	NA	NA	NA
1A	44.512	Scaffold3478658	4308	TGTGCTG/T	T	T	T	T	T	NA	TGTGCTG	NA	T	T	T	T	T	T	TGTGCTG	TGTGCTG	NA	T	T	T	TGTGCTG	TGTGCTG	TGTGCTG	T	T	TGTGCTG	TGTGCTG	T	T
1A	44.512	Scaffold3478658	4312	CTGT/C	C	C	C	C	C	NA	CTGT	NA	C	C	C	C	C	C	CTGT	CTGT	NA	C	C	C	CTGT	CTGT	CTGT	C	C	CTGT	CTGT	C	C
1A	44.512	Scaffold3478658	4319	CCGTGTGCTCG/C	C	C	C	C	C	NA	CCGTGTGCTCG	NA	C	C	C	C	C	C	CCGTGTGCTCG	CCGTGTGCTCG	NA	C	C	C	CCGTGTGCTCG	CCGTGTGCTCG	CCGTGTGCTCG	C	C	CCGTGTGCTCG	CCGTGTGCTCG	C	C
1A	44.512	Scaffold3478658	5684	T/TGGCCA	TGGCCA	TGGCCA	TGGCCA	TGGCCA	TGGCCA	TGGCCA	T	T	TGGCCA	TGGCCA	TGGCCA	NA	TGGCCA	TGGCCA	T	T	NA	TGGCCA	TGGCCA	TGGCCA	T	T	T	TGGCCA	TGGCCA	NA	T	TGGCCA	TGGCCA
1A	44.512	Scaffold3478658	8995	CA/C	C	C	C	C	C	C	CA	CA	C	C	C	C	C	C	CA	CA	NA	C	NA	NA	CA	CA	NA	C	NA	CA	CA	C	C
1A	44.512	Scaffold3478658	14932	AT/A	A	A	A	A	A	A	AT	AT	A	A	A	A	A	A	AT	AT	AT	A	A	A	AT	AT	AT	A	A	AT	AT	A	A
1A	44.512	Scaffold3478658	14944	CA/C	C	C	C	C	C	NA	CA	CA	C	C	C	C	C	C	NA	NA	CA	C	C	C	CA	CA	CA	C	C	CA	CA	C	C
1A	44.512	Scaffold3478658	17244	C/CG	CG	CG	CG	NA	CG	CG	C	C	CG	NA	CG	CG	CG	CG	NA	C	C	NA	CG	CG	C	NA	C	CG	CG	C	C	CG	CG
1A	44.512	Scaffold3495272	13939	TC/T	NA	T	T	T	T	T	TC	TC	T	T	T	NA	T	T	TC	TC	TC	T	T	T	TC	TC	TC	NA	T	NA	TC	T	T
1A	44.512	Scaffold3506223	320	TTGTTG/T	T	T	T	T	T	T	TTGTTG	TTGTTG	T	T	T	T	T	T	TTGTTG	TTGTTG	NA	T	T	T	TTGTTG	TTGTTG	TTGTTG	T	T	TTGTTG	TTGTTG	T	T
1A	44.512	Scaffold3506223	2083	AC/A	AC	AC	AC	AC	AC	AC	NA	AC	AC	NA	AC	AC	AC	AC	AC	NA	AC	NA	NA	AC	AC	A	NA	AC	AC	A	AC	AC	AC
1A	44.512	Scaffold3519989	21323	A/ATAT	ATAT	ATAT	ATAT	ATAT	ATAT	ATAT	A	A	ATAT	ATAT	ATAT	ATAT	ATAT	ATAT	A	A	A	ATAT	NA	ATAT	A	A	A	ATAT	ATAT	A	A	ATAT	ATAT
1A	44.512	Scaffold3526872	49151	AT/A	A	A	A	AT	A	A	NA	A	NA	A	A	A	A	A	A	NA	A	NA	A	A	A	A	NA	NA	A	NA	NA	A	A
1A	44.512	Scaffold3529107	25576	T/TGAG	TGAG	TGAG	TGAG	NA	TGAG	TGAG	T	T	NA	TGAG	TGAG	TGAG	TGAG	TGAG	T	T	T	NA	TGAG	TGAG	T	NA	T	NA	NA	TGAG	T	TGAG	TGAG
1A	44.512	Scaffold3531492	460	T/TCCCTCGGC	T	NA	T	T	TCCCTCGGC	NA	TCCCTCGGC	NA	TCCCTCGGC	NA	NA	TCCCTCGGC	NA	NA	NA	NA	T	TCCCTCGGC	TCCCTCGGC	NA	NA	T	TCCCTCGGC	TCCCTCGGC	T	NA	NA	NA	NA
1A	44.512	Scaffold3531492	2928	A/AGGTTCAGTGTTT	AGGTTCAGTGTTT	NA	AGGTTCAGTGTTT	AGGTTCAGTGTTT	AGGTTCAGTGTTT	AGGTTCAGTGTTT	A	A	AGGTTCAGTGTTT	AGGTTCAGTGTTT	AGGTTCAGTGTTT	AGGTTCAGTGTTT	AGGTTCAGTGTTT	NA	A	A	NA	AGGTTCAGTGTTT	NA	AGGTTCAGTGTTT	A	A	A	AGGTTCAGTGTTT	AGGTTCAGTGTTT	AGGTTCAGTGTTT	A	AGGTTCAGTGTTT	AGGTTCAGTGTTT
1A	44.512	Scaffold3552717	8601	CT/C	C	C	C	C	C	C	C	NA	C	C	C	C	C	C	NA	CT	NA	C	NA	C	C	C	C	C	C	C	C	C	C
1A	44.512	Scaffold3555873	6897	T/TA	TA	TA	TA	NA	NA	NA	T	T	TA	TA	TA	TA	TA	TA	T	T	NA	TA	NA	TA	NA	T	T	TA	TA	TA	T	TA	TA
1A	44.512	Scaffold3581896	1631	CG/C	C	C	C	C	C	CG	CG	NA	C	C	C	C	C	C	CG	CG	NA	C	C	NA	CG	NA	CG	C	NA	C	CG	C	C
1A	44.512	Scaffold3581896	2894	GT/G	GT	GT	GT	GT	GT	GT	GT	GT	GT	GT	GT	GT	GT	GT	GT	G	GT	GT	GT	GT	GT	NA	GT	GT	GT	GT	GT	GT	GT
1A	44.512	Scaffold3588855	19390	C/CTAG	C	C	C	NA	NA	NA	NA	C	NA	NA	NA	CTAG	NA	C	C	C	C	CTAG	NA	C	C	NA	NA	NA	C	NA	NA	NA	CTAG
1A	44.512	Scaffold3598152	9833	AAAG/A	A	A	A	A	A	A	NA	NA	A	A	A	A	A	A	AAAG	AAAG	NA	A	NA	A	AAAG	NA	AAAG	A	A	A	AAAG	A	A
1A	44.512	Scaffold3603846	33216	T/TA	NA	TA	TA	TA	TA	TA	T	T	TA	TA	NA	TA	TA	TA	NA	T	NA	NA	NA	T	T	T	T	TA	TA	T	NA	TA	TA
1A	44.512	Scaffold3659026	447	CAGA/C	CAGA	CAGA	CAGA	CAGA	CAGA	NA	NA	NA	CAGA	CAGA	CAGA	CAGA	CAGA	NA	NA	CAGA	NA	C	NA	C	NA	NA	CAGA	CAGA	CAGA	CAGA	NA	NA	CAGA
1A	44.512	Scaffold3662538	2277	G/GGT	GGT	GGT	GGT	G	GGT	G	G	NA	GGT	GGT	NA	GGT	GGT	G	NA	G	NA	NA	GGT	NA	G	G	G	G	GGT	GGT	G	NA	G
1A	44.512	Scaffold3668761	10052	T/TG	TG	TG	TG	TG	TG	NA	T	T	TG	TG	TG	TG	T	TG	T	T	NA	NA	NA	TG	NA	T	NA	TG	T	T	T	TG	TG
1A	44.512	Scaffold3677531	283	T/TC	NA	NA	NA	T	NA	NA	T	NA	NA	T	T	NA	NA	T	T	TC	TC	NA	NA	NA	NA	T	NA	NA	T	T	NA	T	TC
1A	44.512	Scaffold3734610	432	G/GA	GA	GA	GA	GA	GA	GA	G	NA	GA	GA	GA	GA	GA	GA	G	NA	G	GA	NA	GA	G	NA	NA	NA	GA	GA	NA	GA	GA
1A	44.512	Scaffold3745545	3307	AAC/A	A	A	A	A	A	A	AAC	AAC	A	A	A	A	A	A	NA	AAC	AAC	NA	A	A	NA	NA	AAC	A	A	A	AAC	A	A
1A	44.512	Scaffold3749856	8802	TGC/T	T	T	T	T	NA	T	T	T	T	T	T	T	T	T	T	TGC	T	T	NA	T	T	T	T	T	T	T	T	T	T
1A	44.512	Scaffold3882173	8118	AG/A	A	A	A	NA	A	A	AG	AG	A	A	A	A	A	A	AG	NA	NA	NA	NA	A	AG	AG	AG	A	A	A	NA	A	A
1A	44.512	Scaffold3886767	4764	G/GCTAA	GCTAA	NA	GCTAA	G	NA	G	GCTAA	NA	G	GCTAA	GCTAA	GCTAA	GCTAA	GCTAA	GCTAA	NA	NA	GCTAA	NA	GCTAA	GCTAA	GCTAA	NA	NA	NA	G	NA	GCTAA	NA
1A	44.512	Scaffold3906850	20570	GTGTATT/G	G	G	G	NA	NA	GTGTATT	NA	NA	GTGTATT	NA	NA	NA	NA	G	G	G	G	G	NA	NA	G	NA	NA	G	NA	NA	G	G	NA
1A	44.512	Scaffold3917773	3789	CT/C	C	NA	NA	C	C	NA	CT	CT	C	C	C	C	C	C	CT	CT	CT	C	C	C	CT	CT	CT	C	C	NA	CT	C	NA
1A	44.512	Scaffold3917773	3799	TG/T	TG	T	NA	TG	TG	T	TG	TG	TG	TG	TG	TG	TG	TG	TG	TG	TG	TG	TG	TG	TG	T	TG	TG	TG	TG	TG	TG	TG
1A	44.512	Scaffold3917773	3875	AC/A	A	AC	NA	A	A	AC	AC	AC	NA	A	A	NA	A	A	AC	AC	NA	NA	A	A	AC	AC	AC	NA	A	A	AC	A	A
1A	44.512	Scaffold3920474	12303	GTT/G	G	NA	GTT	G	G	GTT	GTT	GTT	G	G	GTT	GTT	G	NA	GTT	GTT	NA	NA	NA	G	GTT	G	GTT	GTT	GTT	G	G	G	GTT
1A	44.512	Scaffold3920474	14679	GA/G	G	GA	G	G	G	G	G	G	GA	NA	GA	GA	GA	GA	G	G	G	G	NA	GA	NA	NA	NA	G	GA	NA	GA	G	G
1A	44.512	Scaffold3968184	4717	AAT/A	AAT	AAT	AAT	AAT	AAT	A	AAT	AAT	AAT	AAT	AAT	AAT	AAT	AAT	AAT	AAT	AAT	AAT	A	AAT	AAT	A	AAT	AAT	AAT	AAT	A	AAT	AAT
1A	44.512	Scaffold3968184	5346	C/CT	C	CT	C	C	C	C	C	C	C	C	C	C	C	C	C	C	NA	C	NA	C	C	C	C	C	C	C	C	C	C
1A	44.512	Scaffold3979311	11202	GC/G	G	G	NA	GC	G	G	GC	GC	GC	GC	NA	G	GC	NA	NA	GC	GC	NA	NA	NA	GC	GC	GC	GC	NA	GC	GC	NA	GC
1A	44.512	Scaffold4010198	12932	C/CT	NA	NA	NA	C	NA	C	NA	C	C	C	C	NA	NA	CT	C	C	C	NA	NA	CT	C	NA	NA	C	C	C	C	C	CT
1A	44.512	Scaffold4023449	1404	A/AC	AC	AC	AC	NA	AC	AC	AC	NA	AC	AC	AC	AC	AC	AC	NA	AC	NA	NA	NA	A	NA	AC	AC	AC	AC	AC	AC	AC	AC
1A	44.512	Scaffold4044419	14474	AAAC/A	A	A	A	A	A	A	NA	AAAC	A	A	A	A	AAAC	NA	AAAC	AAAC	NA	NA	A	NA	AAAC	AAAC	AAAC	A	A	AAAC	AAAC	A	A
1A	44.512	Scaffold4054209	9030	CCTT/C	CCTT	CCTT	CCTT	CCTT	CCTT	CCTT	CCTT	CCTT	CCTT	CCTT	C	CCTT	CCTT	C	CCTT	CCTT	CCTT	CCTT	NA	CCTT	CCTT	CCTT	CCTT	CCTT	CCTT	CCTT	CCTT	CCTT	CCTT
1A	44.512	Scaffold4106832	5096	GC/G	G	G	G	NA	G	G	GC	NA	G	G	G	G	G	G	GC	GC	GC	NA	NA	G	GC	GC	GC	G	G	GC	NA	G	G
1A	44.512	Scaffold4109095	40358	T/TTG	NA	T	T	T	T	T	NA	TTG	T	NA	T	T	T	NA	TTG	T	NA	T	NA	T	TTG	T	NA	T	NA	T	NA	T	T
1A	44.512	Scaffold4123480	9212	A/AG	A	A	A	NA	NA	A	A	A	NA	A	A	A	A	A	A	A	A	A	A	A	A	A	A	A	A	A	A	AG	A
1A	44.512	Scaffold4123480	15402	A/ACT	ACT	ACT	A	ACT	NA	A	A	A	NA	ACT	A	A	A	A	NA	A	NA	NA	NA	ACT	A	A	A	ACT	A	A	A	NA	ACT
1A	44.512	Scaffold4123587	15585	G/GGGATGAA	GGGATGAA	G	NA	GGGATGAA	GGGATGAA	G	G	G	GGGATGAA	GGGATGAA	GGGATGAA	GGGATGAA	GGGATGAA	GGGATGAA	G	G	G	NA	NA	GGGATGAA	G	G	G	GGGATGAA	NA	GGGATGAA	G	GGGATGAA	NA
1A	44.512	Scaffold4123587	15669	C/CATACTTG	CATACTTG	CATACTTG	CATACTTG	CATACTTG	CATACTTG	CATACTTG	CATACTTG	CATACTTG	CATACTTG	CATACTTG	CATACTTG	NA	NA	CATACTTG	NA	CATACTTG	CATACTTG	NA	NA	CATACTTG	CATACTTG	C	NA	CATACTTG	CATACTTG	CATACTTG	CATACTTG	CATACTTG	CATACTTG
1A	44.512	Scaffold4123587	15714	T/TC	TC	T	TC	TC	TC	T	T	T	NA	TC	NA	NA	NA	TC	T	T	T	NA	NA	TC	T	T	T	TC	TC	TC	T	TC	TC
1A	44.512	Scaffold4123587	15716	T/TC	TC	T	TC	TC	TC	T	T	T	NA	TC	NA	NA	NA	NA	T	T	T	NA	NA	TC	T	T	T	TC	TC	TC	T	TC	TC
1A	44.512	Scaffold4161270	6867	G/GGCA	GGCA	GGCA	GGCA	GGCA	GGCA	GGCA	G	G	GGCA	GGCA	GGCA	GGCA	NA	GGCA	G	G	G	GGCA	GGCA	GGCA	G	G	G	GGCA	GGCA	GGCA	G	GGCA	GGCA
1A	44.512	Scaffold4161270	6868	T/TCA	TCA	TCA	TCA	TCA	TCA	TCA	T	T	TCA	TCA	TCA	TCA	NA	TCA	T	T	T	NA	TCA	TCA	T	T	T	TCA	TCA	TCA	T	TCA	TCA
1A	44.512	Scaffold4161270	6869	TG/T	T	T	T	T	T	T	TG	TG	T	T	T	T	NA	T	TG	TG	TG	NA	T	T	TG	TG	TG	T	T	T	TG	T	T
1A	44.512	Scaffold4161270	8436	T/TGG	TGG	TGG	NA	NA	TGG	TGG	T	T	TGG	TGG	NA	TGG	TGG	TGG	NA	T	T	NA	TGG	TGG	T	T	T	TGG	TGG	NA	T	TGG	TGG
1A	44.512	Scaffold4182096	3073	AG/A	A	A	A	A	A	NA	AG	AG	A	A	A	A	A	NA	AG	NA	NA	A	NA	A	NA	A	NA	A	A	AG	AG	A	A
1A	44.512	Scaffold4203350	10418	GA/G	G	G	G	G	NA	GA	GA	GA	NA	G	G	G	G	NA	GA	GA	GA	NA	G	G	GA	NA	GA	G	G	G	GA	G	G
1A	44.512	Scaffold4203350	15652	AT/A	A	A	A	A	A	AT	NA	AT	NA	A	A	A	NA	A	AT	AT	AT	NA	NA	A	NA	AT	NA	A	NA	A	AT	A	A
1A	44.512	Scaffold4257939	37699	C/CA	C	C	C	NA	C	CA	C	C	C	C	C	NA	CA	C	NA	C	C	C	NA	NA	NA	CA	C	C	CA	C	CA	C	C
1A	44.512	Scaffold4257939	37702	G/GC	GC	GC	GC	NA	GC	GC	G	G	GC	GC	GC	NA	GC	GC	NA	G	G	G	NA	NA	NA	GC	G	GC	GC	G	GC	GC	GC
1A	44.512	Scaffold4266363	3617	ATGGTGT/A	A	A	A	A	NA	A	ATGGTGT	ATGGTGT	A	A	A	A	NA	A	ATGGTGT	ATGGTGT	ATGGTGT	NA	NA	NA	ATGGTGT	ATGGTGT	ATGGTGT	A	ATGGTGT	A	ATGGTGT	A	A
1A	44.512	Scaffold4266363	3853	GT/G	GT	G	GT	GT	GT	G	GT	NA	GT	GT	GT	GT	GT	GT	GT	GT	GT	GT	GT	GT	GT	GT	GT	GT	GT	NA	GT	GT	GT
1A	44.512	Scaffold4277876	9438	CG/C	C	NA	NA	NA	NA	CG	NA	NA	CG	CG	CG	NA	CG	CG	CG	CG	NA	CG	CG	CG	CG	CG	NA	C	NA	NA	CG	NA	NA
1A	44.512	Scaffold4277876	9444	AG/A	A	NA	NA	NA	NA	AG	NA	NA	AG	AG	AG	NA	AG	AG	AG	AG	NA	AG	AG	AG	AG	NA	NA	A	A	AG	AG	NA	NA
1A	44.512	Scaffold4311860	18628	AG/A	NA	A	A	A	A	A	NA	AG	A	A	A	A	A	A	NA	AG	AG	NA	NA	A	NA	A	NA	A	A	AG	A	A	A
1A	44.512	Scaffold4331057	10308	G/GT	NA	NA	GT	GT	NA	GT	G	G	GT	G	GT	GT	NA	GT	G	G	NA	GT	GT	GT	NA	G	G	GT	GT	GT	NA	GT	NA
1A	44.512	Scaffold4354019	10481	ATTC/A	NA	ATTC	ATTC	A	ATTC	ATTC	NA	ATTC	NA	ATTC	ATTC	NA	ATTC	ATTC	NA	ATTC	NA	ATTC	NA	NA	A	NA	ATTC	ATTC	ATTC	ATTC	NA	ATTC	NA
1A	44.512	Scaffold4385765	1568	AT/A	NA	NA	AT	NA	NA	AT	NA	AT	AT	NA	AT	AT	NA	AT	AT	A	NA	NA	AT	A	AT	NA	AT	AT	NA	AT	NA	A	NA
1A	44.512	Scaffold4467835	13639	AAT/A	NA	AAT	NA	AAT	A	NA	AAT	A	NA	AAT	NA	A	AAT	NA	AAT	AAT	NA	AAT	AAT	NA	AAT	NA	AAT	AAT	NA	A	AAT	AAT	NA
1A	44.512	Scaffold4532171	23107	GATTTGCACCGT/G	G	GATTTGCACCGT	G	G	G	GATTTGCACCGT	GATTTGCACCGT	GATTTGCACCGT	G	NA	G	G	G	G	NA	GATTTGCACCGT	GATTTGCACCGT	NA	GATTTGCACCGT	G	GATTTGCACCGT	GATTTGCACCGT	GATTTGCACCGT	G	G	G	GATTTGCACCGT	G	G
1A	44.512	Scaffold4546413	3238	A/AT	A	A	A	A	A	NA	AT	AT	A	A	A	NA	A	A	AT	A	NA	NA	NA	A	AT	NA	AT	A	A	A	A	A	A
1A	44.512	Scaffold4546413	5516	T/TA	NA	TA	TA	NA	TA	T	T	T	TA	TA	TA	TA	TA	NA	T	T	T	TA	NA	TA	T	TA	T	NA	TA	TA	TA	TA	T
1A	44.512	Scaffold4546413	5611	C/CT	CT	CT	CT	CT	CT	C	C	C	CT	CT	CT	CT	CT	CT	C	C	C	CT	CT	CT	C	C	C	C	CT	CT	CT	CT	C
1A	44.512	Scaffold4546413	5620	C/CAT	C	CAT	C	C	C	NA	NA	C	C	C	C	C	C	C	C	C	C	C	CAT	C	C	C	C	C	C	C	CAT	C	C
1A	44.512	Scaffold4546859	13878	A/AGT	AGT	AGT	AGT	AGT	AGT	AGT	AGT	AGT	AGT	AGT	AGT	AGT	AGT	AGT	AGT	A	AGT	AGT	AGT	NA	AGT	AGT	AGT	AGT	AGT	AGT	AGT	AGT	AGT
1A	44.512	Scaffold4576887	3730	C/CA	CA	NA	CA	CA	CA	C	C	C	CA	CA	CA	CA	CA	CA	C	C	NA	CA	CA	CA	C	NA	C	NA	NA	C	NA	NA	NA
1A	44.512	Scaffold4653000	14655	GTCACCT/G	G	NA	NA	GTCACCT	GTCACCT	GTCACCT	GTCACCT	NA	GTCACCT	GTCACCT	NA	GTCACCT	GTCACCT	GTCACCT	NA	GTCACCT	GTCACCT	GTCACCT	G	NA	GTCACCT	NA	NA	GTCACCT	NA	GTCACCT	G	NA	GTCACCT
1A	44.512	Scaffold4671266	5502	T/TA	TA	TA	TA	T	NA	T	T	T	TA	NA	TA	TA	TA	NA	T	T	NA	NA	NA	NA	T	NA	T	NA	TA	T	T	TA	TA
1A	44.512	Scaffold4674550	9030	G/GA	G	G	GA	GA	G	GA	NA	G	GA	GA	GA	GA	GA	GA	G	NA	G	GA	GA	GA	G	G	G	GA	GA	G	G	GA	GA
1A	44.512	Scaffold4841286	6134	T/TA	TA	TA	TA	TA	TA	TA	NA	T	TA	NA	TA	TA	TA	TA	T	T	T	TA	NA	TA	T	T	T	TA	TA	TA	T	TA	TA
1A	44.512	Scaffold4880613	4637	T/TA	TA	TA	TA	TA	NA	T	T	T	TA	TA	TA	TA	TA	TA	T	T	NA	TA	TA	TA	T	T	T	TA	TA	NA	T	TA	NA
1A	44.512	Scaffold4930548	15369	T/TC	T	T	NA	T	T	NA	T	NA	TC	T	NA	NA	TC	TC	NA	T	NA	T	T	NA	T	NA	T	T	NA	T	T	NA	NA
1A	44.512	Scaffold5009108	4285	T/TCTG	TCTG	TCTG	TCTG	NA	TCTG	TCTG	T	T	TCTG	TCTG	TCTG	TCTG	TCTG	TCTG	NA	NA	T	NA	TCTG	TCTG	NA	NA	T	TCTG	TCTG	TCTG	T	TCTG	TCTG
1A	44.512	Scaffold5060196	4520	GAT/G	G	G	G	G	G	G	G	GAT	G	G	G	G	G	G	GAT	GAT	NA	G	G	G	NA	GAT	GAT	G	G	G	G	G	G
1A	44.512	Scaffold5143683	7881	A/AAACC	NA	AAACC	AAACC	AAACC	AAACC	AAACC	A	A	AAACC	AAACC	AAACC	NA	A	NA	A	NA	A	AAACC	A	AAACC	A	NA	A	AAACC	A	A	A	AAACC	AAACC
1A	44.512	Scaffold5143683	7888	AG/A	NA	A	A	A	A	A	AG	AG	A	A	A	NA	AG	NA	AG	NA	AG	A	AG	A	AG	NA	AG	A	AG	AG	AG	A	A
1A	44.512	Scaffold5143683	7890	AT/A	NA	A	A	A	A	A	AT	AT	A	A	A	NA	AT	NA	AT	NA	AT	A	AT	A	AT	A	AT	A	AT	AT	AT	A	A
1A	44.512	Scaffold5143683	7908	T/TG	NA	TG	TG	TG	TG	TG	T	T	TG	TG	TG	NA	T	NA	T	T	T	TG	T	TG	T	TG	T	TG	T	T	T	TG	TG
1A	44.512	Scaffold5143683	7910	C/CT	NA	CT	CT	CT	CT	CT	C	C	CT	CT	CT	NA	C	NA	C	C	C	CT	C	CT	C	CT	C	CT	C	C	C	CT	CT
1A	44.512	Scaffold5143683	7912	A/AT	NA	AT	AT	AT	AT	AT	A	A	AT	AT	AT	NA	A	NA	A	A	A	AT	A	AT	A	AT	A	AT	A	A	A	AT	AT
1A	44.512	Scaffold5143683	7929	ATCATGG/A	NA	A	NA	A	A	ATCATGG	ATCATGG	ATCATGG	NA	A	NA	A	ATCATGG	NA	ATCATGG	ATCATGG	ATCATGG	NA	ATCATGG	A	ATCATGG	A	ATCATGG	A	ATCATGG	ATCATGG	ATCATGG	A	A
1A	44.512	Scaffold5143683	7936	GAT/G	NA	G	NA	G	G	GAT	GAT	GAT	NA	G	NA	G	GAT	NA	GAT	GAT	GAT	NA	GAT	G	GAT	G	GAT	G	GAT	GAT	GAT	G	G
1A	44.512	Scaffold5143683	7960	GA/G	G	G	NA	G	G	GA	GA	GA	NA	G	NA	G	GA	G	GA	GA	GA	NA	GA	G	GA	G	GA	G	GA	GA	GA	G	G
1A	44.512	Scaffold5164743	14475	TG/T	TG	TG	TG	TG	TG	TG	TG	TG	TG	TG	TG	TG	TG	TG	TG	T	TG	TG	TG	TG	TG	TG	TG	TG	TG	TG	TG	TG	TG
1A	44.512	Scaffold5164743	14533	A/AT	A	AT	A	NA	A	AT	AT	NA	A	NA	A	A	A	A	AT	AT	A	A	AT	A	NA	NA	NA	A	A	A	AT	A	A
1A	44.512	Scaffold5164743	14679	GT/G	G	G	G	G	G	G	NA	G	GT	G	G	G	G	G	G	G	G	G	G	G	G	GT	G	G	G	G	G	G	G
1A	44.512	Scaffold5164743	17090	T/TC	TC	TC	TC	TC	TC	TC	TC	TC	NA	TC	TC	TC	TC	TC	TC	NA	NA	NA	NA	TC	TC	T	TC	TC	TC	TC	TC	TC	TC
1A	44.512	Scaffold5167565	11372	TG/T	T	T	T	NA	T	NA	NA	NA	T	T	T	T	TG	T	TG	TG	TG	NA	NA	T	TG	TG	TG	T	TG	TG	TG	T	T
1A	44.512	Scaffold5181086	3766	TGGTGA/T	TGGTGA	TGGTGA	TGGTGA	TGGTGA	TGGTGA	TGGTGA	TGGTGA	NA	TGGTGA	T	TGGTGA	TGGTGA	TGGTGA	TGGTGA	TGGTGA	TGGTGA	TGGTGA	NA	NA	NA	TGGTGA	TGGTGA	TGGTGA	TGGTGA	TGGTGA	T	TGGTGA	TGGTGA	TGGTGA
1A	44.512	Scaffold5273987	3209	G/GA	G	G	NA	GA	G	GA	NA	NA	G	G	NA	G	G	NA	G	GA	G	NA	NA	G	G	NA	NA	NA	G	G	NA	G	NA
1A	44.512	Scaffold5273987	3212	C/CA	C	C	NA	CA	C	CA	NA	NA	C	C	NA	C	C	C	C	CA	C	NA	NA	C	C	NA	NA	NA	C	C	NA	C	NA
1A	44.512	Scaffold5295762	18545	T/TG	TG	TG	TG	NA	TG	NA	T	T	TG	TG	TG	TG	TG	TG	T	T	NA	NA	NA	TG	T	NA	T	TG	TG	TG	T	TG	TG
1A	44.512	Scaffold5363041	10440	G/GT	GT	GT	GT	NA	GT	G	G	NA	GT	GT	GT	NA	NA	GT	G	G	NA	GT	G	NA	NA	GT	G	G	GT	GT	NA	GT	G
1A	44.512	Scaffold5412414	4125	T/TC	NA	TC	TC	TC	TC	TC	NA	T	TC	TC	T	T	NA	NA	T	T	NA	NA	NA	TC	T	NA	T	TC	T	NA	TC	TC	TC
1A	44.512	Scaffold5589410	3439	ATG/A	NA	A	A	A	A	ATG	ATG	ATG	A	A	A	A	A	A	ATG	ATG	ATG	A	A	A	ATG	ATG	ATG	NA	NA	A	ATG	NA	NA
1A	44.512	Scaffold5589410	3802	TCCTCCTCAGTTGAAAGGGTAACC/T	NA	NA	T	T	T	TCCTCCTCAGTTGAAAGGGTAACC	TCCTCCTCAGTTGAAAGGGTAACC	TCCTCCTCAGTTGAAAGGGTAACC	T	T	T	NA	T	T	TCCTCCTCAGTTGAAAGGGTAACC	TCCTCCTCAGTTGAAAGGGTAACC	TCCTCCTCAGTTGAAAGGGTAACC	NA	NA	T	TCCTCCTCAGTTGAAAGGGTAACC	TCCTCCTCAGTTGAAAGGGTAACC	TCCTCCTCAGTTGAAAGGGTAACC	T	T	NA	TCCTCCTCAGTTGAAAGGGTAACC	NA	T
1A	44.512	Scaffold5609939	2740	AG/A	AG	AG	NA	AG	AG	AG	AG	AG	AG	AG	AG	AG	NA	AG	AG	NA	NA	NA	NA	A	AG	A	AG	NA	AG	AG	AG	NA	AG
1A	44.512	Scaffold5609939	4210	TG/T	T	T	T	T	T	T	TG	TG	T	T	T	T	T	T	TG	TG	TG	NA	NA	T	TG	TG	TG	T	T	T	TG	T	T
1A	44.512	Scaffold5719763	4171	AT/A	NA	A	A	NA	A	A	AT	AT	A	A	A	A	NA	A	AT	AT	NA	A	NA	A	AT	AT	AT	A	A	NA	AT	A	A
1A	44.512	Scaffold5734814	2658	AT/A	A	A	A	A	A	A	AT	AT	A	A	A	A	A	A	AT	AT	AT	A	A	A	AT	AT	NA	A	A	A	AT	A	A
1A	44.512	Scaffold5734814	5771	A/AG	AG	AG	AG	AG	AG	AG	NA	A	AG	AG	AG	AG	NA	AG	A	A	A	NA	NA	AG	A	NA	A	AG	AG	AG	A	AG	AG
1A	44.512	Scaffold5734814	10509	AG/A	NA	NA	AG	A	AG	AG	NA	AG	A	AG	AG	AG	NA	AG	AG	AG	AG	AG	AG	AG	AG	NA	AG	AG	AG	AG	AG	A	NA
1A	44.512	Scaffold5774219	26395	G/GTGC	GTGC	GTGC	GTGC	GTGC	GTGC	GTGC	GTGC	NA	GTGC	GTGC	GTGC	GTGC	GTGC	GTGC	GTGC	NA	NA	NA	NA	NA	GTGC	G	NA	GTGC	GTGC	GTGC	GTGC	GTGC	GTGC
1A	44.512	Scaffold5774219	26416	C/CGTGT	CGTGT	C	CGTGT	CGTGT	CGTGT	C	C	NA	CGTGT	CGTGT	CGTGT	CGTGT	CGTGT	CGTGT	C	NA	NA	NA	NA	NA	C	NA	C	CGTGT	NA	CGTGT	C	CGTGT	CGTGT
1A	44.512	Scaffold5905346	2732	A/AC	AC	AC	AC	AC	AC	AC	A	A	AC	AC	AC	AC	NA	AC	A	A	NA	NA	NA	AC	A	AC	NA	AC	AC	NA	AC	AC	AC
1A	44.512	Scaffold6088955	474	T/TTACTCGACTG	NA	NA	TTACTCGACTG	TTACTCGACTG	NA	TTACTCGACTG	TTACTCGACTG	T	TTACTCGACTG	TTACTCGACTG	TTACTCGACTG	NA	TTACTCGACTG	TTACTCGACTG	TTACTCGACTG	TTACTCGACTG	TTACTCGACTG	NA	TTACTCGACTG	TTACTCGACTG	NA	T	TTACTCGACTG	TTACTCGACTG	TTACTCGACTG	TTACTCGACTG	TTACTCGACTG	TTACTCGACTG	TTACTCGACTG
1A	44.512	Scaffold6130247	24211	G/GA	NA	NA	G	G	G	NA	G	NA	GA	NA	G	G	NA	NA	G	G	G	G	NA	G	G	G	G	G	G	GA	G	NA	G
1A	44.512	Scaffold6178306	17950	A/ATAC	NA	A	NA	A	NA	NA	A	NA	ATAC	A	NA	A	A	A	A	A	A	A	A	ATAC	NA	A	A	NA	NA	ATAC	NA	NA	A
1A	44.512	Scaffold6283593	12717	TA/T	T	T	T	T	T	NA	NA	TA	T	T	T	T	TA	T	TA	TA	TA	T	TA	T	TA	T	TA	T	NA	NA	NA	T	T
1A	44.512	Scaffold6466653	12045	TG/T	TG	TG	TG	TG	TG	TG	TG	TG	TG	TG	TG	TG	TG	TG	TG	TG	NA	TG	NA	TG	NA	TG	TG	T	TG	TG	TG	TG	T
1A	44.512	Scaffold6584621	7071	AT/A	AT	AT	AT	AT	AT	AT	AT	A	AT	AT	AT	AT	AT	AT	AT	AT	A	AT	AT	AT	AT	AT	A	AT	AT	AT	AT	AT	AT
1A	44.512	Scaffold6589751	3062	AC/A	A	A	A	A	A	A	AC	AC	A	A	A	A	A	A	AC	AC	AC	A	A	A	AC	AC	AC	A	A	A	AC	A	A
1A	44.512	Scaffold6608019	484	A/AC	AC	AC	AC	AC	AC	AC	NA	A	AC	AC	AC	AC	AC	AC	A	A	NA	NA	AC	AC	A	A	A	AC	AC	AC	A	AC	AC
1A	44.512	Scaffold6614168	11470	A/AT	A	NA	AT	AT	AT	AT	A	AT	AT	NA	A	AT	NA	AT	A	NA	NA	NA	NA	AT	A	A	NA	NA	NA	AT	A	NA	AT
1A	44.512	Scaffold6614168	11471	A/AT	AT	NA	AT	AT	NA	AT	A	AT	AT	NA	A	AT	NA	AT	A	AT	NA	NA	NA	AT	AT	A	AT	NA	AT	AT	A	NA	AT
1A	44.512	Scaffold6614168	11495	AG/A	A	NA	A	A	NA	A	NA	A	A	NA	AG	A	NA	A	AG	A	NA	NA	NA	A	NA	A	A	NA	A	A	A	NA	A
1A	44.512	Scaffold6618647	1883	CAT/C	C	C	C	C	C	C	CAT	NA	C	C	C	NA	C	NA	CAT	NA	NA	NA	NA	C	NA	CAT	CAT	C	C	C	CAT	C	C
1A	44.512	Scaffold6618647	1892	ACG/A	A	A	A	A	A	A	ACG	NA	A	A	A	NA	A	NA	ACG	NA	NA	NA	NA	A	NA	ACG	ACG	A	A	A	ACG	A	A
1A	44.512	Scaffold6618647	1950	ACACACG/A	A	A	A	A	NA	A	ACACACG	NA	A	A	A	NA	A	NA	ACACACG	ACACACG	NA	NA	NA	NA	NA	ACACACG	ACACACG	A	A	A	ACACACG	A	A
1A	44.512	Scaffold6678771	2438	CG/C	CG	C	NA	C	CG	NA	C	CG	NA	NA	CG	NA	CG	NA	CG	NA	CG	CG	NA	CG	C	C	NA	NA	NA	C	CG	C	CG
1A	44.512	Scaffold6792549	6660	C/CG	CG	CG	CG	CG	CG	CG	C	C	CG	NA	CG	CG	CG	CG	NA	C	C	CG	CG	CG	C	C	C	CG	CG	CG	C	CG	CG
1A	44.512	Scaffold6853616	6799	CAT/C	C	CAT	C	NA	NA	CAT	CAT	CAT	C	NA	NA	CAT	NA	CAT	CAT	CAT	NA	NA	CAT	NA	CAT	NA	CAT	CAT	CAT	C	CAT	C	CAT
1A	44.512	Scaffold6877213	5001	GTT/G	G	G	G	G	NA	GTT	GTT	NA	G	G	G	G	G	NA	GTT	GTT	GTT	NA	NA	G	NA	NA	GTT	G	G	G	GTT	G	G
1A	45.6495	Scaffold9904	1987	CA/C	CA	CA	CA	CA	CA	CA	CA	NA	NA	NA	CA	NA	CA	CA	CA	NA	C	CA	C	CA	NA	NA	CA	CA	CA	CA	NA	NA	NA
1A	45.6495	Scaffold11078	14695	AC/A	AC	AC	AC	AC	AC	A	AC	AC	AC	AC	AC	AC	AC	AC	AC	AC	NA	AC	NA	AC	AC	NA	AC	AC	AC	AC	A	AC	AC
1A	45.6495	Scaffold29775	2572	C/CAT	CAT	CAT	NA	CAT	NA	CAT	C	C	CAT	CAT	CAT	CAT	CAT	NA	C	C	C	NA	CAT	CAT	C	C	C	C	CAT	CAT	CAT	NA	C
1A	45.6495	Scaffold29775	4209	AT/A	NA	A	A	NA	A	A	AT	AT	A	NA	A	NA	A	A	AT	AT	AT	NA	A	A	AT	AT	AT	AT	A	A	A	A	AT
1A	45.6495	Scaffold31137	12746	AC/A	AC	A	AC	AC	AC	NA	AC	AC	AC	AC	AC	AC	AC	AC	AC	AC	AC	AC	NA	AC	AC	AC	AC	AC	AC	AC	A	AC	AC
1A	45.6495	Scaffold31137	13389	AC/A	AC	A	AC	AC	AC	A	AC	AC	AC	AC	AC	AC	AC	AC	AC	AC	AC	AC	A	AC	AC	AC	AC	AC	AC	AC	A	AC	AC
1A	45.6495	Scaffold31137	13449	GC/G	GC	G	GC	GC	GC	G	GC	GC	GC	GC	GC	GC	GC	GC	GC	GC	GC	GC	G	GC	GC	GC	GC	GC	GC	GC	NA	GC	GC
1A	45.6495	Scaffold31137	15640	CG/C	CG	C	CG	CG	CG	C	CG	CG	CG	CG	CG	CG	CG	CG	CG	CG	CG	CG	C	CG	CG	CG	CG	CG	CG	CG	C	CG	CG
1A	45.6495	Scaffold34041	8878	AT/A	A	NA	A	A	A	AT	AT	AT	A	A	A	A	AT	A	AT	NA	NA	AT	AT	A	AT	A	AT	A	A	A	AT	A	A
1A	45.6495	Scaffold34041	9055	TG/T	TG	T	TG	TG	TG	TG	TG	TG	TG	TG	TG	TG	TG	TG	TG	TG	TG	TG	TG	TG	TG	TG	TG	TG	TG	TG	TG	TG	TG
1A	45.6495	Scaffold34041	10291	CAAAGGA/C	CAAAGGA	CAAAGGA	CAAAGGA	CAAAGGA	CAAAGGA	C	CAAAGGA	CAAAGGA	CAAAGGA	CAAAGGA	CAAAGGA	CAAAGGA	C	CAAAGGA	CAAAGGA	CAAAGGA	CAAAGGA	CAAAGGA	C	CAAAGGA	CAAAGGA	CAAAGGA	CAAAGGA	CAAAGGA	CAAAGGA	CAAAGGA	NA	CAAAGGA	CAAAGGA
1A	45.6495	Scaffold34041	11130	C/CT	C	C	C	C	C	NA	C	C	C	C	C	C	CT	C	C	C	C	C	CT	C	C	C	C	C	C	C	NA	C	C
1A	45.6495	Scaffold36240	12307	C/CAT	C	C	CAT	NA	C	CAT	C	C	C	C	CAT	CAT	C	NA	C	C	C	NA	NA	C	C	C	C	C	CAT	C	C	C	C
1A	45.6495	Scaffold36240	13179	ATAT/A	A	ATAT	A	A	ATAT	ATAT	ATAT	ATAT	A	A	NA	A	ATAT	ATAT	ATAT	ATAT	ATAT	NA	ATAT	A	ATAT	ATAT	ATAT	ATAT	NA	NA	ATAT	A	ATAT
1A	45.6495	Scaffold36240	13709	CT/C	CT	CT	CT	NA	CT	NA	C	CT	NA	CT	CT	NA	CT	CT	NA	C	NA	NA	CT	CT	C	CT	CT	CT	NA	CT	CT	CT	CT
1A	45.6495	Scaffold36240	13712	T/TC	T	T	T	T	T	T	T	T	T	T	T	T	T	T	T	T	T	NA	TC	T	T	T	T	T	T	T	TC	T	T
1A	45.6495	Scaffold36240	13837	A/AT	A	AT	A	A	A	A	A	A	A	A	A	A	A	A	A	A	A	A	NA	A	A	A	A	A	A	A	AT	A	NA
1A	45.6495	Scaffold36240	13873	CT/C	CT	C	CT	CT	CT	CT	CT	CT	CT	NA	CT	CT	CT	CT	CT	CT	NA	CT	C	CT	CT	CT	CT	NA	CT	NA	C	CT	CT
1A	45.6495	Scaffold36519	7021	G/GA	G	GA	G	G	G	GA	G	G	G	G	G	G	G	G	G	G	G	NA	NA	G	G	G	G	NA	NA	G	GA	G	G
1A	45.6495	Scaffold36519	17354	T/TG	TG	TG	NA	TG	TG	TG	TG	TG	TG	TG	TG	TG	TG	TG	TG	TG	NA	TG	TG	TG	NA	T	NA	TG	TG	TG	TG	TG	TG
1A	45.6495	Scaffold36519	17505	G/GT	NA	GT	GT	GT	GT	NA	GT	NA	GT	GT	GT	GT	G	G	GT	GT	NA	NA	NA	NA	NA	G	GT	GT	GT	GT	GT	GT	GT
1A	45.6495	Scaffold38536	4546	T/TGTG	TGTG	TGTG	TGTG	TGTG	NA	TGTG	T	NA	NA	NA	TGTG	TGTG	TGTG	TGTG	T	T	T	T	TGTG	TGTG	T	NA	T	TGTG	TGTG	TGTG	TGTG	TGTG	TGTG
1A	45.6495	Scaffold72106	15648	A/AT	A	AT	A	A	A	A	A	A	A	A	A	A	A	A	A	A	NA	A	AT	A	A	NA	A	A	NA	A	AT	A	A
1A	45.6495	Scaffold72106	16151	GC/G	GC	G	NA	GC	GC	GC	GC	GC	GC	GC	GC	GC	GC	GC	GC	GC	GC	GC	NA	GC	GC	GC	GC	GC	GC	GC	G	GC	GC
1A	45.6495	Scaffold72106	20110	C/CCA	C	CCA	C	C	C	C	C	C	C	C	C	C	C	C	C	C	C	C	CCA	C	C	C	C	C	C	C	NA	C	C
1A	45.6495	Scaffold85495	56728	T/TG	NA	T	TG	T	T	T	T	T	T	T	TG	TG	T	TG	NA	T	T	T	NA	T	T	T	T	T	NA	T	T	T	T
1A	45.6495	Scaffold90780	3447	ACT/A	A	NA	A	NA	A	ACT	A	A	A	A	A	A	A	A	NA	NA	NA	ACT	ACT	A	NA	NA	A	A	A	A	ACT	A	A
1A	45.6495	Scaffold90780	13047	TG/T	T	TG	T	T	NA	TG	T	T	T	T	T	T	NA	T	T	T	T	NA	TG	T	NA	TG	NA	T	NA	T	TG	T	NA
1A	45.6495	Scaffold120846	32584	T/TAGTC	TAGTC	T	T	NA	TAGTC	T	T	T	NA	TAGTC	T	T	NA	T	T	T	T	NA	NA	NA	T	TAGTC	T	T	T	TAGTC	T	TAGTC	T
1A	45.6495	Scaffold120846	32833	T/TG	TG	T	T	TG	TG	T	T	T	TG	TG	T	T	TG	T	T	T	T	NA	T	TG	T	TG	T	T	T	NA	T	NA	T
1A	45.6495	Scaffold128834	17215	G/GT	G	NA	G	NA	NA	G	NA	NA	G	G	G	NA	NA	G	G	GT	NA	G	NA	NA	NA	G	GT	G	NA	GT	NA	NA	NA
1A	45.6495	Scaffold128834	17245	CT/C	CT	CT	CT	CT	NA	CT	NA	CT	CT	CT	CT	NA	NA	CT	CT	NA	CT	CT	NA	NA	NA	CT	C	CT	NA	C	NA	NA	NA
1A	45.6495	Scaffold128834	17248	GT/G	GT	GT	GT	GT	NA	GT	NA	GT	GT	GT	GT	NA	NA	GT	GT	NA	GT	GT	NA	NA	NA	GT	G	GT	NA	G	NA	NA	NA
1A	45.6495	Scaffold140740	43069	AC/A	A	AC	AC	A	A	A	AC	AC	NA	NA	A	AC	A	AC	AC	AC	NA	A	A	A	NA	NA	AC	AC	A	A	NA	A	AC
1A	45.6495	Scaffold147618	36522	GAGA/G	G	G	G	NA	G	GAGA	GAGA	GAGA	GAGA	G	GAGA	G	G	G	NA	GAGA	NA	GAGA	NA	G	GAGA	G	GAGA	G	GAGA	G	GAGA	G	G
1A	45.6495	Scaffold147618	37779	GT/G	GT	G	GT	GT	GT	GT	GT	GT	GT	GT	GT	GT	GT	GT	GT	GT	GT	GT	GT	GT	GT	GT	GT	GT	GT	GT	GT	GT	GT
1A	45.6495	Scaffold147618	37812	A/AAAG	AAAG	A	AAAG	AAAG	AAAG	A	A	A	AAAG	AAAG	AAAG	AAAG	AAAG	AAAG	A	A	NA	A	A	AAAG	A	AAAG	NA	AAAG	AAAG	AAAG	A	AAAG	AAAG
1A	45.6495	Scaffold170980	14828	AAGG/A	AAGG	AAGG	A	AAGG	AAGG	AAGG	AAGG	AAGG	AAGG	AAGG	A	A	AAGG	A	AAGG	NA	AAGG	NA	AAGG	AAGG	AAGG	AAGG	AAGG	AAGG	A	AAGG	AAGG	AAGG	AAGG
1A	45.6495	Scaffold180196	4234	CT/C	NA	CT	CT	NA	CT	CT	NA	CT	CT	CT	CT	CT	CT	NA	NA	CT	CT	CT	CT	CT	C	C	NA	CT	CT	NA	CT	CT	CT
1A	45.6495	Scaffold180196	7296	A/ATT	ATT	A	A	NA	ATT	A	A	A	ATT	ATT	A	A	ATT	A	A	A	A	NA	A	ATT	A	ATT	A	A	ATT	ATT	A	ATT	A
1A	45.6495	Scaffold180196	7309	GC/G	G	GC	GC	NA	G	GC	GC	GC	G	G	GC	GC	G	GC	GC	GC	GC	G	GC	G	GC	G	GC	GC	G	G	GC	G	GC
1A	45.6495	Scaffold182758	6297	T/TA	TA	TA	NA	T	TA	TA	TA	TA	NA	NA	TA	TA	NA	TA	TA	TA	T	NA	TA	TA	TA	TA	NA	NA	NA	TA	NA	TA	TA
1A	45.6495	Scaffold191208	10851	GAT/G	NA	GAT	GAT	NA	GAT	GAT	GAT	GAT	GAT	GAT	GAT	GAT	GAT	GAT	GAT	NA	GAT	GAT	G	NA	GAT	GAT	GAT	GAT	GAT	GAT	G	GAT	GAT
1A	45.6495	Scaffold191208	14167	TG/T	TG	TG	TG	TG	NA	TG	TG	NA	TG	TG	NA	NA	TG	TG	T	NA	TG	NA	NA	NA	TG	NA	NA	T	TG	TG	NA	TG	NA
1A	45.6495	Scaffold191208	18596	C/CA	CA	CA	CA	CA	CA	CA	C	C	CA	CA	CA	CA	CA	CA	C	C	C	CA	NA	NA	C	CA	C	NA	CA	NA	NA	CA	CA
1A	45.6495	Scaffold191208	19122	A/AACAC	AACAC	AACAC	AACAC	AACAC	AACAC	AACAC	A	A	AACAC	AACAC	AACAC	AACAC	AACAC	AACAC	NA	NA	A	AACAC	NA	AACAC	A	AACAC	A	NA	AACAC	AACAC	NA	AACAC	AACAC
1A	45.6495	Scaffold191208	19134	G/GAC	G	GAC	GAC	G	G	GAC	G	G	G	NA	GAC	GAC	NA	GAC	NA	G	G	GAC	GAC	NA	G	NA	G	NA	GAC	G	NA	G	G
1A	45.6495	Scaffold207116	47674	T/TA	T	TA	T	T	T	TA	T	T	T	T	T	T	T	T	T	NA	T	NA	NA	T	NA	T	NA	NA	NA	T	T	T	T
1A	45.6495	Scaffold207116	47990	GA/G	GA	GA	G	GA	NA	GA	GA	GA	GA	NA	G	NA	GA	G	GA	GA	GA	GA	GA	G	NA	G	GA	GA	GA	GA	GA	GA	GA
1A	45.6495	Scaffold207116	48016	TTTA/T	TTTA	TTTA	TTTA	TTTA	TTTA	TTTA	T	T	TTTA	TTTA	TTTA	NA	TTTA	TTTA	T	TTTA	T	TTTA	NA	TTTA	NA	TTTA	T	TTTA	TTTA	TTTA	TTTA	TTTA	TTTA
1A	45.6495	Scaffold207116	48142	G/GA	GA	GA	GA	GA	GA	GA	G	G	GA	GA	GA	GA	GA	GA	G	G	G	GA	GA	GA	NA	GA	G	G	GA	GA	G	GA	G
1A	45.6495	Scaffold207116	48404	G/GTAC	GTAC	G	G	GTAC	GTAC	G	GTAC	GTAC	NA	GTAC	G	G	GTAC	G	GTAC	G	NA	GTAC	GTAC	G	NA	G	GTAC	G	NA	GTAC	G	GTAC	G
1A	45.6495	Scaffold207116	52575	C/CCT	C	C	CCT	C	NA	C	CCT	CCT	NA	C	CCT	CCT	C	CCT	CCT	C	NA	C	NA	CCT	CCT	CCT	CCT	C	C	NA	C	C	C
1A	45.6495	Scaffold207116	52578	T/TG	T	T	TG	T	NA	T	TG	TG	NA	T	TG	NA	T	TG	TG	T	NA	T	NA	TG	TG	TG	TG	T	T	NA	T	T	T
1A	45.6495	Scaffold207116	57103	C/CA	C	C	CA	C	C	C	C	C	C	C	NA	CA	C	NA	C	C	C	C	C	CA	C	NA	C	C	C	C	C	NA	C
1A	45.6495	Scaffold207116	65906	TCA/T	NA	NA	TCA	T	TCA	T	T	NA	TCA	TCA	NA	TCA	NA	NA	TCA	T	TCA	TCA	NA	NA	T	TCA	NA	TCA	TCA	NA	NA	TCA	NA
1A	45.6495	Scaffold207116	71380	GA/G	GA	G	GA	GA	GA	G	GA	GA	GA	GA	GA	GA	GA	GA	GA	NA	GA	GA	GA	GA	GA	GA	GA	GA	NA	GA	GA	GA	GA
1A	45.6495	Scaffold207116	72834	C/CT	C	C	CT	C	C	C	CT	CT	C	C	CT	CT	NA	CT	CT	C	NA	NA	C	CT	CT	CT	NA	C	C	C	C	C	C
1A	45.6495	Scaffold207116	72852	AC/A	AC	AC	A	AC	AC	AC	AC	AC	AC	AC	A	A	NA	A	AC	AC	NA	NA	AC	A	AC	A	AC	AC	AC	AC	AC	AC	AC
1A	45.6495	Scaffold207116	73823	G/GAC	G	G	G	GAC	NA	G	GAC	G	NA	G	NA	GAC	G	G	G	NA	G	G	NA	G	G	NA	G	NA	NA	G	G	G	G
1A	45.6495	Scaffold207116	75996	C/CGGCCT	C	C	CGGCCT	C	C	C	C	C	C	C	CGGCCT	CGGCCT	C	CGGCCT	C	NA	C	C	NA	NA	C	CGGCCT	C	C	C	C	C	C	C
1A	45.6495	Scaffold207116	76038	CGACAGGGAGTGTAATGTCTGTTGACA/C	CGACAGGGAGTGTAATGTCTGTTGACA	CGACAGGGAGTGTAATGTCTGTTGACA	NA	CGACAGGGAGTGTAATGTCTGTTGACA	CGACAGGGAGTGTAATGTCTGTTGACA	NA	C	C	CGACAGGGAGTGTAATGTCTGTTGACA	CGACAGGGAGTGTAATGTCTGTTGACA	C	NA	CGACAGGGAGTGTAATGTCTGTTGACA	NA	NA	CGACAGGGAGTGTAATGTCTGTTGACA	NA	CGACAGGGAGTGTAATGTCTGTTGACA	NA	C	C	C	C	CGACAGGGAGTGTAATGTCTGTTGACA	CGACAGGGAGTGTAATGTCTGTTGACA	CGACAGGGAGTGTAATGTCTGTTGACA	CGACAGGGAGTGTAATGTCTGTTGACA	CGACAGGGAGTGTAATGTCTGTTGACA	CGACAGGGAGTGTAATGTCTGTTGACA
1A	45.6495	Scaffold230523	17121	G/GAT	GAT	G	GAT	GAT	GAT	GAT	G	G	NA	G	GAT	GAT	GAT	GAT	G	NA	G	NA	NA	G	NA	G	G	NA	GAT	G	GAT	GAT	G
1A	45.6495	Scaffold230523	17600	A/AC	A	AC	A	A	A	A	A	A	A	A	A	A	A	A	A	A	A	A	A	A	A	AC	A	A	NA	A	A	A	NA
1A	45.6495	Scaffold230523	19399	G/GA	GA	G	GA	G	GA	GA	G	G	G	GA	GA	GA	GA	GA	NA	G	NA	NA	NA	NA	G	G	NA	G	GA	GA	NA	GA	G
1A	45.6495	Scaffold265349	1247	T/TAG	T	T	TAG	NA	T	T	NA	TAG	T	T	T	TAG	T	TAG	TAG	NA	NA	T	NA	T	TAG	TAG	T	T	T	T	T	T	T
1A	45.6495	Scaffold265349	7136	AT/A	AT	AT	A	AT	AT	AT	A	A	AT	AT	AT	NA	AT	NA	NA	AT	A	AT	AT	AT	A	A	NA	AT	AT	AT	AT	AT	AT
1A	45.6495	Scaffold290547	15233	ACTATTGTACC/A	A	ACTATTGTACC	A	NA	A	A	ACTATTGTACC	ACTATTGTACC	NA	A	A	A	A	A	ACTATTGTACC	NA	NA	NA	NA	A	ACTATTGTACC	ACTATTGTACC	NA	ACTATTGTACC	A	A	ACTATTGTACC	A	ACTATTGTACC
1A	45.6495	Scaffold292294	2699	T/TG	T	NA	T	T	T	TG	T	T	T	T	T	T	TG	T	T	T	NA	NA	NA	T	T	T	T	T	T	T	TG	NA	T
1A	45.6495	Scaffold292294	3126	AC/A	AC	AC	AC	AC	AC	A	AC	AC	AC	AC	AC	AC	A	AC	AC	AC	NA	NA	NA	AC	AC	NA	AC	AC	AC	AC	A	AC	AC
1A	45.6495	Scaffold296930	3821	C/CTT	C	NA	C	C	C	C	C	C	C	C	NA	C	C	C	C	NA	NA	NA	CTT	C	C	NA	NA	C	C	C	CTT	C	C
1A	45.6495	Scaffold309714	5484	G/GT	GT	GT	GT	GT	NA	GT	G	G	GT	GT	GT	GT	GT	GT	G	G	G	GT	GT	GT	G	GT	G	GT	GT	GT	GT	GT	GT
1A	45.6495	Scaffold339023	599	A/AG	NA	A	A	A	A	A	A	A	A	A	A	A	AG	A	A	A	NA	A	NA	A	A	A	A	A	A	A	AG	A	A
1A	45.6495	Scaffold339023	913	TG/T	T	TG	T	T	T	TG	TG	TG	NA	T	T	T	TG	NA	TG	TG	NA	TG	NA	T	TG	T	TG	NA	T	T	NA	T	T
1A	45.6495	Scaffold339360	21359	CT/C	CT	C	CT	CT	CT	CT	CT	CT	CT	CT	CT	NA	CT	CT	CT	CT	NA	CT	C	CT	CT	CT	CT	NA	CT	CT	C	NA	CT
1A	45.6495	Scaffold352719	12260	AAC/A	A	NA	AAC	A	AAC	NA	AAC	NA	A	A	NA	AAC	A	AAC	AAC	AAC	NA	NA	NA	AAC	AAC	AAC	AAC	AAC	AAC	A	AAC	NA	AAC
1A	45.6495	Scaffold352719	12530	AC/A	AC	NA	AC	AC	AC	NA	A	AC	AC	AC	AC	AC	AC	AC	A	AC	A	AC	NA	AC	NA	AC	A	NA	AC	AC	AC	AC	AC
1A	45.6495	Scaffold352719	13737	C/CT	C	NA	C	C	C	NA	CT	CT	C	C	C	C	C	C	CT	NA	CT	C	NA	C	CT	C	CT	C	C	C	C	C	C
1A	45.6495	Scaffold352719	14476	AGAT/A	AGAT	A	AGAT	AGAT	AGAT	NA	A	NA	AGAT	AGAT	AGAT	AGAT	AGAT	AGAT	NA	AGAT	NA	AGAT	NA	NA	NA	AGAT	AGAT	AGAT	AGAT	AGAT	AGAT	AGAT	AGAT
1A	45.6495	Scaffold359594	861	A/AT	AT	AT	AT	AT	NA	AT	A	A	AT	A	AT	AT	AT	AT	A	A	NA	NA	AT	NA	A	AT	A	AT	AT	AT	AT	AT	AT
1A	45.6495	Scaffold359594	1025	TC/T	TC	TC	TC	TC	TC	TC	TC	TC	TC	TC	TC	NA	TC	TC	TC	TC	TC	TC	T	TC	TC	TC	TC	TC	TC	TC	T	TC	TC
1A	45.6495	Scaffold359594	3290	C/CA	CA	NA	CA	CA	CA	NA	C	NA	NA	NA	CA	CA	NA	NA	C	C	C	CA	CA	NA	NA	CA	C	NA	CA	NA	NA	CA	CA
1A	45.6495	Scaffold372093	6537	CGACCG/C	C	C	CGACCG	C	C	C	CGACCG	CGACCG	NA	C	C	CGACCG	C	CGACCG	CGACCG	CGACCG	CGACCG	NA	C	NA	CGACCG	CGACCG	CGACCG	CGACCG	NA	NA	C	C	CGACCG
1A	45.6495	Scaffold372093	6678	GTTGAC/G	G	GTTGAC	GTTGAC	NA	G	NA	GTTGAC	GTTGAC	NA	G	G	GTTGAC	G	GTTGAC	GTTGAC	GTTGAC	GTTGAC	NA	NA	G	GTTGAC	GTTGAC	GTTGAC	GTTGAC	G	G	GTTGAC	G	GTTGAC
1A	45.6495	Scaffold372093	6685	GTATA/G	G	GTATA	GTATA	NA	G	NA	GTATA	GTATA	NA	G	G	GTATA	G	GTATA	GTATA	NA	GTATA	NA	GTATA	G	GTATA	GTATA	GTATA	GTATA	G	G	GTATA	G	GTATA
1A	45.6495	Scaffold391336	2336	T/TC	TC	TC	NA	TC	TC	TC	T	NA	TC	NA	TC	NA	TC	TC	T	NA	NA	NA	NA	TC	NA	NA	T	T	TC	TC	T	TC	NA
1A	45.6495	Scaffold391336	35468	C/CA	C	CA	NA	C	C	CA	C	C	NA	NA	C	C	C	C	C	C	C	C	NA	C	NA	NA	C	C	C	NA	C	C	C
1A	45.6495	Scaffold391336	41108	AC/A	AC	AC	A	A	AC	AC	AC	AC	A	A	A	NA	A	A	AC	AC	AC	NA	NA	NA	AC	A	AC	AC	AC	A	AC	A	AC
1A	45.6495	Scaffold422428	12495	T/TC	TC	TC	TC	TC	TC	TC	TC	TC	TC	TC	TC	TC	TC	NA	TC	TC	TC	NA	TC	TC	TC	T	NA	TC	TC	TC	TC	NA	TC
1A	45.6495	Scaffold435447	23884	CA/C	C	CA	CA	NA	CA	CA	NA	C	CA	C	NA	NA	CA	NA	NA	NA	NA	CA	NA	CA	CA	NA	CA	CA	C	CA	CA	CA	NA
1A	45.6495	Scaffold451668	18309	G/GT	G	GT	G	G	G	G	G	G	G	G	G	G	G	G	G	G	G	G	GT	G	G	G	G	G	G	G	GT	G	G
1A	45.6495	Scaffold462471	14759	GC/G	GC	GC	G	GC	GC	GC	GC	GC	GC	GC	NA	G	G	G	GC	GC	GC	G	NA	GC	GC	GC	GC	GC	G	GC	GC	GC	GC
1A	45.6495	Scaffold491086	397	CA/C	CA	C	C	CA	CA	C	CA	CA	CA	CA	C	C	CA	C	CA	CA	CA	CA	C	CA	CA	CA	CA	CA	C	CA	CA	CA	CA
1A	45.6495	Scaffold491086	1093	GA/G	GA	G	GA	GA	GA	G	GA	GA	GA	GA	GA	GA	GA	GA	GA	GA	GA	GA	NA	GA	GA	GA	GA	GA	GA	GA	GA	GA	GA
1A	45.6495	Scaffold503284	404	GACC/G	GACC	G	GACC	GACC	GACC	G	GACC	GACC	GACC	GACC	GACC	GACC	GACC	GACC	GACC	GACC	GACC	G	G	GACC	GACC	GACC	GACC	GACC	GACC	GACC	G	GACC	GACC
1A	45.6495	Scaffold503284	535	AT/A	AT	A	AT	AT	NA	A	AT	AT	AT	AT	AT	AT	AT	AT	AT	AT	AT	A	A	AT	AT	AT	AT	AT	AT	AT	A	AT	AT
1A	45.6495	Scaffold512350	6971	AC/A	A	AC	A	A	A	AC	A	A	A	A	A	A	A	A	NA	A	NA	AC	NA	A	A	AC	A	A	A	A	AC	A	A
1A	45.6495	Scaffold527462	4136	G/GT	NA	G	GT	GT	NA	GT	G	G	GT	GT	GT	GT	NA	GT	G	G	G	GT	NA	GT	NA	G	G	G	GT	GT	G	NA	G
1A	45.6495	Scaffold544019	174	TC/T	TC	T	NA	TC	TC	T	TC	TC	TC	TC	TC	TC	TC	TC	TC	TC	NA	NA	NA	TC	TC	TC	TC	TC	TC	TC	T	TC	NA
1A	45.6495	Scaffold544019	176	T/TG	TG	TG	TG	TG	TG	TG	TG	TG	TG	TG	TG	TG	TG	TG	TG	TG	TG	NA	TG	TG	TG	T	TG	TG	TG	TG	TG	TG	TG
1A	45.6495	Scaffold544019	243	G/GT	GT	G	GT	GT	GT	G	GT	GT	GT	NA	GT	GT	GT	GT	GT	GT	GT	G	G	GT	NA	G	GT	GT	NA	GT	G	NA	GT
1A	45.6495	Scaffold547737	1985	AG/A	AG	AG	A	AG	AG	AG	AG	AG	AG	AG	A	NA	AG	A	AG	AG	AG	AG	AG	AG	AG	AG	AG	AG	A	AG	AG	AG	AG
1A	45.6495	Scaffold553902	14254	GC/G	GC	GC	NA	GC	NA	G	GC	GC	GC	GC	NA	NA	GC	G	GC	GC	GC	NA	GC	GC	GC	GC	GC	GC	NA	GC	GC	GC	GC
1A	45.6495	Scaffold556782	5960	GCTGTGAA/G	G	GCTGTGAA	GCTGTGAA	G	G	GCTGTGAA	NA	G	G	G	GCTGTGAA	GCTGTGAA	G	GCTGTGAA	NA	NA	G	GCTGTGAA	GCTGTGAA	NA	G	GCTGTGAA	NA	G	NA	G	GCTGTGAA	G	G
1A	45.6495	Scaffold557995	4596	AC/A	NA	AC	AC	NA	NA	A	NA	A	NA	A	NA	NA	A	A	AC	NA	NA	NA	NA	NA	NA	A	NA	A	NA	A	A	AC	AC
1A	45.6495	Scaffold557995	5354	G/GT	NA	G	G	NA	G	NA	G	G	NA	NA	NA	G	GT	GT	NA	G	NA	NA	G	GT	GT	G	NA	NA	NA	G	NA	G	G
1A	45.6495	Scaffold557995	5384	C/CT	NA	C	C	NA	C	C	C	C	NA	NA	NA	C	CT	CT	NA	C	NA	NA	C	CT	CT	NA	NA	NA	NA	NA	NA	C	C
1A	45.6495	Scaffold598738	4620	T/TC	T	TC	T	T	NA	TC	T	NA	T	T	T	T	T	T	T	T	NA	NA	T	T	NA	T	T	T	T	T	T	T	T
1A	45.6495	Scaffold603162	16981	C/CT	CT	C	CT	CT	CT	NA	C	C	NA	CT	CT	CT	NA	CT	C	C	C	NA	C	CT	C	CT	C	NA	CT	CT	C	CT	CT
1A	45.6495	Scaffold603162	20290	GTT/G	G	GTT	G	G	G	GTT	GTT	GTT	NA	G	G	G	GTT	NA	GTT	GTT	GTT	NA	GTT	G	GTT	G	GTT	G	NA	G	NA	G	G
1A	45.6495	Scaffold603162	20560	G/GC	G	NA	G	G	G	GC	G	G	G	G	G	G	GC	G	G	G	G	G	GC	G	G	G	G	G	G	G	GC	G	G
1A	45.6495	Scaffold608418	28300	ATTAT/A	A	NA	A	A	A	A	ATTAT	ATTAT	A	A	A	A	A	A	NA	ATTAT	NA	NA	A	A	ATTAT	A	ATTAT	NA	A	A	ATTAT	A	ATTAT
1A	45.6495	Scaffold608418	29746	TAAGA/T	TAAGA	T	TAAGA	TAAGA	TAAGA	T	TAAGA	TAAGA	TAAGA	TAAGA	TAAGA	TAAGA	TAAGA	TAAGA	TAAGA	TAAGA	TAAGA	NA	TAAGA	TAAGA	TAAGA	TAAGA	TAAGA	TAAGA	TAAGA	TAAGA	TAAGA	TAAGA	TAAGA
1A	45.6495	Scaffold608418	29826	C/CGCACGCG	CGCACGCG	C	C	C	CGCACGCG	C	C	C	C	C	C	C	C	C	C	C	C	NA	CGCACGCG	C	C	C	C	C	CGCACGCG	C	C	C	C
1A	45.6495	Scaffold610470	52245	C/CT	CT	CT	CT	CT	CT	CT	CT	NA	CT	CT	CT	CT	CT	CT	CT	C	NA	CT	NA	CT	NA	CT	NA	C	CT	CT	NA	CT	C
1A	45.6495	Scaffold651644	14352	G/GA	G	GA	G	G	G	G	G	G	G	G	G	G	G	G	G	G	G	G	NA	G	G	G	G	G	G	G	GA	G	G
1A	45.6495	Scaffold651644	14353	T/TA	T	TA	T	T	T	T	T	T	T	T	T	T	T	T	T	T	T	T	NA	T	T	T	T	T	T	T	TA	T	T
1A	45.6495	Scaffold659247	45023	TC/T	T	TC	TC	NA	T	NA	NA	TC	T	T	TC	T	NA	T	TC	TC	TC	NA	TC	T	TC	NA	NA	T	TC	T	TC	T	T
1A	45.6495	Scaffold670452	4774	CA/C	C	CA	C	CA	C	CA	CA	CA	CA	CA	C	C	CA	C	CA	CA	CA	CA	CA	CA	CA	CA	CA	CA	NA	CA	CA	CA	CA
1A	45.6495	Scaffold670999	13392	TACCTTGTC/T	TACCTTGTC	T	TACCTTGTC	TACCTTGTC	TACCTTGTC	T	TACCTTGTC	TACCTTGTC	TACCTTGTC	TACCTTGTC	TACCTTGTC	TACCTTGTC	T	TACCTTGTC	TACCTTGTC	TACCTTGTC	TACCTTGTC	NA	TACCTTGTC	TACCTTGTC	TACCTTGTC	TACCTTGTC	TACCTTGTC	TACCTTGTC	TACCTTGTC	TACCTTGTC	NA	TACCTTGTC	TACCTTGTC
1A	45.6495	Scaffold670999	20445	CT/C	C	C	C	C	C	C	CT	CT	C	C	C	C	C	C	CT	CT	CT	NA	NA	C	NA	C	CT	C	C	C	C	C	C
1A	45.6495	Scaffold670999	20600	GA/G	GA	G	GA	GA	GA	G	GA	GA	GA	GA	GA	GA	GA	GA	GA	GA	GA	GA	GA	GA	GA	GA	GA	GA	GA	GA	GA	GA	GA
1A	45.6495	Scaffold714157	2056	A/AT	AT	A	AT	NA	AT	AT	A	A	AT	A	AT	AT	AT	AT	A	A	A	A	NA	AT	A	AT	A	AT	AT	AT	AT	AT	AT
1A	45.6495	Scaffold714157	2477	G/GT	GT	G	GT	GT	GT	G	G	G	GT	GT	GT	GT	G	GT	G	G	G	G	NA	GT	G	GT	G	GT	GT	GT	G	GT	GT
1A	45.6495	Scaffold714157	7098	GT/G	GT	GT	GT	GT	GT	G	GT	GT	GT	GT	GT	GT	G	GT	GT	GT	GT	NA	G	GT	GT	GT	GT	GT	GT	GT	G	GT	GT
1A	45.6495	Scaffold714157	7274	AAT/A	AAT	AAT	AAT	AAT	AAT	A	NA	AAT	AAT	AAT	AAT	AAT	A	AAT	AAT	AAT	AAT	NA	A	AAT	AAT	AAT	AAT	AAT	NA	NA	A	AAT	AAT
1A	45.6495	Scaffold716708	30049	TC/T	TC	T	TC	T	TC	T	NA	TC	T	T	TC	TC	T	TC	T	TC	NA	T	T	TC	TC	NA	NA	TC	TC	NA	TC	T	TC
1A	45.6495	Scaffold716723	12344	C/CA	CA	CA	C	CA	CA	CA	C	C	CA	CA	CA	NA	CA	NA	C	C	C	CA	CA	CA	C	C	C	C	CA	CA	CA	CA	C
1A	45.6495	Scaffold724384	8254	CT/C	CT	CT	CT	CT	CT	C	CT	CT	CT	CT	CT	CT	CT	CT	CT	CT	CT	CT	CT	CT	CT	CT	CT	CT	CT	CT	CT	CT	CT
1A	45.6495	Scaffold760312	15701	ACTC/A	NA	ACTC	NA	A	ACTC	NA	NA	ACTC	NA	NA	ACTC	ACTC	ACTC	ACTC	NA	ACTC	A	NA	ACTC	NA	NA	ACTC	ACTC	ACTC	ACTC	NA	ACTC	ACTC	ACTC
1A	45.6495	Scaffold760312	19162	CT/C	CT	CT	C	CT	CT	CT	NA	NA	CT	NA	CT	C	CT	C	NA	CT	NA	NA	NA	CT	C	C	C	CT	CT	CT	NA	CT	CT
1A	45.6495	Scaffold791134	20706	CG/C	CG	CG	CG	CG	CG	C	CG	CG	CG	CG	CG	CG	CG	CG	CG	CG	CG	CG	C	CG	CG	CG	CG	CG	NA	CG	C	CG	CG
1A	45.6495	Scaffold791134	21096	T/TC	T	T	T	T	T	TC	T	T	NA	NA	T	T	T	NA	NA	T	NA	NA	TC	T	T	T	T	T	T	T	TC	T	T
1A	45.6495	Scaffold791134	21710	G/GA	GA	GA	GA	GA	GA	GA	G	G	GA	GA	GA	GA	GA	GA	NA	G	NA	G	GA	NA	G	GA	NA	GA	GA	GA	GA	GA	GA
1A	45.6495	Scaffold791134	34385	TGAA/T	T	T	T	T	T	T	TGAA	TGAA	T	T	T	T	T	T	TGAA	TGAA	TGAA	TGAA	T	T	TGAA	T	TGAA	T	T	T	T	T	T
1A	45.6495	Scaffold791134	34944	TGTTG/T	TGTTG	TGTTG	TGTTG	TGTTG	TGTTG	T	TGTTG	TGTTG	TGTTG	TGTTG	TGTTG	TGTTG	TGTTG	TGTTG	TGTTG	TGTTG	TGTTG	TGTTG	NA	TGTTG	TGTTG	TGTTG	TGTTG	TGTTG	TGTTG	TGTTG	T	TGTTG	TGTTG
1A	45.6495	Scaffold791134	37300	AATATATCAT/A	A	AATATATCAT	A	A	A	AATATATCAT	AATATATCAT	AATATATCAT	A	A	A	A	A	A	AATATATCAT	AATATATCAT	AATATATCAT	AATATATCAT	AATATATCAT	A	AATATATCAT	A	AATATATCAT	NA	A	A	AATATATCAT	A	A
1A	45.6495	Scaffold791134	38596	GT/G	GT	G	GT	GT	GT	G	GT	GT	GT	GT	GT	NA	GT	NA	GT	GT	NA	NA	G	GT	GT	GT	GT	GT	GT	NA	NA	GT	GT
1A	45.6495	Scaffold794676	18078	T/TAGAAAACATCACATAGC	TAGAAAACATCACATAGC	T	NA	NA	TAGAAAACATCACATAGC	T	T	T	TAGAAAACATCACATAGC	TAGAAAACATCACATAGC	NA	NA	TAGAAAACATCACATAGC	TAGAAAACATCACATAGC	T	T	NA	NA	NA	TAGAAAACATCACATAGC	T	NA	T	T	TAGAAAACATCACATAGC	NA	TAGAAAACATCACATAGC	NA	T
1A	45.6495	Scaffold794676	18968	GC/G	GC	G	GC	GC	GC	G	GC	GC	GC	GC	GC	GC	GC	GC	GC	GC	NA	GC	GC	GC	GC	GC	GC	GC	GC	GC	GC	GC	GC
1A	45.6495	Scaffold794676	19716	TG/T	T	TG	T	T	T	TG	TG	TG	T	T	NA	T	T	T	TG	NA	NA	T	T	T	NA	T	NA	TG	NA	T	NA	NA	TG
1A	45.6495	Scaffold800063	1746	GC/G	G	GC	G	G	G	NA	GC	GC	G	G	G	G	G	G	GC	GC	GC	NA	NA	G	GC	GC	GC	GC	G	NA	GC	G	GC
1A	45.6495	Scaffold800063	1760	TG/T	T	TG	T	T	T	NA	TG	TG	T	T	T	T	T	T	TG	TG	TG	NA	NA	T	TG	TG	TG	TG	T	T	TG	T	TG
1A	45.6495	Scaffold800063	2173	G/GTT	GTT	GTT	GTT	GTT	GTT	GTT	G	G	NA	GTT	GTT	NA	GTT	NA	G	G	G	NA	G	GTT	NA	NA	G	G	GTT	GTT	G	NA	G
1A	45.6495	Scaffold820366	17696	TA/T	TA	TA	TA	NA	TA	TA	NA	T	TA	TA	TA	TA	TA	TA	NA	TA	T	NA	NA	TA	T	TA	T	TA	TA	TA	TA	TA	TA
1A	45.6495	Scaffold843400	18809	T/TACCTGCAACG	TACCTGCAACG	TACCTGCAACG	TACCTGCAACG	TACCTGCAACG	T	TACCTGCAACG	T	T	TACCTGCAACG	NA	TACCTGCAACG	TACCTGCAACG	NA	TACCTGCAACG	T	T	NA	NA	TACCTGCAACG	TACCTGCAACG	T	T	T	T	TACCTGCAACG	TACCTGCAACG	TACCTGCAACG	TACCTGCAACG	NA
1A	45.6495	Scaffold874158	46351	AGGC/A	AGGC	AGGC	AGGC	AGGC	AGGC	AGGC	A	A	AGGC	AGGC	AGGC	AGGC	NA	AGGC	NA	AGGC	A	NA	NA	AGGC	A	NA	NA	AGGC	AGGC	AGGC	AGGC	AGGC	AGGC
1A	45.6495	Scaffold878020	20599	C/CGTT	C	NA	C	CGTT	C	C	C	C	CGTT	C	C	C	C	C	C	C	C	C	NA	C	C	C	C	C	C	C	C	C	C
1A	45.6495	Scaffold925416	937	G/GAA	GAA	G	GAA	GAA	GAA	G	G	G	NA	NA	NA	GAA	G	GAA	G	G	NA	G	NA	GAA	G	GAA	G	GAA	GAA	NA	G	GAA	GAA
1A	45.6495	Scaffold925416	946	TC/T	T	TC	T	T	T	TC	TC	TC	NA	NA	NA	T	TC	T	TC	TC	NA	TC	TC	T	TC	T	TC	T	T	NA	TC	T	T
1A	45.6495	Scaffold925416	2848	GAC/G	G	GAC	G	G	NA	GAC	GAC	GAC	NA	G	G	G	GAC	NA	GAC	GAC	GAC	GAC	GAC	G	GAC	G	GAC	G	G	NA	GAC	G	G
1A	45.6495	Scaffold925416	2979	AT/A	A	A	A	A	A	A	NA	AT	A	A	A	A	A	A	AT	AT	AT	A	A	A	AT	A	AT	A	A	A	A	A	A
1A	45.6495	Scaffold925416	3789	GA/G	G	G	G	G	G	NA	GA	NA	G	G	G	G	GA	G	GA	GA	NA	NA	GA	G	GA	G	NA	G	G	G	NA	G	G
1A	45.6495	Scaffold925416	3790	A/AG	A	A	A	A	A	A	AG	AG	A	A	A	A	AG	A	AG	AG	AG	A	NA	A	AG	A	NA	A	A	A	NA	A	A
1A	45.6495	Scaffold925416	4538	G/GA	GA	GA	GA	GA	GA	NA	G	NA	GA	GA	NA	NA	G	GA	G	G	NA	NA	G	GA	G	GA	G	GA	GA	GA	G	GA	GA
1A	45.6495	Scaffold925416	5011	G/GA	NA	GA	GA	NA	GA	GA	NA	G	GA	GA	GA	GA	G	GA	G	G	G	G	G	NA	G	GA	G	GA	GA	NA	G	GA	GA
1A	45.6495	Scaffold925416	5016	G/GA	G	GA	GA	NA	GA	GA	NA	G	GA	GA	GA	GA	G	GA	G	G	G	G	G	NA	G	GA	G	GA	GA	NA	G	GA	GA
1A	45.6495	Scaffold925416	27104	A/AC	A	A	A	A	A	A	A	A	A	A	A	A	AC	A	A	A	NA	A	NA	A	A	A	A	A	NA	A	AC	A	A
1A	45.6495	Scaffold925416	30479	ATG/A	A	A	A	A	A	A	ATG	ATG	A	A	A	A	A	NA	ATG	ATG	ATG	ATG	NA	A	ATG	NA	ATG	A	A	A	A	A	A
1A	45.6495	Scaffold929652	8919	CCT/C	C	CCT	CCT	CCT	C	CCT	CCT	CCT	CCT	CCT	CCT	CCT	CCT	CCT	CCT	CCT	NA	NA	NA	CCT	NA	CCT	CCT	CCT	CCT	CCT	CCT	CCT	CCT
1A	45.6495	Scaffold947238	51982	C/CT	C	CT	C	C	C	CT	C	C	C	C	C	C	C	C	C	C	C	C	NA	C	NA	C	C	C	C	C	CT	C	C
1A	45.6495	Scaffold969038	23392	TA/T	T	T	T	T	T	T	TA	NA	T	NA	T	T	T	T	TA	TA	NA	NA	T	T	TA	T	NA	T	T	T	T	T	T
1A	45.6495	Scaffold972427	5532	GGAC/G	GGAC	G	GGAC	GGAC	GGAC	G	GGAC	GGAC	GGAC	GGAC	GGAC	GGAC	GGAC	GGAC	GGAC	GGAC	GGAC	NA	G	GGAC	GGAC	GGAC	GGAC	GGAC	NA	GGAC	G	GGAC	GGAC
1A	45.6495	Scaffold972427	8557	TAC/T	TAC	TAC	NA	TAC	TAC	NA	TAC	TAC	TAC	TAC	NA	TAC	NA	T	NA	TAC	T	T	NA	NA	NA	TAC	NA	NA	NA	NA	TAC	TAC	NA
1A	45.6495	Scaffold985553	32630	AGTC/A	NA	AGTC	AGTC	NA	NA	AGTC	NA	AGTC	AGTC	NA	AGTC	AGTC	NA	AGTC	AGTC	A	NA	A	NA	AGTC	A	A	A	AGTC	NA	AGTC	A	AGTC	AGTC
1A	45.6495	Scaffold985553	32652	AC/A	A	AC	AC	AC	AC	AC	A	AC	NA	NA	AC	AC	NA	AC	AC	A	NA	A	A	AC	A	A	A	NA	NA	AC	NA	AC	AC
1A	45.6495	Scaffold985553	32845	CA/C	C	C	NA	C	CA	CA	C	CA	NA	C	NA	NA	CA	C	NA	CA	C	C	C	CA	NA	C	C	NA	NA	NA	C	NA	NA
1A	45.6495	Scaffold1032934	1593	G/GT	G	GT	G	G	G	G	G	G	G	G	G	G	G	G	G	G	G	G	GT	G	G	G	G	G	G	G	GT	G	G
1A	45.6495	Scaffold1032934	1594	C/CA	C	CA	C	C	C	C	C	C	C	C	C	C	C	C	C	C	C	C	CA	C	C	C	C	C	C	C	CA	C	C
1A	45.6495	Scaffold1040041	21855	TATTG/T	TATTG	NA	TATTG	TATTG	TATTG	T	TATTG	TATTG	TATTG	TATTG	TATTG	TATTG	TATTG	TATTG	TATTG	TATTG	TATTG	TATTG	T	TATTG	TATTG	TATTG	TATTG	TATTG	TATTG	TATTG	NA	TATTG	TATTG
1A	45.6495	Scaffold1040041	22222	GC/G	G	G	GC	G	G	G	GC	GC	G	G	GC	GC	G	GC	GC	NA	GC	GC	G	G	GC	NA	GC	G	GC	G	G	G	G
1A	45.6495	Scaffold1057480	5315	T/TG	TG	NA	TG	TG	TG	TG	T	T	NA	TG	TG	TG	TG	NA	T	T	NA	NA	T	NA	T	T	NA	T	TG	TG	TG	TG	T
1A	45.6495	Scaffold1057480	6153	GC/G	GC	G	GC	GC	NA	NA	GC	GC	GC	NA	GC	GC	GC	GC	GC	GC	NA	NA	NA	GC	GC	GC	GC	GC	GC	GC	G	GC	GC
1A	45.6495	Scaffold1066530	22966	GCATC/G	GCATC	G	NA	GCATC	GCATC	GCATC	GCATC	GCATC	NA	GCATC	GCATC	GCATC	GCATC	GCATC	GCATC	GCATC	GCATC	GCATC	NA	GCATC	GCATC	GCATC	GCATC	GCATC	GCATC	GCATC	G	GCATC	GCATC
1A	45.6495	Scaffold1075352	6371	TG/T	TG	NA	T	TG	TG	TG	TG	TG	TG	TG	T	T	TG	T	TG	TG	NA	NA	NA	T	TG	NA	TG	TG	TG	TG	TG	TG	TG
1A	45.6495	Scaffold1075352	13532	TGTAGA/T	TGTAGA	T	T	TGTAGA	TGTAGA	T	TGTAGA	TGTAGA	TGTAGA	TGTAGA	NA	NA	TGTAGA	T	TGTAGA	NA	NA	NA	TGTAGA	TGTAGA	TGTAGA	NA	NA	TGTAGA	TGTAGA	TGTAGA	TGTAGA	TGTAGA	TGTAGA
1A	45.6495	Scaffold1075352	17476	A/AT	AT	AT	NA	AT	AT	AT	A	A	NA	NA	AT	AT	AT	AT	NA	A	A	AT	AT	AT	A	A	A	A	AT	AT	AT	AT	A
1A	45.6495	Scaffold1129003	11265	AC/A	AC	A	AC	AC	AC	AC	AC	AC	AC	AC	AC	AC	AC	AC	AC	AC	AC	AC	A	AC	AC	AC	AC	AC	AC	AC	A	AC	AC
1A	45.6495	Scaffold1129003	11671	TGTCA/T	TGTCA	NA	TGTCA	TGTCA	TGTCA	TGTCA	TGTCA	TGTCA	TGTCA	TGTCA	TGTCA	TGTCA	TGTCA	TGTCA	TGTCA	TGTCA	TGTCA	TGTCA	NA	TGTCA	TGTCA	TGTCA	TGTCA	TGTCA	TGTCA	TGTCA	T	TGTCA	TGTCA
1A	45.6495	Scaffold1129003	12382	TAATCA/T	TAATCA	T	TAATCA	TAATCA	TAATCA	TAATCA	TAATCA	TAATCA	TAATCA	TAATCA	TAATCA	TAATCA	TAATCA	TAATCA	TAATCA	TAATCA	TAATCA	TAATCA	T	TAATCA	TAATCA	TAATCA	TAATCA	TAATCA	TAATCA	TAATCA	T	TAATCA	TAATCA
1A	45.6495	Scaffold1138284	37866	C/CAA	C	NA	C	C	C	C	C	C	C	C	C	C	C	NA	C	C	NA	NA	CAA	C	C	C	C	C	C	C	CAA	C	C
1A	45.6495	Scaffold1149401	10315	AC/A	A	AC	AC	A	A	A	NA	AC	A	A	A	AC	NA	AC	NA	AC	NA	A	NA	NA	AC	AC	AC	AC	A	A	A	A	NA
1A	45.6495	Scaffold1149401	48081	A/ACT	ACT	NA	A	NA	ACT	ACT	A	A	ACT	ACT	ACT	A	ACT	A	A	NA	A	NA	ACT	ACT	A	A	NA	A	ACT	ACT	ACT	ACT	A
1A	45.6495	Scaffold1158079	11470	AGGAAAGGGGAG/A	NA	AGGAAAGGGGAG	AGGAAAGGGGAG	A	NA	NA	AGGAAAGGGGAG	AGGAAAGGGGAG	A	AGGAAAGGGGAG	A	A	NA	NA	AGGAAAGGGGAG	AGGAAAGGGGAG	AGGAAAGGGGAG	NA	AGGAAAGGGGAG	NA	AGGAAAGGGGAG	AGGAAAGGGGAG	AGGAAAGGGGAG	AGGAAAGGGGAG	AGGAAAGGGGAG	AGGAAAGGGGAG	AGGAAAGGGGAG	AGGAAAGGGGAG	AGGAAAGGGGAG
1A	45.6495	Scaffold1172829	8070	A/AG	AG	AG	AG	NA	AG	AG	A	A	AG	NA	AG	NA	AG	NA	A	A	NA	NA	NA	AG	A	NA	A	AG	AG	AG	AG	AG	AG
1A	45.6495	Scaffold1172829	8101	CG/C	C	C	CG	C	NA	C	CG	CG	C	C	CG	NA	CG	CG	CG	CG	CG	NA	NA	C	NA	C	CG	C	CG	C	CG	C	C
1A	45.6495	Scaffold1175894	11174	AT/A	AT	AT	AT	AT	AT	AT	AT	AT	AT	NA	AT	AT	AT	AT	AT	AT	NA	AT	A	AT	AT	AT	AT	AT	AT	AT	A	AT	AT
1A	45.6495	Scaffold1175894	11243	AC/A	AC	A	AC	AC	AC	AC	AC	AC	AC	AC	AC	AC	AC	AC	AC	AC	AC	AC	AC	AC	AC	AC	AC	AC	AC	AC	AC	AC	AC
1A	45.6495	Scaffold1175894	21305	G/GC	G	GC	G	G	G	G	G	G	G	G	G	G	G	G	G	G	G	NA	GC	G	G	G	G	G	G	G	NA	G	NA
1A	45.6495	Scaffold1175894	40693	A/AG	A	AG	A	A	A	A	A	NA	A	A	A	A	A	A	A	A	A	NA	NA	NA	A	A	NA	A	A	NA	AG	A	NA
1A	45.6495	Scaffold1177363	36398	CA/C	CA	C	CA	CA	CA	CA	CA	CA	CA	CA	CA	CA	CA	CA	CA	CA	CA	CA	NA	CA	CA	CA	CA	CA	CA	CA	CA	CA	CA
1A	45.6495	Scaffold1177363	36566	C/CT	C	CT	C	C	C	NA	C	C	C	C	C	C	C	C	C	C	C	C	C	C	C	C	C	C	C	C	C	C	C
1A	45.6495	Scaffold1177363	36918	ATATTTTTTTACAGCTTAT/A	ATATTTTTTTACAGCTTAT	NA	ATATTTTTTTACAGCTTAT	ATATTTTTTTACAGCTTAT	ATATTTTTTTACAGCTTAT	ATATTTTTTTACAGCTTAT	ATATTTTTTTACAGCTTAT	ATATTTTTTTACAGCTTAT	ATATTTTTTTACAGCTTAT	ATATTTTTTTACAGCTTAT	ATATTTTTTTACAGCTTAT	ATATTTTTTTACAGCTTAT	ATATTTTTTTACAGCTTAT	NA	ATATTTTTTTACAGCTTAT	ATATTTTTTTACAGCTTAT	ATATTTTTTTACAGCTTAT	ATATTTTTTTACAGCTTAT	A	ATATTTTTTTACAGCTTAT	NA	NA	ATATTTTTTTACAGCTTAT	ATATTTTTTTACAGCTTAT	ATATTTTTTTACAGCTTAT	ATATTTTTTTACAGCTTAT	A	ATATTTTTTTACAGCTTAT	ATATTTTTTTACAGCTTAT
1A	45.6495	Scaffold1191237	24444	TA/T	TA	TA	T	TA	TA	TA	TA	TA	NA	TA	T	NA	TA	T	TA	TA	TA	TA	TA	TA	TA	TA	TA	NA	NA	TA	TA	TA	TA
1A	45.6495	Scaffold1191237	26736	TCATG/T	T	TCATG	TCATG	T	T	TCATG	TCATG	NA	NA	T	TCATG	TCATG	T	TCATG	TCATG	TCATG	TCATG	NA	TCATG	T	TCATG	T	TCATG	TCATG	TCATG	T	TCATG	T	TCATG
1A	45.6495	Scaffold1191237	40685	G/GCCT	GCCT	G	GCCT	GCCT	GCCT	G	G	G	GCCT	GCCT	GCCT	GCCT	GCCT	NA	G	G	G	GCCT	G	NA	G	NA	G	G	GCCT	GCCT	G	GCCT	G
1A	45.6495	Scaffold1191237	41498	A/AT	A	AT	A	A	A	NA	A	A	A	A	A	A	A	A	A	AT	NA	NA	NA	A	A	A	A	AT	A	A	AT	A	AT
1A	45.6495	Scaffold1192450	6656	AT/A	AT	AT	A	AT	AT	A	AT	NA	NA	AT	A	A	AT	A	AT	AT	AT	NA	AT	NA	AT	NA	AT	AT	A	AT	NA	AT	AT
1A	45.6495	Scaffold1194362	1994	GT/G	GT	GT	GT	GT	GT	GT	GT	GT	GT	GT	GT	GT	GT	GT	GT	GT	GT	GT	NA	GT	GT	GT	GT	GT	GT	GT	G	GT	GT
1A	45.6495	Scaffold1194362	2025	C/CGTCTTACATA	C	C	C	C	C	C	C	C	C	C	C	C	C	C	C	C	C	C	NA	C	C	C	C	C	C	C	CGTCTTACATA	C	C
1A	45.6495	Scaffold1195975	3128	T/TA	TA	T	T	TA	TA	T	T	T	TA	TA	T	T	TA	NA	T	T	T	T	NA	TA	T	TA	T	TA	T	NA	T	TA	TA
1A	45.6495	Scaffold1199257	27588	A/ATAC	A	ATAC	A	A	A	ATAC	A	A	A	A	A	A	A	A	A	A	A	A	ATAC	A	A	A	A	A	A	A	A	A	A
1A	45.6495	Scaffold1199257	27664	ACCT/A	ACCT	A	ACCT	NA	ACCT	A	ACCT	ACCT	ACCT	ACCT	ACCT	ACCT	ACCT	ACCT	ACCT	ACCT	ACCT	ACCT	A	ACCT	ACCT	ACCT	ACCT	ACCT	ACCT	ACCT	ACCT	ACCT	ACCT
1A	45.6495	Scaffold1228183	12136	G/GA	GA	G	GA	GA	GA	GA	G	G	GA	NA	NA	GA	GA	NA	G	G	G	GA	G	NA	G	NA	G	G	NA	GA	G	GA	G
1A	45.6495	Scaffold1232744	10273	CCTCTTGAGCGCTGACAAGTCCTAGCAGGG/C	CCTCTTGAGCGCTGACAAGTCCTAGCAGGG	CCTCTTGAGCGCTGACAAGTCCTAGCAGGG	CCTCTTGAGCGCTGACAAGTCCTAGCAGGG	C	CCTCTTGAGCGCTGACAAGTCCTAGCAGGG	CCTCTTGAGCGCTGACAAGTCCTAGCAGGG	CCTCTTGAGCGCTGACAAGTCCTAGCAGGG	CCTCTTGAGCGCTGACAAGTCCTAGCAGGG	NA	C	CCTCTTGAGCGCTGACAAGTCCTAGCAGGG	CCTCTTGAGCGCTGACAAGTCCTAGCAGGG	NA	CCTCTTGAGCGCTGACAAGTCCTAGCAGGG	CCTCTTGAGCGCTGACAAGTCCTAGCAGGG	CCTCTTGAGCGCTGACAAGTCCTAGCAGGG	CCTCTTGAGCGCTGACAAGTCCTAGCAGGG	C	CCTCTTGAGCGCTGACAAGTCCTAGCAGGG	C	CCTCTTGAGCGCTGACAAGTCCTAGCAGGG	C	CCTCTTGAGCGCTGACAAGTCCTAGCAGGG	CCTCTTGAGCGCTGACAAGTCCTAGCAGGG	CCTCTTGAGCGCTGACAAGTCCTAGCAGGG	NA	CCTCTTGAGCGCTGACAAGTCCTAGCAGGG	NA	CCTCTTGAGCGCTGACAAGTCCTAGCAGGG
1A	45.6495	Scaffold1233369	5120	TGATCTCCG/T	TGATCTCCG	T	TGATCTCCG	TGATCTCCG	TGATCTCCG	TGATCTCCG	TGATCTCCG	TGATCTCCG	TGATCTCCG	TGATCTCCG	TGATCTCCG	TGATCTCCG	TGATCTCCG	TGATCTCCG	TGATCTCCG	TGATCTCCG	TGATCTCCG	TGATCTCCG	T	TGATCTCCG	TGATCTCCG	TGATCTCCG	TGATCTCCG	TGATCTCCG	TGATCTCCG	TGATCTCCG	NA	TGATCTCCG	TGATCTCCG
1A	45.6495	Scaffold1288681	8082	C/CTA	C	NA	C	C	C	C	NA	NA	C	NA	NA	C	C	CTA	NA	NA	C	NA	NA	CTA	C	C	C	C	C	C	C	C	C
1A	45.6495	Scaffold1344504	2792	AT/A	NA	A	A	A	A	A	A	A	A	A	A	NA	A	A	NA	A	A	NA	NA	A	A	AT	NA	NA	A	A	A	A	A
1A	45.6495	Scaffold1412032	3626	C/CTG	CTG	CTG	CTG	CTG	CTG	NA	C	C	CTG	CTG	CTG	CTG	CTG	CTG	C	C	NA	CTG	CTG	CTG	NA	CTG	C	C	CTG	CTG	C	NA	C
1A	45.6495	Scaffold1412032	4090	CGTTAA/C	C	NA	CGTTAA	C	C	CGTTAA	NA	CGTTAA	C	NA	CGTTAA	CGTTAA	NA	CGTTAA	CGTTAA	CGTTAA	CGTTAA	NA	NA	CGTTAA	CGTTAA	C	CGTTAA	CGTTAA	CGTTAA	NA	CGTTAA	C	CGTTAA
1A	45.6495	Scaffold1444707	12219	G/GT	G	GT	G	G	G	G	G	G	G	G	G	G	G	G	G	G	G	NA	GT	G	G	G	G	G	G	G	GT	G	G
1A	45.6495	Scaffold1455205	3015	C/CGT	C	CGT	C	C	C	C	C	C	C	C	C	C	C	C	C	C	NA	C	CGT	C	C	C	C	C	C	C	CGT	C	C
1A	45.6495	Scaffold1456539	19945	T/TG	T	T	T	TG	NA	T	T	T	TG	TG	T	T	TG	T	T	T	T	T	T	TG	T	TG	T	T	T	TG	T	NA	T
1A	45.6495	Scaffold1457658	14732	T/TC	T	NA	T	T	T	T	T	T	T	T	T	T	T	T	T	T	NA	NA	TC	T	T	NA	T	NA	T	T	TC	T	T
1A	45.6495	Scaffold1468021	3823	GC/G	GC	G	GC	GC	GC	GC	GC	GC	GC	GC	GC	GC	GC	GC	GC	GC	NA	GC	NA	GC	GC	NA	GC	GC	GC	GC	G	GC	GC
1A	45.6495	Scaffold1491038	21007	TTTAG/T	T	TTTAG	T	T	T	TTTAG	NA	T	T	T	T	T	T	NA	T	T	T	TTTAG	NA	T	T	TTTAG	T	NA	NA	T	NA	T	T
1A	45.6495	Scaffold1491038	21347	C/CA	C	CA	C	C	C	NA	C	C	C	C	C	NA	C	C	C	C	NA	NA	CA	C	C	C	C	C	C	C	NA	C	C
1A	45.6495	Scaffold1491038	23284	G/GTATATGTC	GTATATGTC	G	GTATATGTC	GTATATGTC	GTATATGTC	G	GTATATGTC	GTATATGTC	GTATATGTC	GTATATGTC	GTATATGTC	GTATATGTC	GTATATGTC	GTATATGTC	GTATATGTC	NA	NA	G	G	GTATATGTC	GTATATGTC	G	GTATATGTC	GTATATGTC	GTATATGTC	GTATATGTC	G	GTATATGTC	GTATATGTC
1A	45.6495	Scaffold1491038	23461	G/GACGTAAGTC	GACGTAAGTC	G	GACGTAAGTC	GACGTAAGTC	GACGTAAGTC	G	GACGTAAGTC	GACGTAAGTC	GACGTAAGTC	GACGTAAGTC	GACGTAAGTC	GACGTAAGTC	GACGTAAGTC	GACGTAAGTC	GACGTAAGTC	GACGTAAGTC	GACGTAAGTC	G	G	GACGTAAGTC	GACGTAAGTC	G	GACGTAAGTC	GACGTAAGTC	GACGTAAGTC	GACGTAAGTC	G	GACGTAAGTC	GACGTAAGTC
1A	45.6495	Scaffold1491038	25042	CT/C	C	C	C	C	C	C	C	C	C	C	C	C	C	C	NA	C	C	C	C	NA	C	CT	C	C	C	C	C	C	C
1A	45.6495	Scaffold1491038	25573	AC/A	AC	NA	AC	AC	AC	A	AC	AC	AC	AC	AC	AC	AC	NA	AC	AC	AC	A	A	AC	AC	AC	AC	NA	AC	NA	NA	AC	AC
1A	45.6495	Scaffold1491038	26444	G/GACTTAT	GACTTAT	GACTTAT	GACTTAT	GACTTAT	GACTTAT	NA	NA	GACTTAT	GACTTAT	GACTTAT	GACTTAT	GACTTAT	GACTTAT	GACTTAT	NA	GACTTAT	GACTTAT	GACTTAT	GACTTAT	GACTTAT	GACTTAT	G	GACTTAT	GACTTAT	GACTTAT	GACTTAT	GACTTAT	GACTTAT	GACTTAT
1A	45.6495	Scaffold1521014	6426	T/TG	T	NA	T	T	T	T	T	T	T	T	T	T	T	T	T	T	T	T	TG	T	T	T	T	T	T	T	TG	T	T
1A	45.6495	Scaffold1596842	3671	CG/C	CG	NA	C	NA	CG	CG	NA	NA	NA	CG	CG	C	CG	C	CG	CG	CG	NA	CG	CG	CG	NA	CG	CG	CG	CG	CG	CG	CG
1A	45.6495	Scaffold1596842	34742	TATG/T	T	T	TATG	T	T	T	TATG	TATG	T	T	T	TATG	T	TATG	NA	TATG	TATG	T	NA	T	TATG	NA	TATG	TATG	T	T	T	NA	TATG
1A	45.6495	Scaffold1597858	31715	AT/A	AT	A	AT	AT	AT	AT	AT	AT	AT	AT	AT	AT	AT	AT	AT	AT	AT	AT	AT	AT	AT	AT	AT	AT	AT	AT	AT	AT	AT
1A	45.6495	Scaffold1603191	5998	T/TGCCCATAAGTAGCTC	TGCCCATAAGTAGCTC	TGCCCATAAGTAGCTC	TGCCCATAAGTAGCTC	TGCCCATAAGTAGCTC	TGCCCATAAGTAGCTC	NA	T	T	TGCCCATAAGTAGCTC	TGCCCATAAGTAGCTC	TGCCCATAAGTAGCTC	TGCCCATAAGTAGCTC	TGCCCATAAGTAGCTC	NA	NA	T	T	TGCCCATAAGTAGCTC	TGCCCATAAGTAGCTC	TGCCCATAAGTAGCTC	NA	TGCCCATAAGTAGCTC	NA	TGCCCATAAGTAGCTC	TGCCCATAAGTAGCTC	TGCCCATAAGTAGCTC	TGCCCATAAGTAGCTC	TGCCCATAAGTAGCTC	TGCCCATAAGTAGCTC
1A	45.6495	Scaffold1603191	6430	C/CT	C	C	CT	C	C	NA	C	C	C	C	CT	NA	NA	NA	NA	C	NA	CT	NA	C	C	C	C	C	CT	C	CT	C	C
1A	45.6495	Scaffold1603372	48	AG/A	AG	AG	A	AG	AG	NA	AG	AG	AG	AG	A	NA	A	A	AG	NA	NA	NA	A	A	AG	NA	AG	NA	A	AG	A	AG	AG
1A	45.6495	Scaffold1603372	274	G/GT	G	G	NA	G	G	NA	G	G	G	G	NA	GT	GT	GT	G	G	NA	GT	GT	NA	NA	G	G	G	NA	G	GT	G	G
1A	45.6495	Scaffold1603372	509	GAGT/G	GAGT	GAGT	G	GAGT	NA	NA	GAGT	GAGT	GAGT	GAGT	G	G	NA	NA	NA	NA	NA	NA	G	GAGT	GAGT	GAGT	GAGT	GAGT	G	GAGT	NA	GAGT	GAGT
1A	45.6495	Scaffold1616167	58247	GA/G	GA	G	GA	GA	GA	G	GA	NA	NA	NA	GA	GA	GA	GA	GA	NA	NA	GA	NA	GA	GA	GA	NA	GA	GA	GA	GA	GA	GA
1A	45.6495	Scaffold1625344	7105	G/GGAA	NA	GGAA	G	G	G	GGAA	G	G	G	G	G	G	G	G	G	G	G	G	NA	G	G	NA	G	G	NA	G	GGAA	G	G
1A	45.6495	Scaffold1625344	8973	TCG/T	NA	NA	T	TCG	NA	TCG	TCG	TCG	TCG	TCG	T	T	TCG	NA	TCG	TCG	TCG	T	TCG	TCG	TCG	TCG	TCG	TCG	T	TCG	TCG	TCG	TCG
1A	45.6495	Scaffold1625344	22498	TA/T	TA	TA	T	NA	TA	TA	TA	TA	TA	TA	T	T	TA	T	TA	TA	TA	T	NA	TA	TA	TA	TA	TA	T	NA	T	NA	TA
1A	45.6495	Scaffold1625344	23463	T/TC	T	TC	TC	T	T	TC	T	NA	T	T	NA	TC	T	TC	T	NA	NA	TC	NA	T	NA	T	T	T	TC	T	TC	T	T
1A	45.6495	Scaffold1633804	13236	T/TC	T	TC	T	T	T	TC	T	T	T	T	T	T	T	T	T	T	NA	T	NA	T	T	NA	T	NA	T	NA	NA	T	T
1A	45.6495	Scaffold1633804	13701	CA/C	CA	C	CA	CA	CA	C	CA	CA	CA	CA	CA	CA	CA	CA	CA	CA	CA	CA	C	CA	CA	CA	CA	CA	CA	CA	C	CA	CA
1A	45.6495	Scaffold1633804	14481	GT/G	G	G	G	G	GT	G	GT	GT	G	NA	G	G	G	G	GT	GT	GT	GT	NA	G	GT	G	GT	G	G	G	G	G	G
1A	45.6495	Scaffold1638100	5398	TA/T	T	TA	TA	TA	T	TA	TA	TA	TA	TA	TA	TA	TA	TA	TA	TA	TA	NA	T	TA	TA	TA	TA	TA	NA	TA	TA	TA	TA
1A	45.6495	Scaffold1638100	5488	A/AT	A	A	A	A	A	A	AT	AT	A	A	A	A	A	A	AT	A	NA	NA	A	AT	AT	A	NA	A	A	A	A	A	A
1A	45.6495	Scaffold1638100	11797	T/TG	NA	T	TG	NA	T	T	TG	NA	TG	TG	TG	TG	TG	TG	TG	T	TG	TG	NA	NA	NA	TG	TG	T	T	TG	T	TG	T
1A	45.6495	Scaffold1644279	13926	TAGCTAAGCTGGC/T	T	NA	T	T	T	T	TAGCTAAGCTGGC	TAGCTAAGCTGGC	T	T	T	T	NA	NA	TAGCTAAGCTGGC	TAGCTAAGCTGGC	NA	T	TAGCTAAGCTGGC	T	NA	NA	TAGCTAAGCTGGC	TAGCTAAGCTGGC	T	T	T	T	NA
1A	45.6495	Scaffold1664057	8218	TA/T	TA	T	TA	TA	TA	TA	TA	TA	TA	TA	TA	TA	TA	TA	TA	TA	TA	TA	TA	TA	NA	TA	TA	TA	T	TA	TA	TA	TA
1A	45.6495	Scaffold1664057	9881	CCCG/C	CCCG	CCCG	CCCG	C	CCCG	CCCG	NA	CCCG	NA	CCCG	CCCG	CCCG	C	CCCG	NA	CCCG	NA	NA	CCCG	CCCG	CCCG	CCCG	CCCG	CCCG	NA	CCCG	CCCG	C	CCCG
1A	45.6495	Scaffold1664057	10176	AC/A	A	AC	AC	A	A	A	AC	AC	A	A	A	NA	A	AC	AC	AC	AC	NA	A	A	AC	NA	NA	AC	NA	A	NA	A	AC
1A	45.6495	Scaffold1668180	7398	C/CA	CA	NA	CA	CA	CA	CA	CA	NA	CA	NA	NA	CA	C	CA	NA	CA	CA	CA	C	CA	CA	CA	NA	NA	CA	NA	CA	C	C
1A	45.6495	Scaffold1694670	7277	AG/A	A	AG	AG	A	A	AG	AG	AG	A	A	AG	AG	A	AG	AG	NA	NA	NA	NA	A	AG	NA	NA	AG	AG	A	AG	A	AG
1A	45.6495	Scaffold1788485	2678	G/GA	GA	GA	GA	GA	GA	GA	GA	GA	GA	GA	GA	GA	GA	GA	GA	G	GA	GA	GA	GA	GA	GA	GA	G	GA	GA	GA	GA	G
1A	45.6495	Scaffold1788485	8735	T/TA	TA	TA	TA	TA	NA	TA	TA	TA	TA	TA	TA	TA	TA	TA	TA	T	TA	NA	TA	TA	TA	TA	NA	T	TA	NA	NA	TA	T
1A	45.6495	Scaffold1788485	9943	C/CTAG	C	CTAG	C	C	C	C	C	C	C	C	C	C	C	C	C	C	C	NA	CTAG	C	C	C	C	C	C	C	NA	C	C
1A	45.6495	Scaffold1788485	9977	A/AT	AT	A	A	AT	AT	AT	A	A	AT	AT	A	A	AT	NA	A	A	A	NA	A	AT	A	AT	A	A	AT	AT	A	AT	A
1A	45.6495	Scaffold1788485	10736	A/ATT	A	A	ATT	NA	A	A	ATT	ATT	A	A	ATT	ATT	A	ATT	ATT	A	NA	A	A	A	ATT	NA	ATT	A	A	A	A	A	A
1A	45.6495	Scaffold1788485	10742	C/CT	NA	CT	CT	NA	CT	CT	CT	CT	CT	CT	CT	CT	CT	CT	CT	C	NA	CT	CT	CT	CT	NA	CT	C	CT	CT	CT	CT	C
1A	45.6495	Scaffold1788485	10745	C/CT	NA	CT	CT	NA	CT	CT	CT	CT	CT	CT	CT	CT	CT	CT	CT	C	NA	CT	CT	CT	CT	NA	CT	C	CT	CT	CT	CT	C
1A	45.6495	Scaffold1788485	12630	A/AC	A	A	AC	A	A	A	AC	AC	A	A	AC	AC	A	AC	AC	A	AC	A	A	A	AC	A	AC	A	A	A	A	A	A
1A	45.6495	Scaffold1788485	13621	T/TA	TA	TA	TA	TA	TA	NA	TA	TA	TA	TA	TA	TA	TA	NA	TA	T	TA	NA	TA	TA	TA	TA	TA	T	NA	TA	TA	TA	T
1A	45.6495	Scaffold1794070	18938	TA/T	NA	TA	T	TA	T	TA	TA	TA	TA	TA	T	T	TA	T	TA	TA	NA	TA	TA	TA	TA	TA	TA	TA	T	NA	TA	TA	TA
1A	45.6495	Scaffold1857339	16576	C/CT	C	CT	C	C	C	C	C	C	C	C	C	C	C	NA	C	C	C	C	NA	C	C	C	C	C	C	C	CT	C	C
1A	45.6495	Scaffold1865112	3598	GA/G	G	G	G	G	NA	G	GA	NA	G	G	G	NA	G	G	GA	GA	NA	G	GA	G	GA	GA	NA	NA	G	NA	G	NA	GA
1A	45.6495	Scaffold1928398	11715	CG/C	C	CG	C	C	C	CG	C	C	C	NA	C	C	C	C	C	C	NA	NA	NA	C	C	NA	C	C	C	C	CG	C	C
1A	45.6495	Scaffold1928398	27157	CATCTGACT/C	CATCTGACT	C	CATCTGACT	CATCTGACT	CATCTGACT	C	CATCTGACT	CATCTGACT	CATCTGACT	CATCTGACT	CATCTGACT	CATCTGACT	CATCTGACT	CATCTGACT	CATCTGACT	CATCTGACT	CATCTGACT	NA	C	CATCTGACT	CATCTGACT	CATCTGACT	CATCTGACT	CATCTGACT	CATCTGACT	CATCTGACT	C	CATCTGACT	CATCTGACT
1A	45.6495	Scaffold1928398	30543	GCTAAAAGA/G	G	GCTAAAAGA	G	G	G	GCTAAAAGA	G	G	G	G	G	G	G	G	G	G	G	NA	GCTAAAAGA	G	G	GCTAAAAGA	G	G	G	G	GCTAAAAGA	G	G
1A	45.6495	Scaffold1928398	31072	CA/C	CA	C	CA	CA	CA	C	CA	CA	CA	CA	CA	CA	CA	CA	CA	CA	CA	C	C	CA	CA	CA	CA	CA	CA	CA	C	CA	CA
1A	45.6495	Scaffold1932087	20813	AGC/A	AGC	A	AGC	AGC	AGC	NA	AGC	AGC	AGC	AGC	AGC	AGC	AGC	AGC	AGC	AGC	AGC	AGC	A	AGC	AGC	AGC	AGC	AGC	NA	NA	NA	AGC	AGC
1A	45.6495	Scaffold1932087	25185	CAAG/C	C	CAAG	C	C	C	CAAG	CAAG	NA	C	C	C	C	C	C	CAAG	CAAG	CAAG	CAAG	CAAG	C	CAAG	C	CAAG	NA	C	C	CAAG	NA	C
1A	45.6495	Scaffold1932087	28996	GT/G	GT	G	NA	GT	GT	G	GT	GT	GT	GT	GT	GT	GT	GT	GT	NA	NA	GT	G	NA	NA	GT	NA	GT	GT	GT	G	GT	GT
1A	45.6495	Scaffold2007700	679	G/GC	G	GC	G	G	G	GC	G	G	G	G	G	G	G	G	G	G	G	NA	GC	G	G	G	G	G	G	G	GC	G	G
1A	45.6495	Scaffold2010662	11481	C/CG	CG	CG	CG	CG	CG	CG	CG	CG	CG	NA	CG	CG	NA	CG	CG	CG	NA	NA	NA	CG	NA	C	CG	CG	CG	CG	CG	NA	CG
1A	45.6495	Scaffold2014843	20772	AT/A	AT	A	AT	AT	AT	AT	AT	AT	AT	AT	AT	AT	AT	AT	AT	AT	AT	AT	A	AT	AT	AT	AT	AT	NA	AT	A	AT	AT
1A	45.6495	Scaffold2014843	25047	CG/C	CG	C	CG	CG	CG	CG	CG	NA	CG	CG	CG	CG	CG	CG	CG	CG	NA	NA	C	CG	CG	NA	CG	CG	CG	CG	C	CG	CG
1A	45.6495	Scaffold2014843	25227	CT/C	C	CT	C	C	C	CT	CT	CT	C	C	CT	CT	C	NA	CT	CT	CT	NA	CT	C	CT	NA	CT	CT	C	C	CT	C	CT
1A	45.6495	Scaffold2014843	25526	T/TG	TG	TG	TG	TG	TG	TG	T	T	TG	TG	TG	TG	TG	NA	T	T	T	TG	NA	TG	T	NA	T	T	TG	TG	TG	TG	T
1A	45.6495	Scaffold2014843	25815	TG/T	NA	TG	TG	NA	NA	TG	TG	TG	T	NA	TG	TG	T	TG	NA	TG	TG	T	NA	T	TG	NA	TG	TG	T	T	TG	T	TG
1A	45.6495	Scaffold2017562	15031	TCCGCGA/T	TCCGCGA	TCCGCGA	T	TCCGCGA	TCCGCGA	TCCGCGA	TCCGCGA	TCCGCGA	TCCGCGA	TCCGCGA	NA	T	TCCGCGA	TCCGCGA	TCCGCGA	NA	NA	NA	NA	TCCGCGA	TCCGCGA	TCCGCGA	TCCGCGA	TCCGCGA	T	TCCGCGA	TCCGCGA	TCCGCGA	TCCGCGA
1A	45.6495	Scaffold2017562	19612	G/GT	G	GT	GT	G	G	GT	G	G	NA	G	GT	GT	G	GT	G	G	G	G	GT	G	G	G	G	G	GT	G	G	G	G
1A	45.6495	Scaffold2017562	19618	G/GT	G	GT	GT	G	G	GT	G	G	NA	G	GT	GT	G	GT	G	G	G	G	GT	G	G	G	G	G	GT	G	G	G	G
1A	45.6495	Scaffold2020136	12147	C/CT	CT	C	CT	CT	CT	C	CT	NA	CT	CT	CT	CT	CT	NA	CT	CT	CT	CT	C	CT	CT	C	CT	CT	CT	CT	C	CT	CT
1A	45.6495	Scaffold2020136	17870	CG/C	CG	C	CG	CG	CG	C	CG	CG	CG	CG	CG	CG	CG	CG	CG	CG	CG	C	NA	CG	CG	CG	CG	CG	CG	CG	C	CG	CG
1A	45.6495	Scaffold2067419	36542	CA/C	CA	CA	NA	CA	CA	C	CA	NA	CA	CA	CA	CA	CA	CA	NA	NA	NA	CA	NA	CA	CA	CA	CA	CA	CA	CA	C	CA	CA
1A	45.6495	Scaffold2125426	12027	TAA/T	TAA	TAA	TAA	TAA	NA	TAA	T	NA	TAA	NA	TAA	TAA	TAA	NA	T	TAA	T	TAA	NA	TAA	T	NA	T	TAA	TAA	TAA	TAA	TAA	TAA
1A	45.6495	Scaffold2125426	22049	CTG/C	C	CTG	NA	C	C	NA	CTG	CTG	C	C	C	C	C	C	CTG	CTG	CTG	NA	CTG	NA	CTG	CTG	CTG	CTG	C	C	CTG	C	CTG
1A	45.6495	Scaffold2125426	25593	G/GCCCGCCC	GCCCGCCC	GCCCGCCC	GCCCGCCC	NA	NA	GCCCGCCC	G	G	GCCCGCCC	GCCCGCCC	GCCCGCCC	GCCCGCCC	GCCCGCCC	GCCCGCCC	G	G	G	NA	GCCCGCCC	GCCCGCCC	G	G	G	GCCCGCCC	GCCCGCCC	NA	GCCCGCCC	NA	GCCCGCCC
1A	45.6495	Scaffold2288677	4881	T/TAA	NA	TAA	T	T	T	TAA	T	T	T	T	NA	NA	T	T	T	T	T	NA	TAA	T	T	NA	T	T	T	T	TAA	T	T
1A	45.6495	Scaffold2288677	6292	CA/C	CA	C	CA	CA	CA	C	NA	CA	NA	CA	CA	CA	CA	CA	C	NA	NA	NA	NA	CA	CA	CA	CA	CA	CA	CA	C	CA	CA
1A	45.6495	Scaffold2288677	13464	T/TG	T	TG	NA	T	T	TG	T	T	NA	T	T	T	T	T	NA	T	NA	NA	TG	T	T	T	T	T	NA	T	TG	T	T
1A	45.6495	Scaffold2315866	32007	AAG/A	A	A	A	A	A	A	NA	AAG	A	A	A	A	A	A	AAG	NA	NA	A	NA	A	AAG	A	NA	A	A	A	A	A	A
1A	45.6495	Scaffold2320654	328	CTGTT/C	CTGTT	NA	NA	CTGTT	NA	CTGTT	NA	CTGTT	CTGTT	CTGTT	CTGTT	NA	CTGTT	NA	CTGTT	C	CTGTT	NA	C	CTGTT	NA	CTGTT	C	CTGTT	CTGTT	C	NA	CTGTT	CTGTT
1A	45.6495	Scaffold2351448	6584	C/CTCT	C	C	C	C	C	CTCT	C	C	C	C	C	C	CTCT	NA	C	C	C	NA	CTCT	C	NA	C	C	C	C	C	CTCT	C	C
1A	45.6495	Scaffold2351448	9764	GC/G	GC	G	GC	GC	GC	GC	GC	GC	GC	GC	GC	GC	GC	GC	GC	GC	GC	GC	GC	GC	GC	GC	GC	GC	NA	GC	GC	GC	GC
1A	45.6495	Scaffold2351448	14894	AC/A	AC	AC	AC	AC	AC	A	NA	AC	AC	AC	AC	AC	NA	AC	A	AC	AC	NA	A	AC	AC	NA	AC	AC	AC	AC	A	AC	AC
1A	45.6495	Scaffold2390564	9818	CGGGAAGA/C	CGGGAAGA	C	CGGGAAGA	CGGGAAGA	CGGGAAGA	NA	CGGGAAGA	CGGGAAGA	CGGGAAGA	CGGGAAGA	CGGGAAGA	CGGGAAGA	CGGGAAGA	CGGGAAGA	CGGGAAGA	CGGGAAGA	CGGGAAGA	NA	C	CGGGAAGA	CGGGAAGA	NA	CGGGAAGA	CGGGAAGA	CGGGAAGA	CGGGAAGA	C	CGGGAAGA	CGGGAAGA
1A	45.6495	Scaffold2390564	16790	CT/C	C	C	C	C	C	C	CT	CT	C	C	C	C	C	C	CT	CT	CT	C	C	C	CT	CT	CT	CT	C	C	C	C	CT
1A	45.6495	Scaffold2390564	19463	CA/C	C	CA	C	C	C	C	NA	CA	C	C	C	C	C	C	CA	NA	NA	C	NA	C	CA	C	CA	C	C	C	CA	C	C
1A	45.6495	Scaffold2390564	19472	AAC/A	A	NA	A	A	A	A	AAC	AAC	A	A	A	A	A	A	AAC	NA	NA	A	NA	A	AAC	AAC	AAC	AAC	A	A	A	A	AAC
1A	45.6495	Scaffold2390564	23315	TCTGCCCCC/T	TCTGCCCCC	T	NA	TCTGCCCCC	TCTGCCCCC	TCTGCCCCC	TCTGCCCCC	TCTGCCCCC	TCTGCCCCC	TCTGCCCCC	TCTGCCCCC	TCTGCCCCC	TCTGCCCCC	TCTGCCCCC	TCTGCCCCC	TCTGCCCCC	TCTGCCCCC	TCTGCCCCC	T	TCTGCCCCC	TCTGCCCCC	TCTGCCCCC	TCTGCCCCC	TCTGCCCCC	TCTGCCCCC	TCTGCCCCC	NA	TCTGCCCCC	TCTGCCCCC
1A	45.6495	Scaffold2390564	24586	CT/C	C	CT	NA	C	C	C	CT	NA	C	C	NA	C	C	NA	NA	CT	CT	C	NA	C	CT	CT	CT	CT	C	C	CT	C	CT
1A	45.6495	Scaffold2426865	21210	TC/T	TC	T	TC	TC	TC	TC	TC	TC	TC	TC	TC	TC	TC	TC	TC	TC	TC	TC	NA	TC	TC	TC	TC	TC	TC	TC	T	TC	TC
1A	45.6495	Scaffold2426865	21374	AT/A	NA	A	NA	AT	AT	AT	AT	NA	NA	AT	AT	AT	AT	AT	AT	AT	AT	NA	A	AT	AT	AT	AT	NA	AT	AT	A	AT	NA
1A	45.6495	Scaffold2513493	5875	TG/T	T	TG	T	T	T	TG	T	T	T	T	T	T	T	T	T	T	T	NA	NA	T	T	TG	T	T	T	T	TG	T	T
1A	45.6495	Scaffold2539409	5290	GT/G	GT	NA	G	GT	GT	G	GT	GT	GT	GT	G	G	GT	G	GT	GT	GT	G	NA	GT	GT	GT	GT	GT	G	GT	G	GT	GT
1A	45.6495	Scaffold2539409	7402	GTTC/G	GTTC	GTTC	G	GTTC	GTTC	G	GTTC	GTTC	GTTC	GTTC	G	G	GTTC	NA	GTTC	GTTC	GTTC	G	GTTC	GTTC	GTTC	GTTC	GTTC	GTTC	G	GTTC	GTTC	GTTC	GTTC
1A	45.6495	Scaffold2539409	13121	TTCC/T	TTCC	NA	NA	T	TTCC	T	T	T	TTCC	NA	T	NA	NA	T	NA	T	NA	NA	T	T	T	T	T	NA	T	NA	T	T	NA
1A	45.6495	Scaffold2539409	13210	ACT/A	ACT	ACT	ACT	NA	ACT	ACT	NA	A	ACT	NA	NA	ACT	NA	ACT	NA	A	NA	NA	ACT	ACT	NA	A	ACT	ACT	NA	NA	ACT	A	ACT
1A	45.6495	Scaffold2551841	19117	AC/A	AC	AC	NA	AC	NA	A	AC	AC	AC	AC	AC	AC	AC	NA	AC	AC	NA	A	NA	AC	AC	NA	NA	NA	AC	AC	NA	NA	AC
1A	45.6495	Scaffold2576384	15125	CA/C	C	CA	C	C	C	NA	CA	CA	C	C	C	C	C	C	CA	CA	CA	C	CA	C	CA	CA	CA	CA	C	C	CA	C	CA
1A	45.6495	Scaffold2576384	15137	CT/C	C	C	CT	CT	C	NA	CT	CT	CT	CT	CT	C	C	NA	CT	CT	CT	CT	C	NA	CT	CT	CT	CT	NA	CT	C	CT	CT
1A	45.6495	Scaffold2576384	15146	TG/T	T	TG	T	T	T	NA	TG	TG	T	T	T	T	T	T	TG	TG	TG	T	TG	T	TG	TG	TG	TG	T	T	NA	T	TG
1A	45.6495	Scaffold2598380	9145	GT/G	GT	GT	GT	G	GT	NA	NA	NA	G	GT	GT	GT	GT	GT	GT	GT	GT	NA	NA	NA	GT	GT	NA	GT	GT	GT	GT	GT	GT
1A	45.6495	Scaffold2598380	10784	TA/T	TA	TA	TA	TA	TA	TA	TA	TA	TA	TA	TA	TA	TA	TA	TA	TA	TA	NA	T	TA	TA	TA	TA	TA	TA	TA	T	NA	TA
1A	45.6495	Scaffold2673651	100	C/CAGA	C	CAGA	C	C	C	C	C	C	C	C	C	C	C	C	C	C	C	C	CAGA	C	C	C	C	C	C	C	CAGA	C	C
1A	45.6495	Scaffold2773122	10461	AG/A	NA	A	AG	A	A	A	AG	NA	A	A	A	NA	A	AG	AG	AG	AG	NA	A	A	AG	AG	NA	AG	A	A	A	A	AG
1A	45.6495	Scaffold2773122	11016	G/GGT	G	NA	NA	GGT	GGT	GGT	NA	GGT	NA	GGT	GGT	NA	G	GGT	GGT	GGT	GGT	GGT	GGT	NA	G	GGT	NA	GGT	NA	GGT	GGT	GGT	GGT
1A	45.6495	Scaffold2823203	7897	T/TA	T	TA	T	T	T	T	T	T	T	T	T	T	T	T	T	T	T	T	NA	T	T	T	T	T	T	T	TA	T	T
1A	45.6495	Scaffold2917869	5226	T/TG	TG	NA	TG	TG	TG	TG	T	T	TG	TG	TG	TG	TG	TG	NA	T	T	NA	TG	TG	T	T	T	T	TG	TG	TG	TG	T
1A	45.6495	Scaffold2928196	3359	AACTTT/A	AACTTT	AACTTT	NA	AACTTT	AACTTT	NA	AACTTT	AACTTT	AACTTT	AACTTT	NA	NA	A	NA	AACTTT	AACTTT	AACTTT	A	NA	AACTTT	AACTTT	AACTTT	AACTTT	AACTTT	NA	AACTTT	A	AACTTT	AACTTT
1A	45.6495	Scaffold2928196	9445	T/TA	T	T	TA	T	T	NA	T	T	T	T	TA	TA	TA	TA	T	T	T	TA	TA	T	T	T	T	T	NA	T	TA	T	T
1A	45.6495	Scaffold2928196	10299	T/TCCCGTATCGCCGTA	T	NA	TCCCGTATCGCCGTA	T	T	TCCCGTATCGCCGTA	T	T	T	T	NA	TCCCGTATCGCCGTA	TCCCGTATCGCCGTA	TCCCGTATCGCCGTA	T	T	T	NA	TCCCGTATCGCCGTA	T	T	T	T	T	TCCCGTATCGCCGTA	T	TCCCGTATCGCCGTA	T	T
1A	45.6495	Scaffold2928196	11687	GA/G	GA	GA	G	GA	GA	G	NA	GA	GA	GA	G	NA	G	G	GA	GA	GA	G	G	GA	GA	GA	GA	GA	NA	GA	G	GA	GA
1A	45.6495	Scaffold2959223	14973	TTCTGAA/T	TTCTGAA	T	TTCTGAA	TTCTGAA	TTCTGAA	TTCTGAA	TTCTGAA	TTCTGAA	TTCTGAA	TTCTGAA	TTCTGAA	TTCTGAA	TTCTGAA	TTCTGAA	TTCTGAA	TTCTGAA	TTCTGAA	TTCTGAA	NA	TTCTGAA	TTCTGAA	TTCTGAA	TTCTGAA	TTCTGAA	TTCTGAA	TTCTGAA	TTCTGAA	TTCTGAA	TTCTGAA
1A	45.6495	Scaffold2973943	10277	CA/C	CA	C	CA	CA	CA	C	CA	CA	CA	CA	CA	CA	CA	CA	CA	CA	CA	NA	NA	CA	NA	CA	CA	CA	CA	NA	C	CA	CA
1A	45.6495	Scaffold2977962	8678	T/TG	T	TG	T	T	T	NA	T	NA	T	T	T	T	TG	T	T	T	T	NA	NA	NA	NA	T	T	T	T	T	TG	T	T
1A	45.6495	Scaffold2999610	5163	G/GA	G	GA	G	G	G	GA	G	G	G	G	G	G	G	G	G	G	G	GA	NA	G	G	NA	G	G	G	NA	GA	G	G
1A	45.6495	Scaffold2999610	14685	C/CGA	CGA	C	CGA	CGA	CGA	C	CGA	NA	CGA	CGA	CGA	CGA	CGA	NA	CGA	NA	CGA	C	C	NA	CGA	NA	CGA	NA	CGA	CGA	C	CGA	NA
1A	45.6495	Scaffold2999610	14895	T/TTA	TTA	TTA	TTA	TTA	TTA	TTA	TTA	TTA	TTA	TTA	TTA	TTA	TTA	TTA	TTA	TTA	TTA	TTA	TTA	TTA	TTA	T	TTA	NA	TTA	TTA	TTA	TTA	TTA
1A	45.6495	Scaffold2999610	15138	TCAAG/T	T	TCAAG	T	T	T	TCAAG	T	T	NA	T	T	T	T	T	T	T	T	TCAAG	TCAAG	T	T	TCAAG	NA	NA	NA	T	TCAAG	T	T
1A	45.6495	Scaffold2999610	15626	G/GA	GA	G	GA	GA	GA	G	GA	GA	GA	GA	GA	GA	GA	GA	GA	GA	GA	G	G	GA	GA	G	GA	GA	GA	GA	GA	GA	GA
1A	45.6495	Scaffold3027098	8796	AC/A	A	AC	A	A	A	AC	AC	AC	A	A	A	NA	AC	NA	AC	AC	AC	AC	AC	A	AC	A	AC	A	NA	A	NA	A	A
1A	45.6495	Scaffold3049646	2639	GGT/G	NA	G	G	G	G	G	GGT	GGT	G	NA	G	G	G	NA	GGT	GGT	GGT	G	GGT	G	GGT	NA	GGT	G	G	G	G	G	NA
1A	45.6495	Scaffold3078118	4641	C/CTTTT	CTTTT	CTTTT	CTTTT	CTTTT	CTTTT	CTTTT	C	C	CTTTT	CTTTT	CTTTT	CTTTT	CTTTT	CTTTT	C	C	C	CTTTT	CTTTT	CTTTT	C	C	C	C	CTTTT	CTTTT	CTTTT	CTTTT	C
1A	45.6495	Scaffold3191715	8954	GCC/G	GCC	GCC	GCC	GCC	GCC	GCC	GCC	GCC	GCC	GCC	GCC	NA	G	G	GCC	GCC	GCC	NA	G	GCC	GCC	GCC	GCC	GCC	GCC	GCC	NA	GCC	GCC
1A	45.6495	Scaffold3191715	8960	TCA/T	TCA	TCA	TCA	TCA	TCA	TCA	TCA	TCA	TCA	TCA	TCA	TCA	T	T	TCA	TCA	TCA	NA	T	TCA	TCA	TCA	TCA	TCA	TCA	TCA	NA	TCA	TCA
1A	45.6495	Scaffold3309180	194	CATG/C	CATG	CATG	CATG	CATG	CATG	C	CATG	CATG	CATG	CATG	CATG	CATG	CATG	CATG	CATG	NA	CATG	CATG	C	CATG	CATG	NA	CATG	CATG	CATG	CATG	NA	CATG	CATG
1A	45.6495	Scaffold3314993	773	AC/A	A	AC	A	NA	A	A	AC	AC	A	A	AC	A	A	A	AC	A	AC	NA	NA	A	AC	A	AC	A	A	A	AC	A	A
1A	45.6495	Scaffold3455340	7864	AACACACACGCACGCAC/A	A	AACACACACGCACGCAC	A	A	NA	AACACACACGCACGCAC	A	A	A	NA	A	A	A	NA	A	A	NA	AACACACACGCACGCAC	AACACACACGCACGCAC	NA	A	NA	A	A	NA	NA	AACACACACGCACGCAC	A	A
1A	45.6495	Scaffold3455340	7876	CG/C	C	CG	C	C	C	CG	C	C	C	C	C	NA	C	NA	C	C	NA	CG	CG	NA	C	NA	C	C	NA	C	CG	C	C
1A	45.6495	Scaffold3455340	7879	AC/A	A	AC	A	A	A	AC	A	A	A	A	NA	NA	A	NA	A	A	NA	AC	AC	NA	A	NA	A	A	NA	A	AC	NA	A
1A	45.6495	Scaffold3455340	7994	G/GCA	G	G	NA	G	NA	G	G	NA	G	G	GCA	NA	G	NA	G	GCA	NA	NA	NA	G	G	NA	G	G	NA	G	G	G	G
1A	45.6495	Scaffold3455340	8049	ACG/A	A	ACG	A	A	A	ACG	NA	A	A	A	A	A	A	A	A	A	NA	NA	NA	A	A	A	A	A	A	NA	NA	A	A
1A	45.6495	Scaffold3569835	3533	G/GGTA	GGTA	G	GGTA	G	GGTA	G	G	G	G	G	GGTA	GGTA	G	GGTA	NA	NA	G	G	G	G	G	G	G	G	NA	G	G	G	G
1A	45.6495	Scaffold3646437	6170	CAAG/C	CAAG	CAAG	CAAG	CAAG	CAAG	C	CAAG	CAAG	CAAG	CAAG	CAAG	NA	C	CAAG	NA	CAAG	NA	NA	C	CAAG	NA	CAAG	CAAG	NA	CAAG	CAAG	NA	CAAG	CAAG
1A	45.6495	Scaffold3652918	2389	T/TAC	TAC	TAC	TAC	T	TAC	TAC	NA	T	T	T	TAC	TAC	T	TAC	T	T	TAC	TAC	NA	T	T	T	T	T	NA	T	NA	T	T
1A	45.6495	Scaffold3652918	2516	G/GCA	GCA	GCA	NA	G	NA	GCA	G	G	G	NA	NA	GCA	G	GCA	NA	G	NA	NA	GCA	G	NA	G	G	G	GCA	G	GCA	G	G
1A	45.6495	Scaffold3652918	2551	A/AAC	AAC	AAC	NA	A	AAC	AAC	NA	A	NA	NA	AAC	AAC	A	AAC	NA	A	NA	NA	AAC	A	A	A	A	A	AAC	A	AAC	A	A
1A	45.6495	Scaffold3758678	8422	T/TAA	T	NA	NA	TAA	NA	T	NA	NA	NA	TAA	NA	TAA	TAA	NA	T	TAA	NA	TAA	T	T	NA	NA	T	NA	NA	TAA	T	TAA	T
1A	45.6495	Scaffold3761906	3889	A/AG	AG	AG	AG	AG	AG	AG	A	A	AG	AG	AG	AG	AG	AG	NA	A	A	A	NA	NA	A	AG	A	AG	AG	AG	AG	AG	AG
1A	45.6495	Scaffold3761906	3892	G/GA	GA	G	GA	GA	GA	G	G	G	GA	GA	GA	GA	GA	GA	G	G	G	G	NA	NA	G	GA	G	GA	GA	GA	G	GA	GA
1A	45.6495	Scaffold3846631	2486	G/GT	G	G	GT	GT	G	G	G	NA	NA	GT	GT	GT	GT	NA	G	G	NA	NA	NA	GT	G	GT	G	G	G	GT	G	GT	G
1A	45.6495	Scaffold3846631	2490	G/GT	G	G	GT	GT	G	G	G	NA	NA	GT	GT	GT	GT	NA	G	G	NA	NA	NA	GT	G	GT	G	G	G	GT	G	GT	G
1A	45.6495	Scaffold3962983	3871	A/AT	A	A	A	AT	A	A	A	A	AT	AT	NA	A	AT	A	A	A	A	NA	A	AT	A	AT	A	A	A	AT	A	AT	A
1A	45.6495	Scaffold3962983	4720	TTC/T	TTC	T	TTC	TTC	TTC	T	TTC	TTC	TTC	TTC	TTC	TTC	TTC	TTC	TTC	TTC	TTC	TTC	NA	TTC	TTC	TTC	TTC	TTC	TTC	NA	TTC	TTC	TTC
1A	45.6495	Scaffold3962983	4721	TC/T	TC	T	TC	TC	TC	T	TC	TC	TC	TC	TC	TC	TC	TC	TC	TC	TC	TC	NA	TC	TC	TC	TC	TC	TC	TC	TC	TC	TC
1A	45.6495	Scaffold3962983	4749	A/AG	AG	A	AG	A	AG	A	A	A	A	A	AG	AG	A	AG	A	A	A	A	A	A	A	A	A	A	NA	A	A	A	A
1A	45.6495	Scaffold3978586	8752	AG/A	AG	A	AG	AG	AG	NA	NA	AG	AG	AG	AG	NA	AG	AG	NA	AG	NA	NA	A	AG	AG	AG	AG	AG	AG	NA	A	AG	AG
1A	45.6495	Scaffold3978586	10418	TGA/T	TGA	NA	TGA	TGA	TGA	T	TGA	NA	NA	TGA	TGA	TGA	TGA	TGA	TGA	TGA	NA	NA	NA	TGA	TGA	NA	NA	TGA	TGA	TGA	T	TGA	TGA
1A	45.6495	Scaffold3978586	10536	CA/C	C	C	C	C	C	C	C	C	C	C	C	C	C	C	NA	C	C	NA	NA	C	C	CA	NA	C	C	C	C	C	C
1A	45.6495	Scaffold3996331	526	TAA/T	TAA	TAA	T	TAA	TAA	TAA	TAA	TAA	TAA	TAA	T	T	TAA	T	TAA	TAA	TAA	T	TAA	TAA	TAA	TAA	TAA	TAA	NA	NA	TAA	TAA	TAA
1A	45.6495	Scaffold4026043	11909	T/TA	NA	T	TA	T	T	T	T	T	NA	T	TA	TA	T	NA	T	T	NA	NA	T	T	T	T	T	T	T	T	T	T	T
1A	45.6495	Scaffold4026043	14572	GC/G	NA	G	GC	GC	GC	G	GC	GC	GC	GC	GC	GC	GC	NA	NA	GC	NA	NA	NA	GC	NA	GC	GC	GC	GC	GC	GC	GC	GC
1A	45.6495	Scaffold4128060	3967	TTA/T	T	TTA	T	TTA	T	TTA	TTA	TTA	TTA	TTA	T	T	TTA	T	TTA	TTA	TTA	TTA	TTA	TTA	TTA	TTA	TTA	TTA	NA	TTA	TTA	TTA	TTA
1A	45.6495	Scaffold4159446	19872	G/GT	G	GT	G	G	G	GT	G	G	G	G	G	G	G	G	G	G	NA	G	NA	G	NA	NA	G	NA	NA	G	GT	G	G
1A	45.6495	Scaffold4192161	9856	T/TC	T	TC	T	T	T	TC	T	T	T	T	T	T	T	T	T	T	T	NA	NA	T	T	T	T	T	T	T	T	T	T
1A	45.6495	Scaffold4246987	7801	CGAGCAGAGCA/C	CGAGCAGAGCA	C	CGAGCAGAGCA	CGAGCAGAGCA	CGAGCAGAGCA	C	CGAGCAGAGCA	CGAGCAGAGCA	CGAGCAGAGCA	CGAGCAGAGCA	CGAGCAGAGCA	CGAGCAGAGCA	C	CGAGCAGAGCA	CGAGCAGAGCA	NA	CGAGCAGAGCA	NA	NA	CGAGCAGAGCA	CGAGCAGAGCA	CGAGCAGAGCA	NA	CGAGCAGAGCA	CGAGCAGAGCA	CGAGCAGAGCA	C	CGAGCAGAGCA	CGAGCAGAGCA
1A	45.6495	Scaffold4246987	7884	CT/C	CT	NA	CT	CT	CT	C	CT	CT	CT	CT	CT	CT	C	CT	CT	CT	NA	NA	NA	CT	CT	CT	NA	CT	CT	CT	NA	CT	CT
1A	45.6495	Scaffold4246987	7892	CT/C	CT	NA	CT	CT	CT	C	CT	CT	CT	CT	CT	CT	C	CT	CT	CT	NA	NA	NA	CT	CT	CT	CT	CT	CT	CT	NA	CT	CT
1A	45.6495	Scaffold4262028	6983	CA/C	CA	CA	C	CA	CA	NA	NA	CA	CA	CA	C	C	C	NA	CA	CA	CA	NA	NA	CA	NA	CA	CA	CA	C	CA	C	CA	CA
1A	45.6495	Scaffold4262028	8539	GC/G	GC	GC	GC	GC	GC	GC	NA	G	GC	GC	GC	GC	GC	GC	G	GC	G	GC	GC	GC	G	GC	NA	GC	GC	GC	GC	GC	GC
1A	45.6495	Scaffold4262028	14648	TA/T	TA	TA	TA	TA	TA	TA	T	T	TA	TA	TA	TA	TA	NA	T	TA	NA	NA	NA	NA	NA	NA	T	TA	TA	TA	TA	TA	TA
1A	45.6495	Scaffold4262028	25382	CA/C	NA	CA	C	CA	CA	C	CA	CA	CA	NA	NA	C	C	C	CA	CA	CA	NA	C	CA	NA	NA	CA	NA	C	NA	C	NA	CA
1A	45.6495	Scaffold4262028	29336	A/AC	A	A	A	A	A	A	A	A	A	A	A	A	A	A	A	A	A	A	AC	A	A	A	A	A	NA	A	AC	A	A
1A	45.6495	Scaffold4262028	29437	C/CCTT	C	C	CCTT	C	C	CCTT	C	C	C	C	CCTT	NA	CCTT	CCTT	C	C	C	CCTT	NA	C	C	C	C	C	CCTT	C	CCTT	C	C
1A	45.6495	Scaffold4262028	34430	CG/C	CG	CG	CG	CG	CG	CG	C	C	CG	CG	CG	CG	CG	CG	C	CG	NA	CG	CG	NA	C	CG	NA	CG	CG	CG	CG	CG	CG
1A	45.6495	Scaffold4352464	13916	C/CCAA	CCAA	CCAA	C	CCAA	CCAA	CCAA	C	C	CCAA	CCAA	CCAA	NA	CCAA	C	C	C	NA	CCAA	CCAA	CCAA	C	NA	C	C	CCAA	CCAA	CCAA	CCAA	C
1A	45.6495	Scaffold4376166	12127	A/AT	A	AT	A	A	A	AT	A	A	A	A	A	A	A	A	A	A	A	AT	AT	A	A	A	A	A	A	A	NA	A	A
1A	45.6495	Scaffold4430058	19321	CAA/C	C	C	C	C	C	C	NA	CAA	C	C	C	C	C	C	CAA	CAA	CAA	NA	C	C	CAA	C	CAA	C	C	C	C	C	C
1A	45.6495	Scaffold4430058	19331	AAAAAG/A	NA	A	AAAAAG	AAAAAG	AAAAAG	A	NA	AAAAAG	AAAAAG	AAAAAG	AAAAAG	AAAAAG	A	A	AAAAAG	AAAAAG	AAAAAG	NA	A	AAAAAG	AAAAAG	AAAAAG	AAAAAG	A	A	A	A	AAAAAG	AAAAAG
1A	45.6495	Scaffold4449912	19572	A/AT	AT	AT	AT	AT	AT	AT	A	A	AT	AT	AT	AT	AT	AT	A	NA	A	AT	AT	AT	A	AT	NA	AT	AT	AT	AT	AT	AT
1A	45.6495	Scaffold4449912	19806	GCT/G	GCT	GCT	G	GCT	GCT	NA	GCT	GCT	GCT	GCT	NA	G	GCT	G	GCT	GCT	GCT	NA	GCT	GCT	GCT	GCT	GCT	GCT	NA	GCT	GCT	GCT	GCT
1A	45.6495	Scaffold4449912	20055	G/GA	GA	GA	G	GA	GA	G	NA	G	GA	GA	G	G	GA	G	G	G	G	G	GA	GA	G	GA	G	GA	G	NA	GA	GA	GA
1A	45.6495	Scaffold4449912	24574	C/CTT	CTT	CTT	NA	CTT	CTT	NA	NA	C	NA	NA	CTT	CTT	CTT	CTT	C	C	NA	NA	C	CTT	C	NA	C	CTT	CTT	CTT	NA	CTT	CTT
1A	45.6495	Scaffold4449912	24576	C/CTT	C	C	NA	NA	NA	NA	NA	C	NA	NA	CTT	CTT	C	CTT	C	C	C	NA	C	C	C	NA	C	NA	CTT	NA	C	C	C
1A	45.6495	Scaffold4449912	24578	C/CTT	CTT	CTT	NA	CTT	CTT	NA	NA	C	NA	NA	NA	NA	CTT	CTT	C	C	C	NA	C	CTT	C	NA	C	CTT	CTT	CTT	NA	CTT	CTT
1A	45.6495	Scaffold4450785	1621	AT/A	AT	A	AT	AT	AT	A	AT	AT	NA	NA	AT	AT	NA	AT	NA	AT	NA	NA	A	AT	AT	AT	NA	AT	AT	AT	A	AT	AT
1A	45.6495	Scaffold4526712	3698	AC/A	AC	A	AC	AC	AC	A	AC	NA	AC	AC	AC	AC	AC	AC	AC	AC	AC	A	NA	AC	AC	AC	AC	AC	AC	AC	A	AC	AC
1A	45.6495	Scaffold4526712	3700	A/ATGTG	A	ATGTG	A	A	A	ATGTG	A	NA	A	A	A	A	A	A	A	A	A	ATGTG	NA	A	A	A	A	A	A	A	ATGTG	A	A
1A	45.6495	Scaffold4621530	3386	G/GC	GC	GC	GC	GC	GC	GC	G	G	GC	GC	GC	GC	GC	GC	G	G	G	G	NA	GC	G	GC	G	GC	GC	GC	GC	NA	GC
1A	45.6495	Scaffold4621530	7846	GA/G	GA	G	GA	GA	GA	GA	GA	GA	GA	GA	GA	GA	GA	GA	GA	GA	GA	GA	GA	GA	GA	GA	GA	GA	GA	GA	GA	GA	GA
1A	45.6495	Scaffold4699489	4975	CT/C	CT	NA	CT	CT	CT	C	CT	CT	CT	CT	CT	CT	CT	CT	CT	CT	CT	C	C	CT	CT	CT	CT	CT	CT	CT	C	CT	CT
1A	45.6495	Scaffold4709155	4544	TA/T	TA	T	TA	TA	TA	TA	TA	TA	TA	TA	TA	TA	TA	TA	TA	TA	NA	TA	T	TA	TA	TA	TA	TA	TA	TA	T	TA	TA
1A	45.6495	Scaffold4721708	6948	C/CA	C	C	C	C	CA	C	C	C	C	C	C	NA	C	C	C	CA	C	C	C	C	C	C	C	NA	C	C	NA	C	C
1A	45.6495	Scaffold4823894	7805	TC/T	TC	T	TC	TC	TC	T	TC	TC	TC	TC	TC	TC	TC	TC	TC	TC	TC	T	T	TC	TC	TC	TC	TC	TC	TC	T	TC	TC
1A	45.6495	Scaffold4823894	29668	A/ACT	A	ACT	A	A	A	ACT	A	A	A	A	A	A	A	A	A	A	NA	ACT	NA	A	A	NA	A	A	A	A	ACT	A	A
1A	45.6495	Scaffold4897546	236	A/ACAC	A	A	NA	A	A	A	A	A	A	A	NA	ACAC	A	NA	NA	NA	A	A	A	A	A	A	A	A	ACAC	A	A	A	A
1A	45.6495	Scaffold5018396	5385	AT/A	A	AT	A	A	A	AT	A	A	NA	NA	A	A	A	A	NA	A	A	AT	NA	NA	A	AT	A	A	A	A	AT	A	A
1A	45.6495	Scaffold5066691	5321	G/GCA	G	GCA	G	G	G	GCA	G	G	G	G	G	G	G	G	G	NA	G	G	NA	G	G	G	G	G	NA	G	GCA	G	G
1A	45.6495	Scaffold5066691	15992	TA/T	TA	T	TA	TA	TA	T	TA	TA	TA	TA	TA	TA	TA	TA	NA	NA	TA	T	NA	TA	TA	TA	TA	TA	NA	TA	T	TA	TA
1A	45.6495	Scaffold5066691	15993	AG/A	A	A	A	A	A	A	A	A	A	A	A	A	A	A	NA	A	A	A	NA	A	A	AG	A	A	A	A	NA	A	A
1A	45.6495	Scaffold5066691	22661	A/AG	A	NA	A	A	A	AG	A	A	A	A	A	A	A	A	A	A	A	AG	A	A	A	A	A	A	A	A	AG	A	A
1A	45.6495	Scaffold5066691	28312	A/AT	NA	A	AT	NA	NA	A	NA	AT	AT	AT	AT	AT	AT	NA	AT	AT	AT	NA	A	AT	NA	A	AT	AT	AT	AT	A	AT	AT
1A	45.6495	Scaffold5083838	4389	TAG/T	TAG	T	TAG	TAG	TAG	T	TAG	TAG	TAG	TAG	TAG	TAG	TAG	TAG	TAG	TAG	TAG	TAG	NA	TAG	TAG	TAG	TAG	TAG	TAG	TAG	TAG	TAG	TAG
1A	45.6495	Scaffold5083838	5040	AG/A	NA	A	AG	AG	AG	A	AG	AG	AG	AG	AG	AG	AG	A	AG	AG	NA	NA	A	NA	AG	AG	AG	AG	AG	AG	AG	AG	AG
1A	45.6495	Scaffold5129459	16271	C/CACA	CACA	C	CACA	CACA	CACA	C	C	C	CACA	CACA	NA	CACA	CACA	CACA	C	C	C	CACA	C	CACA	C	CACA	C	C	CACA	NA	C	NA	C
1A	45.6495	Scaffold5129459	16732	TA/T	TA	TA	TA	T	TA	TA	TA	NA	T	T	TA	TA	T	TA	TA	TA	TA	T	TA	T	TA	T	TA	TA	TA	T	TA	T	TA
1A	45.6495	Scaffold5472835	5412	C/CA	CA	C	CA	NA	CA	CA	CA	NA	NA	CA	CA	CA	CA	CA	CA	C	CA	NA	CA	NA	NA	C	CA	C	CA	CA	CA	NA	C
1A	45.6495	Scaffold5494512	537	AT/A	AT	A	AT	AT	AT	A	AT	AT	AT	AT	AT	AT	A	AT	AT	AT	AT	AT	A	AT	AT	AT	AT	AT	AT	AT	A	AT	AT
1A	45.6495	Scaffold5494512	2399	C/CCTT	C	CCTT	C	C	C	CCTT	NA	NA	C	C	C	C	CCTT	C	NA	C	C	C	CCTT	C	NA	C	NA	NA	C	C	CCTT	C	C
1A	45.6495	Scaffold5494512	2622	C/CT	C	CT	C	C	C	CT	C	C	C	C	C	C	CT	C	C	C	NA	C	CT	C	C	C	NA	NA	NA	C	CT	C	C
1A	45.6495	Scaffold5494512	2655	G/GT	G	GT	G	G	G	GT	G	G	G	G	G	G	GT	G	NA	G	NA	G	GT	G	G	G	G	NA	G	G	GT	NA	G
1A	45.6495	Scaffold5596625	2874	AT/A	A	A	A	A	A	A	A	A	A	A	A	A	A	A	A	A	A	A	A	A	A	AT	A	A	A	A	A	A	A
1A	45.6495	Scaffold5596625	4221	C/CT	CT	C	CT	CT	CT	C	CT	CT	CT	CT	CT	CT	CT	CT	CT	CT	CT	NA	C	CT	CT	C	CT	NA	NA	CT	NA	NA	CT
1A	45.6495	Scaffold5596625	5090	AC/A	AC	A	AC	AC	AC	A	AC	AC	AC	AC	AC	AC	AC	AC	AC	AC	NA	NA	A	NA	AC	AC	AC	AC	AC	NA	A	AC	AC
1A	45.6495	Scaffold5596625	5091	CT/C	C	C	C	C	C	C	C	C	C	C	C	C	C	C	C	C	NA	C	C	C	C	CT	C	C	C	C	C	C	C
1A	45.6495	Scaffold5596625	7872	TA/T	T	TA	T	T	T	TA	T	T	T	T	T	T	T	T	T	T	T	TA	NA	T	T	NA	NA	T	T	T	TA	T	T
1A	45.6495	Scaffold5714129	3357	C/CA	C	C	C	C	C	C	C	C	C	C	C	C	C	C	C	C	C	C	C	C	C	C	C	CA	C	C	C	CA	CA
1A	45.6495	Scaffold5891460	4173	AT/A	NA	NA	A	NA	NA	NA	AT	NA	NA	AT	A	NA	AT	A	NA	AT	NA	AT	AT	AT	AT	AT	AT	AT	A	AT	AT	AT	AT
1A	45.6495	Scaffold6125412	5971	GCAAA/G	GCAAA	G	GCAAA	GCAAA	NA	G	GCAAA	GCAAA	GCAAA	GCAAA	GCAAA	GCAAA	GCAAA	GCAAA	GCAAA	GCAAA	GCAAA	NA	NA	GCAAA	GCAAA	GCAAA	GCAAA	GCAAA	GCAAA	GCAAA	NA	GCAAA	GCAAA
1A	45.6495	Scaffold6131201	8453	G/GT	G	GT	G	G	G	G	G	G	G	G	G	G	G	G	G	G	G	G	NA	G	G	G	G	G	G	G	GT	G	G
1A	45.6495	Scaffold6513689	990	G/GT	GT	GT	GT	GT	GT	GT	NA	G	GT	GT	GT	GT	GT	NA	G	G	G	NA	GT	NA	NA	GT	NA	G	GT	GT	NA	GT	G
1A	45.6495	Scaffold6556000	12526	C/CA	CA	C	CA	CA	NA	NA	NA	CA	CA	CA	CA	CA	NA	CA	CA	CA	CA	CA	CA	CA	CA	C	NA	C	NA	NA	CA	NA	C
1A	45.6495	Scaffold6591872	7735	AT/A	A	A	AT	A	A	A	AT	AT	A	A	AT	AT	A	AT	AT	AT	NA	AT	A	NA	AT	NA	AT	A	AT	A	A	A	A
1A	45.6495	Scaffold6591872	7738	C/CA	CA	CA	C	CA	CA	CA	C	C	CA	CA	C	C	CA	C	C	C	NA	C	CA	NA	C	NA	C	CA	C	CA	CA	CA	CA
1A	45.6495	Scaffold6748900	5913	T/TG	NA	TG	T	T	T	NA	T	T	T	T	T	T	T	T	T	NA	NA	T	TG	T	NA	T	T	T	T	T	TG	NA	T
1A	46.787	Scaffold17236	15232	CT/C	C	CT	CT	CT	C	CT	CT	CT	CT	NA	CT	CT	CT	CT	CT	CT	CT	CT	NA	CT	CT	NA	CT	CT	C	CT	CT	CT	CT
1A	46.787	Scaffold17236	15264	TGATGCA/T	TGATGCA	TGATGCA	TGATGCA	TGATGCA	TGATGCA	TGATGCA	T	T	TGATGCA	TGATGCA	TGATGCA	TGATGCA	NA	TGATGCA	T	TGATGCA	NA	TGATGCA	TGATGCA	NA	T	NA	T	TGATGCA	TGATGCA	TGATGCA	TGATGCA	TGATGCA	TGATGCA
1A	46.787	Scaffold55772	26707	ATTTC/A	ATTTC	ATTTC	A	ATTTC	ATTTC	ATTTC	ATTTC	ATTTC	ATTTC	NA	NA	ATTTC	ATTTC	A	NA	ATTTC	ATTTC	ATTTC	NA	ATTTC	NA	NA	ATTTC	ATTTC	ATTTC	ATTTC	NA	ATTTC	ATTTC
1A	46.787	Scaffold55772	26712	CATTT/C	CATTT	CATTT	C	CATTT	CATTT	CATTT	CATTT	CATTT	CATTT	NA	NA	CATTT	CATTT	C	NA	CATTT	CATTT	CATTT	NA	CATTT	NA	NA	CATTT	CATTT	CATTT	CATTT	NA	CATTT	CATTT
1A	46.787	Scaffold56496	29574	AG/A	AG	A	AG	AG	AG	A	AG	AG	AG	AG	AG	AG	AG	AG	NA	AG	NA	NA	NA	NA	AG	AG	NA	AG	AG	NA	AG	AG	AG
1A	46.787	Scaffold56496	43181	GCGCGCCTGCCCGT/G	GCGCGCCTGCCCGT	GCGCGCCTGCCCGT	GCGCGCCTGCCCGT	G	GCGCGCCTGCCCGT	GCGCGCCTGCCCGT	GCGCGCCTGCCCGT	GCGCGCCTGCCCGT	G	NA	GCGCGCCTGCCCGT	GCGCGCCTGCCCGT	G	GCGCGCCTGCCCGT	GCGCGCCTGCCCGT	GCGCGCCTGCCCGT	NA	NA	GCGCGCCTGCCCGT	GCGCGCCTGCCCGT	GCGCGCCTGCCCGT	GCGCGCCTGCCCGT	NA	GCGCGCCTGCCCGT	NA	G	GCGCGCCTGCCCGT	G	GCGCGCCTGCCCGT
1A	46.787	Scaffold56496	48090	CA/C	C	CA	NA	CA	C	CA	CA	CA	NA	NA	CA	CA	CA	CA	CA	CA	NA	CA	NA	CA	CA	CA	CA	CA	C	CA	CA	CA	CA
1A	46.787	Scaffold85439	7597	G/GC	G	GC	G	G	G	G	NA	G	G	G	G	G	G	NA	G	G	NA	GC	GC	G	G	GC	G	G	G	G	GC	G	G
1A	46.787	Scaffold85439	18967	T/TC	T	TC	T	T	T	T	NA	T	T	T	T	T	T	T	T	T	T	TC	TC	T	T	TC	T	T	T	T	TC	T	T
1A	46.787	Scaffold139202	6986	GCCGCCA/G	NA	GCCGCCA	GCCGCCA	GCCGCCA	GCCGCCA	G	GCCGCCA	GCCGCCA	GCCGCCA	GCCGCCA	GCCGCCA	GCCGCCA	GCCGCCA	GCCGCCA	GCCGCCA	GCCGCCA	GCCGCCA	G	NA	NA	GCCGCCA	G	NA	GCCGCCA	NA	NA	G	NA	NA
1A	46.787	Scaffold159627	7998	A/AGAATTTATC	AGAATTTATC	AGAATTTATC	AGAATTTATC	AGAATTTATC	AGAATTTATC	AGAATTTATC	A	A	AGAATTTATC	AGAATTTATC	AGAATTTATC	AGAATTTATC	AGAATTTATC	AGAATTTATC	A	A	A	AGAATTTATC	AGAATTTATC	AGAATTTATC	A	A	A	AGAATTTATC	AGAATTTATC	A	AGAATTTATC	AGAATTTATC	AGAATTTATC
1A	46.787	Scaffold159627	8005	T/TGAA	TGAA	TGAA	TGAA	TGAA	TGAA	TGAA	T	T	TGAA	TGAA	TGAA	TGAA	TGAA	TGAA	T	T	T	TGAA	TGAA	TGAA	T	T	T	TGAA	TGAA	T	NA	TGAA	TGAA
1A	46.787	Scaffold186228	7569	ACT/A	ACT	A	ACT	ACT	ACT	NA	ACT	ACT	ACT	ACT	ACT	ACT	ACT	ACT	ACT	ACT	ACT	A	A	ACT	ACT	ACT	ACT	ACT	ACT	ACT	A	ACT	ACT
1A	46.787	Scaffold186228	10782	TCCTTGCTGCGA/T	T	TCCTTGCTGCGA	T	TCCTTGCTGCGA	T	T	TCCTTGCTGCGA	TCCTTGCTGCGA	TCCTTGCTGCGA	TCCTTGCTGCGA	T	T	TCCTTGCTGCGA	T	TCCTTGCTGCGA	TCCTTGCTGCGA	NA	NA	TCCTTGCTGCGA	T	TCCTTGCTGCGA	TCCTTGCTGCGA	TCCTTGCTGCGA	TCCTTGCTGCGA	T	TCCTTGCTGCGA	TCCTTGCTGCGA	TCCTTGCTGCGA	TCCTTGCTGCGA
1A	46.787	Scaffold186228	13402	AT/A	A	A	A	AT	A	A	AT	AT	AT	AT	A	A	AT	A	AT	AT	A	NA	NA	NA	AT	AT	AT	A	A	NA	A	AT	A
1A	46.787	Scaffold223758	20861	G/GGTTTC	G	G	G	G	G	G	GGTTTC	G	G	G	G	G	G	G	GGTTTC	G	G	G	G	NA	NA	G	G	G	NA	G	G	G	G
1A	46.787	Scaffold231842	11465	C/CT	C	CT	C	C	C	C	C	C	C	C	C	C	C	C	C	C	C	C	CT	C	C	C	C	C	C	C	CT	C	C
1A	46.787	Scaffold266007	33090	CA/C	CA	C	CA	CA	CA	C	CA	CA	CA	CA	CA	CA	NA	CA	CA	CA	CA	C	NA	CA	CA	C	CA	CA	CA	CA	C	CA	CA
1A	46.787	Scaffold316870	29080	T/TA	T	T	T	T	T	TA	T	T	T	T	T	T	T	T	T	T	T	T	T	T	T	T	T	T	T	T	T	T	T
1A	46.787	Scaffold337285	37373	T/TC	TC	T	T	TC	T	T	T	T	TC	T	T	T	TC	T	T	T	NA	T	T	TC	T	T	T	TC	T	T	T	TC	TC
1A	46.787	Scaffold424118	25271	TTC/T	TTC	T	TTC	NA	TTC	NA	TTC	TTC	TTC	TTC	TTC	TTC	TTC	TTC	TTC	TTC	NA	NA	NA	TTC	TTC	T	TTC	NA	TTC	NA	T	TTC	TTC
1A	46.787	Scaffold424118	25776	AC/A	AC	A	AC	AC	AC	AC	AC	AC	AC	AC	AC	AC	AC	NA	AC	AC	AC	A	NA	AC	AC	NA	AC	NA	AC	AC	A	AC	AC
1A	46.787	Scaffold424118	25849	CT/C	CT	CT	CT	CT	CT	C	CT	CT	CT	CT	CT	CT	CT	CT	CT	CT	CT	CT	NA	CT	CT	CT	CT	NA	CT	CT	CT	CT	CT
1A	46.787	Scaffold452789	4226	GGGA/G	G	NA	GGGA	GGGA	G	GGGA	GGGA	GGGA	GGGA	GGGA	G	NA	NA	GGGA	GGGA	GGGA	GGGA	GGGA	NA	G	GGGA	GGGA	GGGA	G	GGGA	NA	GGGA	GGGA	G
1A	46.787	Scaffold452789	6571	AT/A	A	A	AT	AT	A	AT	AT	AT	AT	AT	A	AT	AT	NA	AT	AT	AT	AT	AT	A	AT	AT	AT	A	AT	AT	AT	AT	A
1A	46.787	Scaffold570357	10974	CA/C	CA	CA	CA	CA	CA	CA	CA	CA	CA	CA	CA	CA	CA	CA	CA	CA	CA	C	C	CA	CA	CA	CA	CA	CA	CA	NA	CA	CA
1A	46.787	Scaffold570357	11501	CACGA/C	CACGA	CACGA	CACGA	CACGA	CACGA	CACGA	CACGA	CACGA	CACGA	CACGA	CACGA	CACGA	CACGA	CACGA	CACGA	CACGA	CACGA	C	C	CACGA	CACGA	CACGA	CACGA	CACGA	CACGA	CACGA	C	CACGA	CACGA
1A	46.787	Scaffold570357	18935	T/TTA	T	T	T	T	T	T	TTA	TTA	T	T	T	T	T	T	TTA	T	NA	NA	NA	T	NA	T	TTA	T	T	TTA	T	T	T
1A	46.787	Scaffold679229	13618	T/TA	T	T	T	T	T	TA	T	T	T	T	T	NA	T	T	T	NA	T	T	T	T	T	TA	T	NA	T	T	T	T	T
1A	46.787	Scaffold722738	38603	G/GT	G	G	G	G	GT	GT	G	G	G	G	G	G	G	G	G	G	NA	NA	NA	G	G	GT	G	G	NA	NA	G	NA	NA
1A	46.787	Scaffold807387	52763	AC/A	NA	AC	A	A	A	A	AC	AC	NA	A	A	A	A	NA	AC	AC	NA	NA	NA	NA	AC	AC	AC	AC	A	A	AC	A	AC
1A	46.787	Scaffold854122	15665	C/CT	C	C	NA	C	C	CT	C	C	C	C	C	C	C	NA	C	NA	C	CT	NA	C	C	CT	NA	C	C	C	CT	C	NA
1A	46.787	Scaffold923161	14891	G/GT	G	G	G	G	G	GT	G	G	G	G	G	G	G	G	G	G	G	NA	G	G	G	GT	G	G	G	NA	G	G	G
1A	46.787	Scaffold985324	6454	CT/C	CT	CT	CT	CT	CT	CT	CT	CT	CT	CT	CT	CT	CT	CT	CT	CT	CT	CT	CT	CT	CT	CT	CT	CT	CT	CT	C	CT	CT
1A	46.787	Scaffold985324	7896	GA/G	G	G	G	NA	G	G	GA	GA	GA	GA	G	NA	GA	G	GA	GA	NA	NA	G	GA	GA	GA	GA	GA	G	GA	G	GA	GA
1A	46.787	Scaffold985324	7949	C/CCTCT	C	CCTCT	C	C	NA	C	C	C	C	C	C	C	C	C	C	C	C	CCTCT	CCTCT	C	C	C	C	C	C	C	C	C	C
1A	46.787	Scaffold1069800	13754	A/ACTGTGGT	A	A	A	A	A	A	A	A	A	A	A	A	A	A	A	A	A	A	ACTGTGGT	A	A	A	A	A	A	A	ACTGTGGT	A	A
1A	46.787	Scaffold1069800	14225	TC/T	TC	TC	TC	TC	TC	TC	TC	TC	TC	TC	TC	TC	TC	TC	TC	TC	TC	TC	T	TC	TC	TC	TC	TC	TC	TC	T	TC	TC
1A	46.787	Scaffold1101556	18861	CA/C	CA	CA	CA	CA	CA	C	CA	CA	CA	CA	CA	CA	NA	NA	NA	CA	CA	CA	NA	CA	CA	CA	CA	CA	CA	NA	C	CA	CA
1A	46.787	Scaffold1367901	1194	G/GGA	GGA	NA	GGA	GGA	GGA	GGA	G	G	NA	NA	GGA	GGA	GGA	GGA	NA	G	NA	GGA	GGA	GGA	G	G	NA	NA	GGA	GGA	GGA	NA	NA
1A	46.787	Scaffold1367901	1499	G/GT	GT	G	G	GT	G	G	G	G	GT	GT	G	G	NA	G	G	G	NA	G	G	GT	NA	G	NA	NA	G	GT	NA	GT	NA
1A	46.787	Scaffold1367901	1640	A/AG	A	AG	A	A	A	A	A	A	A	A	A	A	A	A	A	A	A	NA	A	A	A	A	A	A	A	A	A	A	A
1A	46.787	Scaffold1367901	3305	GT/G	G	NA	G	G	G	G	GT	GT	G	G	G	G	G	G	GT	GT	GT	G	G	G	GT	GT	GT	GT	G	G	G	G	GT
1A	46.787	Scaffold1367901	4281	CA/C	CA	CA	CA	CA	CA	CA	CA	CA	CA	CA	CA	CA	CA	NA	CA	CA	CA	CA	C	CA	CA	CA	CA	CA	CA	CA	C	CA	CA
1A	46.787	Scaffold1367901	4429	TG/T	T	NA	T	T	NA	T	TG	TG	NA	NA	T	T	T	T	TG	TG	TG	T	T	T	TG	TG	NA	TG	T	T	T	T	TG
1A	46.787	Scaffold1367901	5720	T/TA	T	TA	T	T	T	T	T	T	T	T	T	T	T	T	T	T	T	T	T	T	T	T	T	T	T	T	T	T	T
1A	46.787	Scaffold1368123	17017	TTG/T	TTG	T	TTG	TTG	TTG	TTG	TTG	TTG	TTG	TTG	TTG	TTG	TTG	TTG	TTG	NA	TTG	TTG	T	TTG	TTG	TTG	TTG	TTG	TTG	TTG	T	TTG	TTG
1A	46.787	Scaffold1455375	6475	C/CT	C	CT	C	C	C	C	C	C	C	C	CT	C	C	C	C	C	NA	CT	CT	C	NA	NA	C	C	CT	C	NA	C	C
1A	46.787	Scaffold1455375	7028	GTCC/G	GTCC	G	GTCC	GTCC	GTCC	NA	GTCC	GTCC	GTCC	GTCC	GTCC	GTCC	GTCC	GTCC	GTCC	GTCC	GTCC	G	G	GTCC	GTCC	G	GTCC	GTCC	GTCC	GTCC	G	GTCC	GTCC
1A	46.787	Scaffold1455375	13232	C/CA	NA	CA	C	NA	C	NA	C	C	CA	C	C	C	NA	C	C	CA	C	NA	CA	C	C	CA	C	NA	C	C	NA	C	C
1A	46.787	Scaffold1752631	8680	GA/G	NA	G	NA	GA	G	G	GA	GA	GA	GA	GA	NA	GA	NA	GA	GA	GA	NA	NA	GA	NA	GA	GA	GA	G	GA	G	GA	GA
1A	46.787	Scaffold1752631	8779	GCTATTCTAACCCC/G	GCTATTCTAACCCC	GCTATTCTAACCCC	GCTATTCTAACCCC	GCTATTCTAACCCC	GCTATTCTAACCCC	G	GCTATTCTAACCCC	GCTATTCTAACCCC	GCTATTCTAACCCC	GCTATTCTAACCCC	G	GCTATTCTAACCCC	GCTATTCTAACCCC	GCTATTCTAACCCC	GCTATTCTAACCCC	GCTATTCTAACCCC	GCTATTCTAACCCC	GCTATTCTAACCCC	GCTATTCTAACCCC	GCTATTCTAACCCC	GCTATTCTAACCCC	GCTATTCTAACCCC	GCTATTCTAACCCC	GCTATTCTAACCCC	GCTATTCTAACCCC	GCTATTCTAACCCC	GCTATTCTAACCCC	GCTATTCTAACCCC	GCTATTCTAACCCC
1A	46.787	Scaffold1752631	11237	C/CG	CG	NA	NA	C	CG	CG	C	C	C	C	CG	CG	C	CG	C	C	C	NA	CG	C	C	C	C	C	CG	NA	CG	C	C
1A	46.787	Scaffold1801220	3873	TG/T	TG	TG	TG	T	TG	TG	TG	TG	NA	TG	TG	TG	T	TG	TG	TG	NA	TG	NA	TG	TG	NA	TG	TG	TG	TG	TG	T	TG
1A	46.787	Scaffold1855373	32939	CT/C	CT	C	CT	NA	CT	C	CT	CT	CT	NA	CT	CT	CT	CT	CT	CT	NA	NA	C	CT	CT	C	CT	CT	CT	CT	C	CT	CT
1A	46.787	Scaffold1884120	3225	AC/A	AC	NA	A	A	AC	NA	AC	AC	A	A	A	A	A	A	AC	AC	AC	A	NA	A	AC	A	AC	AC	AC	A	AC	A	AC
1A	46.787	Scaffold1884120	3244	A/AAC	A	NA	AAC	AAC	A	NA	A	A	AAC	AAC	AAC	AAC	AAC	AAC	A	A	A	A	A	AAC	A	NA	A	A	A	AAC	A	AAC	A
1A	46.787	Scaffold1978223	27861	T/TTTG	T	T	T	T	T	TTTG	T	T	T	T	T	T	NA	T	T	TTTG	NA	NA	NA	T	TTTG	T	TTTG	T	T	T	T	T	TTTG
1A	46.787	Scaffold1978223	29267	AC/A	AC	AC	AC	AC	NA	A	AC	AC	NA	AC	AC	AC	A	AC	AC	A	NA	NA	NA	AC	A	AC	A	AC	AC	AC	AC	AC	NA
1A	46.787	Scaffold1983629	6417	CT/C	C	C	CT	CT	C	CT	CT	CT	CT	CT	C	NA	NA	CT	CT	CT	NA	CT	CT	NA	CT	CT	CT	C	CT	CT	NA	CT	C
1A	46.787	Scaffold1983629	6549	TA/T	T	T	TA	TA	T	TA	TA	TA	NA	TA	T	NA	TA	NA	TA	TA	NA	TA	NA	T	TA	TA	TA	T	TA	TA	TA	TA	T
1A	46.787	Scaffold2588934	4893	CAGCCATGTGT/C	C	CAGCCATGTGT	C	CAGCCATGTGT	CAGCCATGTGT	C	CAGCCATGTGT	CAGCCATGTGT	CAGCCATGTGT	CAGCCATGTGT	C	C	CAGCCATGTGT	NA	CAGCCATGTGT	CAGCCATGTGT	CAGCCATGTGT	NA	CAGCCATGTGT	CAGCCATGTGT	CAGCCATGTGT	CAGCCATGTGT	CAGCCATGTGT	CAGCCATGTGT	C	CAGCCATGTGT	CAGCCATGTGT	CAGCCATGTGT	CAGCCATGTGT
1A	46.787	Scaffold2588934	5432	AC/A	AC	AC	AC	AC	AC	AC	AC	AC	AC	AC	AC	AC	AC	AC	AC	AC	AC	AC	AC	AC	AC	AC	AC	AC	AC	AC	A	AC	AC
1A	46.787	Scaffold2588934	5874	TC/T	TC	T	TC	TC	TC	TC	TC	TC	TC	TC	TC	TC	TC	TC	TC	TC	TC	NA	T	TC	TC	TC	TC	TC	TC	TC	T	TC	TC
1A	46.787	Scaffold2676498	19479	A/AT	A	A	A	A	A	A	A	A	A	A	AT	AT	A	A	NA	A	A	NA	A	A	A	A	A	A	AT	A	A	A	A
1A	46.787	Scaffold2866489	2629	AT/A	A	A	NA	AT	A	A	AT	AT	AT	AT	A	A	AT	A	AT	AT	A	A	A	A	AT	AT	AT	AT	A	AT	A	AT	AT
1A	46.787	Scaffold2949799	9025	AAG/A	NA	A	AAG	AAG	AAG	AAG	AAG	AAG	AAG	AAG	AAG	AAG	AAG	AAG	AAG	NA	NA	NA	NA	AAG	AAG	NA	NA	AAG	AAG	AAG	A	AAG	AAG
1A	46.787	Scaffold3129970	13400	A/AG	A	AG	A	A	A	AG	A	A	NA	A	A	A	A	NA	NA	A	NA	AG	AG	A	NA	NA	NA	A	NA	A	NA	A	A
1A	46.787	Scaffold3269359	11006	TTC/T	TTC	TTC	T	TTC	TTC	TTC	T	T	TTC	TTC	TTC	T	TTC	T	T	TTC	T	NA	TTC	TTC	NA	T	T	TTC	TTC	TTC	TTC	TTC	TTC
1A	46.787	Scaffold3337687	4282	C/CGT	C	C	C	NA	C	CGT	C	C	C	C	CGT	NA	C	C	NA	C	C	NA	NA	C	NA	C	C	C	C	C	C	C	C
1A	46.787	Scaffold3337687	4347	ATG/A	A	A	A	ATG	NA	A	ATG	ATG	NA	ATG	A	A	ATG	NA	A	ATG	ATG	NA	NA	ATG	ATG	ATG	ATG	ATG	NA	ATG	A	ATG	ATG
1A	46.787	Scaffold3337687	4409	C/CGT	NA	CGT	CGT	C	NA	C	C	C	NA	C	C	NA	C	NA	NA	CGT	C	NA	NA	C	C	C	C	C	NA	C	CGT	C	C
1A	46.787	Scaffold3337687	4445	CGT/C	C	C	C	NA	C	C	CGT	CGT	NA	CGT	C	C	CGT	NA	CGT	NA	CGT	NA	NA	NA	NA	CGT	NA	CGT	C	NA	C	CGT	CGT
1A	46.787	Scaffold3491281	7071	GA/G	GA	G	GA	GA	GA	GA	GA	GA	GA	GA	GA	GA	GA	GA	GA	GA	GA	G	G	GA	GA	G	GA	GA	GA	GA	G	GA	GA
1A	46.787	Scaffold3491281	8289	A/ATT	A	ATT	A	A	A	A	A	A	A	A	A	A	A	A	A	A	A	ATT	ATT	A	A	ATT	A	A	A	NA	ATT	A	A
1A	46.787	Scaffold3710429	9408	AC/A	A	A	A	NA	NA	A	NA	NA	AC	AC	A	A	AC	A	AC	AC	NA	NA	NA	A	NA	AC	NA	AC	A	AC	A	AC	AC
1A	46.787	Scaffold3832892	19295	TGCCG/T	TGCCG	TGCCG	TGCCG	TGCCG	TGCCG	T	TGCCG	TGCCG	TGCCG	TGCCG	T	TGCCG	TGCCG	TGCCG	TGCCG	TGCCG	TGCCG	TGCCG	TGCCG	TGCCG	NA	TGCCG	TGCCG	TGCCG	TGCCG	TGCCG	TGCCG	TGCCG	TGCCG
1A	46.787	Scaffold3852207	9151	TA/T	TA	TA	T	T	TA	T	NA	TA	NA	T	TA	T	T	T	NA	NA	TA	T	NA	T	TA	TA	TA	TA	T	NA	T	T	NA
1A	46.787	Scaffold3852207	9748	A/AT	AT	AT	AT	AT	AT	AT	A	A	AT	AT	AT	AT	AT	AT	A	A	AT	AT	AT	AT	A	A	A	AT	AT	A	AT	AT	AT
1A	46.787	Scaffold3919564	10171	TA/T	TA	T	TA	TA	TA	T	TA	TA	NA	TA	TA	TA	TA	TA	NA	TA	NA	NA	NA	TA	TA	T	TA	TA	TA	TA	T	TA	TA
1A	46.787	Scaffold4283510	3774	ATG/A	NA	NA	ATG	ATG	ATG	ATG	ATG	ATG	ATG	ATG	ATG	ATG	ATG	ATG	ATG	ATG	ATG	A	NA	ATG	ATG	ATG	ATG	ATG	ATG	ATG	A	ATG	ATG
1A	46.787	Scaffold4338778	7467	TTGTCCTCC/T	TTGTCCTCC	NA	TTGTCCTCC	TTGTCCTCC	TTGTCCTCC	TTGTCCTCC	TTGTCCTCC	TTGTCCTCC	TTGTCCTCC	TTGTCCTCC	TTGTCCTCC	TTGTCCTCC	TTGTCCTCC	TTGTCCTCC	TTGTCCTCC	TTGTCCTCC	TTGTCCTCC	T	NA	NA	TTGTCCTCC	T	TTGTCCTCC	TTGTCCTCC	TTGTCCTCC	TTGTCCTCC	NA	TTGTCCTCC	TTGTCCTCC
1A	46.787	Scaffold4338778	8318	GA/G	GA	G	GA	NA	GA	GA	GA	GA	NA	GA	GA	GA	GA	GA	GA	NA	NA	NA	NA	GA	GA	G	GA	GA	GA	GA	G	GA	GA
1A	46.787	Scaffold4338778	8443	A/AG	A	AG	A	A	A	NA	A	A	A	A	A	NA	A	A	NA	A	NA	NA	AG	A	NA	AG	NA	A	A	A	AG	A	A
1A	46.787	Scaffold5534869	3044	A/AG	AG	AG	AG	AG	AG	AG	AG	AG	AG	AG	AG	AG	AG	AG	AG	A	AG	AG	AG	AG	AG	AG	AG	A	AG	AG	A	AG	A
1A	46.787	Scaffold5534869	3589	C/CT	CT	CT	CT	CT	CT	CT	CT	CT	CT	NA	CT	CT	CT	CT	CT	C	CT	CT	CT	CT	CT	CT	CT	C	CT	CT	NA	NA	C
1A	46.787	Scaffold5959975	3875	C/CT	NA	C	C	C	C	C	CT	CT	C	C	C	C	C	C	CT	C	CT	C	C	C	CT	C	CT	C	C	C	CT	C	C
1A	46.787	Scaffold5959975	5170	GGGAGAGGCC/G	GGGAGAGGCC	G	GGGAGAGGCC	GGGAGAGGCC	GGGAGAGGCC	G	G	G	GGGAGAGGCC	GGGAGAGGCC	GGGAGAGGCC	GGGAGAGGCC	GGGAGAGGCC	GGGAGAGGCC	G	GGGAGAGGCC	G	GGGAGAGGCC	GGGAGAGGCC	GGGAGAGGCC	G	GGGAGAGGCC	G	GGGAGAGGCC	GGGAGAGGCC	GGGAGAGGCC	G	GGGAGAGGCC	NA
1A	46.787	Scaffold6404121	643	AT/A	A	A	AT	AT	A	AT	AT	AT	AT	AT	A	AT	AT	AT	AT	AT	AT	AT	AT	A	AT	AT	AT	NA	AT	AT	AT	AT	A
1A	46.787	Scaffold6653278	8120	AT/A	A	A	A	AT	NA	AT	AT	AT	A	A	AT	NA	NA	NA	NA	AT	AT	A	A	A	AT	A	AT	A	A	AT	A	A	A
1A	47.924	Scaffold705499	7741	C/CCTGGATCATAG	C	NA	C	C	C	CCTGGATCATAG	C	C	C	C	CCTGGATCATAG	CCTGGATCATAG	C	NA	NA	NA	C	NA	NA	C	NA	C	NA	C	C	C	CCTGGATCATAG	C	C
1A	47.924	Scaffold923718	7086	A/AG	A	A	A	A	A	AG	A	A	A	A	A	A	A	A	A	A	A	A	AG	A	A	A	A	A	A	A	AG	A	A
1A	47.924	Scaffold1060014	22400	A/ACCAGAC	A	A	ACCAGAC	A	ACCAGAC	NA	A	A	A	A	A	A	A	A	A	A	A	NA	A	A	A	A	A	A	A	A	A	A	A
1A	47.924	Scaffold1431217	7727	G/GA	G	G	G	G	G	G	G	G	G	G	G	G	G	G	G	G	G	G	GA	G	GA	G	G	G	G	G	G	G	G
1A	47.924	Scaffold1661279	3089	C/CT	C	C	NA	C	C	NA	CT	NA	C	C	C	C	C	C	CT	NA	NA	C	C	C	CT	C	C	C	C	NA	C	C	C
1A	47.924	Scaffold1661279	8385	G/GA	GA	GA	GA	G	GA	GA	G	G	G	G	GA	GA	G	GA	G	G	NA	NA	GA	G	G	G	G	G	GA	G	G	G	G
1A	47.924	Scaffold1661279	8521	AG/A	AG	A	AG	AG	AG	A	AG	AG	AG	AG	A	NA	AG	A	AG	AG	AG	AG	A	AG	AG	AG	AG	AG	AG	AG	AG	AG	AG
1A	47.924	Scaffold2068309	12355	C/CAAA	C	C	C	C	C	CAAA	C	C	C	C	C	C	C	C	C	CAAA	C	NA	CAAA	C	C	C	C	C	NA	C	NA	C	C
1A	47.924	Scaffold2068309	17011	AC/A	AC	AC	AC	AC	AC	AC	AC	AC	AC	AC	AC	AC	AC	AC	AC	A	AC	AC	NA	AC	AC	AC	AC	AC	AC	AC	A	AC	AC
1A	47.924	Scaffold3756244	5745	T/TCTTGTAGCAGCCC	NA	TCTTGTAGCAGCCC	TCTTGTAGCAGCCC	T	NA	T	T	T	T	NA	TCTTGTAGCAGCCC	NA	T	TCTTGTAGCAGCCC	T	T	T	TCTTGTAGCAGCCC	NA	T	T	T	T	T	NA	T	TCTTGTAGCAGCCC	T	T
1A	47.924	Scaffold3756244	5798	GATACATGTAC/G	GATACATGTAC	GATACATGTAC	GATACATGTAC	GATACATGTAC	GATACATGTAC	NA	GATACATGTAC	GATACATGTAC	GATACATGTAC	GATACATGTAC	GATACATGTAC	GATACATGTAC	GATACATGTAC	GATACATGTAC	GATACATGTAC	GATACATGTAC	GATACATGTAC	GATACATGTAC	GATACATGTAC	GATACATGTAC	GATACATGTAC	GATACATGTAC	GATACATGTAC	GATACATGTAC	GATACATGTAC	GATACATGTAC	G	GATACATGTAC	GATACATGTAC
1A	49.061	Scaffold28354	15302	TG/T	T	T	NA	TG	T	T	T	TG	TG	NA	T	T	TG	T	TG	NA	NA	T	T	TG	TG	T	NA	NA	T	NA	TG	TG	TG
1A	49.061	Scaffold28354	19975	TC/T	NA	TC	T	TC	TC	NA	T	TC	TC	NA	T	NA	TC	T	TC	TC	TC	NA	T	TC	TC	T	TC	TC	NA	TC	TC	TC	TC
1A	49.061	Scaffold67557	1347	ATG/A	ATG	ATG	ATG	A	ATG	ATG	ATG	A	NA	ATG	ATG	ATG	A	ATG	ATG	ATG	ATG	ATG	NA	ATG	NA	ATG	A	A	ATG	ATG	ATG	A	A
1A	49.061	Scaffold67557	2031	C/CA	NA	C	C	CA	C	C	NA	CA	CA	C	C	C	CA	C	C	C	NA	C	NA	NA	C	NA	CA	CA	C	C	C	CA	CA
1A	49.061	Scaffold67557	41017	AG/A	A	A	NA	AG	A	A	A	AG	AG	A	AG	AG	NA	AG	A	AG	AG	NA	AG	AG	AG	NA	AG	AG	AG	A	AG	AG	AG
1A	49.061	Scaffold218176	20810	T/TC	TC	NA	TC	NA	TC	TC	TC	NA	NA	T	T	T	TC	TC	TC	T	NA	TC	NA	T	TC	NA	T	TC	T	T	TC	TC	NA
1A	49.061	Scaffold218176	20818	TA/T	T	NA	T	TA	TA	NA	NA	TA	NA	TA	TA	TA	TA	T	TA	TA	TA	T	NA	TA	TA	TA	TA	TA	TA	TA	TA	TA	TA
1A	49.061	Scaffold259690	7604	A/AT	A	A	A	A	A	A	A	A	A	A	AT	AT	A	A	A	A	A	NA	NA	A	A	A	A	A	AT	A	A	A	A
1A	49.061	Scaffold259690	7645	T/TG	T	NA	T	TG	T	T	T	TG	TG	T	TG	TG	TG	T	TG	T	TG	NA	T	NA	TG	T	TG	TG	TG	T	TG	NA	TG
1A	49.061	Scaffold259690	8757	CAACA/C	CAACA	CAACA	CAACA	NA	CAACA	CAACA	CAACA	C	C	CAACA	CAACA	CAACA	NA	CAACA	C	NA	CAACA	NA	CAACA	CAACA	CAACA	CAACA	C	C	CAACA	CAACA	C	C	C
1A	49.061	Scaffold259690	16350	GGAA/G	GGAA	GGAA	GGAA	G	GGAA	GGAA	GGAA	G	NA	GGAA	G	G	G	GGAA	NA	GGAA	GGAA	GGAA	NA	GGAA	G	GGAA	NA	NA	G	GGAA	NA	NA	G
1A	49.061	Scaffold259690	17219	C/CG	CG	NA	CG	NA	NA	CG	NA	CG	CG	C	C	C	NA	NA	CG	C	C	NA	NA	C	CG	C	CG	CG	C	C	CG	CG	CG
1A	49.061	Scaffold277592	6053	TGCAGA/T	TGCAGA	TGCAGA	TGCAGA	TGCAGA	TGCAGA	T	TGCAGA	TGCAGA	TGCAGA	TGCAGA	TGCAGA	TGCAGA	TGCAGA	TGCAGA	TGCAGA	TGCAGA	TGCAGA	TGCAGA	TGCAGA	TGCAGA	TGCAGA	TGCAGA	TGCAGA	TGCAGA	TGCAGA	TGCAGA	T	TGCAGA	TGCAGA
1A	49.061	Scaffold277592	15186	TCTATCG/T	T	NA	TCTATCG	NA	T	T	NA	NA	T	NA	T	NA	T	NA	T	NA	T	NA	T	T	NA	T	T	NA	NA	T	T	NA	T
1A	49.061	Scaffold327481	12606	A/AC	AC	AC	AC	AC	AC	AC	AC	AC	AC	AC	AC	AC	AC	AC	AC	A	AC	NA	AC	AC	AC	NA	NA	AC	AC	AC	AC	NA	AC
1A	49.061	Scaffold327481	15266	TC/T	TC	TC	T	TC	TC	TC	T	TC	TC	TC	T	NA	TC	T	TC	TC	TC	TC	NA	TC	TC	T	TC	NA	T	TC	TC	TC	TC
1A	49.061	Scaffold327481	15633	C/CT	C	C	C	CT	C	C	C	NA	CT	CT	C	C	CT	C	C	C	C	C	C	C	C	NA	CT	CT	C	CT	C	CT	CT
1A	49.061	Scaffold327481	16731	GAC/G	G	G	G	G	G	G	G	G	G	G	G	G	G	G	G	GAC	G	G	G	G	G	G	G	NA	G	G	G	G	G
1A	49.061	Scaffold327481	17091	C/CA	CA	CA	CA	CA	CA	CA	CA	CA	CA	CA	CA	CA	CA	NA	CA	C	CA	CA	CA	CA	CA	CA	CA	CA	CA	CA	CA	CA	CA
1A	49.061	Scaffold327481	17194	C/CGTA	CGTA	CGTA	CGTA	CGTA	CGTA	CGTA	CGTA	CGTA	CGTA	CGTA	CGTA	CGTA	CGTA	CGTA	CGTA	C	CGTA	CGTA	NA	CGTA	CGTA	CGTA	CGTA	CGTA	CGTA	CGTA	CGTA	CGTA	CGTA
1A	49.061	Scaffold377532	4352	A/AG	A	A	A	AG	A	A	A	AG	AG	A	A	A	AG	A	A	A	A	A	A	A	A	A	AG	AG	A	A	A	AG	AG
1A	49.061	Scaffold377532	4396	CGA/C	CGA	CGA	CGA	C	CGA	CGA	CGA	C	C	CGA	CGA	CGA	C	CGA	CGA	CGA	CGA	CGA	CGA	CGA	CGA	CGA	C	C	CGA	CGA	CGA	C	C
1A	49.061	Scaffold377532	5884	CA/C	C	C	C	C	C	C	C	C	C	C	CA	CA	C	CA	C	NA	CA	C	C	CA	C	C	C	C	CA	C	CA	C	C
1A	49.061	Scaffold377532	15637	CCA/C	CCA	CCA	CCA	CCA	CCA	CCA	CCA	CCA	CCA	CCA	C	C	CCA	C	CCA	CCA	C	CCA	NA	NA	CCA	NA	CCA	CCA	C	CCA	CCA	CCA	CCA
1A	49.061	Scaffold377532	15726	T/TC	T	T	T	TC	T	T	T	TC	TC	T	T	T	TC	NA	T	T	T	NA	NA	NA	NA	T	TC	TC	T	T	T	TC	TC
1A	49.061	Scaffold498226	11944	C/CA	C	C	C	C	C	C	C	C	C	C	CA	CA	C	C	C	C	C	C	CA	C	C	C	C	C	C	C	C	C	C
1A	49.061	Scaffold751409	13644	CT/C	CT	CT	CT	CT	CT	NA	CT	NA	CT	CT	NA	C	CT	CT	CT	CT	CT	NA	NA	CT	NA	CT	CT	CT	C	CT	CT	CT	CT
1A	49.061	Scaffold751409	24520	CG/C	CG	CG	CG	C	CG	CG	CG	C	C	CG	CG	CG	C	CG	C	CG	NA	NA	CG	CG	C	NA	C	C	CG	CG	C	C	C
1A	49.061	Scaffold855829	11811	GGTGT/G	G	NA	NA	G	NA	G	NA	G	NA	G	GGTGT	G	NA	G	G	GGTGT	NA	NA	NA	GGTGT	G	GGTGT	G	G	G	NA	NA	G	G
1A	49.061	Scaffold855829	16946	C/CA	NA	CA	CA	C	NA	C	NA	NA	C	C	C	NA	C	CA	C	C	C	CA	C	C	C	C	C	C	C	C	C	C	C
1A	49.061	Scaffold855829	16997	C/CT	NA	CT	CT	C	NA	C	CT	C	C	C	C	C	C	CT	C	C	C	CT	C	C	C	C	C	C	C	NA	NA	C	C
1A	49.061	Scaffold868671	17511	C/CA	CA	NA	CA	C	CA	CA	CA	C	C	CA	C	C	C	C	CA	C	C	CA	C	C	C	CA	C	C	C	CA	C	C	C
1A	49.061	Scaffold868671	19396	A/AC	A	A	A	A	A	A	A	A	A	A	A	A	A	A	A	A	A	A	A	A	AC	A	A	A	A	A	A	A	A
1A	49.061	Scaffold868671	19560	CG/C	C	C	C	C	C	C	C	C	NA	C	CG	CG	C	CG	C	CG	CG	C	CG	CG	CG	C	C	C	CG	NA	CG	C	C
1A	49.061	Scaffold961008	16978	C/CGCACA	CGCACA	CGCACA	CGCACA	CGCACA	CGCACA	CGCACA	NA	CGCACA	CGCACA	CGCACA	CGCACA	CGCACA	CGCACA	CGCACA	CGCACA	NA	NA	CGCACA	NA	CGCACA	CGCACA	NA	CGCACA	NA	CGCACA	C	CGCACA	CGCACA	NA
1A	49.061	Scaffold961008	17030	TC/T	NA	TC	TC	T	TC	TC	TC	NA	T	NA	T	NA	T	TC	T	NA	NA	NA	TC	TC	TC	NA	T	NA	T	TC	T	NA	NA
1A	49.061	Scaffold961008	17424	T/TGAGA	TGAGA	TGAGA	TGAGA	TGAGA	NA	TGAGA	TGAGA	NA	TGAGA	TGAGA	TGAGA	TGAGA	TGAGA	NA	TGAGA	T	NA	TGAGA	TGAGA	T	TGAGA	T	TGAGA	NA	T	T	TGAGA	NA	NA
1A	49.061	Scaffold961008	17442	A/AGAGAGAGA	AGAGAGAGA	AGAGAGAGA	AGAGAGAGA	AGAGAGAGA	AGAGAGAGA	AGAGAGAGA	AGAGAGAGA	NA	AGAGAGAGA	AGAGAGAGA	NA	NA	AGAGAGAGA	NA	AGAGAGAGA	A	NA	AGAGAGAGA	AGAGAGAGA	A	AGAGAGAGA	A	AGAGAGAGA	NA	NA	A	AGAGAGAGA	NA	NA
1A	49.061	Scaffold961008	19141	CGCCCGTGCTCG/C	CGCCCGTGCTCG	CGCCCGTGCTCG	CGCCCGTGCTCG	C	CGCCCGTGCTCG	CGCCCGTGCTCG	CGCCCGTGCTCG	NA	C	NA	CGCCCGTGCTCG	CGCCCGTGCTCG	C	CGCCCGTGCTCG	NA	CGCCCGTGCTCG	CGCCCGTGCTCG	NA	CGCCCGTGCTCG	CGCCCGTGCTCG	C	NA	C	NA	CGCCCGTGCTCG	CGCCCGTGCTCG	C	C	CGCCCGTGCTCG
1A	49.061	Scaffold1101534	4591	G/GC	GC	GC	GC	GC	GC	GC	GC	GC	GC	G	GC	GC	GC	GC	GC	G	GC	GC	GC	GC	GC	G	GC	GC	GC	G	GC	GC	GC
1A	49.061	Scaffold1101534	4672	G/GGCGTGGC	G	G	G	G	G	G	G	NA	G	G	GGCGTGGC	NA	G	G	G	G	G	G	G	G	NA	G	G	G	GGCGTGGC	G	G	G	G
1A	49.061	Scaffold1101534	4973	ACG/A	ACG	ACG	NA	ACG	ACG	ACG	ACG	ACG	ACG	ACG	A	A	ACG	ACG	ACG	ACG	ACG	ACG	ACG	ACG	ACG	ACG	ACG	ACG	A	ACG	ACG	ACG	ACG
1A	49.061	Scaffold1101534	6192	GCCA/G	NA	G	G	GCCA	G	G	G	GCCA	GCCA	GCCA	GCCA	GCCA	GCCA	NA	GCCA	NA	GCCA	G	NA	GCCA	GCCA	GCCA	GCCA	GCCA	GCCA	GCCA	GCCA	GCCA	GCCA
1A	49.061	Scaffold1101534	6337	T/TAA	T	T	T	NA	T	T	T	TAA	NA	T	NA	T	TAA	T	TAA	T	T	NA	T	NA	TAA	T	TAA	TAA	T	T	NA	TAA	TAA
1A	49.061	Scaffold1101534	6635	GCATT/G	G	G	G	GCATT	G	G	G	GCATT	GCATT	GCATT	NA	NA	GCATT	G	GCATT	GCATT	NA	G	G	NA	GCATT	GCATT	NA	GCATT	G	GCATT	GCATT	GCATT	GCATT
1A	49.061	Scaffold1101534	6639	TA/T	T	T	T	TA	T	T	T	TA	TA	TA	NA	NA	TA	T	TA	TA	NA	T	T	NA	TA	TA	NA	TA	T	TA	TA	TA	TA
1A	49.061	Scaffold1101534	6643	GCAGCCTC/G	G	G	G	GCAGCCTC	G	G	G	GCAGCCTC	GCAGCCTC	GCAGCCTC	NA	NA	GCAGCCTC	NA	GCAGCCTC	GCAGCCTC	NA	G	G	GCAGCCTC	GCAGCCTC	GCAGCCTC	NA	GCAGCCTC	GCAGCCTC	GCAGCCTC	GCAGCCTC	GCAGCCTC	GCAGCCTC
1A	49.061	Scaffold1101534	6982	A/AC	AC	AC	AC	AC	AC	AC	AC	NA	AC	A	AC	AC	AC	AC	AC	A	NA	AC	AC	AC	AC	A	AC	AC	AC	A	AC	AC	AC
1A	49.061	Scaffold1101534	7201	G/GC	GC	GC	GC	G	GC	GC	GC	G	G	G	G	G	G	GC	G	G	NA	GC	GC	G	G	G	G	G	G	G	G	G	G
1A	49.061	Scaffold1101534	7203	G/GA	GA	GA	GA	G	GA	GA	GA	G	G	G	G	G	G	GA	G	G	NA	GA	GA	G	G	G	G	G	G	G	G	G	G
1A	49.061	Scaffold1101534	7204	G/GA	GA	GA	GA	G	GA	GA	GA	G	G	G	G	G	G	GA	G	G	NA	GA	GA	G	G	G	G	G	G	G	G	G	G
1A	49.061	Scaffold1101534	7602	GGA/G	GGA	GGA	NA	GGA	GGA	GGA	GGA	GGA	GGA	GGA	G	G	GGA	GGA	GGA	GGA	GGA	GGA	NA	GGA	GGA	GGA	GGA	GGA	G	NA	GGA	GGA	GGA
[truncated: 2,283 more rows]
