# Supplementary material for: The genetic architecture of genome‐wide recombination rate variation in allopolyploid wheat revealed by nested association mapping
Source: Plant J. 2018 Jul 19;95(6):1039–54. doi: 10.1111/tpj.14009 (PMC6174997; doi:10.1111/tpj.14009)
Supplement: Supplementary file 5 [file TPJ-95-1039-s005.xlsx]

## Sheet: TableS4.TPJ-00363-2018.R1_Axiom
Table S4. Axiom Array Genotype Matrix for Founders (Chr1AL)					** Full gentoype Matrix can be downloaded from http://wheatgenomics.plantpath.ksu.edu/nam/TableS4.Axiom_Array_Genotype_Matrix_Founders.txt
PROBESET_ID	SNP_ID	SNP_QUALITY	CHROMOSOME	W7984_position (cM)	PI_9791	PI_8813	PI_43355	PI_70613	PI_82469	PI_94567	PI_185715	PI_192001	PI_192147	PI_192569	PI_210945	PI_220431	PI_262611	PI_283147	PI_278297	PI_366716	PI_382150	PI_470817	PI_565213	PI_572692	CL4175	CL7635	CL11223	CL15134	CL15144	Berkut	DharwarDry	PBW343	Vida
AX-89318531	cfn0507983	PolyHighResolution	1AL	41.098	0	2	0	0	0	0	2	0	0	0	0	2	0	0	0	0	0	2	0	0	2	0	0	0	0	0	0	0	0
AX-89496834	cfn0507980	PolyHighResolution	1AL	41.098	2	0	0	2	0	0	0	0	0	0	0	-1	2	-1	0	2	0	0	0	0	0	2	0	2	2	-1	2	0	0
AX-89602166	cfn0981913	PolyHighResolution	1AL	42.237	2	0	2	2	2	2	0	2	2	2	2	2	2	2	2	2	2	0	2	2	0	2	2	2	2	2	2	2	2
AX-89312922	cfn1028461	PolyHighResolution	1AL	44.512	0	0	0	0	0	0	2	0	0	0	2	0	0	0	0	0	0	0	0	0	0	0	0	0	0	0	0	0	0
AX-89313153	cfn0945540	PolyHighResolution	1AL	44.512	1	0	2	0	2	0	2	2	0	2	2	2	0	2	2	0	0	2	2	0	0	0	0	1	0	1	1	1	1
AX-89313847	cfn0961685	PolyHighResolution	1AL	44.512	2	0	2	2	2	2	2	2	2	2	2	0	2	2	2	2	2	2	2	2	0	2	2	2	2	2	2	2	2
AX-89315709	cfn0514323	PolyHighResolution	1AL	44.512	2	2	2	-1	2	2	2	2	0	2	2	2	2	2	2	2	2	2	2	0	2	0	0	0	0	0	0	0	0
AX-89316131	cfn1059203	PolyHighResolution	1AL	44.512	0	0	2	0	2	0	2	2	0	2	2	0	0	2	2	0	0	2	2	0	0	0	0	0	0	0	0	0	0
AX-89316265	cfn1065667	PolyHighResolution	1AL	44.512	2	2	0	2	0	2	0	0	2	0	0	2	2	0	0	2	2	0	0	2	2	2	2	2	2	2	2	2	2
AX-89316635	cfn0500165	PolyHighResolution	1AL	44.512	0	0	2	0	2	0	2	2	0	2	2	2	0	2	2	0	0	2	2	0	0	0	0	0	0	0	0	0	0
AX-89318067	cfn0508692	PolyHighResolution	1AL	44.512	2	2	2	2	2	2	2	2	2	2	0	2	2	2	2	2	2	2	2	2	2	2	2	2	2	2	2	2	2
AX-89318579	cfn0501297	PolyHighResolution	1AL	44.512	2	2	2	2	2	2	2	2	2	2	0	2	2	2	2	2	2	2	2	2	2	2	2	2	2	2	2	2	2
AX-89319565	cfn1062699	PolyHighResolution	1AL	44.512	2	2	2	2	2	2	2	2	2	2	0	2	2	2	2	2	2	2	2	2	2	2	2	2	2	2	2	2	2
AX-89320354	cfn1015082	PolyHighResolution	1AL	44.512	2	2	0	2	0	2	2	0	2	0	0	2	2	0	0	2	2	2	0	2	2	2	2	2	2	0	2	0	2
AX-89321592	cfn1016424	PolyHighResolution	1AL	44.512	2	2	2	0	2	2	0	2	0	2	0	2	2	2	2	2	0	2	2	0	2	0	0	2	0	2	0	2	0
AX-89321940	cfn0500966	PolyHighResolution	1AL	44.512	2	2	1	2	1	2	1	1	2	1	1	0	2	1	1	2	2	1	1	2	2	2	2	2	2	2	2	2	2
AX-89323757	cfn0516895	PolyHighResolution	1AL	44.512	0	0	2	0	2	0	2	2	0	2	2	2	0	2	2	0	0	2	2	0	0	0	0	0	0	0	0	0	0
AX-89323868	cfn0513818	PolyHighResolution	1AL	44.512	0	0	2	0	2	0	2	2	0	2	2	0	0	2	2	0	0	0	0	0	0	0	0	0	0	2	0	2	0
AX-89325020	cfn0968330	PolyHighResolution	1AL	44.512	2	2	0	2	0	2	0	0	2	0	0	2	2	0	0	2	2	0	0	2	2	2	2	2	2	2	2	2	2
AX-89327108	cfn0957216	PolyHighResolution	1AL	44.512	2	2	2	0	2	2	2	2	0	2	0	0	2	2	2	2	0	2	2	0	2	0	0	2	0	0	0	0	0
AX-89327390	cfn0517550	PolyHighResolution	1AL	44.512	0	2	2	0	2	0	2	2	0	2	2	2	0	2	2	0	0	2	2	0	2	0	0	0	0	0	0	0	0
AX-89327764	cfn0986823	PolyHighResolution	1AL	44.512	0	0	2	0	2	0	2	2	0	2	2	0	0	2	2	0	0	2	2	0	0	0	0	0	0	0	0	0	0
AX-89327787	cfn1014664	PolyHighResolution	1AL	44.512	2	2	2	2	2	2	2	2	2	-1	2	0	2	2	2	2	2	2	2	2	0	2	2	2	2	2	2	2	2
AX-89328321	cfn0516407	PolyHighResolution	1AL	44.512	2	2	2	2	2	2	0	2	2	2	0	2	2	2	2	2	2	2	2	2	2	2	2	2	2	2	2	2	2
AX-89329618	cfn0519633	PolyHighResolution	1AL	44.512	2	2	2	0	2	2	0	2	0	2	0	2	2	2	2	2	0	2	2	0	2	0	0	2	0	2	0	2	0
AX-89331045	cfn1044001	PolyHighResolution	1AL	44.512	0	0	2	0	2	0	2	-1	0	2	2	2	0	2	2	0	0	2	2	0	0	0	0	0	0	0	0	0	0
AX-89331231	cfn1027979	PolyHighResolution	1AL	44.512	0	0	0	2	0	0	2	0	2	0	2	0	0	0	0	0	2	0	0	2	0	2	2	0	2	0	2	0	2
AX-89331601	cfn0999295	PolyHighResolution	1AL	44.512	2	0	2	2	2	2	0	2	2	2	2	0	2	2	2	2	2	0	2	2	0	2	2	2	2	2	2	2	2
AX-89332613	cfn0980277	PolyHighResolution	1AL	44.512	0	0	2	0	2	0	2	2	0	2	2	2	0	2	2	0	0	2	2	0	2	0	0	0	0	0	0	0	0
AX-89332925	cfn0508275	PolyHighResolution	1AL	44.512	2	2	-1	2	0	2	0	0	2	0	0	2	2	1	0	2	2	0	-1	2	2	2	2	2	2	2	2	2	2
AX-89333589	cfn0509710	PolyHighResolution	1AL	44.512	0	0	2	0	2	0	2	2	0	2	2	0	0	2	2	0	0	2	2	0	0	0	0	0	0	0	0	0	0
AX-89334322	cfn1065829	PolyHighResolution	1AL	44.512	2	2	2	2	2	2	2	2	2	2	2	0	2	2	2	2	2	2	2	2	0	2	2	2	2	2	2	2	2
AX-89334733	cfn0508005	PolyHighResolution	1AL	44.512	2	1	0	2	0	2	0	0	1	0	0	0	2	0	0	2	2	0	0	2	2	2	2	1	2	2	2	2	2
AX-89336145	cfn0965449	PolyHighResolution	1AL	44.512	2	0	2	2	2	0	2	2	0	2	2	0	0	2	2	0	0	2	2	0	0	0	0	-1	0	2	0	0	0
AX-89338446	cfn0504691	PolyHighResolution	1AL	44.512	0	2	0	0	0	0	2	0	0	0	0	2	0	0	0	0	0	2	0	0	2	0	0	0	0	0	0	0	0
AX-89339495	cfn0510242	PolyHighResolution	1AL	44.512	2	2	2	2	2	2	0	2	2	2	0	2	2	2	2	2	2	2	2	2	2	2	2	2	2	2	2	2	2
AX-89340421	cfn0507593	PolyHighResolution	1AL	44.512	-1	0	2	0	2	0	2	2	0	2	2	0	0	2	2	0	0	2	2	0	0	0	0	0	0	0	0	0	0
AX-89341313	cfn0519000	PolyHighResolution	1AL	44.512	2	2	2	2	2	2	0	2	2	2	0	2	2	2	2	2	2	2	2	2	2	2	2	2	2	2	2	2	2
AX-89342039	cfn0520099	PolyHighResolution	1AL	44.512	2	2	2	2	2	2	2	2	2	2	2	0	2	2	2	2	2	2	2	2	0	2	2	2	2	2	2	2	2
AX-89342181	cfn1054961	PolyHighResolution	1AL	44.512	0	0	2	0	2	0	2	2	0	2	2	0	0	2	2	0	0	2	2	0	0	0	0	0	0	0	0	0	0
AX-89342783	cfn0506731	PolyHighResolution	1AL	44.512	0	2	2	0	2	0	2	2	0	2	2	2	0	2	2	0	0	2	2	0	0	0	0	0	0	0	0	0	0
AX-89343061	cfn0519728	PolyHighResolution	1AL	44.512	0	0	0	0	0	0	0	0	0	0	0	0	0	0	0	0	0	0	0	0	0	0	0	0	0	2	0	2	0
AX-89343762	cfn0967942	PolyHighResolution	1AL	44.512	0	0	2	0	2	0	2	2	0	2	2	0	0	2	2	0	0	2	2	0	0	0	0	0	0	0	0	0	0
AX-89344185	cfn1038346	PolyHighResolution	1AL	44.512	2	2	0	2	0	2	0	0	2	0	0	2	2	0	0	2	2	0	0	2	2	2	2	2	2	2	2	2	2
AX-89345523	cfn1008124	PolyHighResolution	1AL	44.512	2	2	0	2	0	2	0	0	2	0	0	2	2	0	0	2	2	0	0	2	2	2	2	2	2	2	2	2	-1
AX-89345584	cfn0963847	PolyHighResolution	1AL	44.512	2	-1	2	2	2	2	2	2	2	2	2	0	2	2	2	2	2	2	2	2	0	2	2	2	2	2	2	2	2
AX-89345661	cfn0509704	PolyHighResolution	1AL	44.512	2	2	0	2	0	2	0	0	2	0	0	0	2	0	0	2	2	0	0	2	2	2	2	2	2	2	2	2	2
AX-89346044	cfn0512149	PolyHighResolution	1AL	44.512	2	0	2	2	2	2	2	2	2	2	2	2	2	2	2	2	2	0	2	2	0	2	2	2	2	2	2	2	2
AX-89346080	cfn1037154	PolyHighResolution	1AL	44.512	0	2	0	0	0	0	2	0	0	0	0	2	0	0	0	0	0	2	0	0	2	0	0	0	0	0	0	0	0
AX-89346235	cfn0962577	PolyHighResolution	1AL	44.512	2	2	2	2	2	2	2	2	2	2	2	2	2	2	2	2	2	2	2	2	0	2	2	2	2	2	2	2	2
AX-89346648	cfn0952838	PolyHighResolution	1AL	44.512	0	0	2	0	2	0	2	2	0	2	2	2	0	2	2	0	0	2	2	0	0	0	0	0	0	0	0	0	0
AX-89347413	cfn1050523	PolyHighResolution	1AL	44.512	2	0	0	2	0	2	2	0	2	0	0	0	2	0	0	2	2	0	0	2	0	2	2	2	2	2	2	2	2
AX-89347574	cfn1003946	PolyHighResolution	1AL	44.512	2	0	0	2	0	2	1	0	2	0	1	0	2	0	0	2	2	0	0	2	0	2	2	2	2	2	2	2	2
AX-89347685	cfn1028799	PolyHighResolution	1AL	44.512	0	2	2	0	2	0	2	2	0	2	2	2	0	2	2	0	0	2	2	0	2	0	0	0	0	0	0	0	0
AX-89347857	cfn0984486	PolyHighResolution	1AL	44.512	2	2	0	2	0	2	0	0	2	0	0	0	2	0	0	2	2	0	0	2	2	2	2	2	2	2	2	2	2
AX-89347932	cfn0513594	PolyHighResolution	1AL	44.512	2	2	0	2	0	2	0	0	2	0	0	0	2	0	0	2	2	0	0	2	2	2	2	2	2	2	2	2	2
AX-89348775	cfn0516692	PolyHighResolution	1AL	44.512	0	0	2	0	2	0	0	2	0	2	2	0	0	2	2	0	0	0	2	0	0	0	0	0	0	2	0	2	0
AX-89349002	cfn0513305	PolyHighResolution	1AL	44.512	0	0	-1	0	2	0	2	2	0	2	2	2	0	2	2	0	0	2	2	0	0	0	0	0	0	0	0	0	0
AX-89349084	cfn0516376	PolyHighResolution	1AL	44.512	2	2	0	2	0	2	0	0	2	0	0	2	2	0	0	2	2	0	0	2	2	2	2	2	2	2	2	2	2
AX-89349981	cfn0511355	PolyHighResolution	1AL	44.512	2	2	0	2	0	2	0	0	2	0	0	0	2	0	0	2	2	0	0	2	2	2	2	2	2	2	2	2	2
AX-89350543	cfn0511985	PolyHighResolution	1AL	44.512	2	2	0	2	0	2	0	0	2	0	0	2	2	0	0	2	2	2	0	2	2	2	2	2	2	2	2	2	2
AX-89350725	cfn0982185	PolyHighResolution	1AL	44.512	0	0	2	0	2	0	2	2	0	2	2	0	0	2	2	0	0	2	2	0	0	0	0	0	0	0	0	0	0
AX-89350972	cfn0508563	PolyHighResolution	1AL	44.512	0	0	2	0	2	0	2	2	0	2	2	0	0	2	2	0	0	2	2	0	0	0	0	0	0	0	0	0	0
AX-89351247	cfn0515379	PolyHighResolution	1AL	44.512	0	0	2	0	2	0	2	2	0	2	2	2	0	2	2	0	0	2	2	0	0	0	0	0	0	0	0	0	0
AX-89351518	cfn0509478	PolyHighResolution	1AL	44.512	2	2	0	2	0	2	0	0	2	0	0	2	2	0	0	2	2	2	2	2	0	2	2	2	2	0	2	0	2
AX-89351669	cfn1037406	PolyHighResolution	1AL	44.512	2	2	2	2	2	2	2	2	2	2	2	2	2	2	2	2	2	2	2	2	0	2	2	2	2	2	2	2	2
AX-89351754	cfn0508042	PolyHighResolution	1AL	44.512	2	2	0	2	0	2	0	0	2	0	0	0	2	0	0	2	2	0	0	2	0	2	2	2	2	2	2	2	2
AX-89351825	cfn0516716	PolyHighResolution	1AL	44.512	0	0	2	0	2	0	2	2	0	2	2	2	0	2	2	0	0	2	2	0	0	0	0	0	0	0	0	0	0
AX-89352180	cfn0504724	PolyHighResolution	1AL	44.512	0	2	2	0	2	0	2	2	0	2	2	2	0	2	2	0	0	2	2	0	2	0	0	0	0	0	0	0	0
AX-89354831	cfn0517853	PolyHighResolution	1AL	44.512	0	0	0	0	0	0	0	0	0	0	0	0	0	0	0	0	0	0	0	0	0	0	0	0	0	2	0	2	0
AX-89354909	cfn0520511	PolyHighResolution	1AL	44.512	0	2	2	0	2	0	2	2	0	2	2	2	0	2	2	0	0	2	2	0	2	0	0	0	0	0	0	0	0
AX-89355714	cfn1012225	PolyHighResolution	1AL	44.512	2	2	2	2	2	2	2	2	2	2	2	0	2	2	2	2	2	2	2	2	0	2	2	2	2	2	2	2	2
AX-89356277	cfn0976396	PolyHighResolution	1AL	44.512	-1	0	2	2	2	2	2	2	2	2	2	0	1	2	2	-1	2	2	2	2	0	2	2	2	2	2	2	2	2
AX-89356568	cfn1066387	PolyHighResolution	1AL	44.512	2	2	0	2	0	2	0	0	2	0	0	2	2	0	0	2	2	0	0	2	2	2	2	2	2	2	2	2	2
AX-89356805	cfn0510666	PolyHighResolution	1AL	44.512	2	2	0	2	0	2	0	0	2	0	0	2	2	0	0	2	2	0	0	2	2	2	2	2	2	2	2	2	2
AX-89357226	cfn0508393	PolyHighResolution	1AL	44.512	0	0	2	0	2	0	2	2	0	2	2	0	0	2	2	0	0	2	2	0	0	0	0	0	0	0	0	0	0
AX-89358341	cfn1016821	PolyHighResolution	1AL	44.512	0	0	2	0	2	0	0	2	0	2	2	0	0	2	2	0	0	2	2	0	0	0	0	0	0	2	0	2	0
AX-89358576	cfn0980297	PolyHighResolution	1AL	44.512	2	0	0	2	0	2	2	0	2	0	0	0	2	0	0	2	2	0	0	2	0	2	2	2	2	2	2	2	2
AX-89359678	cfn0516428	PolyHighResolution	1AL	44.512	2	2	2	0	2	2	0	2	0	2	0	2	2	2	2	2	0	2	2	0	2	0	0	2	0	2	0	2	0
AX-89360032	cfn1038187	PolyHighResolution	1AL	44.512	0	2	0	0	0	0	1	0	0	0	0	2	0	0	0	0	0	2	0	0	2	0	0	0	0	0	0	0	0
AX-89360133	cfn0511200	PolyHighResolution	1AL	44.512	0	2	2	0	2	0	2	2	0	2	2	2	0	2	2	0	0	2	2	0	2	0	0	0	0	0	0	0	0
AX-89360207	cfn1024177	PolyHighResolution	1AL	44.512	2	2	2	-1	2	2	2	2	2	2	2	2	2	2	2	2	0	2	2	2	2	2	2	2	2	2	2	2	2
AX-89360701	cfn0509817	PolyHighResolution	1AL	44.512	2	0	2	2	2	2	0	2	2	2	2	0	2	2	2	2	2	0	2	2	0	2	2	2	2	2	2	2	2
AX-89360721	cfn0508878	PolyHighResolution	1AL	44.512	0	0	2	2	2	0	0	2	2	2	2	2	0	2	2	0	2	0	2	2	0	2	2	0	2	2	2	2	2
AX-89363206	cfn0520526	PolyHighResolution	1AL	44.512	2	2	0	2	0	2	0	0	2	0	0	2	2	0	0	2	2	0	0	2	2	2	2	2	2	2	2	2	2
AX-89363651	cfn1048489	PolyHighResolution	1AL	44.512	2	0	2	2	2	2	2	2	2	2	2	2	2	2	2	2	2	2	2	2	2	2	2	2	2	2	2	2	2
AX-89365707	cfn0509766	PolyHighResolution	1AL	44.512	2	0	2	2	2	2	2	2	2	2	2	-1	2	2	2	2	2	2	2	2	0	2	2	2	2	2	2	2	2
AX-89366293	cfn0516411	PolyHighResolution	1AL	44.512	0	0	0	2	0	0	2	0	2	0	2	0	0	0	0	0	2	0	0	2	0	2	2	0	2	0	2	0	2
AX-89366990	cfn0510090	PolyHighResolution	1AL	44.512	0	2	0	0	0	0	2	0	0	0	0	2	0	0	0	0	0	2	0	0	2	0	0	0	0	0	0	0	0
AX-89367292	cfn0509046	PolyHighResolution	1AL	44.512	2	2	-1	2	2	2	2	2	2	2	2	0	2	2	2	2	2	2	2	2	2	2	2	2	2	2	2	2	2
AX-89368968	cfn0501425	PolyHighResolution	1AL	44.512	0	0	0	2	0	0	2	0	2	0	2	0	0	0	0	0	2	0	0	2	0	2	2	0	2	0	2	0	2
AX-89369328	cfn1001561	PolyHighResolution	1AL	44.512	0	2	0	0	0	0	0	0	0	0	2	0	0	0	0	0	0	2	0	0	0	0	0	0	0	0	0	0	0
AX-89370320	cfn1048915	PolyHighResolution	1AL	44.512	0	0	2	0	2	0	2	2	0	2	2	2	0	2	2	0	0	2	2	0	0	0	0	0	0	0	0	0	0
AX-89371531	cfn1034685	PolyHighResolution	1AL	44.512	2	2	2	2	2	2	2	2	2	2	2	2	2	2	2	2	2	2	2	2	0	2	2	2	2	2	2	2	2
AX-89371533	cfn0500299	PolyHighResolution	1AL	44.512	0	2	2	0	2	0	2	2	0	2	2	2	0	2	2	0	0	2	2	0	2	0	0	0	0	0	0	0	0
AX-89371652	cfn1050111	PolyHighResolution	1AL	44.512	2	2	0	2	0	2	0	0	2	0	0	2	2	0	0	2	2	0	0	2	2	2	2	2	2	2	2	2	2
AX-89371838	cfn1000250	PolyHighResolution	1AL	44.512	0	2	2	0	2	0	0	2	0	2	2	2	0	2	2	0	0	2	2	0	2	0	0	0	0	0	0	0	0
AX-89371999	cfn1039369	PolyHighResolution	1AL	44.512	0	0	2	0	2	0	2	2	0	2	2	2	0	2	2	0	0	2	2	0	0	0	0	0	0	0	0	0	0
AX-89372683	cfn0506474	PolyHighResolution	1AL	44.512	2	2	2	2	2	2	2	2	2	2	-1	0	2	2	2	2	2	2	2	2	0	2	2	2	2	2	2	2	2
AX-89373694	cfn1058926	PolyHighResolution	1AL	44.512	2	2	0	2	0	2	0	0	2	0	0	2	2	0	0	2	2	0	0	2	2	2	2	2	2	2	2	2	2
AX-89373929	cfn0512179	PolyHighResolution	1AL	44.512	0	0	2	0	2	0	2	2	0	2	2	0	0	2	2	0	0	2	2	0	0	0	0	0	0	0	0	0	0
AX-89374482	cfn0508271	PolyHighResolution	1AL	44.512	0	0	2	0	2	0	2	2	0	2	2	2	0	2	2	0	0	2	2	0	2	0	0	0	0	0	0	0	0
AX-89374854	cfn0981938	PolyHighResolution	1AL	44.512	2	2	2	0	2	2	0	2	2	2	2	2	2	2	2	2	0	2	0	0	2	2	0	2	0	0	0	0	2
AX-89375542	cfn1014559	PolyHighResolution	1AL	44.512	2	2	0	2	0	2	0	0	2	0	0	2	2	0	0	2	2	0	0	2	2	2	2	2	2	2	2	2	2
AX-89376527	cfn0984637	PolyHighResolution	1AL	44.512	2	2	0	2	0	2	0	0	2	0	0	0	2	0	0	2	2	0	0	2	2	2	2	2	2	2	2	2	2
AX-89376841	cfn0997075	PolyHighResolution	1AL	44.512	2	0	2	2	2	2	2	2	2	2	0	0	2	2	2	2	2	0	2	2	2	2	2	2	2	2	2	2	2
AX-89376931	cfn0502275	PolyHighResolution	1AL	44.512	0	0	2	0	2	0	2	2	0	2	2	2	0	2	2	0	0	2	2	0	0	0	0	0	0	0	0	0	0
AX-89379012	cfn0513477	PolyHighResolution	1AL	44.512	2	0	0	2	0	2	0	0	2	0	0	0	2	0	0	2	2	0	0	2	0	2	2	2	2	2	2	2	2
AX-89379441	cfn0503052	PolyHighResolution	1AL	44.512	0	2	0	0	0	0	2	0	0	0	0	2	0	0	0	0	0	2	0	0	2	0	0	0	0	0	0	0	-1
AX-89379536	cfn1023601	PolyHighResolution	1AL	44.512	2	2	2	2	2	2	2	2	2	2	2	2	2	2	2	2	2	2	2	2	0	2	2	2	2	2	2	2	2
AX-89379619	cfn1049392	PolyHighResolution	1AL	44.512	2	2	0	2	0	2	0	0	2	0	0	2	2	0	0	2	2	0	0	2	2	2	2	2	2	2	2	2	2
AX-89380549	cfn0520214	PolyHighResolution	1AL	44.512	2	2	2	2	2	2	2	2	2	2	2	0	2	2	2	2	2	2	2	2	0	2	2	2	2	2	2	2	2
AX-89381751	cfn1007994	PolyHighResolution	1AL	44.512	0	0	2	0	2	0	2	2	0	2	2	0	0	2	2	0	0	2	2	0	0	0	0	0	0	0	0	0	0
AX-89381837	cfn0509383	PolyHighResolution	1AL	44.512	0	0	2	0	2	0	2	2	0	2	2	2	0	2	2	0	0	2	2	0	0	0	0	0	0	0	0	0	0
AX-89382900	cfn0503142	PolyHighResolution	1AL	44.512	2	2	2	2	2	2	2	2	2	2	2	2	2	2	2	2	2	2	2	2	0	2	2	2	2	2	2	2	2
AX-89383127	cfn0509168	PolyHighResolution	1AL	44.512	0	0	2	0	2	0	2	2	0	2	2	0	0	2	2	0	0	2	2	0	0	0	0	0	0	0	0	0	0
AX-89383260	cfn0503684	PolyHighResolution	1AL	44.512	2	2	2	2	2	2	2	2	2	2	2	0	2	2	2	2	2	2	2	2	2	2	2	2	2	2	2	2	2
AX-89384352	cfn1030383	PolyHighResolution	1AL	44.512	0	0	2	0	2	0	2	2	0	2	2	0	0	2	2	0	0	2	2	0	0	0	0	0	0	0	0	0	0
AX-89385085	cfn0514848	PolyHighResolution	1AL	44.512	2	0	0	2	0	2	0	0	2	0	0	0	2	0	0	2	2	0	0	2	0	2	2	2	2	2	2	2	2
AX-89387009	cfn1056854	PolyHighResolution	1AL	44.512	2	0	0	2	0	2	2	0	1	0	1	0	2	0	0	2	2	0	0	2	0	2	2	2	2	2	2	2	2
AX-89388586	cfn0508724	PolyHighResolution	1AL	44.512	0	2	0	0	0	0	0	0	0	0	0	2	0	0	0	0	0	0	0	0	2	0	0	0	0	0	0	0	0
AX-89388941	cfn1061412	PolyHighResolution	1AL	44.512	0	0	2	0	2	0	2	2	0	2	2	0	0	2	2	0	0	2	2	0	0	0	0	0	0	0	0	0	0
AX-89389276	cfn1000513	PolyHighResolution	1AL	44.512	0	2	0	2	0	0	2	0	2	0	0	0	0	0	0	2	2	2	0	2	2	2	2	0	2	0	2	0	2
AX-89389813	cfn0504579	PolyHighResolution	1AL	44.512	2	2	0	2	0	2	0	0	2	0	0	2	2	0	0	2	2	0	0	2	2	2	2	2	2	2	2	2	2
AX-89391232	cfn0520472	PolyHighResolution	1AL	44.512	0	0	2	0	2	0	2	2	0	2	2	2	0	2	2	0	0	2	2	0	0	0	0	0	0	0	0	0	0
AX-89392530	cfn0997268	PolyHighResolution	1AL	44.512	2	2	2	2	2	2	2	2	2	2	2	0	2	2	2	2	2	2	2	2	0	2	2	2	2	2	2	2	2
AX-89392748	cfn0513475	PolyHighResolution	1AL	44.512	2	0	0	2	0	2	2	0	2	0	0	0	2	0	0	2	2	0	0	2	0	2	2	2	2	2	2	2	2
AX-89393733	cfn0511987	PolyHighResolution	1AL	44.512	2	2	0	2	0	2	0	0	2	0	0	2	2	0	0	2	2	0	0	2	2	2	2	2	2	2	2	2	2
AX-89394910	cfn0519101	PolyHighResolution	1AL	44.512	2	0	2	2	2	2	2	2	2	2	2	0	2	2	2	2	2	2	2	2	0	2	2	2	2	2	2	2	2
AX-89395028	cfn0502150	PolyHighResolution	1AL	44.512	0	0	-1	0	2	0	0	2	0	2	2	0	0	2	2	0	0	2	2	0	0	0	0	0	0	2	0	2	0
AX-89395746	cfn0514430	PolyHighResolution	1AL	44.512	2	2	0	2	0	2	0	0	2	0	0	0	2	0	0	2	2	0	0	2	2	2	2	2	2	2	2	2	2
AX-89396121	cfn0513888	PolyHighResolution	1AL	44.512	2	2	0	2	0	2	0	0	2	0	0	2	2	-1	0	2	2	0	0	2	2	2	2	2	2	2	2	2	2
AX-89396511	cfn1057894	PolyHighResolution	1AL	44.512	0	0	2	0	2	0	2	2	0	2	2	2	0	2	2	0	0	2	2	0	0	0	0	0	0	0	0	0	0
AX-89396532	cfn1027971	PolyHighResolution	1AL	44.512	0	0	0	2	0	0	2	0	2	0	2	0	0	0	0	0	2	0	0	2	0	2	2	0	2	0	-1	0	2
AX-89397169	cfn0517545	PolyHighResolution	1AL	44.512	2	2	0	2	0	2	0	0	2	0	0	2	2	0	0	2	2	0	0	2	2	2	2	2	2	2	2	2	2
AX-89397216	cfn0966529	PolyHighResolution	1AL	44.512	2	2	2	2	2	2	2	2	2	2	2	0	2	2	2	2	2	2	2	2	0	2	2	2	2	2	2	2	2
AX-89397825	cfn0503487	PolyHighResolution	1AL	44.512	1	2	0	2	0	2	0	0	2	0	0	0	1	0	0	1	2	0	0	2	2	1	2	2	2	2	2	2	-1
AX-89398425	cfn0500054	PolyHighResolution	1AL	44.512	2	0	0	2	0	2	0	0	2	0	0	0	2	0	0	2	2	0	0	2	0	2	2	2	2	2	2	2	2
AX-89398660	cfn0504529	PolyHighResolution	1AL	44.512	0	0	2	0	2	0	2	2	0	2	2	2	0	2	2	0	0	2	2	0	0	0	0	0	0	0	0	0	0
AX-89399078	cfn0969756	PolyHighResolution	1AL	44.512	0	0	2	-1	2	0	2	2	0	2	2	2	0	2	2	0	0	2	2	0	0	0	0	0	0	0	0	0	0
AX-89399251	cfn1053173	PolyHighResolution	1AL	44.512	0	0	2	0	2	0	2	2	0	2	2	2	0	2	2	0	0	2	2	0	0	0	0	0	0	0	0	0	0
AX-89399337	cfn1030814	PolyHighResolution	1AL	44.512	0	0	0	2	0	0	2	0	2	0	2	0	0	0	0	0	2	0	0	2	0	2	2	0	2	0	2	0	2
AX-89399588	cfn0514337	PolyHighResolution	1AL	44.512	0	2	0	0	0	0	0	0	0	0	0	0	0	0	0	0	0	2	0	0	2	0	0	0	0	0	0	0	0
AX-89400851	cfn0966856	PolyHighResolution	1AL	44.512	2	2	2	2	2	2	2	2	2	2	2	0	2	2	2	2	2	2	2	2	0	2	2	0	2	2	2	2	2
AX-89400977	cfn0519910	PolyHighResolution	1AL	44.512	2	0	2	2	2	2	0	2	2	2	2	2	2	2	2	2	2	0	2	2	0	2	2	2	2	2	2	2	2
AX-89401414	cfn1043349	PolyHighResolution	1AL	44.512	2	0	0	2	0	2	0	0	2	0	0	0	2	0	0	2	2	0	0	2	0	2	2	2	2	2	2	2	2
AX-89401515	cfn0506298	PolyHighResolution	1AL	44.512	2	2	2	2	2	0	2	2	2	2	2	2	0	2	2	0	2	2	2	2	2	2	2	0	2	2	2	2	2
AX-89401988	cfn0986494	PolyHighResolution	1AL	44.512	2	0	2	2	2	2	2	2	2	2	2	2	2	2	2	2	2	0	2	2	0	2	2	2	2	2	2	2	2
AX-89402554	cfn0513809	PolyHighResolution	1AL	44.512	0	0	2	0	2	0	2	2	0	2	2	2	0	2	2	0	0	2	2	0	0	0	0	0	0	0	0	0	0
AX-89403246	cfn0512966	PolyHighResolution	1AL	44.512	2	0	2	2	2	2	2	2	2	2	2	0	2	2	2	2	2	0	2	2	0	2	2	2	2	2	2	2	2
AX-89403317	cfn0514906	PolyHighResolution	1AL	44.512	2	2	0	2	0	2	2	0	2	0	0	2	2	0	0	2	2	2	0	2	2	2	2	2	2	2	2	2	2
AX-89404725	cfn0500610	PolyHighResolution	1AL	44.512	0	0	2	0	2	0	2	2	0	2	2	2	0	2	2	0	0	2	2	0	0	0	0	0	0	0	0	0	0
AX-89404867	cfn0995920	PolyHighResolution	1AL	44.512	2	2	0	2	0	2	2	0	2	0	0	2	2	0	0	2	2	0	0	2	2	2	2	2	2	0	2	0	2
AX-89406357	cfn0513549	PolyHighResolution	1AL	44.512	2	2	2	2	2	2	0	2	2	2	2	2	2	2	2	2	2	2	2	2	0	2	2	2	2	2	2	2	2
AX-89406497	cfn1046090	PolyHighResolution	1AL	44.512	2	2	2	2	2	2	2	2	2	2	0	2	2	2	2	2	2	2	2	2	2	2	2	2	2	2	2	2	2
AX-89406838	cfn1017424	PolyHighResolution	1AL	44.512	0	0	2	0	2	0	2	2	0	2	2	0	0	2	2	0	0	2	2	0	0	0	0	0	0	0	0	0	0
AX-89407603	cfn0511152	PolyHighResolution	1AL	44.512	2	2	2	2	2	2	2	2	2	2	2	0	2	2	2	2	2	2	2	2	2	2	2	2	2	2	2	2	2
AX-89407710	cfn0516271	PolyHighResolution	1AL	44.512	0	0	2	0	2	0	2	2	0	2	2	0	0	2	2	0	0	2	2	0	0	0	0	0	0	0	0	0	0
AX-89407771	cfn1064260	PolyHighResolution	1AL	44.512	0	2	0	0	0	0	0	0	0	0	0	0	0	0	0	0	0	2	0	0	2	0	0	0	0	0	0	0	0
AX-89408177	cfn1039527	PolyHighResolution	1AL	44.512	2	2	0	2	0	2	2	0	2	0	0	2	2	0	0	2	2	2	0	2	2	2	2	2	2	2	2	2	2
AX-89408509	cfn0508600	PolyHighResolution	1AL	44.512	2	0	2	2	2	2	2	2	2	2	2	2	2	2	2	2	2	0	2	2	0	2	2	2	2	2	2	2	2
AX-89408603	cfn1020388	PolyHighResolution	1AL	44.512	0	0	2	0	2	0	2	2	0	2	2	2	0	2	2	0	0	2	2	0	0	0	0	0	0	0	0	0	0
AX-89409690	cfn0514857	PolyHighResolution	1AL	44.512	2	2	0	2	0	2	0	0	2	0	0	0	2	0	0	2	2	0	0	2	2	2	1	-1	2	2	2	2	2
AX-89410706	cfn0509129	PolyHighResolution	1AL	44.512	0	0	2	0	2	0	2	2	0	2	2	0	0	2	2	0	0	2	2	0	0	0	0	0	0	0	0	0	0
AX-89410716	cfn0513287	PolyHighResolution	1AL	44.512	1	0	0	2	0	1	0	0	1	0	0	0	1	0	0	1	2	0	0	2	0	2	2	2	1	2	2	2	2
AX-89411057	cfn1032410	PolyHighResolution	1AL	44.512	0	0	0	0	0	0	0	0	0	0	2	0	0	0	0	0	0	0	0	0	0	0	0	0	0	0	0	0	0
AX-89411893	cfn0519629	PolyHighResolution	1AL	44.512	0	0	0	2	0	0	2	0	2	0	2	0	0	0	0	0	2	0	0	2	0	2	2	0	2	0	2	0	2
AX-89412008	cfn0986845	PolyHighResolution	1AL	44.512	2	2	2	2	2	2	2	2	2	2	2	2	2	2	2	2	2	2	2	2	0	2	2	2	2	2	2	2	2
AX-89412352	cfn0519229	PolyHighResolution	1AL	44.512	0	0	2	0	2	0	2	-1	0	2	2	2	0	2	2	0	0	2	2	0	0	0	0	0	0	0	0	0	0
AX-89412750	cfn0512142	PolyHighResolution	1AL	44.512	0	2	0	0	0	0	0	0	0	0	0	0	0	0	0	0	0	2	0	0	2	0	0	0	0	0	0	0	0
AX-89412918	cfn0960795	PolyHighResolution	1AL	44.512	0	0	0	0	0	0	0	0	0	0	2	0	0	0	0	0	0	0	0	0	0	0	0	0	0	0	0	0	0
AX-89413296	cfn0501193	PolyHighResolution	1AL	44.512	0	0	2	0	2	0	2	2	0	2	2	0	0	2	2	0	0	2	2	0	0	0	0	0	0	0	0	0	0
AX-89413516	cfn1052705	PolyHighResolution	1AL	44.512	2	2	0	2	0	2	0	0	2	0	0	0	2	0	0	2	2	0	0	2	2	2	2	2	2	2	2	2	2
AX-89413564	cfn0518686	PolyHighResolution	1AL	44.512	2	0	2	0	2	2	2	2	0	2	0	2	2	2	2	2	0	0	2	0	2	0	0	2	0	2	0	2	0
AX-89414194	cfn1055755	PolyHighResolution	1AL	44.512	0	0	2	0	2	0	2	2	0	2	2	2	0	2	2	0	0	2	2	0	0	0	0	0	0	0	0	0	0
AX-89415970	cfn1043419	PolyHighResolution	1AL	44.512	0	2	0	0	0	0	2	0	0	0	0	2	0	0	0	0	0	2	0	0	2	0	0	0	0	0	0	0	0
AX-89416888	cfn0502055	PolyHighResolution	1AL	44.512	0	0	0	2	0	0	0	0	2	0	2	2	0	0	0	0	2	0	0	2	0	2	2	0	2	2	2	2	2
AX-89416996	cfn0990377	PolyHighResolution	1AL	44.512	0	0	2	0	2	0	2	2	0	2	2	2	0	2	2	0	0	2	2	1	2	0	0	-1	0	0	0	0	0
AX-89417660	cfn0972385	PolyHighResolution	1AL	44.512	0	0	2	0	2	0	0	2	0	2	2	0	0	2	2	0	0	0	2	0	0	0	0	0	0	0	0	0	0
AX-89418485	cfn0516166	PolyHighResolution	1AL	44.512	0	0	2	0	2	0	2	2	0	2	2	0	0	2	2	0	0	2	2	0	0	0	0	0	0	0	0	0	0
AX-89418953	cfn1022770	PolyHighResolution	1AL	44.512	2	0	2	2	2	2	2	2	2	2	2	2	2	2	2	2	2	2	2	2	2	2	2	2	2	2	2	2	2
AX-89419395	cfn0519496	PolyHighResolution	1AL	44.512	2	2	2	2	2	2	2	2	2	2	0	2	2	2	2	2	2	2	2	2	2	2	2	2	2	2	2	2	2
AX-89420217	cfn1010576	PolyHighResolution	1AL	44.512	2	2	0	2	0	2	0	0	2	0	0	2	2	0	0	2	2	0	0	2	2	2	2	2	2	2	2	2	2
AX-89420386	cfn0966540	PolyHighResolution	1AL	44.512	2	0	2	0	2	2	2	2	0	2	2	2	2	2	2	2	0	2	2	0	2	0	0	2	0	0	0	0	0
AX-89421013	cfn0512962	PolyHighResolution	1AL	44.512	2	0	2	2	2	2	2	2	2	2	2	0	2	2	2	2	2	0	2	2	0	2	2	2	2	2	2	2	2
AX-89422265	cfn1027349	PolyHighResolution	1AL	44.512	2	2	0	2	0	2	0	0	2	0	0	2	2	0	0	2	2	0	0	2	2	2	2	2	2	2	2	2	2
AX-89422811	cfn0508268	PolyHighResolution	1AL	44.512	0	2	2	0	2	0	2	2	0	2	2	2	0	2	2	0	0	2	2	0	2	0	0	0	0	0	0	0	0
AX-89422930	cfn0516972	PolyHighResolution	1AL	44.512	0	0	2	0	2	0	2	2	0	2	2	0	0	2	2	0	0	2	2	0	0	0	0	0	0	0	0	0	0
AX-89423773	cfn0519339	PolyHighResolution	1AL	44.512	0	0	0	0	0	0	0	0	0	0	0	0	0	0	0	0	0	0	0	0	0	0	0	0	0	2	0	2	0
AX-89424540	cfn0500340	PolyHighResolution	1AL	44.512	0	0	2	0	2	0	2	2	0	2	2	2	0	2	2	0	0	2	2	0	0	0	0	0	0	0	0	0	0
AX-89424853	cfn0967133	PolyHighResolution	1AL	44.512	2	2	0	2	0	2	0	0	2	0	0	0	2	0	0	2	2	0	0	2	2	2	2	2	2	2	2	2	2
AX-89425022	cfn1036485	PolyHighResolution	1AL	44.512	2	2	0	2	0	2	0	0	2	0	0	0	2	0	0	2	2	0	0	2	2	2	2	2	2	2	2	2	2
AX-89427013	cfn0514395	PolyHighResolution	1AL	44.512	0	2	0	0	0	0	2	0	0	0	0	0	0	0	0	0	0	2	0	0	2	0	0	0	0	0	0	0	0
AX-89427928	cfn0509699	PolyHighResolution	1AL	44.512	2	2	0	2	0	2	0	0	2	0	0	2	2	0	0	2	2	0	0	2	2	2	2	2	2	2	2	2	2
AX-89428104	cfn0519851	PolyHighResolution	1AL	44.512	0	0	2	0	2	0	2	2	0	2	2	0	0	2	2	0	0	2	2	0	0	0	0	0	0	0	0	0	0
AX-89428270	cfn0504714	PolyHighResolution	1AL	44.512	2	2	0	2	0	2	0	0	2	0	0	0	2	0	0	2	2	0	0	2	0	2	2	2	2	2	2	2	2
AX-89428794	cfn0972313	PolyHighResolution	1AL	44.512	2	0	2	2	2	2	0	2	2	2	2	0	2	2	2	2	2	0	2	2	0	2	2	2	2	2	2	2	2
AX-89431911	cfn0514816	PolyHighResolution	1AL	44.512	0	0	0	0	0	0	0	0	0	0	2	0	0	0	0	0	0	0	0	0	0	0	0	0	0	0	0	0	0
AX-89432172	cfn0513596	PolyHighResolution	1AL	44.512	0	0	2	0	2	0	2	2	0	2	2	2	0	2	2	0	0	2	2	0	0	0	0	0	0	0	0	0	0
AX-89432561	cfn1037968	PolyHighResolution	1AL	44.512	2	2	0	2	0	2	0	0	2	0	0	0	2	0	0	2	2	0	0	2	2	2	2	2	2	2	2	2	2
AX-89432815	cfn0504703	PolyHighResolution	1AL	44.512	2	0	2	2	2	2	0	2	2	2	2	0	2	2	2	2	2	0	2	2	0	2	2	2	2	2	2	2	2
AX-89433060	cfn0963321	PolyHighResolution	1AL	44.512	0	0	2	0	2	0	2	2	0	2	2	2	0	2	2	0	0	2	2	0	0	0	0	0	0	0	0	0	0
AX-89433952	cfn0521501	PolyHighResolution	1AL	44.512	2	0	2	2	2	2	0	2	2	2	2	0	2	2	2	2	2	0	2	2	0	2	2	2	2	2	2	2	2
AX-89434021	cfn0509483	PolyHighResolution	1AL	44.512	0	0	0	0	0	0	0	0	0	0	0	0	0	0	0	0	0	0	0	0	2	0	0	0	0	0	0	0	0
AX-89434647	cfn1050092	PolyHighResolution	1AL	44.512	0	0	2	2	2	0	0	2	2	2	2	2	0	2	2	0	2	0	2	2	0	2	2	0	2	2	2	2	2
AX-89434860	cfn0966280	PolyHighResolution	1AL	44.512	0	0	2	0	2	0	2	2	0	2	2	2	0	2	2	0	0	2	2	0	0	0	0	0	0	0	0	0	0
AX-89435484	cfn0518565	PolyHighResolution	1AL	44.512	0	0	2	0	2	0	2	2	0	2	2	2	0	2	2	0	0	2	2	0	0	0	0	0	0	0	0	0	0
AX-89435707	cfn1027207	PolyHighResolution	1AL	44.512	2	2	2	2	2	2	2	2	2	2	2	0	2	2	2	2	2	2	2	2	0	2	2	2	2	2	2	2	2
AX-89436690	cfn0520115	PolyHighResolution	1AL	44.512	2	2	2	1	2	2	2	2	2	2	2	2	2	2	2	2	2	2	2	2	2	-1	2	2	2	0	0	0	2
AX-89436785	cfn1027671	PolyHighResolution	1AL	44.512	0	0	2	0	2	0	2	2	0	2	2	2	0	2	2	0	0	2	2	0	0	0	0	0	0	0	0	0	0
AX-89436883	cfn1046092	PolyHighResolution	1AL	44.512	2	2	2	2	2	2	2	2	2	2	0	2	2	2	2	2	2	2	2	2	2	2	2	2	2	2	2	2	2
AX-89438567	cfn0520588	PolyHighResolution	1AL	44.512	2	2	0	2	0	2	0	0	2	0	0	2	2	0	0	2	2	0	0	2	2	2	2	2	2	2	2	2	2
AX-89438610	cfn0504715	PolyHighResolution	1AL	44.512	2	2	0	2	0	2	0	0	2	0	0	2	2	0	0	2	2	0	0	2	2	2	2	2	2	2	2	2	2
AX-89439988	cfn0502122	PolyHighResolution	1AL	44.512	2	2	0	2	0	2	0	0	2	0	0	2	2	0	0	2	2	0	0	2	2	2	2	2	2	2	2	2	2
AX-89441926	cfn0502144	PolyHighResolution	1AL	44.512	2	2	0	2	0	2	2	0	2	0	0	2	2	0	0	2	2	0	0	2	2	2	2	2	2	0	2	0	2
AX-89442561	cfn1041170	PolyHighResolution	1AL	44.512	1	0	0	2	0	-1	-1	0	2	0	2	2	0	0	0	0	2	0	0	2	0	2	-1	0	2	2	2	2	2
AX-89442573	cfn1012246	PolyHighResolution	1AL	44.512	2	2	2	2	2	2	2	2	2	2	2	0	2	2	2	2	2	2	2	2	0	2	2	2	2	2	2	2	2
AX-89442956	cfn0520406	PolyHighResolution	1AL	44.512	2	2	2	0	2	2	2	2	0	2	0	2	2	2	2	2	0	2	2	0	2	0	0	2	0	2	0	2	-1
AX-89443710	cfn1035579	PolyHighResolution	1AL	44.512	2	2	0	2	0	2	0	0	2	0	0	2	2	0	0	2	2	0	0	2	2	2	2	2	2	2	2	2	2
AX-89444360	cfn1033820	PolyHighResolution	1AL	44.512	2	2	2	2	2	2	2	2	2	2	2	2	2	2	2	2	2	2	2	2	0	2	2	2	2	2	2	2	2
AX-89444666	cfn0508259	PolyHighResolution	1AL	44.512	0	0	2	0	2	0	2	2	0	2	2	2	0	2	2	0	0	2	2	0	2	0	0	0	0	0	0	0	0
AX-89446073	cfn1027470	PolyHighResolution	1AL	44.512	0	0	2	0	2	0	2	2	0	2	2	0	0	2	2	0	0	2	2	0	0	0	0	0	0	0	0	0	0
AX-89446711	cfn0511874	PolyHighResolution	1AL	44.512	0	0	0	0	0	0	0	0	0	0	0	2	0	0	0	0	0	0	0	0	0	0	0	0	0	0	0	0	0
AX-89447044	cfn0957288	PolyHighResolution	1AL	44.512	0	2	2	0	2	0	0	2	0	2	0	2	0	2	2	0	0	2	2	0	2	0	0	0	0	0	0	0	0
AX-89447162	cfn0973567	PolyHighResolution	1AL	44.512	2	0	0	2	0	2	2	0	2	0	0	0	2	0	0	2	2	0	0	2	0	2	2	2	2	2	2	2	2
AX-89447824	cfn1027614	PolyHighResolution	1AL	44.512	2	2	0	2	0	2	0	0	2	0	0	2	2	0	0	2	2	0	0	2	2	2	2	2	2	2	2	2	2
AX-89448320	cfn0961508	PolyHighResolution	1AL	44.512	0	0	2	0	2	0	2	2	0	2	2	2	0	2	2	0	0	2	2	0	0	0	0	0	0	0	0	0	0
AX-89448379	cfn0507886	PolyHighResolution	1AL	44.512	0	0	2	0	2	0	2	2	0	2	2	0	0	2	2	0	0	2	2	0	0	0	0	0	0	0	0	0	0
AX-89449030	cfn0999104	PolyHighResolution	1AL	44.512	2	0	0	2	0	2	0	0	2	0	0	0	2	0	0	2	2	0	0	2	0	2	2	2	2	2	2	2	2
AX-89449929	cfn0503401	PolyHighResolution	1AL	44.512	0	0	2	0	2	0	2	2	0	2	2	2	0	2	2	0	0	2	2	0	0	0	0	0	0	0	0	0	0
AX-89452650	cfn0510654	PolyHighResolution	1AL	44.512	0	0	0	0	0	0	0	0	0	0	0	2	0	0	0	0	0	0	0	0	2	0	0	0	0	0	0	0	0
AX-89452767	cfn1049393	PolyHighResolution	1AL	44.512	0	0	2	0	2	0	2	2	0	2	2	0	0	2	2	0	0	2	2	0	0	0	0	0	0	0	0	0	0
AX-89453253	cfn0501762	PolyHighResolution	1AL	44.512	0	0	2	0	2	0	2	2	0	2	2	2	0	2	2	0	0	2	2	0	0	0	0	0	0	0	0	0	0
AX-89453612	cfn0514254	PolyHighResolution	1AL	44.512	2	2	0	2	0	2	0	0	2	0	0	2	2	0	0	2	2	0	0	2	2	2	2	2	2	2	2	-1	2
AX-89453821	cfn0513616	PolyHighResolution	1AL	44.512	2	2	0	2	0	2	0	0	2	0	0	0	2	0	0	2	2	0	0	2	2	2	2	2	2	2	2	2	2
AX-89454351	cfn0503506	PolyHighResolution	1AL	44.512	2	2	0	2	0	2	0	0	2	0	0	2	2	0	0	2	2	2	0	2	2	2	2	2	2	0	2	0	2
AX-89454683	cfn0509962	PolyHighResolution	1AL	44.512	2	0	2	2	2	2	2	2	2	2	2	0	2	2	2	2	2	2	2	2	0	2	2	2	2	2	2	2	2
AX-89454845	cfn0517511	PolyHighResolution	1AL	44.512	2	2	2	2	2	2	2	2	2	2	2	0	2	2	2	2	2	2	2	2	0	2	2	2	2	2	2	2	2
AX-89455038	cfn0519008	PolyHighResolution	1AL	44.512	2	2	2	0	2	2	0	2	0	2	0	2	2	2	2	2	0	2	2	0	2	0	0	2	0	2	0	2	0
AX-89455213	cfn1050068	PolyHighResolution	1AL	44.512	0	0	0	2	0	0	1	0	2	0	2	2	0	0	0	0	2	0	0	2	0	2	2	0	2	2	2	2	2
AX-89456637	cfn1039963	PolyHighResolution	1AL	44.512	2	2	2	2	2	2	0	2	2	2	2	2	2	2	2	2	2	2	2	2	0	2	2	2	2	2	2	2	2
AX-89457212	cfn0963090	PolyHighResolution	1AL	44.512	0	0	2	0	2	0	2	2	0	2	2	0	0	2	2	0	0	2	2	0	0	0	0	0	0	0	0	0	0
AX-89457341	cfn0521473	PolyHighResolution	1AL	44.512	2	2	0	2	2	2	0	0	2	0	0	2	2	2	0	2	2	0	0	2	2	2	2	2	2	2	2	2	2
AX-89457842	cfn1043999	PolyHighResolution	1AL	44.512	2	2	0	2	0	2	0	0	2	0	0	0	2	0	0	2	2	0	0	2	2	2	2	2	2	2	2	2	2
AX-89458737	cfn1059034	PolyHighResolution	1AL	44.512	2	2	2	2	2	2	2	2	2	2	0	2	2	2	2	2	2	2	2	2	2	2	2	2	2	2	2	2	2
AX-89459408	cfn0502045	PolyHighResolution	1AL	44.512	0	2	0	0	0	0	0	0	0	0	0	0	0	0	0	0	0	0	0	0	0	0	0	0	0	0	0	0	0
AX-89459444	cfn0503492	PolyHighResolution	1AL	44.512	0	0	2	0	2	0	2	2	0	2	2	2	0	2	2	0	0	2	2	0	0	0	0	0	0	0	0	0	0
AX-89459900	cfn0500460	PolyHighResolution	1AL	44.512	0	0	2	0	2	0	2	2	0	2	2	2	0	2	2	0	0	2	2	0	0	0	0	0	0	0	0	0	0
AX-89460002	cfn0514897	PolyHighResolution	1AL	44.512	2	0	2	2	2	2	0	2	2	2	2	0	2	2	2	2	2	0	2	2	0	2	2	2	2	2	2	2	2
AX-89460189	cfn0509013	PolyHighResolution	1AL	44.512	2	2	2	2	2	2	0	2	2	2	2	2	2	2	2	2	2	2	2	2	0	2	2	2	2	2	2	2	2
AX-89460353	cfn1038807	PolyHighResolution	1AL	44.512	2	2	0	2	0	2	0	0	2	0	0	2	2	0	0	2	2	0	0	2	2	2	2	2	2	2	2	2	2
AX-89460804	cfn0520474	PolyHighResolution	1AL	44.512	0	0	2	0	2	0	2	2	0	2	2	2	0	2	2	0	0	2	2	0	0	0	0	0	0	0	0	0	0
AX-89460938	cfn0517739	PolyHighResolution	1AL	44.512	0	2	2	0	2	0	2	2	0	2	2	2	0	2	2	0	0	2	2	0	2	0	0	0	0	0	0	0	0
AX-89461130	cfn0520130	PolyHighResolution	1AL	44.512	2	2	0	2	0	2	2	0	2	0	2	2	2	0	0	2	2	0	0	2	2	2	2	2	2	2	2	2	2
AX-89461281	cfn1006169	PolyHighResolution	1AL	44.512	2	2	0	2	0	2	0	0	2	0	0	2	2	0	0	2	2	0	0	2	2	2	2	2	2	2	2	2	2
AX-89462762	cfn1030435	PolyHighResolution	1AL	44.512	2	2	0	2	0	2	0	0	2	0	0	2	2	0	0	2	2	0	0	2	2	2	2	2	2	2	2	2	2
AX-89462980	cfn0509757	PolyHighResolution	1AL	44.512	0	-1	2	0	2	0	2	2	0	2	2	2	0	-1	2	0	0	1	2	0	2	0	0	0	0	0	0	0	0
AX-89463393	cfn0982187	PolyHighResolution	1AL	44.512	0	0	2	0	2	0	2	2	0	2	2	0	0	2	2	0	0	2	2	0	0	0	0	0	0	0	0	0	0
AX-89463882	cfn0516370	PolyHighResolution	1AL	44.512	2	2	0	2	0	2	0	0	2	0	0	2	2	0	0	2	2	0	0	2	2	2	2	2	2	2	2	2	2
AX-89464090	cfn0503465	PolyHighResolution	1AL	44.512	2	2	2	0	2	2	0	2	0	2	0	2	2	2	2	2	0	2	2	0	2	0	0	0	0	2	0	2	0
AX-89464201	cfn0978337	PolyHighResolution	1AL	44.512	2	0	2	2	2	-1	0	-1	2	2	2	2	2	2	2	-1	2	0	2	2	0	-1	2	2	2	2	2	2	2
AX-89466084	cfn1036994	PolyHighResolution	1AL	44.512	2	2	0	2	0	2	0	0	2	0	0	2	2	0	0	2	2	2	0	2	2	2	2	2	2	0	2	0	2
AX-89466267	cfn0500613	PolyHighResolution	1AL	44.512	2	2	0	2	0	2	0	0	2	0	0	0	2	0	0	2	2	0	0	2	2	2	2	2	2	2	2	2	2
AX-89466691	cfn0501661	PolyHighResolution	1AL	44.512	0	0	0	0	0	0	0	0	0	0	2	0	0	0	0	0	0	0	0	0	0	0	0	0	0	0	0	0	0
AX-89466738	cfn0516698	PolyHighResolution	1AL	44.512	0	2	0	0	0	0	0	0	0	0	0	2	0	0	0	0	0	2	0	0	2	0	0	0	0	0	0	0	0
AX-89466867	cfn0510327	PolyHighResolution	1AL	44.512	0	0	0	2	0	0	2	0	2	0	2	0	0	0	0	0	2	0	0	2	0	2	2	0	2	0	2	0	2
AX-89467514	cfn0990383	PolyHighResolution	1AL	44.512	2	2	0	2	0	2	0	0	2	0	0	2	2	0	0	2	2	0	0	2	2	2	2	2	2	2	2	2	2
AX-89467992	cfn0957717	PolyHighResolution	1AL	44.512	2	2	0	2	0	2	0	0	2	0	0	2	2	0	0	2	2	0	0	2	2	2	2	2	2	2	2	2	2
AX-89468074	cfn0967974	PolyHighResolution	1AL	44.512	0	0	2	0	2	0	2	2	0	2	2	0	0	2	2	0	0	2	2	0	0	0	0	0	0	0	0	0	0
AX-89468695	cfn1039531	PolyHighResolution	1AL	44.512	0	0	0	0	0	0	0	0	0	0	2	0	0	0	0	0	0	0	0	0	0	0	0	0	0	0	0	0	0
AX-89468902	cfn0506675	PolyHighResolution	1AL	44.512	0	0	2	0	2	0	2	2	0	2	2	0	0	2	2	0	0	2	2	0	0	0	0	0	0	0	0	0	0
AX-89470449	cfn0513550	PolyHighResolution	1AL	44.512	0	0	0	0	0	0	2	0	0	0	0	0	0	0	0	0	0	0	0	0	2	0	0	0	0	0	0	0	0
AX-89470907	cfn0504713	PolyHighResolution	1AL	44.512	0	0	2	0	2	0	2	2	0	2	2	0	0	2	2	0	0	2	2	0	0	0	0	0	0	0	0	0	0
AX-89471066	cfn1065984	PolyHighResolution	1AL	44.512	0	0	2	0	2	0	2	2	0	2	2	2	0	2	2	0	0	2	2	0	0	0	0	0	0	0	0	0	0
AX-89472477	cfn0508677	PolyHighResolution	1AL	44.512	2	2	-1	2	-1	2	2	0	2	0	2	2	2	0	0	2	2	2	0	2	0	2	-1	-1	2	0	2	0	2
AX-89472673	cfn0510062	PolyHighResolution	1AL	44.512	2	0	2	0	2	2	0	2	0	2	2	2	2	2	2	2	0	0	2	0	0	0	0	2	0	2	0	2	0
AX-89473136	cfn0512228	PolyHighResolution	1AL	44.512	2	0	2	2	2	2	2	2	2	2	2	0	2	2	2	2	2	2	2	2	0	2	2	2	2	2	2	2	2
AX-89475626	cfn0509746	PolyHighResolution	1AL	44.512	0	2	2	0	2	0	2	2	0	2	2	2	0	2	2	0	0	2	2	0	2	0	0	0	0	0	0	0	0
AX-89475672	cfn0503534	PolyHighResolution	1AL	44.512	0	0	0	0	0	0	2	0	0	0	2	0	0	0	0	0	0	0	0	0	0	0	0	0	0	0	0	0	0
AX-89475964	cfn1038264	PolyHighResolution	1AL	44.512	2	0	2	2	2	2	2	2	2	2	2	2	2	2	2	2	2	0	2	2	0	2	2	2	2	2	2	2	2
AX-89476222	cfn1008080	PolyHighResolution	1AL	44.512	2	2	0	2	0	2	0	0	2	0	0	2	2	0	0	2	2	0	0	2	2	2	2	2	2	2	2	2	2
AX-89476317	cfn0509337	PolyHighResolution	1AL	44.512	0	0	2	0	2	0	2	2	0	2	2	0	0	2	2	0	0	2	2	0	0	0	0	0	0	0	0	0	0
AX-89476390	cfn0504737	PolyHighResolution	1AL	44.512	2	0	2	2	2	2	2	2	2	2	2	2	2	2	2	2	2	2	2	2	2	2	2	2	2	2	2	2	2
AX-89477546	cfn0510658	PolyHighResolution	1AL	44.512	2	2	2	2	2	2	2	2	2	2	2	0	2	2	2	2	2	2	2	2	0	2	2	2	2	2	2	2	2
AX-89478224	cfn0518828	PolyHighResolution	1AL	44.512	0	0	2	0	2	0	2	2	0	2	2	2	0	2	2	0	0	2	2	0	0	0	0	0	0	0	0	0	0
AX-89478470	cfn1008104	PolyHighResolution	1AL	44.512	2	2	0	2	0	2	2	0	2	-1	2	2	2	0	0	2	2	2	0	2	2	2	2	2	2	2	2	2	2
AX-89479162	cfn0504456	PolyHighResolution	1AL	44.512	0	0	0	2	0	0	2	0	2	0	2	0	0	0	0	0	2	0	0	2	0	2	2	0	2	0	2	0	2
AX-89479265	cfn0509522	PolyHighResolution	1AL	44.512	0	0	2	0	2	0	2	2	0	2	2	0	0	2	2	0	0	2	2	0	0	0	0	0	0	0	0	0	0
AX-89479544	cfn0511996	PolyHighResolution	1AL	44.512	2	0	0	2	0	2	2	0	2	0	2	0	2	0	0	2	2	0	0	2	0	2	2	2	2	2	2	2	2
AX-89479789	cfn0513302	PolyHighResolution	1AL	44.512	0	0	2	0	2	0	2	2	0	2	2	2	0	2	2	0	0	2	2	0	0	0	0	0	0	0	0	-1	0
AX-89480565	cfn0994117	PolyHighResolution	1AL	44.512	0	2	2	0	2	0	2	2	0	2	2	2	0	2	2	0	0	2	2	0	2	0	0	0	0	0	0	0	0
AX-89480593	cfn0972584	PolyHighResolution	1AL	44.512	2	2	0	2	0	2	0	0	2	0	0	2	2	0	0	2	2	0	0	2	2	2	2	2	2	2	2	2	2
AX-89480849	cfn0513918	PolyHighResolution	1AL	44.512	2	2	0	2	0	2	0	0	2	0	0	2	2	0	0	2	2	0	0	2	2	2	2	2	2	2	2	2	2
AX-89481341	cfn0515709	PolyHighResolution	1AL	44.512	0	2	0	0	0	0	0	0	0	0	0	0	0	0	0	0	0	2	0	0	2	0	0	0	0	0	0	0	0
AX-89481393	cfn1061410	PolyHighResolution	1AL	44.512	2	2	0	2	0	2	0	0	2	0	0	2	2	0	0	2	2	2	0	2	2	2	2	2	2	2	2	2	2
AX-89481496	cfn0519634	PolyHighResolution	1AL	44.512	0	0	0	0	0	0	2	0	0	0	2	0	0	0	0	0	0	0	0	0	0	0	0	0	0	0	0	0	0
AX-89481666	cfn1030621	PolyHighResolution	1AL	44.512	2	2	0	2	0	2	0	0	2	0	0	2	2	0	0	2	2	0	0	2	2	2	2	2	2	2	2	2	2
AX-89481881	cfn0514853	PolyHighResolution	1AL	44.512	2	0	0	2	0	2	0	0	2	0	0	0	2	0	0	2	2	0	0	2	0	2	2	2	2	2	2	2	2
AX-89482300	cfn0946121	PolyHighResolution	1AL	44.512	0	0	2	0	2	0	2	2	0	2	2	2	0	2	2	0	0	2	2	0	0	0	0	0	0	0	0	0	0
AX-89482901	cfn1051780	PolyHighResolution	1AL	44.512	0	0	0	2	0	0	2	0	2	0	2	0	0	0	0	0	2	0	0	2	0	2	2	0	2	0	2	0	2
AX-89483812	cfn1049389	PolyHighResolution	1AL	44.512	2	2	0	2	0	2	0	0	2	0	0	2	2	0	0	2	2	0	0	2	2	2	2	2	2	2	2	2	2
AX-89484490	cfn0520097	PolyHighResolution	1AL	44.512	0	0	2	0	2	0	2	2	0	2	2	2	0	2	2	0	0	2	2	0	2	0	0	0	0	0	0	0	0
AX-89485632	cfn0500611	PolyHighResolution	1AL	44.512	0	0	2	0	2	0	2	2	0	2	2	2	0	2	2	0	0	2	2	0	0	0	0	0	0	0	0	0	0
AX-89485844	cfn1056680	PolyHighResolution	1AL	44.512	2	0	2	2	2	2	2	2	2	2	2	2	2	2	2	2	2	0	2	2	0	2	2	2	2	2	2	2	2
AX-89486312	cfn0958092	PolyHighResolution	1AL	44.512	2	2	0	2	0	2	0	0	2	0	0	2	2	0	0	2	2	0	0	2	2	2	2	2	2	2	2	2	2
AX-89486461	cfn1028341	PolyHighResolution	1AL	44.512	0	0	2	0	2	0	2	2	0	2	2	2	0	2	2	0	0	2	2	0	0	0	0	0	0	0	0	0	0
AX-89486684	cfn1064395	PolyHighResolution	1AL	44.512	2	2	2	2	2	2	2	2	2	2	0	0	2	2	2	2	2	2	2	2	2	2	2	2	2	0	2	0	2
AX-89487158	cfn0520505	PolyHighResolution	1AL	44.512	2	0	2	2	2	2	2	2	2	2	2	2	2	2	2	2	2	0	2	2	0	2	2	2	2	2	2	2	2
AX-89487535	cfn0502954	PolyHighResolution	1AL	44.512	2	2	0	2	0	2	0	0	2	0	0	0	2	0	0	2	2	0	0	-1	2	2	2	2	2	2	2	2	2
AX-89487537	cfn0515941	PolyHighResolution	1AL	44.512	0	2	0	0	0	0	0	0	0	0	0	2	0	0	0	0	0	0	0	0	2	0	0	0	0	0	0	0	0
AX-89487820	cfn0995011	PolyHighResolution	1AL	44.512	0	2	2	0	2	0	2	2	0	2	2	2	0	2	2	0	0	2	-1	0	2	0	0	0	0	0	0	0	0
AX-89488670	cfn0504530	PolyHighResolution	1AL	44.512	2	2	0	2	0	2	0	0	2	0	0	0	2	0	0	2	2	0	0	2	2	2	2	2	2	2	2	2	2
AX-89488687	cfn0517740	PolyHighResolution	1AL	44.512	2	0	0	2	0	2	0	0	2	0	0	0	2	0	0	2	2	0	0	2	0	2	2	2	2	2	2	2	2
AX-89489191	cfn0978531	PolyHighResolution	1AL	44.512	2	0	0	2	0	2	0	0	2	0	2	0	2	0	0	2	2	0	0	2	0	2	2	2	2	0	2	0	2
AX-89489230	cfn1043785	PolyHighResolution	1AL	44.512	0	0	0	0	0	0	2	0	0	0	0	0	0	0	0	0	0	0	0	0	0	0	0	0	0	2	0	2	0
AX-89489324	cfn0510057	PolyHighResolution	1AL	44.512	2	0	2	0	2	2	0	2	0	2	2	2	2	2	2	2	0	0	2	0	0	0	0	2	0	2	0	2	0
AX-89489730	cfn0508496	PolyHighResolution	1AL	44.512	2	2	0	2	0	2	0	0	2	0	0	2	2	0	0	2	2	0	0	2	2	2	2	2	2	2	2	2	2
AX-89490567	cfn0975380	PolyHighResolution	1AL	44.512	2	2	0	2	0	2	0	0	2	0	0	0	2	0	0	2	2	0	0	2	2	2	2	2	2	2	2	2	2
AX-89491006	cfn0516599	PolyHighResolution	1AL	44.512	2	2	0	2	0	2	0	0	2	0	0	0	2	0	0	2	2	0	0	2	2	2	2	2	2	2	2	2	2
AX-89491423	cfn1038638	PolyHighResolution	1AL	44.512	2	0	2	2	2	2	2	2	2	2	0	2	2	2	2	2	2	0	2	2	2	2	2	2	2	2	2	2	2
AX-89492296	cfn0964067	PolyHighResolution	1AL	44.512	2	2	2	2	2	2	2	2	2	2	0	2	2	2	2	2	2	2	2	2	2	2	2	2	2	2	2	2	2
AX-89493529	cfn0508711	PolyHighResolution	1AL	44.512	2	0	2	2	2	2	2	2	2	2	2	0	2	2	2	2	2	2	2	2	0	2	2	2	2	2	2	2	2
AX-89493873	cfn0957161	PolyHighResolution	1AL	44.512	0	2	2	0	2	0	2	2	0	2	2	0	0	2	2	0	0	2	2	0	0	0	0	0	0	0	0	0	0
AX-89494172	cfn0950902	PolyHighResolution	1AL	44.512	0	2	0	0	0	0	2	0	0	0	0	2	0	0	0	0	0	2	0	0	2	0	0	0	0	0	0	0	0
AX-89494309	cfn0514385	PolyHighResolution	1AL	44.512	2	0	2	2	2	2	0	2	2	2	2	0	2	2	2	2	2	0	2	2	0	2	2	2	2	2	2	2	2
AX-89494671	cfn1030226	PolyHighResolution	1AL	44.512	2	2	2	2	2	2	2	2	2	2	2	2	2	2	2	2	2	2	2	2	0	2	2	2	2	2	2	2	2
AX-89496376	cfn1010317	PolyHighResolution	1AL	44.512	0	0	2	0	2	0	2	2	0	2	2	0	0	2	2	0	0	2	2	0	0	0	0	0	0	0	0	0	0
AX-89497868	cfn1062393	PolyHighResolution	1AL	44.512	0	0	2	0	2	0	2	2	0	2	2	0	0	2	2	0	0	2	2	0	0	0	0	0	0	0	0	0	0
AX-89498453	cfn1039836	PolyHighResolution	1AL	44.512	0	2	2	0	2	0	0	2	0	2	0	2	0	2	2	0	0	2	2	0	2	0	0	0	0	0	0	0	0
AX-89498808	cfn1057197	PolyHighResolution	1AL	44.512	2	2	2	2	2	2	2	2	2	2	2	0	2	2	2	2	2	2	2	2	0	2	2	2	2	2	2	2	2
AX-89498928	cfn0512221	PolyHighResolution	1AL	44.512	0	2	0	0	0	0	0	0	0	0	0	2	0	0	0	0	0	0	0	0	2	0	0	0	0	0	0	0	0
AX-89499351	cfn0500707	PolyHighResolution	1AL	44.512	0	0	2	0	2	0	2	2	0	2	2	2	0	2	2	0	0	2	2	0	2	0	0	0	0	0	0	0	0
AX-89499477	cfn1031510	PolyHighResolution	1AL	44.512	2	0	2	2	2	2	2	2	2	2	2	0	2	2	2	2	2	2	2	2	0	2	2	2	2	2	2	2	2
AX-89499593	cfn0507119	PolyHighResolution	1AL	44.512	0	0	2	0	2	0	2	2	0	2	2	2	0	2	2	0	0	2	2	0	0	0	0	0	0	0	0	0	0
AX-89499735	cfn0981884	PolyHighResolution	1AL	44.512	2	0	2	2	2	2	0	2	2	2	2	2	2	2	2	2	2	0	2	2	0	2	2	2	2	2	2	2	2
AX-89500126	cfn0980201	PolyHighResolution	1AL	44.512	2	2	2	2	2	2	2	2	2	2	2	2	2	2	2	2	2	2	2	2	0	2	2	2	2	2	2	2	2
AX-89500200	cfn0500633	PolyHighResolution	1AL	44.512	2	2	0	2	0	2	0	0	2	0	0	2	2	0	0	2	2	0	0	2	2	2	2	2	2	2	2	2	2
AX-89500792	cfn1025284	PolyHighResolution	1AL	44.512	0	0	0	2	0	0	0	0	2	0	2	2	0	0	0	0	2	0	0	2	0	2	2	0	2	2	2	2	2
AX-89500994	cfn1067150	PolyHighResolution	1AL	44.512	2	2	2	2	2	2	2	2	2	2	2	2	2	2	2	2	2	2	2	2	0	2	2	2	2	2	2	2	2
AX-89501188	cfn0520127	PolyHighResolution	1AL	44.512	2	0	0	2	0	2	2	0	2	0	2	0	2	0	0	2	2	0	0	2	0	2	2	2	2	2	2	2	2
AX-89501773	cfn0517800	PolyHighResolution	1AL	44.512	2	2	0	2	0	2	0	0	2	0	0	0	2	0	0	2	2	0	0	2	2	2	2	2	2	2	2	2	2
AX-89503807	cfn0519312	PolyHighResolution	1AL	44.512	0	2	0	0	0	0	0	0	0	0	0	0	0	0	0	0	0	0	0	0	0	0	0	0	0	0	0	0	0
AX-89504623	cfn0519003	PolyHighResolution	1AL	44.512	2	2	2	0	2	2	0	2	0	2	0	2	2	2	2	2	0	2	2	0	2	0	0	-1	0	2	0	2	0
AX-89504854	cfn0520510	PolyHighResolution	1AL	44.512	2	2	2	0	2	2	2	2	0	2	0	0	2	2	2	2	1	2	2	0	2	0	0	2	0	0	0	0	0
AX-89505783	cfn0973564	PolyHighResolution	1AL	44.512	0	2	2	0	2	0	0	2	0	2	2	2	0	2	2	0	0	2	2	0	2	0	0	0	0	0	0	0	0
AX-89505950	cfn1030809	PolyHighResolution	1AL	44.512	2	2	2	0	2	2	0	2	0	2	0	2	2	2	2	2	0	2	2	0	2	0	0	2	0	2	0	2	0
AX-89506679	cfn1017555	PolyHighResolution	1AL	44.512	0	0	0	2	0	0	2	0	2	0	2	0	0	0	0	0	2	0	0	2	0	2	2	0	2	0	2	0	2
AX-89507220	cfn0505527	PolyHighResolution	1AL	44.512	2	2	0	2	0	2	0	0	2	0	0	0	2	0	0	2	2	0	0	2	2	2	2	2	2	2	2	2	2
AX-89508447	cfn0504695	PolyHighResolution	1AL	44.512	2	0	2	2	2	2	0	2	2	2	2	0	2	2	2	2	2	0	2	2	0	2	2	2	2	2	2	2	2
AX-89509602	cfn0514425	PolyHighResolution	1AL	44.512	0	0	0	0	0	0	0	0	0	0	2	0	0	0	0	0	0	0	0	0	0	0	0	0	0	0	0	0	0
AX-89510094	cfn0978050	PolyHighResolution	1AL	44.512	2	2	2	2	2	2	2	2	2	2	2	0	2	2	2	2	2	2	2	2	0	2	2	2	2	2	2	2	2
AX-89512185	cfn1030610	PolyHighResolution	1AL	44.512	0	0	0	0	0	0	0	0	0	0	2	0	0	0	0	0	0	0	0	0	0	0	0	0	0	0	0	0	0
AX-89514951	cfn0500062	PolyHighResolution	1AL	44.512	0	0	2	0	2	0	2	2	0	2	2	2	0	2	2	0	0	2	2	0	0	0	0	0	0	0	0	0	0
AX-89516110	cfn1005577	PolyHighResolution	1AL	44.512	2	2	0	2	0	2	0	0	2	0	0	2	2	0	0	2	2	0	0	2	2	2	2	2	2	2	2	2	2
AX-89516466	cfn0511706	PolyHighResolution	1AL	44.512	2	0	-1	2	1	2	1	1	2	1	1	0	2	1	1	2	2	1	1	2	0	2	-1	2	2	2	2	2	2
AX-89516968	cfn0510088	PolyHighResolution	1AL	44.512	2	2	2	2	2	2	2	2	2	2	2	2	2	2	2	2	2	2	2	2	0	2	2	2	2	2	2	2	2
AX-89517175	cfn0509592	PolyHighResolution	1AL	44.512	0	0	2	0	2	0	2	2	0	2	2	2	0	2	2	0	0	2	2	0	0	0	0	0	0	0	0	0	0
AX-89517856	cfn0514863	PolyHighResolution	1AL	44.512	2	2	0	2	0	2	0	0	2	0	0	2	2	0	0	2	2	0	0	2	2	2	2	2	2	2	2	2	2
AX-89517929	cfn0503294	PolyHighResolution	1AL	44.512	2	2	2	2	2	2	2	2	2	2	2	0	2	2	2	2	2	2	2	2	0	2	2	2	2	2	2	2	2
AX-89519034	cfn1024703	PolyHighResolution	1AL	44.512	2	2	0	2	2	2	-1	2	2	2	2	2	2	2	2	0	2	-1	0	2	2	0	2	2	2	2	2	2	2
AX-89519371	cfn1018304	PolyHighResolution	1AL	44.512	1	0	0	-1	0	1	0	0	2	0	0	0	1	0	0	1	1	0	0	-1	0	-1	-1	1	-1	1	1	1	1
AX-89519602	cfn0519726	PolyHighResolution	1AL	44.512	0	2	0	2	0	0	0	0	2	0	2	0	0	0	0	0	2	2	0	2	0	2	2	0	2	0	2	0	2
AX-89520441	cfn0502127	PolyHighResolution	1AL	44.512	0	0	2	0	2	0	2	2	0	2	2	0	0	2	2	0	0	2	2	0	0	0	0	0	0	0	0	0	0
AX-89520982	cfn0504455	PolyHighResolution	1AL	44.512	0	0	0	2	0	0	2	0	2	0	2	0	0	0	0	0	2	0	0	2	0	2	2	0	2	0	2	0	2
AX-89521077	cfn1043683	PolyHighResolution	1AL	44.512	0	0	0	2	0	0	2	0	2	0	2	0	0	0	0	0	2	0	0	2	0	2	2	0	2	0	2	0	2
AX-89521642	cfn1058513	PolyHighResolution	1AL	44.512	2	2	0	2	0	2	0	0	2	0	0	2	2	0	0	2	2	0	0	2	2	2	2	2	2	2	2	2	2
AX-89522282	cfn0510332	PolyHighResolution	1AL	44.512	2	2	2	2	2	2	0	2	2	2	0	2	2	2	2	2	2	2	2	2	2	2	2	2	2	2	2	2	2
AX-89522304	cfn0510726	PolyHighResolution	1AL	44.512	0	0	2	0	2	0	2	2	0	2	2	2	0	2	2	0	0	2	2	0	0	0	0	0	0	0	0	0	0
AX-89522349	cfn1012251	PolyHighResolution	1AL	44.512	0	0	2	0	2	0	2	2	0	2	2	2	0	2	2	0	0	2	2	0	2	0	0	0	0	0	0	0	0
AX-89523434	cfn0514432	PolyHighResolution	1AL	44.512	0	0	2	0	2	0	2	2	0	2	2	2	0	2	2	0	0	2	2	0	0	0	0	0	0	0	0	0	0
AX-89523868	cfn0956649	PolyHighResolution	1AL	44.512	2	2	2	2	2	2	0	2	2	2	2	2	2	2	2	2	2	2	2	2	0	2	2	2	2	2	2	2	2
AX-89524700	cfn0508053	PolyHighResolution	1AL	44.512	0	0	2	0	2	0	2	2	0	2	2	0	0	2	2	0	0	2	2	0	0	0	0	0	0	0	0	0	0
AX-89524766	cfn0508008	PolyHighResolution	1AL	44.512	0	0	2	0	2	0	2	2	0	2	2	2	0	2	2	0	0	2	2	0	0	0	0	0	0	0	0	0	0
AX-89525163	cfn0961908	PolyHighResolution	1AL	44.512	0	0	2	0	2	0	2	2	0	2	2	2	0	2	2	0	0	2	2	0	0	0	0	0	0	0	0	0	0
AX-89525720	cfn0510724	PolyHighResolution	1AL	44.512	0	0	2	0	2	0	0	2	0	2	2	0	0	2	2	0	0	0	2	0	0	0	0	0	0	2	0	2	0
AX-89526421	cfn0983832	PolyHighResolution	1AL	44.512	0	2	0	0	0	0	2	0	0	0	0	2	0	0	0	0	0	2	0	0	2	0	0	0	0	0	0	0	0
AX-89526753	cfn0509034	PolyHighResolution	1AL	44.512	2	2	2	2	2	2	2	2	2	2	2	0	2	2	2	2	2	2	2	2	2	2	2	2	2	2	2	2	2
AX-89526806	cfn1006298	PolyHighResolution	1AL	44.512	0	0	2	0	2	0	2	2	0	2	2	2	0	2	2	0	0	2	2	0	0	0	0	0	0	0	0	0	0
AX-89527055	cfn1020443	PolyHighResolution	1AL	44.512	0	0	0	0	0	0	0	0	0	0	2	0	0	0	0	0	0	0	0	0	0	0	0	0	0	0	0	0	0
AX-89527519	cfn0513610	PolyHighResolution	1AL	44.512	2	2	0	2	0	2	0	0	2	0	0	0	2	0	0	2	2	0	0	2	2	2	2	2	2	2	2	2	2
AX-89527826	cfn1031444	PolyHighResolution	1AL	44.512	0	2	0	0	0	0	2	0	0	0	0	2	0	0	0	0	0	2	0	0	2	0	0	0	0	0	0	0	0
AX-89527849	cfn0514471	PolyHighResolution	1AL	44.512	0	0	2	0	2	0	2	2	0	2	2	2	0	2	2	0	0	2	2	0	0	0	0	0	0	0	0	0	0
AX-89529126	cfn1018669	PolyHighResolution	1AL	44.512	2	2	2	2	2	2	2	2	2	2	0	2	2	2	2	2	2	2	2	2	2	2	2	2	2	2	2	2	2
AX-89529553	cfn0503388	PolyHighResolution	1AL	44.512	2	2	2	2	2	2	2	2	2	2	0	2	2	2	2	2	2	2	2	2	2	2	2	2	2	2	2	2	2
AX-89530233	cfn0500709	PolyHighResolution	1AL	44.512	2	0	0	2	0	2	0	0	2	0	0	0	2	0	0	2	2	0	0	2	0	2	2	2	2	2	2	2	2
AX-89531039	cfn0508465	PolyHighResolution	1AL	44.512	0	0	2	0	2	0	2	2	0	2	2	0	0	2	2	0	0	2	2	0	0	0	0	0	0	0	0	0	0
AX-89531596	cfn0510701	PolyHighResolution	1AL	44.512	0	0	2	0	2	0	2	2	0	2	2	0	0	2	2	0	0	2	2	0	0	0	0	0	0	0	0	0	0
AX-89531999	cfn0500300	PolyHighResolution	1AL	44.512	2	2	0	2	0	2	0	0	2	0	0	2	2	0	0	2	2	0	0	2	2	2	2	2	2	2	2	2	2
AX-89532248	cfn1027672	PolyHighResolution	1AL	44.512	0	0	2	0	2	0	2	2	0	2	2	2	0	2	2	0	0	2	2	0	0	0	0	0	0	0	0	0	0
AX-89533172	cfn0513892	PolyHighResolution	1AL	44.512	0	0	2	0	2	0	2	2	0	2	2	0	0	2	2	0	0	2	2	0	0	0	0	0	0	0	0	0	0
AX-89534077	cfn0503674	PolyHighResolution	1AL	44.512	2	2	0	2	0	2	0	0	2	0	0	2	2	0	0	2	2	0	0	2	2	2	2	2	2	2	2	2	2
AX-89534124	cfn0519912	PolyHighResolution	1AL	44.512	0	2	0	0	0	0	2	0	0	0	0	0	0	0	0	0	0	2	0	0	2	0	0	0	0	0	0	0	0
AX-89534682	cfn0511587	PolyHighResolution	1AL	44.512	0	2	0	0	0	0	2	0	0	0	0	2	0	0	0	0	0	2	0	0	2	0	0	0	0	0	0	0	0
AX-89534755	cfn0509786	PolyHighResolution	1AL	44.512	2	0	0	2	0	2	0	0	2	0	0	0	2	0	0	2	2	0	0	2	0	2	2	2	2	2	2	2	2
AX-89535703	cfn1059673	PolyHighResolution	1AL	44.512	0	0	2	2	2	0	0	2	2	2	2	2	0	2	2	0	2	0	2	2	0	2	2	0	2	2	2	2	2
AX-89536148	cfn1039984	PolyHighResolution	1AL	44.512	2	0	2	2	2	2	2	2	2	2	2	2	2	2	2	2	2	2	2	2	2	2	2	2	2	2	2	2	2
AX-89536859	cfn0507115	PolyHighResolution	1AL	44.512	0	0	2	0	2	0	2	2	0	2	2	2	0	2	2	0	0	2	2	0	0	0	0	0	0	0	0	0	0
AX-89537749	cfn1031448	PolyHighResolution	1AL	44.512	0	2	0	0	0	0	2	0	0	0	0	2	0	0	0	0	0	2	0	0	2	0	0	0	0	0	0	0	0
AX-89537787	cfn0507954	PolyHighResolution	1AL	44.512	0	0	2	0	2	0	2	2	0	2	2	2	0	2	2	0	0	2	2	0	0	0	0	0	0	0	0	0	0
AX-89538262	cfn1035295	PolyHighResolution	1AL	44.512	2	2	2	2	2	2	2	2	2	2	2	0	2	2	2	2	2	2	2	2	0	2	2	2	2	2	2	2	2
AX-89538267	cfn0958687	PolyHighResolution	1AL	44.512	0	2	0	0	0	0	0	0	0	0	0	2	0	0	0	0	0	2	0	0	2	0	0	0	0	0	0	0	2
AX-89538710	cfn1056684	PolyHighResolution	1AL	44.512	0	2	0	0	0	0	2	0	0	0	0	0	0	0	0	0	0	2	0	0	2	0	0	0	0	0	0	0	0
AX-89538749	cfn0961509	PolyHighResolution	1AL	44.512	0	0	2	0	2	0	2	2	0	2	2	2	0	2	2	0	0	2	2	0	0	0	0	0	0	0	0	0	0
AX-89539532	cfn1005947	PolyHighResolution	1AL	44.512	0	0	-1	0	2	0	0	2	0	2	2	0	0	2	2	0	0	0	2	0	0	0	0	0	0	0	0	0	0
AX-89539581	cfn1051779	PolyHighResolution	1AL	44.512	2	2	2	2	2	2	0	2	2	2	0	2	2	2	2	2	2	2	2	2	2	2	2	2	2	2	2	2	2
AX-89540045	cfn0513363	PolyHighResolution	1AL	44.512	2	2	0	2	0	2	2	0	2	0	0	2	2	0	0	2	2	2	0	2	2	2	2	2	2	0	2	0	2
AX-89541365	cfn0994931	PolyHighResolution	1AL	44.512	0	0	2	0	2	0	2	2	0	2	2	2	0	2	2	0	0	2	2	0	0	0	0	0	0	0	0	0	0
AX-89541906	cfn0981971	PolyHighResolution	1AL	44.512	2	0	2	2	2	0	2	2	2	2	2	0	2	2	2	2	2	2	2	2	0	2	2	2	2	2	2	2	2
AX-89542762	cfn1051012	PolyHighResolution	1AL	44.512	0	2	2	0	2	0	2	2	0	2	2	2	0	2	2	0	0	2	2	0	2	0	0	0	0	0	0	0	0
AX-89543482	cfn1033574	PolyHighResolution	1AL	44.512	0	0	2	0	2	0	0	2	0	2	0	0	0	2	2	0	0	0	2	0	0	0	0	0	0	2	0	2	0
AX-89543558	cfn0516633	PolyHighResolution	1AL	44.512	0	0	0	0	0	0	0	0	0	0	0	2	0	0	0	0	0	0	0	0	2	0	0	0	0	0	0	0	0
AX-89543632	cfn1052699	PolyHighResolution	1AL	44.512	2	2	0	2	0	2	0	0	2	0	0	0	2	0	0	2	2	0	0	2	2	2	2	2	2	2	2	2	2
AX-89544038	cfn1026680	PolyHighResolution	1AL	44.512	0	0	2	0	2	0	2	2	0	2	2	2	0	2	2	0	0	2	2	0	0	0	0	0	0	0	0	0	0
AX-89544965	cfn0502582	PolyHighResolution	1AL	44.512	2	2	0	2	0	2	0	0	2	0	0	0	2	0	0	2	2	0	0	2	2	2	2	2	2	2	2	2	2
AX-89545058	cfn0507113	PolyHighResolution	1AL	44.512	0	0	2	0	2	0	2	2	0	2	2	2	0	2	2	0	0	2	2	0	0	0	0	0	0	0	0	0	0
AX-89547254	cfn0516377	PolyHighResolution	1AL	44.512	2	0	0	2	0	2	0	0	2	0	0	0	2	0	0	2	2	0	0	2	0	2	2	2	2	2	2	2	2
AX-89547628	cfn0510343	PolyHighResolution	1AL	44.512	2	2	2	0	2	2	0	2	0	2	0	2	2	2	2	2	0	2	2	0	2	0	0	2	0	2	0	2	0
AX-89547920	cfn0520110	PolyHighResolution	1AL	44.512	2	2	2	1	2	2	2	2	2	2	2	2	2	2	2	2	2	2	2	-1	2	1	0	2	1	0	1	0	1
AX-89548080	cfn0962670	PolyHighResolution	1AL	44.512	2	2	2	0	2	2	2	2	2	2	2	2	2	2	2	2	0	2	2	0	2	2	2	2	0	2	0	2	0
AX-89548845	cfn0507357	PolyHighResolution	1AL	44.512	2	0	2	2	2	2	0	2	2	2	2	0	2	2	2	2	2	0	2	2	0	2	2	2	2	2	2	2	2
AX-89548970	cfn1066378	PolyHighResolution	1AL	44.512	2	2	0	2	0	2	0	0	2	0	0	0	2	0	0	2	2	0	0	2	0	2	2	2	2	2	2	2	2
AX-89549253	cfn0510527	PolyHighResolution	1AL	44.512	2	0	2	0	2	2	2	2	0	2	0	2	2	2	2	2	0	0	2	0	2	0	0	2	0	2	0	2	0
AX-89549422	cfn0515356	PolyHighResolution	1AL	44.512	0	0	0	0	0	0	0	0	0	0	2	0	0	0	0	0	0	0	0	0	0	0	0	0	0	0	0	0	0
AX-89550519	cfn0509128	PolyHighResolution	1AL	44.512	0	0	2	0	2	0	2	2	0	2	2	0	0	2	2	0	0	2	2	0	0	0	0	0	0	0	0	0	0
AX-89550987	cfn0971037	PolyHighResolution	1AL	44.512	0	0	0	0	0	0	0	0	0	0	0	2	0	0	0	0	0	0	0	0	0	0	0	0	0	0	0	0	0
AX-89551851	cfn0520747	PolyHighResolution	1AL	44.512	2	0	2	2	2	2	2	2	2	2	2	0	2	2	2	2	2	2	2	2	0	2	2	2	2	2	2	2	2
AX-89551989	cfn0506957	PolyHighResolution	1AL	44.512	0	0	2	0	2	0	2	2	0	2	2	0	0	2	2	0	0	2	2	0	0	0	0	0	0	0	0	0	0
AX-89552237	cfn0502958	PolyHighResolution	1AL	44.512	2	2	0	2	0	2	0	0	2	0	0	0	2	0	0	2	2	0	0	2	2	2	2	2	2	2	2	2	2
AX-89552247	cfn0516382	PolyHighResolution	1AL	44.512	2	2	0	2	0	2	0	0	2	0	0	2	2	0	0	2	2	0	0	2	2	2	2	2	2	2	2	2	2
AX-89553092	cfn1017275	PolyHighResolution	1AL	44.512	2	2	2	2	2	2	0	2	2	2	0	2	2	2	2	2	2	2	2	2	2	2	2	2	2	2	2	2	2
AX-89553685	cfn0506465	PolyHighResolution	1AL	44.512	0	2	2	0	2	0	2	2	0	2	2	2	0	2	2	0	0	2	2	0	2	0	0	0	0	0	0	0	0
AX-89554321	cfn0517855	PolyHighResolution	1AL	44.512	2	0	-1	0	2	2	0	2	0	2	2	2	2	2	2	2	0	2	2	0	0	0	0	0	0	2	0	2	0
AX-89555560	cfn0985827	PolyHighResolution	1AL	44.512	2	0	2	2	2	2	2	2	2	2	2	2	2	2	2	2	2	0	2	2	0	2	2	2	2	2	2	2	2
AX-89556385	cfn0999864	PolyHighResolution	1AL	44.512	0	2	2	0	2	0	2	2	0	2	2	2	0	2	2	0	0	2	2	0	2	0	0	-1	0	0	0	0	0
AX-89557202	cfn1019193	PolyHighResolution	1AL	44.512	0	0	2	2	2	0	2	2	2	2	2	2	0	2	2	0	2	0	2	2	0	2	2	0	2	2	2	2	2
AX-89558027	cfn0958355	PolyHighResolution	1AL	44.512	0	0	2	0	2	0	2	2	0	2	2	0	0	2	2	0	0	2	2	0	0	0	0	0	0	0	0	0	0
AX-89558064	cfn1011821	PolyHighResolution	1AL	44.512	2	2	2	2	2	2	2	2	2	2	0	2	2	2	2	2	2	2	2	2	2	2	2	2	2	2	2	2	2
AX-89558445	cfn0515710	PolyHighResolution	1AL	44.512	2	0	2	2	2	2	2	2	2	2	2	2	2	2	2	2	2	0	2	2	0	2	2	2	2	2	2	2	2
AX-89560041	cfn0514321	PolyHighResolution	1AL	44.512	2	2	0	2	0	2	0	0	2	0	0	0	2	0	0	2	2	0	0	2	2	2	2	2	2	2	2	2	2
AX-89560859	cfn1055872	PolyHighResolution	1AL	44.512	2	2	0	2	0	2	0	0	2	0	0	2	2	0	0	2	2	0	0	2	2	2	2	2	2	2	2	2	2
AX-89563155	cfn0511229	PolyHighResolution	1AL	44.512	0	0	2	0	2	0	2	2	0	2	2	0	0	2	2	0	0	2	2	0	0	0	0	0	0	0	0	0	0
AX-89563531	cfn0504232	PolyHighResolution	1AL	44.512	2	2	0	2	0	2	0	0	2	0	0	2	2	0	0	2	2	0	0	2	2	2	2	2	2	2	2	2	2
AX-89563919	cfn0965269	PolyHighResolution	1AL	44.512	2	2	2	2	2	2	2	2	2	2	2	2	2	2	2	2	2	2	2	2	0	2	2	2	2	2	2	2	2
AX-89565192	cfn1052572	PolyHighResolution	1AL	44.512	2	2	0	2	0	2	0	0	2	0	0	2	2	0	0	2	2	0	0	2	2	2	2	2	2	2	2	2	2
AX-89566377	cfn0502121	PolyHighResolution	1AL	44.512	2	2	0	2	0	2	0	0	2	0	0	2	2	0	0	2	2	0	0	2	2	2	2	2	2	2	2	2	2
AX-89566509	cfn0515575	PolyHighResolution	1AL	44.512	0	0	2	0	2	0	2	2	0	2	2	0	0	2	2	0	0	2	2	0	0	0	0	0	0	0	0	0	0
AX-89567214	cfn0506955	PolyHighResolution	1AL	44.512	0	0	2	0	2	0	2	2	0	2	2	0	0	2	2	0	0	2	2	0	0	0	0	0	0	0	0	0	0
AX-89568430	cfn0519009	PolyHighResolution	1AL	44.512	0	0	0	0	-1	0	2	0	0	0	2	0	0	0	0	0	0	0	0	0	0	0	0	0	0	0	0	0	0
AX-89568877	cfn0511138	PolyHighResolution	1AL	44.512	2	2	0	2	0	2	0	0	2	0	0	0	2	0	0	2	2	0	0	2	2	2	2	2	2	2	2	2	2
AX-89569046	cfn0988046	PolyHighResolution	1AL	44.512	2	2	0	2	0	2	0	0	2	0	0	2	2	0	0	2	2	0	0	2	2	2	2	2	2	2	2	2	2
AX-89569709	cfn0517842	PolyHighResolution	1AL	44.512	2	2	0	2	0	2	0	0	2	0	0	0	2	0	0	2	2	0	0	2	2	2	2	2	2	2	2	2	2
AX-89570114	cfn0507858	PolyHighResolution	1AL	44.512	2	2	0	2	0	2	0	0	2	0	0	2	2	0	0	2	2	2	0	2	2	2	2	2	2	2	2	2	2
AX-89572683	cfn0516626	PolyHighResolution	1AL	44.512	0	0	0	0	0	0	0	0	0	0	0	2	0	0	0	0	0	0	0	0	2	0	0	0	0	0	0	0	0
AX-89574187	cfn0507998	PolyHighResolution	1AL	44.512	0	0	2	0	2	0	2	2	0	2	2	2	0	2	2	0	0	2	2	0	0	0	0	0	0	0	0	0	0
AX-89574292	cfn0503303	PolyHighResolution	1AL	44.512	2	0	0	2	0	2	0	0	2	0	0	0	2	0	0	2	2	0	0	2	0	2	2	2	2	2	2	2	2
AX-89574433	cfn0998879	PolyHighResolution	1AL	44.512	0	0	2	0	2	0	2	2	0	2	2	2	0	2	2	0	0	2	2	0	2	0	0	0	0	0	0	0	0
AX-89575109	cfn0519454	PolyHighResolution	1AL	44.512	2	2	0	2	0	2	0	0	2	0	0	2	2	0	0	2	2	0	0	2	2	2	2	2	2	2	2	2	2
AX-89575437	cfn0969794	PolyHighResolution	1AL	44.512	2	2	0	2	0	2	0	0	2	0	0	2	2	0	0	2	2	0	0	2	2	2	2	2	2	2	2	2	2
AX-89575456	cfn0985890	PolyHighResolution	1AL	44.512	0	2	2	0	2	0	2	2	0	2	2	2	0	2	2	0	0	2	2	0	2	0	0	0	0	0	0	0	0
AX-89575796	cfn0511468	PolyHighResolution	1AL	44.512	2	2	2	2	2	2	2	2	2	2	2	2	2	2	2	2	2	2	2	2	0	2	2	2	2	2	2	2	2
AX-89577197	cfn0984638	PolyHighResolution	1AL	44.512	2	2	0	2	0	2	0	0	2	0	0	0	2	0	0	2	2	0	0	2	2	2	2	2	2	2	2	2	2
AX-89578781	cfn0978771	PolyHighResolution	1AL	44.512	0	0	2	0	2	0	2	2	0	2	2	2	0	2	2	0	0	2	2	0	0	0	0	0	0	0	0	0	0
AX-89579554	cfn1067922	PolyHighResolution	1AL	44.512	0	0	2	0	2	0	2	2	0	2	2	2	0	2	2	0	0	2	2	0	0	0	0	0	0	0	0	0	0
AX-89580476	cfn0960861	PolyHighResolution	1AL	44.512	0	0	2	0	2	0	2	2	0	2	2	0	0	2	2	0	0	2	2	0	0	0	0	0	0	0	0	0	0
AX-89580818	cfn0506682	PolyHighResolution	1AL	44.512	0	0	0	0	0	0	0	0	0	0	0	2	0	0	0	0	0	0	0	0	2	0	0	0	0	0	0	0	0
AX-89581327	cfn1046060	PolyHighResolution	1AL	44.512	2	2	2	2	2	2	0	2	2	2	2	2	2	2	2	2	2	2	2	2	0	2	2	2	2	2	2	2	2
AX-89581961	cfn0514030	PolyHighResolution	1AL	44.512	2	2	2	2	2	2	2	2	2	2	2	0	2	2	2	2	2	2	2	2	0	2	2	2	2	2	2	2	2
AX-89582381	cfn1031447	PolyHighResolution	1AL	44.512	0	2	0	0	0	0	2	0	0	0	0	2	0	0	0	0	0	2	0	0	2	0	0	0	0	0	0	0	0
AX-89582570	cfn0947205	PolyHighResolution	1AL	44.512	2	2	0	2	0	2	0	0	2	0	0	2	2	0	0	2	2	0	0	2	2	2	2	2	2	2	2	2	2
AX-89582664	cfn0983453	PolyHighResolution	1AL	44.512	0	0	0	2	0	0	2	0	2	0	2	0	0	0	0	0	2	0	0	2	0	2	2	2	2	0	2	0	2
AX-89583098	cfn1036964	PolyHighResolution	1AL	44.512	0	2	0	0	0	0	2	0	0	0	0	0	0	0	0	0	0	2	0	0	2	0	0	0	0	0	0	0	0
AX-89584900	cfn0514433	PolyHighResolution	1AL	44.512	2	2	0	2	0	2	0	0	2	0	0	0	2	0	0	2	2	0	0	2	2	2	2	2	2	2	2	2	2
AX-89585145	cfn1039856	PolyHighResolution	1AL	44.512	2	2	2	2	2	2	2	2	2	2	2	2	2	2	2	2	2	2	2	2	0	2	2	2	2	2	2	2	2
AX-89587047	cfn1015810	PolyHighResolution	1AL	44.512	2	2	0	2	0	2	0	0	2	0	2	0	2	0	0	2	2	0	0	2	2	2	2	2	2	2	2	2	2
AX-89588183	cfn0503345	PolyHighResolution	1AL	44.512	0	0	2	0	2	0	0	2	0	2	2	0	0	2	2	0	0	0	2	0	0	0	0	0	0	2	0	2	0
AX-89588830	cfn0521196	PolyHighResolution	1AL	44.512	2	2	0	2	0	2	-1	0	2	0	0	2	2	0	0	2	2	0	0	2	2	2	2	2	2	2	2	2	2
AX-89588894	cfn0509125	PolyHighResolution	1AL	44.512	2	2	0	2	0	2	2	0	2	0	2	2	2	0	0	2	2	2	0	2	2	2	2	2	2	2	2	2	2
AX-89589525	cfn0501893	PolyHighResolution	1AL	44.512	0	2	0	0	0	2	0	0	0	0	0	2	0	0	0	0	0	0	0	0	2	0	0	0	0	0	0	0	0
AX-89589546	cfn1044588	PolyHighResolution	1AL	44.512	2	2	2	2	2	2	0	2	2	2	2	2	2	2	2	2	2	2	2	2	0	2	2	2	2	2	2	2	2
AX-89590615	cfn0512812	PolyHighResolution	1AL	44.512	2	2	0	2	0	2	0	0	2	0	0	0	2	0	0	2	2	0	0	2	2	2	2	2	2	2	2	2	2
AX-89590639	cfn0506051	PolyHighResolution	1AL	44.512	0	0	0	0	0	0	0	0	0	0	0	2	0	0	0	0	0	0	0	0	2	0	0	0	0	0	0	0	0
AX-89591322	cfn0518893	PolyHighResolution	1AL	44.512	2	0	2	2	2	2	2	2	2	2	2	2	2	2	2	2	2	0	2	2	0	2	2	2	2	2	2	2	2
AX-89592356	cfn0520515	PolyHighResolution	1AL	44.512	2	0	2	2	2	2	2	2	2	2	2	0	2	2	2	2	2	2	2	2	0	2	2	2	2	2	2	2	2
AX-89592478	cfn0507963	PolyHighResolution	1AL	44.512	0	0	2	0	2	0	0	2	0	2	0	0	0	2	2	0	0	0	2	0	2	0	0	0	0	2	0	2	0
AX-89593927	cfn0963906	PolyHighResolution	1AL	44.512	0	2	2	0	2	0	2	2	0	2	2	2	0	2	2	0	0	2	2	0	2	0	0	0	0	0	0	0	0
AX-89594286	cfn0516634	PolyHighResolution	1AL	44.512	2	2	2	2	2	2	2	2	2	2	2	0	2	2	2	2	2	2	2	2	0	2	2	2	2	2	2	2	2
AX-89595662	cfn0963840	PolyHighResolution	1AL	44.512	2	2	2	2	2	2	2	2	2	2	0	2	2	2	2	2	2	2	2	2	2	2	2	2	2	0	2	0	2
AX-89595757	cfn0969715	PolyHighResolution	1AL	44.512	2	0	2	2	2	2	0	2	2	2	2	0	2	2	2	2	2	0	2	2	0	2	2	2	2	2	2	2	2
AX-89597432	cfn0515077	PolyHighResolution	1AL	44.512	2	2	2	2	2	2	2	2	2	2	2	0	2	2	2	2	2	2	2	2	0	2	2	2	2	2	2	2	2
AX-89598273	cfn0995999	PolyHighResolution	1AL	44.512	2	2	0	2	0	2	0	0	2	0	0	2	2	0	0	2	2	0	0	2	2	2	2	2	2	2	2	2	2
AX-89598437	cfn0503053	PolyHighResolution	1AL	44.512	0	2	0	0	0	0	0	0	0	0	0	0	0	0	0	0	0	2	0	0	2	0	0	0	0	0	0	0	0
AX-89598443	cfn0953938	PolyHighResolution	1AL	44.512	0	0	2	0	2	0	2	2	0	2	2	0	0	2	2	0	0	2	2	0	0	0	0	0	0	0	0	0	0
AX-89598829	cfn0988074	PolyHighResolution	1AL	44.512	2	2	0	2	0	2	0	0	2	0	0	2	2	0	0	2	2	0	0	2	2	2	2	2	2	2	2	2	2
AX-89599048	cfn1005258	PolyHighResolution	1AL	44.512	2	2	2	0	2	2	0	2	0	2	0	2	2	2	2	2	0	2	2	0	2	0	0	0	0	2	0	2	0
AX-89600410	cfn1029620	PolyHighResolution	1AL	44.512	2	0	2	2	2	2	0	2	2	2	2	2	2	2	2	2	2	0	2	2	0	2	2	2	2	2	2	2	2
AX-89600662	cfn1047485	PolyHighResolution	1AL	44.512	0	0	0	0	0	0	0	0	0	0	2	0	0	0	0	0	0	0	0	0	0	0	0	0	0	0	0	0	0
AX-89601407	cfn0508178	PolyHighResolution	1AL	44.512	0	2	2	0	2	0	0	2	0	2	2	2	0	2	2	0	0	2	2	0	2	0	0	0	0	0	0	0	0
AX-89601866	cfn0519478	PolyHighResolution	1AL	44.512	2	0	2	2	2	2	2	2	2	2	2	0	2	2	2	2	2	2	2	2	0	0	0	2	2	2	2	2	2
AX-89603663	cfn1027673	PolyHighResolution	1AL	44.512	0	0	2	0	0	0	0	2	0	0	0	0	0	0	0	0	0	0	2	0	0	0	0	0	0	0	0	0	0
AX-89604188	cfn1046344	PolyHighResolution	1AL	44.512	2	2	0	2	2	0	0	2	2	2	1	2	1	2	0	0	2	0	2	2	0	2	2	0	2	0	2	2	2
AX-89604313	cfn0503502	PolyHighResolution	1AL	44.512	2	0	2	2	2	2	2	2	2	2	2	2	2	2	2	2	2	0	2	2	0	2	2	2	2	2	2	2	2
AX-89604734	cfn0503675	PolyHighResolution	1AL	44.512	0	0	2	0	2	0	2	2	0	2	2	2	0	2	2	0	0	2	2	0	0	0	0	0	0	0	0	0	0
AX-89605029	cfn0954797	PolyHighResolution	1AL	44.512	2	0	0	2	0	2	2	0	0	0	0	2	2	0	0	2	2	0	2	2	-1	2	2	2	2	2	2	2	0
AX-89605657	cfn0508567	PolyHighResolution	1AL	44.512	0	0	2	0	2	0	2	2	0	2	2	0	0	2	2	0	0	2	2	0	0	0	0	0	0	0	0	0	0
AX-89606347	cfn1001636	PolyHighResolution	1AL	44.512	2	2	2	2	2	2	2	2	2	2	2	0	2	2	2	2	2	2	2	2	2	2	2	2	2	2	2	2	2
AX-89606831	cfn1014240	PolyHighResolution	1AL	44.512	0	0	2	0	2	0	2	2	0	2	2	2	0	2	2	0	0	2	2	0	0	0	0	0	0	0	0	0	0
AX-89607192	cfn0509714	PolyHighResolution	1AL	44.512	0	0	2	0	2	0	2	2	0	2	2	2	0	2	2	0	0	2	2	0	2	0	0	0	0	0	0	0	0
AX-89607247	cfn0963340	PolyHighResolution	1AL	44.512	0	2	2	0	2	0	0	2	0	2	2	2	0	2	2	0	0	2	2	0	0	0	0	0	0	2	0	2	0
AX-89607989	cfn0990746	PolyHighResolution	1AL	44.512	0	0	2	0	2	0	2	2	0	2	2	0	0	2	2	0	0	2	2	0	0	0	0	0	0	0	0	0	0
AX-89608896	cfn1053014	PolyHighResolution	1AL	44.512	0	0	2	0	2	0	2	2	0	2	2	2	0	2	2	0	0	2	2	0	0	0	0	0	0	0	0	0	0
AX-89609655	cfn1003222	PolyHighResolution	1AL	44.512	-1	2	0	2	0	2	0	0	2	0	0	2	-1	0	0	2	2	-1	0	2	2	2	2	2	2	2	2	2	2
AX-89610560	cfn1015802	PolyHighResolution	1AL	44.512	0	0	2	0	2	0	2	2	0	2	2	2	0	2	2	0	0	2	2	0	0	0	0	0	0	0	0	0	0
AX-89611133	cfn0513603	PolyHighResolution	1AL	44.512	0	0	2	0	2	0	2	2	0	2	2	2	0	2	2	0	0	2	2	0	0	0	0	0	0	0	0	0	0
AX-89611453	cfn1052141	PolyHighResolution	1AL	44.512	0	0	0	0	0	0	0	0	0	0	0	2	0	0	0	0	0	0	0	0	0	0	0	0	0	0	0	0	0
AX-89611750	cfn0514252	PolyHighResolution	1AL	44.512	0	0	2	0	2	0	2	2	0	2	2	0	0	2	2	0	0	2	2	0	0	0	0	0	0	0	0	0	0
AX-89612052	cfn0504693	PolyHighResolution	1AL	44.512	2	0	2	2	2	2	0	2	2	2	2	0	2	2	2	2	2	0	2	2	0	2	2	2	2	2	2	2	2
AX-89613017	cfn0965451	PolyHighResolution	1AL	44.512	0	0	2	0	2	0	2	2	0	2	2	0	0	2	2	0	0	2	2	0	0	0	0	0	0	0	0	0	0
AX-89613404	cfn0507568	PolyHighResolution	1AL	44.512	2	2	0	2	0	2	0	0	2	0	0	2	2	0	0	2	2	0	0	2	2	2	2	2	2	2	2	2	2
AX-89613748	cfn0509334	PolyHighResolution	1AL	44.512	2	2	0	2	0	2	0	0	2	0	0	2	2	0	0	2	2	0	0	2	2	2	2	2	2	2	2	2	2
AX-89613831	cfn0503527	PolyHighResolution	1AL	44.512	2	2	2	0	2	2	0	2	0	2	0	2	2	2	2	2	0	2	2	0	2	0	0	2	0	2	0	2	0
AX-89614998	cfn0995160	PolyHighResolution	1AL	44.512	2	2	2	2	2	2	2	2	2	2	2	0	2	2	2	2	2	2	2	2	2	2	2	2	2	2	2	2	2
AX-89615122	cfn1029080	PolyHighResolution	1AL	44.512	2	2	0	2	0	2	0	0	2	0	0	2	2	0	0	2	2	0	0	2	2	2	2	2	2	2	2	2	2
AX-89615861	cfn0984484	PolyHighResolution	1AL	44.512	0	0	2	0	2	0	2	2	0	2	2	2	0	2	2	0	0	2	2	0	0	0	0	0	0	0	0	0	0
AX-89616394	cfn0520413	PolyHighResolution	1AL	44.512	2	2	2	2	2	2	2	2	2	2	0	2	2	2	2	2	2	2	2	2	2	2	2	2	2	2	2	2	2
AX-89616715	cfn1027330	PolyHighResolution	1AL	44.512	2	2	0	2	0	2	0	0	2	0	0	0	2	0	0	2	2	0	0	2	2	2	2	2	2	2	2	2	2
AX-89618780	cfn0508464	PolyHighResolution	1AL	44.512	2	2	2	2	2	2	2	2	2	2	2	0	2	2	2	2	2	2	2	2	0	2	2	2	2	2	2	2	2
AX-89620187	cfn0503469	PolyHighResolution	1AL	44.512	2	2	2	0	2	2	0	2	0	2	0	2	2	2	2	2	0	2	2	0	2	0	0	0	0	2	0	2	0
AX-89620782	cfn0965415	PolyHighResolution	1AL	44.512	0	0	2	0	2	0	2	2	0	2	2	2	0	2	2	0	0	2	2	0	0	0	0	0	0	0	0	0	0
AX-89620994	cfn0512646	PolyHighResolution	1AL	44.512	0	0	1	0	1	0	1	1	0	1	2	2	0	1	1	0	0	1	1	0	0	0	0	0	0	0	0	0	0
AX-89621329	cfn0515630	PolyHighResolution	1AL	44.512	2	2	0	2	0	2	2	0	2	0	0	2	2	0	0	2	2	0	0	2	2	2	2	2	2	0	2	0	2
AX-89623167	cfn0502154	PolyHighResolution	1AL	44.512	2	2	0	2	0	2	2	0	2	0	0	2	2	0	0	2	2	0	0	2	2	2	2	2	2	0	2	0	2
AX-89624267	cfn0503146	PolyHighResolution	1AL	44.512	0	0	0	0	0	0	0	0	0	0	0	0	0	0	0	0	0	0	0	0	2	0	0	0	0	0	0	0	0
AX-89624553	cfn0506291	PolyHighResolution	1AL	44.512	0	2	2	0	2	0	0	2	0	2	2	2	0	2	2	0	0	2	2	0	2	0	0	0	0	0	0	0	0
AX-89625202	cfn0502087	PolyHighResolution	1AL	44.512	0	0	2	0	2	0	2	2	0	2	2	2	0	2	2	0	0	2	2	0	2	0	0	0	0	0	0	0	0
AX-89625695	cfn0503152	PolyHighResolution	1AL	44.512	2	2	2	2	2	2	2	2	2	2	2	2	2	2	2	2	2	2	2	2	0	2	2	2	2	2	2	2	2
AX-89627199	cfn0520180	PolyHighResolution	1AL	44.512	0	0	2	0	2	0	2	2	0	2	2	2	0	2	2	0	0	2	2	0	0	0	0	0	0	0	0	0	0
AX-89629829	cfn1056133	PolyHighResolution	1AL	44.512	0	0	0	0	0	0	0	0	0	0	2	2	0	0	0	0	0	0	0	0	0	0	0	0	0	2	0	2	0
AX-89630426	cfn1064560	PolyHighResolution	1AL	44.512	0	0	2	0	2	0	2	2	0	2	2	2	0	2	2	0	0	0	2	0	0	0	0	0	0	2	0	2	0
AX-89631473	cfn1029616	PolyHighResolution	1AL	44.512	2	0	2	2	2	2	0	2	2	2	2	2	2	2	2	2	2	0	2	2	0	2	2	2	2	2	2	2	2
AX-89631925	cfn1048177	PolyHighResolution	1AL	44.512	2	0	2	2	2	2	0	2	2	2	2	0	2	2	2	2	2	0	2	2	0	2	2	2	2	2	2	2	2
AX-89632383	cfn0503526	PolyHighResolution	1AL	44.512	0	0	0	2	0	0	2	0	2	0	2	0	0	0	0	0	2	0	0	2	0	2	2	0	2	0	2	0	2
AX-89633119	cfn1039786	PolyHighResolution	1AL	44.512	2	2	0	2	0	2	2	0	2	0	0	2	2	0	0	2	2	2	0	2	2	2	2	2	2	0	2	0	2
AX-89633153	cfn0512961	PolyHighResolution	1AL	44.512	2	0	2	2	2	2	2	2	2	2	2	0	2	2	2	2	2	0	2	2	0	2	2	2	2	2	2	2	2
AX-89633828	cfn1034503	PolyHighResolution	1AL	44.512	2	2	0	2	0	2	0	0	2	0	0	2	2	0	0	2	2	0	0	2	2	2	2	2	2	2	2	2	2
AX-89634551	cfn1017265	PolyHighResolution	1AL	44.512	0	0	0	2	0	0	2	0	2	0	2	0	0	0	0	0	2	0	0	2	0	2	2	0	2	0	2	0	2
AX-89635263	cfn0515623	PolyHighResolution	1AL	44.512	2	2	2	2	2	2	0	2	2	2	0	2	2	2	2	2	2	2	2	2	2	2	2	2	2	2	2	2	2
AX-89635668	cfn0971038	PolyHighResolution	1AL	44.512	0	0	2	0	2	0	2	2	0	2	2	2	2	2	2	2	0	2	2	0	0	0	0	0	0	0	-1	0	0
AX-89635891	cfn0976361	PolyHighResolution	1AL	44.512	0	0	2	0	2	0	2	2	0	2	2	2	0	2	2	0	0	2	2	0	0	0	0	0	0	0	0	0	0
AX-89637061	cfn1039404	PolyHighResolution	1AL	44.512	2	0	0	2	0	2	2	0	2	0	2	0	2	0	0	2	2	0	0	2	0	2	2	2	2	2	2	2	2
AX-89637637	cfn0518273	PolyHighResolution	1AL	44.512	2	2	0	2	0	2	0	0	2	0	0	2	2	0	0	2	2	2	0	2	2	2	2	2	2	2	2	2	2
AX-89638622	cfn0961186	PolyHighResolution	1AL	44.512	2	2	2	2	2	2	2	2	2	2	0	0	2	2	2	2	2	2	2	2	2	2	2	2	2	0	2	0	2
AX-89638894	cfn0508263	PolyHighResolution	1AL	44.512	2	2	2	2	2	2	2	2	2	2	2	0	2	2	2	2	2	2	2	2	0	2	2	2	2	2	2	2	2
AX-89638934	cfn0983775	PolyHighResolution	1AL	44.512	0	2	0	0	0	0	0	0	0	0	0	2	0	0	0	0	0	2	0	0	2	0	0	0	0	0	0	0	2
AX-89639412	cfn0963219	PolyHighResolution	1AL	44.512	0	0	0	0	0	0	0	0	0	0	0	0	0	0	0	0	0	0	0	0	2	0	0	0	0	0	0	0	0
AX-89640973	cfn0984998	PolyHighResolution	1AL	44.512	2	2	0	2	0	2	0	0	2	0	0	2	2	0	0	2	2	0	0	2	2	2	2	2	2	2	2	2	2
AX-89642310	cfn1009770	PolyHighResolution	1AL	44.512	0	2	2	0	2	0	0	2	0	2	2	2	0	2	2	0	0	2	2	0	0	0	0	0	0	2	0	2	0
AX-89643186	cfn1048183	PolyHighResolution	1AL	44.512	0	2	0	0	0	0	2	0	0	0	0	2	0	0	0	0	0	2	0	0	2	0	0	0	0	0	0	0	0
AX-89644819	cfn0955362	PolyHighResolution	1AL	44.512	2	2	0	2	0	2	0	0	2	0	0	2	2	0	0	2	2	0	0	2	2	2	2	2	2	2	2	2	2
AX-89646418	cfn0999094	PolyHighResolution	1AL	44.512	2	0	0	2	0	2	0	0	2	0	0	0	2	0	0	2	2	0	0	2	0	2	2	2	2	2	2	2	2
AX-89646695	cfn0501204	PolyHighResolution	1AL	44.512	2	0	0	2	0	2	0	0	2	0	0	0	2	0	0	2	2	0	0	2	0	2	2	2	2	2	2	2	2
AX-89646751	cfn0504453	PolyHighResolution	1AL	44.512	0	0	0	2	0	0	2	0	2	0	2	0	0	0	0	0	2	0	0	2	0	2	2	0	2	0	2	0	2
AX-89646862	cfn1008081	PolyHighResolution	1AL	44.512	2	2	0	2	0	2	0	0	2	0	0	2	2	0	0	2	2	0	0	2	2	2	2	2	2	2	2	2	2
AX-89647698	cfn0983118	PolyHighResolution	1AL	44.512	2	2	0	2	0	2	0	0	2	0	0	0	2	0	0	2	2	0	0	2	2	2	2	2	2	2	2	2	2
AX-89648125	cfn0515522	PolyHighResolution	1AL	44.512	0	0	2	0	2	0	2	2	0	2	2	2	0	2	2	0	0	2	2	0	0	0	0	0	0	0	0	0	0
AX-89651090	cfn0511353	PolyHighResolution	1AL	44.512	2	2	0	2	0	2	0	0	2	0	0	0	2	0	0	2	2	0	0	2	2	2	2	2	2	2	2	2	2
AX-89651681	cfn0515229	PolyHighResolution	1AL	44.512	0	0	2	0	2	0	2	2	0	2	2	2	0	2	2	0	0	2	2	0	0	0	0	0	0	0	0	0	0
AX-89652136	cfn0995942	PolyHighResolution	1AL	44.512	0	0	2	0	2	0	2	2	0	2	2	0	0	2	2	0	0	2	2	0	0	0	0	0	0	0	0	0	0
AX-89652851	cfn1045440	PolyHighResolution	1AL	44.512	2	2	0	2	0	2	0	0	2	0	0	0	2	0	0	2	2	0	0	2	2	2	2	2	2	2	2	2	2
AX-89653831	cfn0501659	PolyHighResolution	1AL	44.512	0	0	0	0	0	0	0	0	0	0	2	0	0	0	0	0	0	0	0	0	0	0	0	0	0	0	0	0	0
AX-89654346	cfn0954354	PolyHighResolution	1AL	44.512	2	2	0	2	0	2	0	0	2	0	0	2	2	0	0	2	2	0	0	2	2	2	2	2	2	2	2	2	2
AX-89654712	cfn0507930	PolyHighResolution	1AL	44.512	2	2	2	0	2	2	2	2	0	2	0	0	2	2	2	2	0	2	2	0	2	0	0	2	0	0	0	0	0
AX-89654785	cfn0951852	PolyHighResolution	1AL	44.512	0	0	0	0	0	0	0	0	0	0	0	2	0	0	0	0	0	0	0	0	0	0	-1	0	0	0	0	0	-1
AX-89655073	cfn1004917	PolyHighResolution	1AL	44.512	0	2	0	0	0	0	0	0	0	0	0	0	0	0	0	0	0	2	0	0	2	0	0	0	0	0	0	0	0
AX-89655291	cfn0500009	PolyHighResolution	1AL	44.512	0	0	2	0	2	0	2	2	0	2	2	2	0	2	2	0	0	2	2	0	0	0	0	0	0	0	0	0	0
AX-89655360	cfn0970757	PolyHighResolution	1AL	44.512	2	2	2	2	2	2	2	2	2	2	2	0	2	2	2	2	2	2	2	2	2	2	2	2	2	2	2	2	2
AX-89655466	cfn0954798	PolyHighResolution	1AL	44.512	0	2	2	0	2	0	0	2	2	2	2	2	0	2	2	0	0	2	0	0	2	0	0	0	0	0	0	0	2
AX-89657289	cfn0969808	PolyHighResolution	1AL	44.512	0	0	2	0	2	0	2	2	0	2	2	0	0	2	2	0	0	2	1	0	0	0	0	0	0	0	0	0	0
AX-89657605	cfn1042840	PolyHighResolution	1AL	44.512	2	2	2	0	2	2	0	2	0	2	0	2	2	2	2	2	0	2	2	0	2	0	0	2	0	2	0	2	0
AX-89657645	cfn1042873	PolyHighResolution	1AL	44.512	0	0	0	2	0	0	-1	0	2	0	2	0	0	0	0	0	2	0	0	2	0	2	2	0	2	0	2	0	2
AX-89658264	cfn0506295	PolyHighResolution	1AL	44.512	2	0	0	2	0	2	2	0	2	0	0	0	2	0	0	2	2	0	0	2	0	2	2	2	2	2	2	2	2
AX-89660109	cfn0977275	PolyHighResolution	1AL	44.512	2	2	2	2	2	2	2	2	2	2	2	2	2	2	2	2	2	2	2	2	0	2	2	2	2	2	2	2	2
AX-89661168	cfn0508031	PolyHighResolution	1AL	44.512	0	2	0	0	0	0	0	0	0	0	0	0	0	0	0	0	0	0	0	0	0	0	0	0	0	0	0	0	0
AX-89662060	cfn1050850	PolyHighResolution	1AL	44.512	0	0	0	0	0	0	2	0	0	0	0	2	0	0	0	0	0	2	0	0	2	0	0	0	0	0	0	0	0
AX-89662830	cfn0506729	PolyHighResolution	1AL	44.512	2	2	0	2	0	2	0	0	2	0	0	2	2	0	0	2	2	0	0	2	2	2	2	2	2	2	2	2	2
AX-89663162	cfn1055391	PolyHighResolution	1AL	44.512	2	0	0	2	0	2	2	0	2	0	0	0	2	0	0	2	2	0	0	2	0	2	2	2	2	2	2	2	2
AX-89665042	cfn0513805	PolyHighResolution	1AL	44.512	2	2	2	2	2	2	2	2	2	2	2	2	2	2	2	2	2	2	2	2	0	2	2	2	2	2	2	2	2
AX-89666046	cfn0502579	PolyHighResolution	1AL	44.512	0	0	2	0	2	0	2	2	0	2	2	0	0	2	2	0	0	2	2	0	0	0	0	0	0	0	0	0	0
AX-89666102	cfn0500156	PolyHighResolution	1AL	44.512	0	0	2	0	2	0	2	2	0	2	2	2	0	2	2	0	0	2	2	0	0	0	0	0	0	0	0	0	0
AX-89666490	cfn0953581	PolyHighResolution	1AL	44.512	2	0	0	2	0	2	0	0	2	0	0	0	2	0	0	2	2	0	0	2	0	2	2	2	2	2	2	2	2
AX-89666694	cfn0954325	PolyHighResolution	1AL	44.512	2	2	2	0	2	2	0	2	0	2	0	2	2	2	2	2	0	2	2	0	2	0	0	2	0	2	0	2	0
AX-89667143	cfn0969124	PolyHighResolution	1AL	44.512	2	2	1	2	0	2	1	0	2	0	0	2	2	0	1	2	2	0	0	2	2	2	2	2	2	2	2	2	2
AX-89667149	cfn0951332	PolyHighResolution	1AL	44.512	2	2	0	2	0	2	2	0	2	0	2	2	2	0	0	2	2	2	0	2	2	2	2	2	2	0	2	0	2
AX-89667424	cfn1058117	PolyHighResolution	1AL	44.512	2	2	0	2	0	2	0	0	2	0	0	0	2	0	0	2	2	0	0	2	2	2	2	2	2	2	2	2	2
AX-89670576	cfn0504742	PolyHighResolution	1AL	44.512	0	0	2	0	2	0	2	2	0	2	2	2	0	2	2	0	0	2	2	0	2	0	0	0	0	0	0	0	0
AX-89672517	cfn1054964	PolyHighResolution	1AL	44.512	2	2	0	2	0	2	0	0	2	0	0	2	2	0	0	2	2	0	0	2	2	2	2	2	2	2	2	2	2
AX-89673496	cfn1040818	PolyHighResolution	1AL	44.512	2	0	0	2	0	2	2	0	2	0	0	0	2	0	0	2	2	0	0	2	0	2	2	2	2	2	2	2	2
AX-89673545	cfn0990420	PolyHighResolution	1AL	44.512	2	2	0	2	0	2	0	0	2	0	0	2	2	0	0	2	2	0	0	2	2	2	2	2	2	2	2	2	2
AX-89673589	cfn1033636	PolyHighResolution	1AL	44.512	0	0	2	0	2	0	2	2	0	2	2	2	0	2	2	0	0	2	2	0	0	0	0	0	0	0	0	0	0
AX-89673946	cfn0978503	PolyHighResolution	1AL	44.512	0	0	2	0	2	0	2	2	0	2	2	0	0	2	2	0	0	2	2	0	0	0	0	0	0	0	0	0	0
AX-89675736	cfn1039129	PolyHighResolution	1AL	44.512	0	2	2	0	2	0	2	2	0	2	2	2	0	2	2	0	0	2	2	0	2	0	0	0	0	0	0	0	0
AX-89675867	cfn1018483	PolyHighResolution	1AL	44.512	2	0	2	2	2	2	2	2	2	2	2	2	2	2	2	2	2	0	2	2	0	2	2	2	2	2	2	2	2
AX-89675935	cfn0504721	PolyHighResolution	1AL	44.512	0	0	2	0	2	0	2	2	0	2	2	0	0	2	2	0	0	2	2	0	0	0	0	0	0	0	0	0	0
AX-89676527	cfn1023345	PolyHighResolution	1AL	44.512	0	2	0	0	0	0	2	0	0	0	0	0	0	0	0	0	0	2	0	0	2	0	0	0	0	0	0	0	0
AX-89676528	cfn0994650	PolyHighResolution	1AL	44.512	0	0	2	0	2	0	2	2	0	2	2	0	0	2	2	0	0	2	2	0	0	0	0	0	0	0	0	0	0
AX-89677048	cfn0520748	PolyHighResolution	1AL	44.512	2	0	2	2	2	2	2	2	2	2	2	0	2	2	2	2	2	2	2	2	0	2	2	2	2	2	2	2	2
AX-89677578	cfn0510087	PolyHighResolution	1AL	44.512	2	0	2	2	2	2	0	2	2	2	2	2	2	2	2	2	2	0	2	2	0	2	2	2	2	2	2	2	2
AX-89678520	cfn1066042	PolyHighResolution	1AL	44.512	0	2	2	0	2	0	2	2	0	2	2	0	0	2	2	0	0	2	0	0	2	0	0	0	0	2	0	2	-1
AX-89679348	cfn0517111	PolyHighResolution	1AL	44.512	0	0	2	0	2	0	2	2	0	2	2	2	0	2	2	0	0	2	2	0	0	0	0	0	0	0	0	0	0
AX-89679672	cfn0518380	PolyHighResolution	1AL	44.512	0	1	2	0	2	0	0	2	0	2	2	2	0	2	2	0	0	2	-1	0	2	0	0	0	0	0	0	0	0
AX-89680719	cfn0993174	PolyHighResolution	1AL	44.512	0	0	2	0	2	0	2	2	0	2	2	0	0	2	2	0	0	2	2	0	0	0	0	0	0	0	0	0	0
AX-89680930	cfn0501888	PolyHighResolution	1AL	44.512	2	0	2	2	2	0	2	2	2	2	2	0	2	2	2	2	2	2	2	2	0	2	2	2	2	2	2	2	2
AX-89681506	cfn1018054	PolyHighResolution	1AL	44.512	2	2	0	2	0	2	0	0	2	0	0	2	2	0	0	2	2	0	0	2	2	2	2	2	2	2	2	2	2
AX-89682935	cfn0948330	PolyHighResolution	1AL	44.512	0	2	2	0	2	0	2	2	0	2	2	2	0	2	2	0	0	2	2	0	2	0	0	0	0	0	0	0	0
AX-89683561	cfn0519822	PolyHighResolution	1AL	44.512	2	2	0	2	0	2	0	0	2	0	0	0	2	0	0	2	2	2	0	2	2	2	2	2	2	0	2	0	2
AX-89684393	cfn0514306	PolyHighResolution	1AL	44.512	0	0	2	-1	2	-1	2	2	0	2	2	2	0	2	2	0	0	2	2	0	0	0	0	1	0	-1	0	0	0
AX-89684406	cfn0501658	PolyHighResolution	1AL	44.512	2	2	2	2	2	2	2	2	2	2	0	2	2	2	2	2	2	2	2	2	2	2	2	2	2	2	2	2	2
AX-89684637	cfn1046062	PolyHighResolution	1AL	44.512	2	2	2	2	2	2	0	2	2	2	2	2	2	2	2	2	2	2	2	2	0	2	2	2	2	2	2	2	2
AX-89685041	cfn0507591	PolyHighResolution	1AL	44.512	0	0	2	0	2	0	2	2	0	2	2	0	0	2	2	0	0	2	2	0	0	0	0	0	0	0	0	0	0
AX-89685945	cfn0519441	PolyHighResolution	1AL	44.512	2	2	0	2	0	2	0	0	2	0	0	2	2	0	0	2	2	0	0	2	2	2	2	2	2	2	2	2	2
AX-89687181	cfn0503652	PolyHighResolution	1AL	44.512	2	0	2	2	2	2	0	2	2	2	0	0	2	2	2	2	2	0	2	2	2	2	2	2	2	2	2	2	2
AX-89691726	cfn0506673	PolyHighResolution	1AL	44.512	0	0	2	0	2	0	2	2	0	2	2	0	0	2	2	0	0	2	2	0	0	0	0	0	0	0	0	0	0
AX-89691854	cfn0518468	PolyHighResolution	1AL	44.512	2	0	0	2	0	2	0	0	2	0	0	0	2	0	0	2	2	0	0	2	0	2	2	2	2	2	2	2	2
AX-89693074	cfn0513600	PolyHighResolution	1AL	44.512	2	2	0	2	0	2	0	0	2	0	0	0	2	0	0	2	2	0	0	2	2	2	2	2	2	2	2	2	2
AX-89693088	cfn0507956	PolyHighResolution	1AL	44.512	2	2	2	2	2	2	2	2	2	2	0	2	2	2	2	2	2	2	2	2	2	2	2	2	2	2	2	2	2
AX-89693860	cfn0501202	PolyHighResolution	1AL	44.512	0	0	2	0	2	0	2	2	0	2	2	0	0	2	2	0	0	2	2	0	0	0	0	0	0	0	0	0	0
AX-89694180	cfn0511684	PolyHighResolution	1AL	44.512	0	0	2	0	2	0	2	2	0	2	2	2	0	2	2	0	0	2	2	0	0	0	0	0	0	0	0	0	0
AX-89694254	cfn0513476	PolyHighResolution	1AL	44.512	0	2	2	0	2	0	2	2	0	2	2	2	0	2	2	0	0	2	2	0	2	0	0	0	0	0	0	0	0
AX-89694318	cfn1033367	PolyHighResolution	1AL	44.512	0	0	2	0	2	0	2	2	0	2	2	2	0	2	2	0	0	2	2	0	0	0	0	0	0	0	0	0	0
AX-89694348	cfn0970077	PolyHighResolution	1AL	44.512	2	2	2	2	2	2	2	2	2	2	0	0	2	2	2	2	2	2	2	2	2	2	2	2	2	0	2	0	2
AX-89694780	cfn0502123	PolyHighResolution	1AL	44.512	2	0	2	2	2	2	2	2	2	2	2	2	2	2	2	2	2	2	2	2	2	2	2	2	2	2	2	2	2
AX-89697080	cfn0515083	PolyHighResolution	1AL	44.512	2	2	0	2	0	2	0	0	2	0	0	2	2	0	0	2	2	0	0	2	2	2	2	2	2	2	2	2	2
AX-89697425	cfn0981756	PolyHighResolution	1AL	44.512	0	2	2	0	2	0	0	2	0	2	0	2	0	2	2	0	0	2	2	0	2	0	0	0	0	0	0	0	0
AX-89697744	cfn1035661	PolyHighResolution	1AL	44.512	2	0	0	2	0	2	2	0	2	0	2	0	2	0	0	2	2	0	0	2	2	2	2	2	2	0	2	0	2
AX-89697940	cfn0500028	PolyHighResolution	1AL	44.512	2	2	2	2	2	2	2	2	2	2	0	2	2	2	2	2	2	2	2	2	2	2	2	2	2	2	2	2	2
AX-89698467	cfn0500428	PolyHighResolution	1AL	44.512	0	0	2	0	2	0	2	2	0	2	2	0	0	2	2	0	0	2	2	0	0	0	0	0	0	0	0	0	0
AX-89698635	cfn0504035	PolyHighResolution	1AL	44.512	2	2	0	2	0	2	0	0	2	0	0	0	2	0	0	2	2	0	0	2	2	2	2	2	2	2	2	2	2
AX-89699058	cfn0520950	PolyHighResolution	1AL	44.512	0	2	2	0	2	0	2	2	0	2	2	2	0	2	2	0	0	2	2	0	2	0	0	0	0	0	0	0	0
AX-89699204	cfn0516628	PolyHighResolution	1AL	44.512	2	2	0	2	0	2	0	0	2	0	0	0	2	0	0	2	2	0	0	2	0	2	2	2	2	2	2	2	2
AX-89699588	cfn0508901	PolyHighResolution	1AL	44.512	0	0	2	0	2	0	2	2	0	2	2	2	0	2	2	0	0	2	2	0	0	0	0	0	0	0	0	0	0
AX-89699934	cfn0974560	PolyHighResolution	1AL	44.512	0	0	2	0	2	0	2	2	0	2	2	2	0	2	2	0	0	2	2	0	0	0	0	0	0	0	0	0	0
AX-89701253	cfn0510315	PolyHighResolution	1AL	44.512	2	2	0	2	0	2	0	0	2	0	0	2	2	0	0	2	2	0	0	2	2	2	2	2	2	2	2	2	2
AX-89701912	cfn0506048	PolyHighResolution	1AL	44.512	0	2	2	0	2	0	2	2	0	2	2	2	0	2	2	0	0	2	2	0	2	0	0	0	0	0	0	-1	0
AX-89702174	cfn0512225	PolyHighResolution	1AL	44.512	2	1	0	2	0	2	0	0	2	0	0	1	2	0	0	2	2	0	0	2	1	2	2	2	2	2	2	2	2
AX-89702426	cfn0514251	PolyHighResolution	1AL	44.512	2	2	0	2	0	2	0	0	2	0	0	2	2	0	0	2	2	0	0	2	2	2	2	2	2	2	2	2	2
AX-89702839	cfn1045263	PolyHighResolution	1AL	44.512	0	0	2	0	2	0	2	2	0	2	2	2	0	2	2	0	0	2	2	0	0	0	0	0	0	0	0	0	0
AX-89703506	cfn0505691	PolyHighResolution	1AL	44.512	2	2	0	2	0	2	2	0	2	0	2	2	2	0	0	2	2	2	0	2	2	2	2	2	2	0	2	0	2
AX-89703770	cfn1007042	PolyHighResolution	1AL	44.512	0	0	2	0	2	0	2	2	0	2	2	2	0	2	2	0	0	2	2	0	0	0	0	0	0	0	0	0	0
AX-89703841	cfn0517731	PolyHighResolution	1AL	44.512	0	0	2	0	2	0	2	2	0	2	2	2	0	2	2	0	0	2	2	0	0	0	0	0	0	0	0	0	0
AX-89703926	cfn0518927	PolyHighResolution	1AL	44.512	2	2	0	2	0	2	0	0	2	0	0	0	2	0	0	2	2	0	0	2	2	2	2	2	2	2	2	2	2
AX-89704679	cfn0951677	PolyHighResolution	1AL	44.512	0	0	2	0	2	0	2	2	0	2	2	2	0	2	2	0	0	2	2	0	0	0	0	0	0	0	0	0	0
AX-89704890	cfn0516638	PolyHighResolution	1AL	44.512	0	0	0	0	0	0	0	0	0	0	0	2	0	0	0	0	0	0	0	0	2	0	0	0	0	0	0	0	0
AX-89705645	cfn0508174	PolyHighResolution	1AL	44.512	2	0	2	2	2	2	2	2	2	2	2	0	2	2	2	2	2	0	2	2	0	2	2	2	2	2	2	2	2
AX-89706767	cfn0507594	PolyHighResolution	1AL	44.512	0	0	2	0	2	0	2	2	0	2	2	0	0	2	2	0	0	2	2	0	0	0	0	0	0	0	0	0	0
AX-89707716	cfn0521500	PolyHighResolution	1AL	44.512	2	0	2	2	2	2	0	2	2	2	2	2	2	2	2	2	2	0	2	2	0	2	2	2	2	2	2	2	2
AX-89711288	cfn1045117	PolyHighResolution	1AL	44.512	0	0	0	0	0	0	0	0	0	0	2	0	0	0	0	0	0	0	0	0	0	0	0	0	0	0	0	0	0
AX-89712048	cfn1052703	PolyHighResolution	1AL	44.512	2	2	0	2	0	2	0	0	2	0	0	0	2	0	0	2	2	0	0	2	2	2	2	2	2	2	2	2	2
AX-89714021	cfn1023340	PolyHighResolution	1AL	44.512	2	2	2	0	2	2	0	2	0	2	0	2	2	2	2	2	0	2	2	0	2	0	0	2	0	2	0	2	0
AX-89715610	cfn1046095	PolyHighResolution	1AL	44.512	0	0	0	0	0	0	2	0	0	0	0	0	0	0	0	0	0	0	0	0	2	0	0	0	0	0	0	0	0
AX-89716012	cfn1027372	PolyHighResolution	1AL	44.512	2	2	2	0	2	2	0	2	0	2	0	2	2	2	2	2	0	2	2	0	2	0	0	2	0	2	0	2	0
AX-89718405	cfn1038186	PolyHighResolution	1AL	44.512	2	0	2	2	2	2	2	2	2	2	2	0	2	2	2	2	2	0	2	2	0	2	2	2	2	2	2	2	2
AX-89718949	cfn1023618	PolyHighResolution	1AL	44.512	2	2	0	0	0	2	0	0	2	0	0	2	2	0	0	2	0	2	0	0	2	2	0	2	0	0	0	0	2
AX-89719222	cfn0950329	PolyHighResolution	1AL	44.512	0	2	0	2	0	0	0	0	2	0	2	0	0	0	0	0	2	2	0	2	0	2	2	0	2	0	2	0	2
AX-89720386	cfn0519344	PolyHighResolution	1AL	44.512	0	0	0	0	0	0	0	0	0	0	2	2	0	0	0	0	0	0	0	0	0	0	0	0	0	2	0	2	0
AX-89720492	cfn0980708	PolyHighResolution	1AL	44.512	2	0	2	2	2	2	0	2	2	2	2	0	2	2	2	2	2	0	2	2	0	2	2	2	2	2	2	2	2
AX-89721572	cfn0509698	PolyHighResolution	1AL	44.512	0	0	2	0	2	0	2	2	0	2	2	0	0	2	2	0	0	2	2	0	0	0	0	0	0	0	0	0	0
AX-89721597	cfn0997960	PolyHighResolution	1AL	44.512	2	2	0	2	0	2	0	0	2	0	0	2	2	0	0	2	2	0	0	2	2	2	2	2	2	2	2	2	2
AX-89721807	cfn0952554	PolyHighResolution	1AL	44.512	2	2	0	2	0	2	0	0	2	0	0	0	2	0	0	2	2	0	0	2	2	2	2	2	2	2	2	2	2
AX-89722038	cfn1040005	PolyHighResolution	1AL	44.512	2	2	0	2	0	2	0	0	2	0	0	2	2	0	0	2	2	0	0	2	2	2	2	2	2	2	2	2	2
AX-89722650	cfn0511160	PolyHighResolution	1AL	44.512	0	0	0	0	0	0	0	0	0	0	0	2	0	0	0	0	0	0	0	0	0	0	0	0	0	0	0	0	0
AX-89723885	cfn0984724	PolyHighResolution	1AL	44.512	2	2	0	2	0	2	0	0	2	0	0	2	2	0	0	2	2	0	0	2	2	2	2	2	2	2	2	2	2
AX-89723972	cfn1043910	PolyHighResolution	1AL	44.512	2	0	2	2	2	2	2	2	2	2	2	2	2	2	2	2	2	0	2	2	0	2	2	2	2	2	2	2	2
AX-89724505	cfn0520105	PolyHighResolution	1AL	44.512	2	2	0	2	0	2	0	0	2	0	0	2	2	0	0	2	2	0	0	2	2	2	2	2	2	2	2	2	2
AX-89724946	cfn1029343	PolyHighResolution	1AL	44.512	0	0	2	0	2	0	2	2	0	2	2	0	0	2	2	0	0	2	2	0	0	0	0	1	0	0	0	0	0
AX-89725467	cfn0516880	PolyHighResolution	1AL	44.512	2	2	0	2	0	2	0	0	2	0	0	0	2	0	0	2	2	0	0	2	2	2	2	2	2	2	2	2	2
AX-89725744	cfn1018814	PolyHighResolution	1AL	44.512	2	2	2	0	2	2	2	2	0	2	0	2	2	2	2	2	0	2	2	0	2	0	0	2	0	2	0	2	0
AX-89726064	cfn0501423	PolyHighResolution	1AL	44.512	0	0	0	2	0	0	2	0	2	0	2	0	0	0	0	0	2	0	0	2	0	2	2	0	2	0	2	0	2
AX-89726712	cfn0965511	PolyHighResolution	1AL	44.512	2	0	0	2	0	2	1	0	2	0	0	0	2	0	0	2	2	0	0	2	0	2	2	2	2	2	2	2	2
AX-89726782	cfn0514904	PolyHighResolution	1AL	44.512	2	2	0	2	0	2	2	0	2	0	0	2	2	0	0	2	2	2	0	2	2	2	2	2	2	2	2	2	2
AX-89727538	cfn1039402	PolyHighResolution	1AL	44.512	2	0	0	2	0	2	1	0	2	0	0	0	2	0	0	2	2	0	0	2	0	2	2	2	2	2	2	2	2
AX-89727747	cfn0510248	PolyHighResolution	1AL	44.512	0	0	0	2	0	0	2	0	2	0	2	0	0	0	0	0	2	0	0	2	0	2	2	0	2	0	2	0	2
AX-89728830	cfn0519006	PolyHighResolution	1AL	44.512	2	2	2	0	2	2	0	2	0	2	0	2	2	2	2	2	0	2	2	0	2	0	0	2	0	2	0	2	0
AX-89728942	cfn0521445	PolyHighResolution	1AL	44.512	0	0	0	0	0	0	0	0	0	0	2	0	0	0	0	0	0	0	0	0	0	0	0	0	0	0	0	0	0
AX-89729084	cfn1040928	PolyHighResolution	1AL	44.512	2	0	2	2	2	2	2	2	2	2	2	2	2	2	2	2	2	2	2	2	2	2	2	2	2	2	2	2	2
AX-89729474	cfn1029621	PolyHighResolution	1AL	44.512	0	2	0	0	0	0	2	0	0	0	0	0	0	0	0	0	0	2	0	0	2	0	0	0	0	0	0	0	0
AX-89730767	cfn1039135	PolyHighResolution	1AL	44.512	2	0	0	2	0	2	2	0	2	0	0	0	2	0	0	2	2	0	0	2	0	2	2	2	2	2	2	2	2
AX-89731529	cfn1037280	PolyHighResolution	1AL	44.512	0	0	2	0	2	0	2	2	0	2	2	0	0	2	2	0	0	2	2	0	0	0	0	0	0	0	0	0	0
AX-89731933	cfn1046310	PolyHighResolution	1AL	44.512	2	0	2	2	2	2	2	2	2	2	2	0	2	2	2	2	2	2	2	2	0	2	-1	2	2	2	2	2	2
AX-89732076	cfn1014994	PolyHighResolution	1AL	44.512	2	0	2	2	2	2	2	2	2	2	2	0	2	2	2	2	2	0	2	2	0	2	2	2	2	2	2	2	2
AX-89732415	cfn0951324	PolyHighResolution	1AL	44.512	0	0	0	2	0	0	2	0	2	0	2	0	0	0	0	0	2	0	0	2	0	2	2	0	2	0	2	0	2
AX-89732593	cfn1038063	PolyHighResolution	1AL	44.512	2	2	0	2	0	2	0	0	2	0	0	0	2	0	0	2	2	0	0	2	2	2	2	2	2	2	2	2	2
AX-89734068	cfn0514854	PolyHighResolution	1AL	44.512	0	2	2	0	2	0	2	2	0	2	2	2	0	2	2	0	0	2	2	0	2	0	0	0	0	0	0	0	0
AX-89735303	cfn0970758	PolyHighResolution	1AL	44.512	2	2	0	2	0	2	0	0	2	0	0	0	2	0	0	2	2	0	0	2	2	2	2	2	2	2	2	2	2
AX-89735593	cfn0510063	PolyHighResolution	1AL	44.512	0	2	0	0	0	0	2	0	0	0	0	0	0	0	0	0	0	2	0	0	2	0	0	0	0	0	0	0	0
AX-89735633	cfn0503409	PolyHighResolution	1AL	44.512	2	0	0	2	0	2	0	2	2	2	2	2	2	2	2	2	0	2	2	2	2	2	2	2	2	0	2	0	2
AX-89735672	cfn0518826	PolyHighResolution	1AL	44.512	0	0	2	0	2	0	2	2	0	2	2	2	0	2	2	0	0	2	2	0	0	0	0	0	0	0	0	0	0
AX-89738082	cfn0519707	PolyHighResolution	1AL	44.512	2	0	0	2	0	2	2	0	2	0	0	0	2	0	0	2	2	0	0	2	0	2	2	2	2	2	2	2	2
AX-89738178	cfn1038060	PolyHighResolution	1AL	44.512	2	2	0	2	0	2	0	0	2	0	0	0	2	0	0	2	2	0	0	2	2	2	2	2	2	2	2	2	2
AX-89738602	cfn0983815	PolyHighResolution	1AL	44.512	2	2	2	2	2	2	2	2	2	2	2	2	2	2	2	2	2	2	2	2	0	2	2	2	2	2	2	2	2
AX-89738783	cfn1059347	PolyHighResolution	1AL	44.512	2	0	0	2	0	2	2	0	2	0	0	0	2	0	0	2	2	0	0	2	0	2	2	2	2	2	2	2	2
AX-89739147	cfn0503403	PolyHighResolution	1AL	44.512	0	0	2	0	2	0	2	2	0	2	2	2	0	2	2	0	0	2	2	0	0	0	0	0	0	0	0	0	0
AX-89740122	cfn0519343	PolyHighResolution	1AL	44.512	0	0	0	0	0	0	0	0	0	0	2	2	0	0	0	0	0	0	0	0	-1	0	0	0	0	2	0	2	0
AX-89742122	cfn0520900	PolyHighResolution	1AL	44.512	0	-1	2	0	2	0	0	2	0	2	2	2	0	2	2	0	0	2	2	0	2	0	0	0	0	0	0	0	0
AX-89743324	cfn0505206	PolyHighResolution	1AL	44.512	0	0	2	0	2	0	2	2	0	2	2	0	0	2	2	0	0	2	2	0	0	0	0	0	0	0	0	0	0
AX-89743347	cfn0508883	PolyHighResolution	1AL	44.512	2	0	0	2	0	2	0	0	2	0	0	0	2	0	0	2	2	0	0	2	0	2	2	2	2	2	2	2	2
AX-89743378	cfn0500053	PolyHighResolution	1AL	44.512	2	0	2	2	2	2	2	2	2	2	2	0	2	2	2	2	2	2	2	2	0	2	2	2	2	2	2	2	2
AX-89743638	cfn0521125	PolyHighResolution	1AL	44.512	2	2	0	2	0	2	0	0	2	0	0	0	2	0	0	2	2	0	0	2	2	2	2	2	2	2	2	2	2
AX-89744460	cfn0519820	PolyHighResolution	1AL	44.512	2	1	0	2	0	2	0	0	2	0	0	0	2	0	0	2	2	1	0	2	2	2	2	2	2	0	2	0	2
AX-89744613	cfn0966849	PolyHighResolution	1AL	44.512	0	0	0	0	0	0	0	0	0	0	0	2	0	0	0	0	0	0	0	0	2	0	0	0	0	0	0	0	0
AX-89744623	cfn0976386	PolyHighResolution	1AL	44.512	2	0	2	2	2	2	2	2	2	2	2	0	2	2	2	2	2	2	2	2	0	2	2	2	2	2	2	2	2
AX-89744685	cfn0518688	PolyHighResolution	1AL	44.512	0	0	0	0	0	0	0	0	0	0	2	0	0	0	0	0	0	0	0	0	0	0	0	0	0	0	0	0	0
AX-89745796	cfn0511678	PolyHighResolution	1AL	44.512	0	0	2	0	2	0	2	2	0	2	2	0	0	2	2	0	0	2	2	0	0	0	0	0	0	0	0	0	0
AX-89746180	cfn0519443	PolyHighResolution	1AL	44.512	2	2	0	2	0	2	0	0	2	0	0	2	2	0	0	2	2	0	0	2	2	2	2	2	2	2	2	2	2
AX-89746544	cfn0500089	PolyHighResolution	1AL	44.512	2	0	2	2	2	2	0	2	0	2	2	0	2	2	2	2	2	0	2	2	0	2	2	2	2	2	2	2	2
AX-89746650	cfn1037883	PolyHighResolution	1AL	44.512	0	0	2	0	2	0	2	2	0	2	2	0	0	2	2	0	0	2	2	0	0	0	0	0	0	0	0	0	0
AX-89746722	cfn0977126	PolyHighResolution	1AL	44.512	2	0	0	2	0	2	2	0	2	0	0	0	2	0	0	2	2	0	0	2	0	2	2	2	2	2	2	2	2
AX-89747729	cfn1051775	PolyHighResolution	1AL	44.512	0	0	0	2	0	0	2	0	2	0	2	0	0	0	0	0	2	0	0	2	0	2	2	0	2	0	2	0	2
AX-89747740	cfn0503092	PolyHighResolution	1AL	44.512	0	2	0	0	0	0	0	0	0	0	0	0	0	0	0	0	0	2	0	0	2	0	0	0	0	0	0	0	0
AX-89747885	cfn0521463	PolyHighResolution	1AL	44.512	2	0	0	2	0	2	0	0	2	0	0	0	2	0	0	2	2	0	0	2	0	2	2	2	2	2	2	2	2
AX-89747956	cfn1003942	PolyHighResolution	1AL	44.512	0	2	2	0	2	0	2	2	0	2	2	2	0	2	2	0	0	2	2	0	2	0	0	0	0	0	0	0	0
AX-89748222	cfn0963717	PolyHighResolution	1AL	44.512	2	2	2	2	2	2	2	2	2	2	0	2	2	2	2	2	2	2	2	2	2	2	2	2	2	2	2	2	2
AX-89748921	cfn0995839	PolyHighResolution	1AL	44.512	2	2	0	2	0	2	0	0	2	0	0	2	2	0	0	2	2	0	0	2	2	2	2	2	2	2	2	2	2
AX-89750941	cfn0512999	PolyHighResolution	1AL	44.512	2	2	2	0	2	2	0	2	0	2	0	2	2	2	2	2	0	2	2	0	2	0	0	2	0	2	0	2	0
AX-89751795	cfn0505557	PolyHighResolution	1AL	44.512	2	0	0	2	0	2	0	0	2	0	0	0	2	0	0	2	2	0	0	2	0	2	2	2	2	2	2	2	2
AX-89753213	cfn0508716	PolyHighResolution	1AL	44.512	2	0	2	2	2	2	2	-1	2	2	2	0	2	2	2	2	2	2	2	2	0	2	2	2	2	2	2	2	2
AX-89753267	cfn0960595	PolyHighResolution	1AL	44.512	2	2	0	2	0	2	2	0	2	0	2	2	2	0	0	2	2	2	0	2	2	2	2	2	2	0	2	0	2
AX-89753314	cfn0504694	PolyHighResolution	1AL	44.512	0	2	0	0	0	0	2	0	0	0	0	2	0	0	0	0	0	2	0	0	2	0	0	0	0	0	0	0	0
AX-89753496	cfn0508035	PolyHighResolution	1AL	44.512	2	2	2	2	2	2	2	2	2	2	2	0	2	2	2	2	2	2	2	2	0	2	2	2	2	2	2	2	2
AX-89754602	cfn1005103	PolyHighResolution	1AL	44.512	2	2	0	2	0	2	0	0	2	0	0	0	2	0	0	2	2	0	0	2	2	2	2	2	2	2	2	2	2
AX-89756802	cfn0509524	PolyHighResolution	1AL	44.512	0	0	2	0	2	0	2	2	0	2	2	0	0	2	2	0	0	2	2	0	0	0	0	0	0	0	0	0	0
AX-89757681	cfn0520211	PolyHighResolution	1AL	44.512	0	0	0	2	0	0	0	0	2	0	2	0	0	0	0	0	2	0	0	2	0	2	2	0	2	2	2	2	2
AX-89757688	cfn0520354	PolyHighResolution	1AL	44.512	0	0	2	0	2	0	0	2	0	2	0	0	0	2	2	0	0	0	2	0	-1	0	0	0	0	0	0	0	0
AX-89759958	cfn0502952	PolyHighResolution	1AL	44.512	0	0	2	0	2	0	2	2	0	2	2	2	0	2	2	0	0	2	2	0	0	0	0	0	0	0	0	0	0
AX-89761222	cfn1050074	PolyHighResolution	1AL	44.512	2	2	2	0	2	2	2	2	0	2	0	0	2	2	2	2	0	2	2	0	2	0	0	2	0	0	0	0	0
AX-89761715	cfn0514910	PolyHighResolution	1AL	44.512	0	0	2	0	2	0	0	2	0	2	2	0	0	2	2	0	0	0	2	0	0	0	0	0	0	0	0	0	0
AX-89763217	cfn0504254	PolyHighResolution	1AL	44.512	0	2	0	0	0	0	0	0	0	0	0	2	0	0	0	0	0	0	0	0	2	0	0	0	0	0	0	0	0
AX-89763631	cfn0508919	PolyHighResolution	1AL	44.512	0	0	2	0	2	0	2	2	0	2	2	2	0	2	2	0	0	2	2	0	0	0	0	0	0	0	0	0	0
AX-89763975	cfn0512570	PolyHighResolution	1AL	44.512	2	2	0	2	0	2	0	0	2	0	0	0	2	0	0	2	2	0	0	2	2	2	2	2	2	2	2	2	2
AX-89765969	cfn0503304	PolyHighResolution	1AL	44.512	2	2	0	2	0	2	0	0	2	0	0	2	2	0	0	2	2	0	0	2	2	2	2	2	2	2	2	2	2
AX-89767204	cfn0987429	PolyHighResolution	1AL	44.512	0	0	2	0	2	0	2	2	0	2	2	2	0	2	2	0	0	2	2	0	0	0	0	0	0	0	0	0	0
AX-89767336	cfn1017851	PolyHighResolution	1AL	44.512	0	2	2	0	2	0	2	2	0	2	2	2	0	2	2	0	0	2	2	0	2	0	0	0	0	0	0	0	0
AX-89769008	cfn0503286	PolyHighResolution	1AL	44.512	0	2	2	0	2	0	2	2	0	2	2	2	0	2	2	0	0	2	2	0	2	0	0	0	0	0	0	0	0
AX-89769412	cfn1059480	PolyHighResolution	1AL	44.512	2	2	0	2	0	2	2	0	2	0	0	2	2	0	0	2	2	2	0	2	2	2	2	2	2	0	2	0	2
AX-89769482	cfn0519105	PolyHighResolution	1AL	44.512	0	2	2	0	2	0	2	2	0	2	2	2	0	2	2	0	0	2	2	0	2	0	0	0	0	0	0	0	0
AX-89769697	cfn0517777	PolyHighResolution	1AL	44.512	-1	0	2	1	2	-1	0	2	2	2	2	2	2	2	2	2	2	0	2	2	0	2	2	2	2	-1	2	2	2
AX-89770455	cfn0516281	PolyHighResolution	1AL	44.512	0	0	2	0	2	0	2	2	0	2	2	0	0	2	2	0	0	2	2	0	0	0	0	0	0	0	0	0	0
AX-89771539	cfn0508041	PolyHighResolution	1AL	44.512	2	2	0	2	0	2	0	0	2	0	0	2	2	0	0	2	2	0	0	2	2	2	2	2	2	2	2	2	2
AX-89771542	cfn0972376	PolyHighResolution	1AL	44.512	2	0	0	2	0	2	2	0	2	0	0	0	2	0	0	2	2	0	0	2	0	2	2	2	2	2	2	2	2
AX-89771649	cfn0980993	PolyHighResolution	1AL	44.512	0	0	0	0	0	0	0	0	0	0	2	0	0	0	0	0	0	0	0	0	0	0	0	0	0	0	0	0	0
AX-89772036	cfn1007348	PolyHighResolution	1AL	44.512	0	0	2	0	2	0	2	2	0	2	2	2	0	2	2	0	0	2	2	0	0	0	0	0	0	0	0	0	0
AX-89772071	cfn0514540	PolyHighResolution	1AL	44.512	0	0	2	0	2	0	2	2	0	2	2	0	0	2	-1	0	0	2	2	0	0	0	0	0	0	0	0	0	0
AX-89772185	cfn1005579	PolyHighResolution	1AL	44.512	2	2	0	2	0	2	0	0	2	0	0	2	2	0	0	2	2	0	0	2	2	2	2	2	2	2	2	2	2
AX-89772260	cfn0520905	PolyHighResolution	1AL	44.512	0	2	2	0	2	0	2	2	0	2	2	2	0	2	2	0	0	2	2	0	2	0	0	0	0	0	0	0	0
AX-89772782	cfn0503530	PolyHighResolution	1AL	44.512	2	2	2	2	2	2	2	2	2	2	2	2	2	2	2	2	2	2	2	2	2	2	2	2	2	0	2	0	2
AX-89773472	cfn0945733	PolyHighResolution	1AL	44.512	0	2	0	2	0	0	0	0	2	0	2	0	0	0	0	0	2	2	0	2	0	2	2	0	2	0	2	0	2
AX-89776599	cfn0519729	PolyHighResolution	1AL	44.512	2	2	2	2	2	2	2	2	2	2	0	2	2	2	2	2	2	2	2	2	2	2	2	2	2	2	2	2	2
AX-89776649	cfn0502245	PolyHighResolution	1AL	44.512	2	2	0	2	0	2	0	0	2	0	0	0	2	0	0	2	2	0	0	2	2	2	2	2	2	2	2	2	2
AX-89777349	cfn1012505	PolyHighResolution	1AL	44.512	2	2	0	2	0	2	2	0	2	0	0	2	2	0	0	2	2	1	0	2	2	2	2	2	2	0	2	0	2
AX-89334443	cfn0517235	PolyHighResolution	1AL	44.512	2	2	0	2	0	2	0	0	2	0	0	0	2	0	0	2	2	0	0	2	2	2	2	2	2	2	2	2	2
AX-89343733	cfn0508498	PolyHighResolution	1AL	44.512	2	0	0	2	0	2	0	0	2	0	0	0	2	0	0	2	2	0	0	2	0	2	2	2	2	2	2	2	2
AX-89362297	cfn0512032	PolyHighResolution	1AL	44.512	2	1	2	2	2	2	2	2	2	2	0	2	2	2	2	2	2	1	2	2	2	2	2	2	2	2	2	2	2
AX-89373511	cfn0508818	PolyHighResolution	1AL	44.512	0	0	2	0	-1	0	1	2	0	2	2	2	0	2	2	0	0	2	2	0	0	0	0	0	0	0	0	0	0
AX-89390355	cfn0514852	PolyHighResolution	1AL	44.512	-1	-1	2	0	2	0	-1	-1	-1	2	2	-1	0	-1	2	0	-1	2	-1	0	-1	0	0	0	-1	-1	-1	-1	0
AX-89402466	cfn0520201	PolyHighResolution	1AL	44.512	2	0	2	2	2	2	2	2	2	2	2	0	2	2	2	2	2	0	2	2	0	2	2	2	2	2	2	2	2
AX-89402667	cfn0504709	PolyHighResolution	1AL	44.512	0	2	0	0	0	0	2	0	0	0	0	2	-1	0	0	0	0	2	0	0	2	0	0	0	0	0	0	0	0
AX-89407339	cfn0519505	PolyHighResolution	1AL	44.512	2	2	2	2	2	2	2	2	2	2	0	2	2	2	2	2	2	2	2	2	2	2	2	2	2	2	2	2	2
AX-89423870	cfn1013552	PolyHighResolution	1AL	44.512	2	2	2	2	2	2	2	2	2	2	2	2	2	2	2	2	2	2	2	2	2	2	2	2	2	0	2	0	2
AX-89442680	cfn0502036	PolyHighResolution	1AL	44.512	2	0	0	2	0	2	0	0	2	0	0	0	2	0	0	2	2	0	0	2	0	2	2	2	2	2	2	2	2
AX-89491434	cfn1012260	PolyHighResolution	1AL	44.512	2	0	2	2	2	2	2	2	2	2	2	2	2	2	2	2	2	0	2	2	0	2	2	2	2	2	2	2	2
AX-89500883	cfn0514896	PolyHighResolution	1AL	44.512	0	0	-1	0	0	0	0	0	0	0	0	0	0	0	0	0	0	0	0	0	0	0	0	0	0	2	0	2	0
AX-89503885	cfn0519086	PolyHighResolution	1AL	44.512	0	0	2	0	2	0	2	2	0	2	2	2	0	2	2	0	0	2	2	0	0	0	0	0	0	0	0	0	0
AX-89507273	cfn0516420	PolyHighResolution	1AL	44.512	0	0	0	2	0	0	2	0	2	0	2	0	0	0	0	0	2	0	0	2	0	2	2	2	2	0	2	0	2
AX-89508746	cfn0517421	PolyHighResolution	1AL	44.512	2	0	0	2	0	2	0	0	2	0	0	0	2	0	0	2	2	0	0	2	0	2	2	2	2	2	2	2	2
AX-89510210	cfn0517774	PolyHighResolution	1AL	44.512	0	2	0	0	0	0	2	0	0	0	0	0	0	0	0	0	0	2	0	0	2	0	0	0	0	0	0	0	0
AX-89510863	cfn0503585	PolyHighResolution	1AL	44.512	0	0	2	0	2	0	0	2	2	2	2	2	0	2	2	0	0	0	0	0	2	0	0	0	0	0	0	0	0
AX-89512300	cfn0510668	PolyHighResolution	1AL	44.512	0	2	2	0	2	0	0	2	0	2	2	2	0	2	2	0	0	2	2	0	2	0	0	0	0	0	0	0	0
AX-89512754	cfn0509966	PolyHighResolution	1AL	44.512	2	0	0	2	0	2	0	0	2	0	0	0	2	0	0	2	2	0	0	2	0	2	2	2	2	2	2	2	2
AX-89530007	cfn0520397	PolyHighResolution	1AL	44.512	2	2	2	2	2	2	2	2	2	2	0	2	2	2	2	2	2	2	2	2	2	2	2	2	2	2	2	2	2
AX-89530557	cfn0520207	PolyHighResolution	1AL	44.512	2	2	2	2	2	2	2	2	2	2	0	2	2	2	2	2	2	2	2	2	2	2	2	2	2	0	2	0	2
AX-89534946	cfn0504852	PolyHighResolution	1AL	44.512	0	0	0	0	0	0	0	0	0	0	0	2	0	0	0	0	0	0	0	0	0	0	0	0	0	0	0	0	0
AX-89535068	cfn0514394	PolyHighResolution	1AL	44.512	0	2	0	0	0	0	2	0	0	0	0	2	0	0	0	0	0	2	0	0	2	0	0	0	0	0	0	0	0
AX-89543490	cfn0504136	PolyHighResolution	1AL	44.512	0	0	2	2	2	0	0	2	2	2	2	2	0	2	2	0	2	0	2	2	0	2	2	0	2	2	2	2	2
AX-89544898	cfn1048484	PolyHighResolution	1AL	44.512	0	0	0	0	0	0	0	0	0	0	0	2	0	0	0	0	0	0	0	0	2	0	0	0	0	0	0	0	0
AX-89554414	cfn0500426	PolyHighResolution	1AL	44.512	0	1	-1	0	2	0	-1	2	0	-1	-1	0	-1	-1	-1	0	0	-1	-1	0	-1	0	0	0	0	0	0	-1	0
AX-89564688	cfn1024001	PolyHighResolution	1AL	44.512	2	2	2	2	2	2	2	2	2	2	2	0	2	2	2	2	2	2	2	2	0	2	2	2	2	2	2	2	2
AX-89564696	cfn0503274	PolyHighResolution	1AL	44.512	2	0	2	2	2	2	2	2	2	2	2	2	2	2	2	2	2	2	2	2	2	2	2	2	2	2	2	2	2
AX-89575708	cfn0520350	PolyHighResolution	1AL	44.512	2	2	0	2	0	2	2	0	2	0	2	2	2	0	0	2	2	2	0	2	2	2	2	2	2	2	2	2	2
AX-89575953	cfn0518941	PolyHighResolution	1AL	44.512	2	2	0	2	0	2	0	0	2	0	0	2	2	0	0	2	2	0	0	2	2	2	2	2	2	2	2	2	2
AX-89576114	cfn0520202	PolyHighResolution	1AL	44.512	2	2	2	2	2	2	2	2	2	2	0	2	2	2	2	2	2	2	2	2	2	2	2	2	2	0	2	0	2
AX-89580252	cfn1028503	PolyHighResolution	1AL	44.512	-1	-1	0	2	-1	2	0	0	-1	-1	-1	-1	-1	-1	-1	-1	-1	-1	-1	-1	2	2	2	-1	-1	-1	2	-1	2
AX-89601042	cfn1023409	PolyHighResolution	1AL	44.512	0	0	2	0	2	0	2	2	0	2	2	2	0	2	2	0	0	2	2	0	0	0	0	0	0	0	0	0	0
AX-89623217	cfn0506423	PolyHighResolution	1AL	44.512	2	2	0	2	0	2	0	0	2	0	0	2	2	0	0	2	2	0	0	2	2	2	2	2	2	2	2	2	2
AX-89630530	cfn0520410	PolyHighResolution	1AL	44.512	2	2	0	2	0	2	0	0	2	0	2	2	2	0	0	2	2	2	0	2	2	2	2	2	2	0	2	0	2
AX-89634603	cfn0983831	PolyHighResolution	1AL	44.512	0	2	0	0	0	0	2	0	0	0	0	2	0	0	0	0	0	2	0	0	2	0	0	0	0	0	0	0	0
AX-89636351	cfn0513003	PolyHighResolution	1AL	44.512	2	2	2	0	2	2	0	2	0	2	0	2	2	2	2	2	0	2	2	0	2	0	0	2	0	2	0	2	0
AX-89659255	cfn0519503	PolyHighResolution	1AL	44.512	0	0	0	0	0	0	0	0	0	0	2	0	0	0	0	0	0	0	0	0	0	0	0	0	0	0	0	0	0
AX-89660964	cfn0978071	PolyHighResolution	1AL	44.512	0	2	0	0	0	0	0	0	0	0	0	0	0	0	0	0	0	2	0	0	2	0	0	0	0	0	0	0	0
AX-89666368	cfn1019462	PolyHighResolution	1AL	44.512	2	0	2	0	2	2	0	2	0	2	2	2	2	2	2	2	0	0	2	0	0	0	0	2	0	2	0	2	0
AX-89681178	cfn0514860	PolyHighResolution	1AL	44.512	0	0	2	0	2	0	2	2	0	2	2	2	2	2	2	2	0	2	2	0	0	0	0	0	0	0	0	0	0
AX-89700331	cfn0987808	PolyHighResolution	1AL	44.512	2	2	0	2	0	2	0	0	2	0	0	2	2	0	0	2	2	0	0	2	2	2	2	2	2	2	2	2	2
AX-89705056	cfn0503147	PolyHighResolution	1AL	44.512	0	2	0	0	0	0	0	0	0	0	0	2	0	0	0	0	0	2	0	0	2	0	0	0	0	0	0	0	2
AX-89733261	cfn0504249	PolyHighResolution	1AL	44.512	0	0	2	0	2	0	0	2	0	2	0	0	0	2	2	0	0	2	2	0	0	0	0	0	0	0	0	0	0
AX-89735514	cfn0992815	PolyHighResolution	1AL	44.512	2	2	2	2	2	2	0	2	2	2	0	2	2	2	2	2	2	2	2	2	2	2	2	2	2	2	2	2	2
AX-89762533	cfn0501170	PolyHighResolution	1AL	44.512	2	2	0	2	0	2	0	0	2	0	0	0	2	0	0	2	2	0	0	2	2	2	2	2	2	2	2	2	2
AX-89763076	cfn0954786	PolyHighResolution	1AL	44.512	2	2	2	2	2	2	2	2	2	2	2	0	2	2	2	2	2	2	2	2	0	2	2	2	2	2	2	2	2
AX-89771102	cfn0509130	PolyHighResolution	1AL	44.512	0	0	2	0	2	0	2	2	0	2	2	0	0	2	2	0	0	2	2	0	0	0	0	0	0	0	0	0	0
AX-89775330	cfn0504705	PolyHighResolution	1AL	44.512	0	2	0	0	0	0	2	0	0	0	0	2	0	0	0	0	0	2	0	0	2	0	0	0	0	0	0	0	0
AX-89342569	cfn0508603	PolyHighResolution	1AL	44.512	2	2	2	2	2	2	2	2	2	2	2	2	2	2	2	2	2	2	2	2	2	2	2	2	2	0	2	0	2
AX-89395449	cfn0987640	PolyHighResolution	1AL	44.512	0	0	2	0	2	0	2	2	0	2	2	0	0	2	2	0	0	2	2	0	0	0	0	0	0	0	0	0	0
AX-89654925	cfn0500317	PolyHighResolution	1AL	44.512	2	2	0	2	0	2	0	0	2	0	0	2	2	0	0	2	2	0	0	2	2	2	2	2	2	2	2	2	2
AX-89664490	cfn1015009	PolyHighResolution	1AL	44.512	0	0	2	0	2	0	2	2	0	2	2	2	0	2	2	0	0	2	2	0	0	0	0	0	0	0	0	0	0
AX-89360107	cfn0978525	PolyHighResolution	1AL	44.512	0	0	0	0	0	0	0	0	0	0	2	0	0	0	0	0	0	0	0	0	0	0	0	0	0	0	0	0	0
AX-89624294	cfn1029083	PolyHighResolution	1AL	44.512	0	0	2	0	2	0	2	2	0	2	2	0	0	2	2	0	0	2	2	0	0	0	0	0	0	0	0	0	0
AX-89573402	cfn1043388	PolyHighResolution	1AL	44.512	0	0	2	0	2	0	2	2	0	2	2	2	0	2	2	0	0	2	2	0	0	0	0	0	0	0	0	0	0
AX-89450565	cfn0518933	PolyHighResolution	1AL	44.512	0	0	2	0	2	0	2	2	0	2	2	2	0	2	2	0	0	2	2	0	0	0	0	0	0	0	0	0	0
AX-89548263	cfn0975542	PolyHighResolution	1AL	44.512	2	2	2	2	2	2	2	2	2	2	2	0	2	2	2	2	2	2	2	2	2	2	2	2	2	2	2	2	2
AX-89392824	cfn0956013	PolyHighResolution	1AL	44.512	2	0	0	2	0	2	0	0	2	0	0	0	2	0	0	2	2	0	0	2	0	2	2	2	2	2	2	2	2
AX-89514068	cfn0511565	PolyHighResolution	1AL	44.512	0	0	2	0	2	0	2	2	0	2	2	2	0	2	2	0	0	2	2	0	0	0	0	0	0	0	0	0	0
AX-89586798	cfn0510691	PolyHighResolution	1AL	44.512	0	0	2	0	2	0	2	2	0	2	2	2	0	2	2	0	0	2	2	0	0	0	0	0	0	0	0	0	0
AX-89373583	cfn0983763	PolyHighResolution	1AL	44.512	0	0	2	0	2	0	2	2	0	2	2	2	0	2	2	0	0	2	2	0	0	0	0	0	0	0	0	0	0
AX-89614684	cfn0501414	PolyHighResolution	1AL	44.512	0	0	0	2	0	0	2	0	2	0	2	0	0	0	0	0	2	0	0	2	0	2	2	0	2	0	2	0	2
AX-89372193	cfn0513830	PolyHighResolution	1AL	44.512	2	2	2	0	2	2	2	2	0	2	0	0	2	2	2	2	0	2	2	0	2	0	0	2	0	0	0	0	0
AX-89725215	cfn0504731	PolyHighResolution	1AL	44.512	2	2	0	2	0	2	0	0	2	0	0	0	2	0	0	2	2	0	0	2	0	2	2	2	2	2	2	2	2
AX-89314194	cfn0519453	PolyHighResolution	1AL	44.512	2	2	0	2	0	2	0	0	2	0	0	2	2	0	0	2	2	2	0	2	2	2	2	2	2	2	2	2	2
AX-89718468	cfn1023403	PolyHighResolution	1AL	44.512	2	2	0	2	0	2	0	0	2	0	0	2	2	0	0	2	2	0	0	2	2	2	2	2	2	2	2	2	2
AX-89364338	cfn0969703	PolyHighResolution	1AL	44.512	2	0	2	2	2	2	0	2	2	2	2	0	2	2	2	2	2	0	2	2	0	2	2	2	2	2	2	2	2
AX-89648483	cfn1012514	PolyHighResolution	1AL	44.512	2	2	0	2	0	2	2	0	2	0	0	2	2	0	0	2	2	2	0	2	2	2	2	2	2	0	2	0	2
AX-89323530	cfn0510477	PolyHighResolution	1AL	44.512	0	0	2	0	2	0	2	2	0	2	2	2	0	2	2	0	0	2	2	0	0	0	0	0	0	0	0	0	0
AX-89682941	cfn0512777	PolyHighResolution	1AL	44.512	0	0	2	0	2	0	2	2	0	2	2	0	0	2	2	0	0	2	2	0	0	0	0	0	0	0	0	0	0
AX-89603632	cfn1042783	PolyHighResolution	1AL	44.512	2	2	0	2	0	2	0	0	2	0	0	2	2	0	0	2	2	-1	0	2	2	2	2	2	2	2	2	2	2
AX-89333988	cfn1012469	PolyHighResolution	1AL	44.512	2	0	2	2	2	2	2	2	2	2	2	2	2	2	2	2	2	0	2	2	0	2	2	2	2	2	2	2	2
AX-89509918	cfn0518940	PolyHighResolution	1AL	44.512	2	2	0	2	0	2	0	0	2	0	0	2	2	0	0	2	2	0	0	2	2	2	2	2	2	2	2	2	2
AX-89395025	cfn1066345	PolyHighResolution	1AL	44.512	0	2	0	0	0	0	-1	0	0	0	0	0	0	0	0	0	0	2	0	0	2	0	0	0	0	0	0	0	0
AX-89453439	cfn0500965	PolyHighResolution	1AL	44.512	2	2	0	2	0	2	0	0	2	0	0	0	2	0	0	2	2	0	0	2	2	-1	2	2	2	2	2	2	2
AX-89533867	cfn0512971	PolyHighResolution	1AL	44.512	0	2	0	0	0	0	0	0	0	0	0	2	0	0	0	0	0	2	0	0	2	0	0	0	0	0	0	0	0
AX-89621262	cfn0984656	PolyHighResolution	1AL	44.512	0	0	2	0	2	0	2	2	0	2	2	2	0	2	2	0	0	2	2	0	0	0	0	0	0	0	0	0	0
AX-89746214	cfn0503461	PolyHighResolution	1AL	44.512	0	0	0	2	0	0	2	0	2	0	2	0	0	0	0	0	2	0	0	2	0	2	2	2	2	0	2	0	2
AX-89459610	cfn0515931	PolyHighResolution	1AL	44.512	2	2	0	2	0	2	0	0	2	0	0	0	2	0	0	2	2	0	0	2	2	2	2	2	2	2	2	2	2
AX-89691421	cfn1029914	PolyHighResolution	1AL	44.512	0	2	2	0	2	0	2	2	0	2	2	2	0	2	2	0	0	2	2	0	2	0	0	0	0	0	0	0	0
AX-89328277	cfn1018728	PolyHighResolution	1AL	44.512	0	2	2	2	2	0	2	2	2	2	2	0	0	2	2	0	2	2	2	2	0	2	2	2	2	2	2	2	2
AX-89614471	cfn1062307	PolyHighResolution	1AL	44.512	0	0	2	0	2	0	2	2	0	2	2	0	0	2	2	0	0	2	2	0	0	0	0	0	0	0	0	0	0
AX-89415861	cfn1035953	PolyHighResolution	1AL	44.512	0	0	0	2	0	0	2	0	2	0	2	0	0	0	0	0	2	0	0	2	0	2	2	0	2	0	2	0	2
AX-89355935	cfn0503608	PolyHighResolution	1AL	44.512	0	2	2	0	2	0	2	2	0	2	2	2	0	2	2	0	0	2	2	0	2	0	0	0	0	0	0	0	0
AX-89400455	cfn1060414	PolyHighResolution	1AL	44.512	0	0	2	0	2	0	0	2	0	2	2	0	0	2	2	0	0	2	2	0	0	0	0	0	0	2	0	2	0
AX-89464969	cfn0512152	PolyHighResolution	1AL	44.512	2	0	2	2	2	2	0	2	2	2	2	0	2	2	2	2	2	0	2	2	0	2	2	2	2	2	2	2	2
AX-89771663	cfn0514434	PolyHighResolution	1AL	44.512	0	0	2	0	2	0	2	2	0	2	2	2	0	2	2	0	0	2	2	0	0	0	0	0	0	0	0	0	0
AX-89448350	cfn0501840	PolyHighResolution	1AL	44.512	0	0	0	0	0	0	0	0	0	0	2	0	0	0	0	0	0	0	0	0	0	0	0	0	0	0	0	0	0
AX-89410035	cfn0503571	PolyHighResolution	1AL	44.512	0	0	2	0	2	0	2	2	0	2	2	0	0	2	2	0	0	2	2	0	0	0	0	0	0	0	0	0	0
AX-89319568	cfn0500459	PolyHighResolution	1AL	44.512	0	0	2	0	2	0	2	2	0	2	2	2	0	2	2	0	0	2	2	0	0	0	0	0	0	0	0	0	0
AX-89583957	cfn0513613	PolyHighResolution	1AL	44.512	2	2	0	2	0	2	0	0	2	0	0	0	2	0	0	2	2	0	0	2	2	2	2	2	2	2	2	2	2
AX-89317981	cfn0975595	PolyHighResolution	1AL	44.512	0	0	2	0	2	0	2	2	0	2	2	0	0	2	2	0	0	2	2	0	0	0	0	0	0	0	0	0	0
AX-89434730	cfn0509453	PolyHighResolution	1AL	44.512	2	2	0	2	0	2	0	0	2	0	0	2	2	0	0	2	2	0	0	2	2	2	2	2	2	2	2	2	2
AX-89772164	cfn0987037	PolyHighResolution	1AL	44.512	0	2	2	0	2	0	2	2	0	2	2	2	0	2	2	0	0	2	2	0	2	0	0	0	0	0	0	0	0
AX-89685691	cfn0513166	PolyHighResolution	1AL	44.512	2	2	0	2	0	2	0	0	2	0	0	0	2	0	0	2	2	0	0	2	2	2	2	2	2	2	2	2	2
AX-89531136	cfn0516380	PolyHighResolution	1AL	44.512	0	0	2	0	2	0	2	2	0	2	2	0	0	2	2	0	0	2	2	0	0	0	0	0	0	0	0	0	0
AX-89746772	cfn0509036	PolyHighResolution	1AL	44.512	0	0	2	0	2	0	2	2	0	2	2	2	0	2	2	0	0	2	2	0	0	0	0	0	0	0	0	0	0
AX-89371524	cfn0513169	PolyHighResolution	1AL	44.512	2	2	0	2	0	2	0	0	2	0	0	0	2	0	0	2	2	0	0	2	2	2	2	2	2	2	2	2	2
AX-89691471	cfn0505599	PolyHighResolution	1AL	44.512	0	0	0	0	0	0	0	0	0	0	2	0	0	0	0	0	0	0	0	0	0	0	0	0	0	0	0	0	0
AX-89630729	cfn0978656	PolyHighResolution	1AL	44.512	0	0	2	0	2	0	2	2	0	2	2	0	0	2	2	0	0	2	2	0	0	0	0	0	0	0	0	0	0
AX-89469194	cfn1035956	PolyHighResolution	1AL	44.512	2	2	2	0	2	2	0	2	0	2	0	2	2	2	2	2	0	2	2	0	2	0	0	2	0	2	0	2	0
AX-89693331	cfn0984673	PolyHighResolution	1AL	44.512	2	2	0	2	0	2	0	0	2	0	0	0	2	0	0	2	2	0	0	2	2	2	2	2	2	2	2	2	2
AX-89310365	cfn0501408	PolyHighResolution	1AL	44.512	0	0	0	0	0	0	2	0	0	0	2	0	0	0	0	0	0	0	0	0	0	0	0	0	0	0	0	0	0
AX-89648769	cfn0502146	PolyHighResolution	1AL	44.512	2	2	2	0	2	2	2	2	0	2	2	2	2	2	2	2	0	2	2	0	2	0	0	2	0	0	0	0	0
AX-89506741	cfn0503651	PolyHighResolution	1AL	44.512	0	0	0	0	0	0	0	0	0	0	2	0	0	0	0	0	0	0	0	0	0	0	0	0	0	0	0	0	0
AX-89611175	cfn0514846	PolyHighResolution	1AL	44.512	0	2	2	0	2	0	2	2	0	2	2	2	0	2	2	0	0	2	2	0	2	0	0	0	0	0	0	0	0
AX-89333172	cfn0500706	PolyHighResolution	1AL	44.512	0	0	0	0	0	0	0	0	0	0	0	2	0	0	0	0	0	0	0	0	2	0	0	0	0	0	0	0	0
AX-89489941	cfn0956011	PolyHighResolution	1AL	44.512	2	0	0	2	0	2	2	0	2	0	0	0	2	0	0	2	2	0	0	2	0	2	2	2	2	2	2	2	2
AX-89336026	cfn1016430	PolyHighResolution	1AL	44.512	2	2	2	0	2	2	0	2	0	2	0	2	2	2	2	2	0	2	2	0	2	0	0	2	0	2	0	2	0
AX-89742446	cfn0517150	PolyHighResolution	1AL	44.512	0	2	2	0	2	0	2	2	0	2	2	2	0	2	2	0	0	2	2	0	2	0	0	0	0	0	0	0	0
AX-89480327	cfn0508270	PolyHighResolution	1AL	44.512	0	0	2	0	2	0	2	2	0	2	2	2	0	2	2	0	0	2	2	0	2	0	0	0	0	0	0	0	0
AX-89554611	cfn0520353	PolyHighResolution	1AL	44.512	2	2	0	2	0	2	2	0	2	0	2	2	2	0	0	2	2	2	0	2	2	2	2	2	-1	2	2	2	2
AX-89698954	cfn1007764	PolyHighResolution	1AL	44.512	0	0	2	0	2	0	2	2	0	2	2	2	0	2	2	0	0	2	2	0	0	0	0	0	0	0	0	0	0
AX-89584444	cfn0503149	PolyHighResolution	1AL	44.512	0	2	0	0	0	0	0	0	0	0	0	2	0	0	0	0	0	2	0	0	2	0	0	0	0	0	0	0	2
AX-89757452	cfn0515622	PolyHighResolution	1AL	44.512	2	2	2	0	2	2	0	2	0	2	0	2	2	2	2	2	0	2	2	0	2	0	0	2	0	2	0	2	0
AX-89418489	cfn0501413	PolyHighResolution	1AL	44.512	2	2	2	0	2	2	0	2	0	2	0	2	2	2	2	2	0	2	2	0	2	0	0	2	0	2	0	2	0
AX-89468918	cfn1067491	PolyHighResolution	1AL	44.512	0	2	0	0	0	0	2	0	0	0	0	2	0	0	0	0	0	2	0	0	2	0	0	0	0	0	0	0	0
AX-89446394	cfn0521447	PolyHighResolution	1AL	44.512	0	0	0	0	0	0	0	0	0	0	2	0	0	0	0	0	0	0	0	0	0	0	0	0	0	0	0	0	0
AX-89575439	cfn0510241	PolyHighResolution	1AL	44.512	0	2	0	2	0	0	2	0	2	0	2	0	0	0	0	0	2	2	0	2	0	2	2	0	2	0	2	0	2
AX-89583856	cfn0989856	PolyHighResolution	1AL	44.512	2	2	0	2	0	2	0	0	2	0	0	2	2	0	0	2	2	0	0	2	2	2	2	2	2	2	2	2	2
AX-89467373	cfn0960552	PolyHighResolution	1AL	44.512	0	0	2	0	2	0	2	2	0	2	2	0	0	2	2	0	0	2	2	0	0	0	0	0	0	0	0	0	0
AX-89357629	cfn0504315	PolyHighResolution	1AL	44.512	2	2	0	2	0	2	2	0	2	0	0	2	2	0	0	2	2	2	0	2	2	2	2	2	2	0	2	0	2
AX-89393434	cfn0512494	PolyHighResolution	1AL	44.512	0	0	2	0	2	0	2	2	0	2	2	2	0	2	2	0	0	2	2	0	0	0	0	0	0	0	0	0	0
AX-89676638	cfn0511672	PolyHighResolution	1AL	44.512	0	0	2	0	2	0	2	2	0	2	2	0	0	2	2	0	0	0	2	0	0	0	0	0	0	0	0	0	0
AX-89498180	cfn0520559	PolyHighResolution	1AL	44.512	0	0	0	0	0	0	0	0	0	0	2	0	0	0	0	0	0	0	0	0	0	0	0	0	0	0	0	0	0
AX-89725500	cfn0521407	PolyHighResolution	1AL	44.512	2	0	2	2	2	2	2	2	2	2	2	0	2	2	2	2	2	2	2	2	0	2	2	2	2	2	2	2	2
AX-89464606	cfn0520546	PolyHighResolution	1AL	44.512	0	0	2	0	2	0	0	2	0	2	0	0	0	2	2	0	0	0	2	0	2	0	0	0	0	2	0	2	0
AX-89607498	cfn0508394	PolyHighResolution	1AL	44.512	0	0	2	0	2	0	2	2	0	2	2	0	0	2	2	0	0	2	2	0	0	0	0	0	0	0	0	0	0
AX-89721910	cfn0512216	PolyHighResolution	1AL	44.512	2	0	2	2	2	2	2	2	2	2	2	0	2	2	2	2	2	2	2	2	0	2	2	2	2	2	2	2	2
AX-89531044	cfn0510337	PolyHighResolution	1AL	44.512	2	2	2	0	2	2	0	2	0	2	0	2	2	2	2	2	0	2	2	0	2	0	0	2	0	2	0	2	0
AX-89376763	cfn1012221	PolyHighResolution	1AL	44.512	2	2	2	2	2	2	2	2	2	2	2	0	2	2	2	2	2	2	2	2	0	2	2	2	2	2	2	2	2
AX-89514715	cfn0515486	PolyHighResolution	1AL	44.512	2	2	0	2	0	2	0	0	2	0	0	0	2	0	0	2	2	0	0	2	2	2	2	2	2	2	2	2	2
AX-89612583	cfn0510653	PolyHighResolution	1AL	44.512	0	0	2	0	2	0	2	2	0	2	2	2	0	2	2	0	0	2	2	0	2	0	0	0	0	0	0	0	0
AX-89630981	cfn0500704	PolyHighResolution	1AL	44.512	0	0	0	0	0	0	0	0	0	0	0	2	0	0	0	0	0	0	0	0	2	0	0	0	0	0	0	0	0
AX-89503883	cfn0512285	PolyHighResolution	1AL	44.512	2	0	0	2	0	2	0	0	2	0	0	0	2	0	0	2	2	0	0	2	0	2	2	2	2	2	2	2	2
AX-89347239	cfn0993484	PolyHighResolution	1AL	44.512	0	0	2	0	2	0	2	2	0	2	2	0	0	2	2	0	0	2	2	0	0	0	0	0	0	0	0	0	0
AX-89708483	cfn0510339	PolyHighResolution	1AL	44.512	2	2	2	0	2	2	0	2	0	2	0	2	2	2	2	2	0	2	2	0	2	0	0	2	0	2	0	2	0
AX-89522346	cfn0515487	PolyHighResolution	1AL	44.512	2	2	0	2	0	2	0	0	2	0	0	0	2	0	0	2	2	0	0	2	2	2	2	2	2	2	2	2	2
AX-89642389	cfn0519445	PolyHighResolution	1AL	44.512	2	2	2	2	2	2	2	2	2	2	2	0	2	2	2	2	2	2	2	2	0	2	2	2	2	2	2	2	2
AX-89342503	cfn0521362	PolyHighResolution	1AL	44.512	0	0	2	0	2	0	0	2	0	2	2	0	0	2	2	0	0	2	2	0	0	0	0	0	0	2	0	2	0
AX-89657281	cfn0992545	PolyHighResolution	1AL	44.512	0	0	0	2	0	0	2	0	2	0	2	0	0	0	0	0	2	0	0	2	0	2	2	0	2	0	2	0	2
AX-89493862	cfn1062104	PolyHighResolution	1AL	44.512	0	0	2	0	2	0	2	2	0	2	2	2	0	2	2	0	0	2	2	0	0	0	0	0	0	0	0	0	0
AX-89730531	cfn1015086	PolyHighResolution	1AL	44.512	2	2	2	2	2	2	2	2	2	2	2	2	2	2	2	2	2	0	2	2	0	2	2	2	2	2	2	2	2
AX-89483570	cfn0958683	PolyHighResolution	1AL	44.512	2	2	2	2	2	2	2	2	2	2	2	2	2	2	2	2	2	2	2	2	0	2	2	2	2	2	2	2	2
AX-89514686	cfn0521298	PolyHighResolution	1AL	44.512	2	2	0	2	0	2	0	0	2	0	0	0	2	0	0	2	2	0	0	2	2	2	2	2	2	2	2	2	2
AX-89735041	cfn0520349	PolyHighResolution	1AL	44.512	2	2	0	2	0	2	2	0	2	0	2	2	2	0	0	2	2	2	0	2	2	2	2	2	2	2	2	2	2
AX-89616675	cfn0512024	PolyHighResolution	1AL	44.512	0	0	0	0	0	0	0	0	0	0	2	0	0	0	0	0	0	0	0	0	0	0	0	0	0	0	0	0	0
AX-89464526	cfn0957721	PolyHighResolution	1AL	44.512	2	2	0	2	0	2	0	0	2	0	0	2	2	0	0	2	2	0	0	2	2	2	2	2	2	2	2	2	2
AX-89509832	cfn0507262	PolyHighResolution	1AL	44.512	0	0	2	0	2	0	2	2	0	2	2	2	0	2	2	0	0	2	2	0	0	0	0	0	0	0	0	0	0
AX-89744059	cfn0947743	PolyHighResolution	1AL	44.512	0	0	2	0	2	0	2	2	0	2	2	2	0	2	2	0	0	2	2	0	0	0	0	0	0	0	0	0	0
AX-89343588	cfn1043739	PolyHighResolution	1AL	44.512	-1	0	2	0	2	0	2	2	0	2	2	2	0	2	2	0	0	2	2	0	2	-1	0	0	0	0	0	-1	0
AX-89689146	cfn0511711	PolyHighResolution	1AL	44.512	0	2	2	0	2	0	2	2	0	2	2	2	0	2	2	0	0	2	2	0	2	0	0	0	0	0	0	0	0
AX-89464599	cfn0517510	PolyHighResolution	1AL	44.512	0	0	2	0	2	0	2	2	0	-1	2	0	0	2	2	0	0	2	2	0	0	0	0	0	0	0	0	0	0
AX-89691010	cfn0507961	PolyHighResolution	1AL	44.512	0	0	0	0	0	0	0	0	0	0	2	0	0	0	0	0	0	0	0	0	0	0	0	0	0	0	0	0	0
AX-89552462	cfn0501270	PolyHighResolution	1AL	44.512	2	2	0	2	0	2	0	0	2	0	0	2	2	0	0	2	2	0	0	2	2	2	2	2	2	2	2	2	2
AX-89647381	cfn0509488	PolyHighResolution	1AL	44.512	0	0	0	0	0	0	0	0	0	0	0	0	0	0	0	0	0	0	0	0	2	0	0	0	0	0	0	0	0
AX-89484327	cfn1023715	PolyHighResolution	1AL	44.512	2	2	0	2	0	2	0	0	2	0	0	2	2	0	0	2	2	0	0	2	2	2	2	2	2	2	2	2	2
AX-89486700	cfn0501407	PolyHighResolution	1AL	44.512	0	0	0	2	0	0	2	0	2	0	2	0	0	0	0	0	2	0	0	2	0	2	2	0	2	0	2	0	2
AX-89487564	cfn1007090	PolyHighResolution	1AL	44.512	2	2	0	2	0	2	2	0	2	0	2	2	2	0	0	2	2	2	0	2	2	2	2	2	2	0	2	0	2
AX-89582267	cfn0520073	PolyHighResolution	1AL	44.512	2	2	2	2	2	2	2	2	2	2	2	2	2	2	2	2	2	2	2	2	0	2	2	2	2	2	2	2	2
AX-89456733	cfn0515114	PolyHighResolution	1AL	44.512	2	0	2	2	2	2	2	2	2	2	2	2	2	2	2	2	2	0	2	2	0	2	2	2	2	2	2	2	2
AX-89353379	cfn0519313	PolyHighResolution	1AL	44.512	0	0	2	0	2	0	2	2	0	2	2	0	0	2	2	0	0	2	2	0	0	0	0	0	0	0	0	0	0
AX-89729726	cfn0513976	PolyHighResolution	1AL	44.512	0	0	-1	0	2	0	2	2	0	2	2	2	0	2	2	0	0	2	2	0	0	0	0	0	0	0	0	0	0
AX-89423641	cfn0513001	PolyHighResolution	1AL	44.512	2	2	2	2	2	2	2	2	2	2	2	2	2	2	2	2	2	2	2	2	0	2	2	2	2	2	2	2	2
AX-89531586	cfn0501188	PolyHighResolution	1AL	44.512	0	0	2	0	2	0	2	2	0	2	2	2	0	2	2	0	0	2	2	0	0	0	0	0	0	0	0	0	0
AX-89733343	cfn0519772	PolyHighResolution	1AL	44.512	0	0	2	0	2	0	2	2	0	2	2	0	0	2	2	0	0	2	2	0	0	0	0	0	0	0	0	0	0
AX-89361168	cfn0507579	PolyHighResolution	1AL	44.512	0	0	2	0	2	0	2	2	0	2	2	0	0	2	2	0	0	2	2	0	0	0	0	0	0	0	0	0	0
AX-89549571	cfn0517732	PolyHighResolution	1AL	44.512	2	2	0	2	0	2	0	0	2	0	0	0	2	-1	0	2	2	0	0	2	2	2	2	2	2	2	2	2	2
AX-89362473	cfn0504702	PolyHighResolution	1AL	44.512	0	2	0	0	0	0	2	0	0	0	0	2	0	0	0	0	0	2	0	0	2	0	0	0	0	0	0	0	0
AX-89712424	cfn0512178	PolyHighResolution	1AL	44.512	0	0	2	0	2	0	2	2	0	2	2	0	0	2	2	0	0	2	2	0	0	0	0	0	0	0	0	0	0
AX-89599155	cfn0994438	PolyHighResolution	1AL	44.512	2	2	0	2	0	2	0	0	2	0	0	2	2	0	0	2	2	0	0	2	2	2	2	2	2	2	2	2	2
AX-89350954	cfn0502664	PolyHighResolution	1AL	44.512	0	0	2	0	2	0	2	2	0	2	2	2	0	2	2	0	0	2	2	0	0	0	0	0	0	0	0	0	0
AX-89665040	cfn0514844	PolyHighResolution	1AL	44.512	0	2	2	0	2	0	0	2	0	2	2	2	0	2	2	0	0	2	2	0	2	0	0	0	0	0	0	0	0
AX-89650166	cfn0512934	PolyHighResolution	1AL	44.512	2	0	0	2	0	2	0	0	2	0	0	0	2	0	0	2	2	0	0	2	0	2	2	2	2	2	2	2	2
AX-89727561	cfn0520187	PolyHighResolution	1AL	44.512	2	2	0	2	0	2	0	0	2	0	0	2	2	0	0	2	2	0	0	2	2	2	2	2	2	2	2	2	2
AX-89502965	cfn0501410	PolyHighResolution	1AL	44.512	0	0	0	2	0	0	2	0	2	0	2	0	0	0	0	0	2	0	0	2	-1	2	2	0	2	0	2	0	2
AX-89456086	cfn0507574	PolyHighResolution	1AL	44.512	0	0	2	0	2	0	2	2	0	2	2	0	0	2	2	0	0	2	2	0	0	0	0	0	0	0	0	0	0
AX-89435177	cfn0972657	PolyHighResolution	1AL	44.512	2	2	0	2	0	2	0	0	2	0	0	0	2	0	0	2	2	0	0	2	2	2	2	2	2	2	2	2	2
AX-89665092	cfn1048490	PolyHighResolution	1AL	44.512	0	0	2	0	2	0	2	2	0	2	2	2	0	-1	2	0	0	2	2	0	2	0	0	0	0	0	0	0	0
AX-89655175	cfn0961799	PolyHighResolution	1AL	44.512	0	0	2	0	2	0	2	2	0	2	2	2	0	2	2	0	0	2	2	0	0	0	0	0	0	0	0	0	0
AX-89420627	cfn0513002	PolyHighResolution	1AL	44.512	0	0	0	0	0	0	2	0	0	0	2	0	0	0	0	0	0	0	0	0	0	0	0	0	0	0	0	0	0
AX-89319746	cfn0505051	PolyHighResolution	1AL	44.512	0	0	2	0	2	0	2	2	0	2	2	2	0	2	2	0	0	2	2	0	0	2	2	0	0	0	0	0	0
AX-89596647	cfn1052210	PolyHighResolution	1AL	44.512	2	0	0	2	0	2	0	0	2	0	0	0	2	0	0	2	2	0	0	2	0	2	2	2	2	2	2	2	2
AX-89754194	cfn0500423	PolyHighResolution	1AL	44.512	0	0	2	0	2	0	2	2	0	2	2	0	0	2	2	0	0	2	2	0	0	0	0	0	0	0	0	0	0
AX-89358575	cfn0504305	PolyHighResolution	1AL	44.512	2	2	0	2	0	2	2	0	2	0	2	2	2	0	0	2	2	2	0	2	2	2	2	2	2	0	2	0	2
AX-89343393	cfn1050055	PolyHighResolution	1AL	44.512	0	0	2	2	2	0	0	2	2	2	2	2	0	2	2	0	2	0	2	2	0	2	2	0	2	2	2	2	2
AX-89652085	cfn0980185	PolyHighResolution	1AL	44.512	0	2	0	2	0	0	0	0	2	0	0	0	0	0	0	0	2	2	0	2	2	2	2	0	2	0	2	0	2
AX-89355010	cfn0520347	PolyHighResolution	1AL	44.512	0	0	2	0	2	0	0	2	0	2	0	0	0	2	2	0	0	0	2	0	0	0	0	0	0	0	0	0	0
AX-89310506	cfn0500055	PolyHighResolution	1AL	44.512	2	0	0	2	0	2	0	0	2	0	0	0	2	0	0	2	2	0	0	2	0	2	2	2	2	2	2	2	2
AX-89339491	cfn0946796	PolyHighResolution	1AL	44.512	0	0	2	0	2	0	2	2	0	2	2	2	0	2	2	0	0	2	2	0	0	0	0	0	0	0	0	0	0
AX-89366240	cfn1026672	PolyHighResolution	1AL	44.512	0	0	0	0	0	0	2	0	0	0	2	0	0	0	0	0	0	0	0	0	0	0	0	0	0	0	0	0	0
AX-89363216	cfn0518469	PolyHighResolution	1AL	44.512	2	0	0	2	0	2	2	0	2	0	0	0	2	0	0	2	2	0	0	2	0	2	2	2	2	2	2	2	2
AX-89424463	cfn0502155	PolyHighResolution	1AL	44.512	0	0	2	0	2	0	0	2	0	2	2	0	0	2	2	0	0	2	2	0	0	0	0	0	0	2	0	2	0
AX-89739181	cfn0503091	PolyHighResolution	1AL	44.512	0	2	0	0	0	0	0	0	0	0	0	0	0	0	0	0	0	2	0	0	2	0	0	0	0	0	0	0	0
AX-89535505	cfn0509829	PolyHighResolution	1AL	44.512	2	0	2	2	2	2	0	2	2	2	2	0	2	2	2	2	2	0	2	2	0	2	2	2	2	2	2	2	2
AX-89369140	cfn0508871	PolyHighResolution	1AL	44.512	2	2	2	0	2	2	2	2	0	2	0	0	2	2	2	2	0	2	2	0	2	0	0	2	0	0	0	0	0
AX-89489697	cfn1059864	PolyHighResolution	1AL	44.512	2	2	2	2	2	2	2	2	2	2	0	2	2	2	2	2	2	2	2	2	2	2	2	2	2	2	2	2	2
AX-89348783	cfn0516641	PolyHighResolution	1AL	44.512	2	2	2	2	2	2	2	2	2	2	2	0	2	2	2	2	2	2	2	2	0	2	2	2	2	2	2	2	2
AX-89767931	cfn0508696	PolyHighResolution	1AL	44.512	2	2	-1	2	0	2	2	2	2	0	2	2	2	2	0	2	2	2	0	2	0	2	2	2	2	0	2	0	2
AX-89550443	cfn0506264	PolyHighResolution	1AL	44.512	0	0	2	0	2	0	0	2	0	2	0	0	0	2	2	0	0	0	2	0	0	0	0	0	0	2	0	2	0
AX-89431313	cfn0509784	PolyHighResolution	1AL	44.512	0	2	2	0	2	0	2	2	0	2	2	2	0	2	2	0	0	2	2	0	2	0	0	0	0	0	0	0	0
AX-89684322	cfn1035152	PolyHighResolution	1AL	44.512	0	0	2	0	2	0	2	2	0	2	2	2	0	2	2	0	0	2	2	0	0	0	0	0	0	0	0	0	0
AX-89560338	cfn0509405	PolyHighResolution	1AL	44.512	0	2	0	0	0	0	0	0	0	0	0	0	0	0	0	0	0	2	0	0	2	0	0	0	0	0	0	0	0
AX-89626048	cfn0997003	PolyHighResolution	1AL	44.512	2	2	0	2	0	2	0	0	2	0	0	2	2	0	0	2	2	0	0	2	2	2	2	2	2	2	2	2	2
AX-89441617	cfn0518377	PolyHighResolution	1AL	44.512	1	0	0	-1	0	2	0	0	2	0	0	0	1	0	0	2	2	0	0	2	0	-1	2	2	2	2	2	2	2
AX-89530509	cfn0519506	PolyHighResolution	1AL	44.512	0	0	0	0	0	0	0	0	0	0	2	0	0	0	0	0	0	0	0	0	0	0	0	0	0	0	0	0	0
AX-89663865	cfn1017853	PolyHighResolution	1AL	44.512	0	2	2	0	2	0	2	2	0	2	2	2	0	2	2	0	0	2	2	0	2	0	0	0	0	0	0	0	0
AX-89762747	cfn0506286	PolyHighResolution	1AL	44.512	0	2	2	0	2	0	2	2	0	2	2	2	0	2	2	0	0	2	2	0	2	0	0	0	0	0	0	0	0
AX-89521592	cfn1067238	PolyHighResolution	1AL	44.512	0	2	0	0	0	0	0	0	0	0	0	0	0	0	0	0	0	0	0	0	0	0	0	0	0	0	0	0	0
AX-89328544	cfn0518644	PolyHighResolution	1AL	44.512	0	0	2	0	2	0	2	2	0	2	-1	0	0	2	2	0	0	2	2	0	0	0	0	0	0	0	0	0	0
AX-89772403	cfn1050115	PolyHighResolution	1AL	44.512	2	2	2	2	2	2	2	2	2	2	0	2	2	2	2	2	2	2	2	2	2	2	2	2	2	2	2	2	2
AX-89541132	cfn0506285	PolyHighResolution	1AL	44.512	2	0	0	2	0	2	0	0	2	0	0	0	2	0	0	2	2	0	0	2	0	2	2	2	2	2	2	2	2
AX-89590538	cfn0509830	PolyHighResolution	1AL	44.512	2	0	2	2	2	2	0	2	2	2	2	0	2	2	2	2	2	0	2	2	0	2	2	2	2	2	2	2	2
AX-89668735	cfn0518687	PolyHighResolution	1AL	44.512	0	0	0	0	0	0	0	0	0	0	2	0	0	0	0	0	0	0	0	0	0	0	0	0	0	0	0	0	0
AX-89542969	cfn1006980	PolyHighResolution	1AL	44.512	2	2	0	2	0	2	0	0	2	0	0	2	2	0	0	2	2	0	0	2	2	2	2	2	2	2	2	2	2
AX-89677763	cfn1028027	PolyHighResolution	1AL	44.512	0	0	2	0	2	0	2	2	0	2	2	2	0	2	2	0	0	2	2	0	0	0	0	0	0	0	0	0	0
AX-89538521	cfn0508059	PolyHighResolution	1AL	44.512	2	0	2	2	2	2	2	2	2	2	2	2	2	2	2	2	2	2	2	2	2	2	2	2	2	2	2	2	2
AX-89457150	cfn1012690	PolyHighResolution	1AL	44.512	0	2	2	0	2	0	0	2	0	2	2	2	0	2	2	0	0	2	2	0	2	0	0	0	0	0	0	0	0
AX-89344714	cfn0512022	PolyHighResolution	1AL	44.512	2	2	2	2	2	2	2	2	2	2	0	2	2	2	2	2	2	2	2	2	2	2	2	2	2	2	2	2	2
AX-89441128	cfn0520416	PolyHighResolution	1AL	44.512	0	2	0	0	0	0	0	0	0	0	0	0	0	0	0	0	0	2	0	0	2	0	0	0	0	0	0	0	0
AX-89393405	cfn0514554	PolyHighResolution	1AL	44.512	2	0	0	2	0	2	2	0	2	0	2	0	2	0	0	2	2	0	0	2	0	2	2	2	2	2	2	2	2
AX-89677800	cfn0504904	PolyHighResolution	1AL	44.512	2	2	-1	2	2	2	-1	2	2	2	2	0	2	2	2	2	2	2	2	2	2	2	2	2	2	2	2	2	2
AX-89346388	cfn0509330	PolyHighResolution	1AL	44.512	0	2	2	0	2	0	2	2	0	2	2	2	0	2	2	0	0	2	2	0	2	0	0	0	0	0	0	0	0
AX-89504654	cfn0991940	PolyHighResolution	1AL	44.512	0	0	2	0	2	0	2	2	0	2	2	0	0	2	2	0	0	2	2	0	0	0	0	0	0	0	0	0	0
AX-89570829	cfn0960815	PolyHighResolution	1AL	44.512	2	2	0	2	0	2	0	0	2	0	0	0	2	0	0	2	2	0	0	2	0	2	2	2	2	2	2	2	2
AX-89399501	cfn0515489	PolyHighResolution	1AL	44.512	2	2	0	2	0	2	0	0	2	0	0	0	2	0	0	2	2	0	0	2	2	2	2	2	2	2	2	2	2
AX-89731458	cfn0512643	PolyHighResolution	1AL	44.512	0	0	2	0	2	0	2	2	0	2	2	2	0	2	2	0	0	2	2	0	-1	0	0	0	0	0	0	0	0
AX-89475168	cfn0507959	PolyHighResolution	1AL	44.512	0	0	2	0	2	0	0	2	0	2	0	0	0	2	2	0	0	0	2	0	2	0	0	0	0	2	0	2	0
AX-89645630	cfn0985876	PolyHighResolution	1AL	44.512	2	2	0	2	0	2	0	0	2	0	0	0	2	0	0	2	2	0	0	2	2	2	2	2	2	2	2	2	2
AX-89770573	cfn0520415	PolyHighResolution	1AL	44.512	2	2	2	2	2	2	2	2	2	2	2	2	2	2	2	2	2	2	2	2	0	2	2	2	2	2	2	2	2
AX-89563332	cfn0506414	PolyHighResolution	1AL	44.512	0	-1	2	0	2	0	2	2	0	2	2	0	0	2	2	0	0	2	2	0	0	0	0	0	0	0	0	0	0
AX-89724399	cfn0515238	PolyHighResolution	1AL	44.512	0	2	2	0	2	0	0	2	0	2	2	2	0	2	2	0	0	2	2	0	2	0	0	0	0	0	0	0	0
AX-89620805	cfn0972271	PolyHighResolution	1AL	44.512	2	2	2	2	2	2	2	2	2	2	0	2	2	2	2	2	2	2	2	2	2	2	2	2	2	2	2	2	2
AX-89563506	cfn1006812	PolyHighResolution	1AL	44.512	2	2	0	2	0	2	0	0	2	0	0	0	2	0	0	2	2	0	0	2	2	2	2	2	2	2	2	2	2
AX-89338850	cfn0980182	PolyHighResolution	1AL	44.512	0	2	0	2	0	0	2	0	2	0	0	0	0	0	0	0	2	2	0	2	2	2	2	0	2	0	2	0	2
AX-89477891	cfn0506790	PolyHighResolution	1AL	44.512	2	0	0	2	0	2	0	0	2	0	0	0	2	0	0	2	2	0	0	2	0	2	2	-1	2	2	2	2	2
AX-89713990	cfn0509718	PolyHighResolution	1AL	44.512	2	2	0	2	0	2	0	0	2	0	0	2	2	0	0	2	2	0	0	2	2	2	2	2	2	2	2	2	2
AX-89668581	cfn0503655	PolyHighResolution	1AL	44.512	2	2	-1	2	2	2	2	2	2	2	0	2	2	2	2	-1	0	2	2	2	2	2	2	2	2	2	2	2	2
AX-89518100	cfn0505357	PolyHighResolution	1AL	44.512	2	0	0	2	0	2	0	0	2	0	0	0	0	0	0	0	2	0	0	2	2	2	2	2	2	2	2	2	2
AX-89352873	cfn0948235	PolyHighResolution	1AL	44.512	0	0	2	0	2	0	2	2	0	2	2	0	0	2	2	-1	0	2	2	0	0	0	0	0	0	0	0	0	0
AX-89519186	cfn0508272	PolyHighResolution	1AL	44.512	2	2	0	2	0	2	0	0	2	0	0	0	2	0	0	2	2	0	0	2	0	2	2	2	2	2	2	2	2
AX-89767780	cfn0501485	PolyHighResolution	1AL	44.512	2	0	2	2	2	2	0	2	2	2	2	0	2	2	2	2	2	0	2	2	0	2	2	2	2	2	2	2	2
AX-89361918	cfn1060735	PolyHighResolution	1AL	44.512	2	2	0	-1	0	2	0	0	2	0	0	0	2	0	0	2	2	0	0	2	2	2	2	2	2	2	2	2	2
AX-89644273	cfn0504723	PolyHighResolution	1AL	44.512	2	2	2	2	2	2	2	2	2	2	2	0	2	2	2	2	2	2	2	2	0	2	2	2	2	2	2	2	2
AX-89676331	cfn0504140	PolyHighResolution	1AL	44.512	2	2	2	0	2	2	2	2	0	2	0	0	2	2	2	2	0	2	2	0	2	0	0	2	0	0	0	0	0
AX-89622948	cfn0510067	PolyHighResolution	1AL	44.512	2	0	2	0	2	2	0	2	0	2	2	2	2	2	2	2	0	0	2	0	0	0	0	2	0	2	0	2	0
AX-89764119	cfn0509743	PolyHighResolution	1AL	44.512	0	0	0	2	0	0	0	0	2	0	0	0	0	0	0	0	2	0	0	2	0	2	2	0	2	2	2	2	2
AX-89550442	cfn0505065	PolyHighResolution	1AL	44.512	0	2	0	0	0	0	0	0	0	0	0	2	0	0	0	0	0	0	0	0	2	0	0	0	0	0	0	0	0
AX-89694538	cfn0965259	PolyHighResolution	1AL	44.512	2	2	0	2	0	2	0	0	2	0	0	0	2	0	0	2	2	0	0	2	2	2	2	2	2	2	2	2	2
AX-89657585	cfn0504719	PolyHighResolution	1AL	44.512	0	0	2	0	2	0	2	2	0	2	2	0	0	2	2	0	0	2	2	0	0	0	0	0	0	0	0	0	0
AX-89511072	cfn0517728	PolyHighResolution	1AL	44.512	0	0	2	0	2	0	2	2	0	2	2	2	0	2	2	0	0	2	2	0	0	0	0	0	0	0	0	0	0
AX-89620602	cfn0506889	PolyHighResolution	1AL	44.512	2	2	0	2	0	2	0	0	2	0	0	2	2	0	0	2	2	0	0	2	2	2	2	2	2	2	2	2	2
AX-89362166	cfn0516717	PolyHighResolution	1AL	44.512	2	2	0	2	0	2	0	0	2	0	0	0	2	0	0	2	2	0	0	2	2	2	2	2	2	2	2	2	2
AX-89671080	cfn1023647	PolyHighResolution	1AL	44.512	0	0	0	0	0	0	0	0	0	0	0	0	0	0	0	0	0	0	0	0	2	0	0	0	0	0	0	0	0
AX-89748390	cfn1009022	PolyHighResolution	1AL	44.512	0	0	2	0	2	0	2	2	0	2	2	2	0	2	2	0	0	2	2	0	0	0	0	0	0	0	0	0	0
AX-89392569	cfn0506302	PolyHighResolution	1AL	44.512	2	0	0	2	0	2	2	0	2	0	0	0	2	0	0	2	2	0	0	2	0	2	2	2	2	2	2	2	2
AX-89711371	cfn1042061	PolyHighResolution	1AL	44.512	2	2	2	0	2	2	2	2	0	2	2	2	2	2	2	2	2	2	2	0	2	0	0	2	0	0	0	0	0
AX-89520288	cfn0520412	PolyHighResolution	1AL	44.512	0	0	0	0	0	0	0	0	0	0	2	0	0	0	0	0	0	0	0	0	0	0	0	0	0	0	0	0	0
AX-89617587	cfn0509828	PolyHighResolution	1AL	44.512	2	0	2	2	2	2	0	2	2	2	2	0	2	2	2	2	2	0	2	2	0	2	2	2	2	2	2	2	2
AX-89583743	cfn1025933	PolyHighResolution	1AL	44.512	2	2	0	2	0	2	0	0	2	0	0	2	2	0	0	2	2	0	0	2	2	2	2	2	2	2	2	2	2
AX-89554548	cfn0520188	PolyHighResolution	1AL	44.512	0	0	2	0	2	0	2	2	0	2	2	0	0	2	2	0	0	2	2	0	0	0	0	0	0	0	0	0	0
AX-89626639	cfn0513300	PolyHighResolution	1AL	44.512	0	0	2	0	2	0	2	2	0	2	2	2	0	2	2	0	0	2	2	0	0	0	0	0	0	0	0	0	0
AX-89456556	cfn0520200	PolyHighResolution	1AL	44.512	2	2	2	2	2	2	2	2	2	2	0	2	2	2	2	2	2	2	2	2	2	2	2	2	2	0	2	0	2
AX-89605493	cfn0980199	PolyHighResolution	1AL	44.512	0	2	0	2	0	0	2	0	2	0	0	0	0	0	0	0	2	2	0	2	2	2	2	0	2	0	2	0	2
AX-89339263	cfn0506786	PolyHighResolution	1AL	44.512	0	2	2	0	2	0	2	2	0	2	2	2	0	2	2	0	0	2	2	0	2	0	0	0	0	0	0	0	0
AX-89614979	cfn0508039	PolyHighResolution	1AL	44.512	0	0	2	0	2	0	2	2	0	2	2	2	0	2	2	0	0	2	2	0	2	0	0	0	0	0	0	0	0
AX-89379135	cfn1005576	PolyHighResolution	1AL	44.512	2	2	0	2	0	2	0	0	2	0	0	2	2	0	0	2	2	0	0	2	2	2	2	2	2	2	2	2	2
AX-89377234	cfn0502228	PolyHighResolution	1AL	44.512	2	2	0	2	0	2	0	0	2	0	0	2	2	0	0	2	2	0	0	2	2	2	2	2	2	2	2	2	2
AX-89757557	cfn0975546	PolyHighResolution	1AL	44.512	0	0	0	2	0	0	0	0	2	0	0	0	0	0	0	0	2	0	0	2	0	2	2	0	2	2	2	2	2
AX-89749287	cfn0518935	PolyHighResolution	1AL	44.512	0	0	2	0	2	0	2	2	0	2	2	2	0	2	2	0	0	2	2	0	0	0	0	0	0	0	0	0	0
AX-89334145	cfn0513750	PolyHighResolution	1AL	44.512	0	2	2	0	2	0	2	2	0	2	2	2	0	2	2	0	0	2	2	0	2	0	0	0	0	0	0	0	0
AX-89621727	cfn0960003	PolyHighResolution	1AL	44.512	2	2	2	2	2	2	0	2	2	2	2	2	2	2	2	2	2	2	2	2	2	2	2	2	2	0	2	0	2
AX-89606219	cfn0513239	PolyHighResolution	1AL	44.512	0	0	2	2	2	0	2	2	0	2	2	0	0	2	2	0	2	0	2	2	0	2	2	0	0	2	0	2	0
AX-89746804	cfn0987897	PolyHighResolution	1AL	44.512	2	2	2	2	2	2	2	2	2	2	2	0	2	2	2	2	2	2	2	2	0	2	2	2	2	2	2	2	2
AX-89427614	cfn0515554	PolyHighResolution	1AL	44.512	2	2	0	2	0	2	0	0	2	0	0	2	2	0	0	2	2	0	0	2	2	2	2	2	2	2	2	2	2
AX-89771769	cfn0955287	PolyHighResolution	1AL	44.512	2	2	0	2	0	2	0	0	2	0	0	0	2	0	0	2	2	0	0	2	2	2	2	2	2	2	2	2	2
AX-89373536	cfn0516708	PolyHighResolution	1AL	44.512	2	0	2	2	2	2	0	2	2	2	2	0	2	2	2	2	2	0	2	2	0	2	2	2	2	2	2	2	2
AX-89394069	cfn0514334	PolyHighResolution	1AL	44.512	0	2	0	0	0	0	2	0	0	0	0	2	0	0	0	0	0	2	0	0	2	0	0	0	0	0	0	0	0
AX-89612981	cfn1021550	PolyHighResolution	1AL	44.512	0	0	2	0	2	0	-1	2	0	2	2	0	0	2	2	0	0	2	2	0	0	0	0	0	0	0	0	0	0
AX-89349199	cfn1008398	PolyHighResolution	1AL	44.512	0	0	2	0	2	0	2	2	0	2	2	0	0	2	2	0	0	2	2	0	0	0	0	0	0	0	0	0	0
AX-89640416	cfn0503466	PolyHighResolution	1AL	44.512	0	0	0	2	0	0	2	0	2	0	2	0	0	0	0	0	2	0	0	2	0	2	2	2	2	0	2	0	2
AX-89566268	cfn0969387	PolyHighResolution	1AL	44.512	2	2	2	2	2	2	0	2	2	2	0	2	2	2	2	2	2	2	2	2	2	2	2	2	2	2	2	2	2
AX-89656691	cfn1049503	PolyHighResolution	1AL	44.512	2	2	0	2	0	2	2	0	2	0	2	2	2	0	0	2	2	2	0	2	2	2	2	2	2	0	2	0	2
AX-89618840	cfn0511135	PolyHighResolution	1AL	44.512	2	2	0	2	0	2	0	0	2	0	0	2	2	0	0	2	2	0	0	2	2	2	2	2	2	2	2	2	2
AX-89583157	cfn0521115	PolyHighResolution	1AL	44.512	0	0	2	0	2	0	2	2	0	2	2	2	0	2	2	0	0	2	2	0	0	0	0	0	0	0	0	0	0
AX-89385574	cfn1029827	PolyHighResolution	1AL	44.512	0	2	2	0	2	2	2	2	0	2	2	2	0	2	2	0	0	2	2	0	2	0	0	0	0	0	0	0	0
AX-89525039	cfn0511350	PolyHighResolution	1AL	44.512	2	2	0	2	0	2	0	0	2	0	0	0	2	0	0	2	2	0	0	2	2	2	2	2	2	2	2	2	2
AX-89701246	cfn0513086	PolyHighResolution	1AL	44.512	2	0	0	2	0	2	2	0	2	0	0	0	2	0	0	2	2	0	0	2	0	2	2	2	2	2	2	2	2
AX-89625028	cfn0501010	PolyHighResolution	1AL	44.512	-1	2	0	2	0	2	0	0	2	-1	0	0	0	-1	-1	0	2	-1	0	2	0	2	2	0	0	2	2	0	-1
AX-89475915	cfn0520129	PolyHighResolution	1AL	44.512	2	2	0	2	0	2	2	0	2	0	2	2	2	0	0	2	2	0	0	2	2	2	2	2	2	2	2	2	2
AX-89630168	cfn0503289	PolyHighResolution	1AL	44.512	2	2	0	2	0	2	0	0	2	0	0	2	2	0	0	2	2	0	0	2	2	2	2	2	2	2	2	2	2
AX-89573420	cfn0506881	PolyHighResolution	1AL	44.512	0	2	0	0	0	0	2	0	0	0	2	2	0	0	0	0	0	2	0	0	2	0	0	0	0	0	0	0	0
AX-89725336	cfn0502910	PolyHighResolution	1AL	44.512	2	2	0	2	0	2	0	0	2	0	0	0	2	0	0	2	2	0	0	2	2	2	2	2	2	2	2	2	2
AX-89572234	cfn0989572	PolyHighResolution	1AL	44.512	2	2	2	0	2	2	2	2	0	2	2	2	2	2	2	2	0	2	2	0	2	0	0	0	0	0	0	0	0
AX-89611859	cfn1039978	PolyHighResolution	1AL	44.512	0	0	2	0	2	0	2	2	0	2	2	0	0	2	2	0	0	2	2	0	0	0	0	0	0	0	0	0	0
AX-89447246	cfn0957494	PolyHighResolution	1AL	44.512	0	2	2	0	2	0	2	2	0	2	2	2	0	2	2	0	0	2	2	0	2	0	0	0	0	0	0	0	0
AX-89620201	cfn0519307	PolyHighResolution	1AL	44.512	0	0	2	0	2	0	2	2	0	2	2	0	0	2	2	0	0	2	2	0	0	0	0	0	0	0	0	0	0
AX-89597031	cfn1003945	PolyHighResolution	1AL	44.512	2	2	0	2	0	2	2	0	2	0	2	2	2	0	0	2	2	0	0	2	2	2	2	2	2	2	2	2	2
AX-89618726	cfn1033565	PolyHighResolution	1AL	44.512	0	0	2	0	2	0	0	2	0	2	0	0	0	2	2	0	0	0	2	0	0	0	0	0	0	2	0	2	0
AX-89440177	cfn0509696	PolyHighResolution	1AL	44.512	2	2	0	2	0	2	0	0	2	0	0	2	2	0	0	2	2	0	0	2	2	2	2	2	2	2	2	2	2
AX-89712620	cfn0508637	PolyHighResolution	1AL	44.512	2	2	2	0	2	2	2	2	0	2	2	2	2	2	2	2	-1	2	2	0	2	0	0	2	0	0	0	0	0
AX-89532519	cfn1035183	PolyHighResolution	1AL	44.512	0	0	0	2	0	0	0	0	2	0	0	0	0	0	0	0	2	0	0	2	0	2	2	0	2	2	2	2	2
AX-89444047	cfn0513170	PolyHighResolution	1AL	44.512	2	2	2	2	2	2	2	2	2	2	2	0	2	2	2	2	2	2	2	2	2	2	2	2	2	2	2	2	2
AX-89458416	cfn1018459	PolyHighResolution	1AL	44.512	2	2	0	2	0	2	0	0	2	0	0	0	2	0	0	2	2	0	0	2	2	2	2	2	2	2	2	2	2
AX-89380259	cfn0506876	PolyHighResolution	1AL	44.512	0	0	2	0	2	0	0	2	0	2	0	0	0	2	2	0	0	0	2	0	0	0	0	0	0	2	0	2	0
AX-89531566	cfn0966543	PolyHighResolution	1AL	44.512	0	0	2	0	2	0	2	2	0	2	2	0	0	2	2	0	0	2	2	0	0	0	0	0	0	0	0	0	0
AX-89578443	cfn0500999	PolyHighResolution	1AL	44.512	0	0	2	0	2	0	2	2	0	-1	-1	0	0	0	0	0	0	-1	2	0	0	0	0	0	0	0	0	0	0
AX-89464251	cfn0513175	PolyHighResolution	1AL	44.512	2	0	0	2	0	-1	0	0	2	0	0	0	2	0	0	2	2	0	0	2	2	2	2	2	2	2	-1	2	2
AX-89605568	cfn1032636	PolyHighResolution	1AL	44.512	2	2	2	0	2	2	2	2	-1	2	2	2	2	2	2	2	2	2	2	0	2	0	0	2	0	0	0	0	0
AX-89776143	cfn0517769	PolyHighResolution	1AL	44.512	2	2	0	2	0	2	0	0	2	0	0	0	2	0	0	2	2	0	0	2	2	2	2	2	2	2	2	2	2
AX-89370083	cfn1057766	PolyHighResolution	1AL	44.512	2	2	0	2	0	2	0	0	2	0	0	0	2	0	0	2	2	0	0	2	2	2	2	2	2	2	2	2	2
AX-89771694	cfn0956175	PolyHighResolution	1AL	44.512	2	2	0	2	0	2	0	0	2	0	0	2	2	0	0	2	2	0	0	2	2	2	2	2	2	2	2	2	2
AX-89534763	cfn0519509	PolyHighResolution	1AL	44.512	0	0	0	0	0	0	0	0	0	0	2	0	0	0	0	0	0	0	0	0	0	0	0	0	0	0	0	0	0
AX-89385393	cfn0503609	PolyHighResolution	1AL	44.512	2	0	0	2	0	2	2	0	2	0	0	0	-1	0	0	2	2	0	0	2	0	2	2	2	2	2	2	2	2
AX-89309818	cfn1056085	PolyHighResolution	1AL	45.6495	0	2	0	0	0	0	0	0	0	0	0	2	0	0	0	0	0	2	0	0	2	0	0	0	0	0	0	0	0
AX-89310911	cfn0520645	PolyHighResolution	1AL	45.6495	0	0	0	0	0	0	0	0	0	0	0	0	0	0	0	0	0	0	0	0	2	0	0	0	0	0	0	0	0
AX-89312809	cfn0985576	PolyHighResolution	1AL	45.6495	2	0	2	0	2	0	2	2	0	2	2	0	2	2	2	0	0	0	2	0	2	0	0	2	0	2	0	2	0
AX-89313070	cfn0501977	PolyHighResolution	1AL	45.6495	0	2	0	0	0	0	2	0	2	0	0	2	0	0	0	0	0	2	0	0	2	0	0	0	0	0	0	0	0
AX-89313098	cfn0517950	PolyHighResolution	1AL	45.6495	2	2	0	2	0	2	2	0	2	0	0	2	2	0	0	2	2	0	0	2	2	2	2	2	2	0	2	0	2
AX-89314600	cfn0517967	PolyHighResolution	1AL	45.6495	2	0	2	2	2	2	2	2	2	2	2	0	2	2	2	2	2	0	2	2	0	2	2	2	2	2	2	2	0
AX-89314997	cfn0970762	PolyHighResolution	1AL	45.6495	2	0	2	2	2	2	2	2	2	2	2	0	2	2	2	2	2	2	2	2	0	2	2	2	2	2	2	2	2
AX-89315362	cfn0518875	PolyHighResolution	1AL	45.6495	0	0	0	0	0	0	0	0	0	0	0	0	0	0	0	0	0	0	0	0	2	0	0	0	0	0	0	0	0
AX-89315733	cfn0502704	PolyHighResolution	1AL	45.6495	2	0	0	2	0	2	0	0	2	0	0	2	2	0	0	2	2	0	2	2	2	2	2	2	2	0	2	0	2
AX-89317342	cfn0518282	PolyHighResolution	1AL	45.6495	0	2	0	2	0	0	2	0	2	0	0	2	0	0	0	0	2	0	0	2	2	2	2	0	2	0	2	0	2
AX-89317973	cfn1018781	PolyHighResolution	1AL	45.6495	0	0	2	0	2	0	0	2	0	2	2	0	0	2	2	0	0	2	2	0	0	0	0	0	0	2	0	2	0
AX-89318709	cfn0511963	PolyHighResolution	1AL	45.6495	2	0	2	2	2	2	1	2	0	2	2	0	2	2	2	2	2	0	2	2	0	2	2	2	2	2	2	2	2
AX-89319962	cfn1024143	PolyHighResolution	1AL	45.6495	0	2	0	0	0	0	0	0	0	0	0	2	0	0	0	0	0	2	0	0	2	0	0	0	0	0	0	0	2
AX-89320850	cfn0501807	PolyHighResolution	1AL	45.6495	0	2	0	0	0	0	0	0	0	0	0	0	0	0	0	0	0	2	0	0	2	0	0	0	0	0	0	0	0
AX-89321740	cfn0518874	PolyHighResolution	1AL	45.6495	2	2	0	2	0	2	0	0	2	0	0	2	2	0	0	2	2	2	2	2	0	2	2	2	2	0	2	0	2
AX-89323641	cfn0509115	PolyHighResolution	1AL	45.6495	2	2	2	2	2	2	2	2	2	2	2	2	2	2	2	2	2	2	2	2	0	2	2	2	2	2	2	2	2
AX-89323896	cfn0503945	PolyHighResolution	1AL	45.6495	2	2	0	0	0	0	0	0	2	0	0	2	2	0	0	0	0	2	0	0	2	0	0	0	0	0	0	0	2
AX-89325623	cfn1017811	PolyHighResolution	1AL	45.6495	0	2	0	0	0	0	0	0	0	0	0	2	0	0	0	0	0	0	0	0	2	0	0	0	0	0	0	0	0
AX-89327841	cfn0516242	PolyHighResolution	1AL	45.6495	2	0	2	0	2	2	2	2	0	2	0	2	2	2	2	0	0	0	2	0	2	0	0	2	0	0	0	0	0
AX-89328447	cfn0993896	PolyHighResolution	1AL	45.6495	2	2	2	2	2	2	2	2	2	2	2	0	2	2	2	2	2	2	2	2	0	2	2	2	2	2	2	2	2
AX-89328543	cfn0506770	PolyHighResolution	1AL	45.6495	0	2	0	2	0	2	0	0	2	0	0	2	0	0	0	2	2	2	0	2	2	2	2	0	2	0	2	0	2
AX-89329978	cfn0517925	PolyHighResolution	1AL	45.6495	0	2	0	0	0	0	0	0	2	0	0	2	0	0	0	0	0	2	0	0	2	0	0	0	0	0	0	0	0
AX-89331568	cfn0978401	PolyHighResolution	1AL	45.6495	2	0	2	2	2	2	0	2	0	2	2	0	2	2	2	2	2	0	2	2	0	2	2	2	2	2	2	2	2
AX-89332907	cfn0514785	PolyHighResolution	1AL	45.6495	0	2	0	0	0	0	0	0	0	0	0	0	0	0	0	0	0	2	0	0	2	0	0	0	0	0	0	0	0
AX-89334222	cfn0512866	PolyHighResolution	1AL	45.6495	0	2	0	0	0	0	0	0	0	0	0	0	0	0	0	0	0	2	0	0	2	0	0	0	0	0	0	0	0
AX-89335344	cfn1016913	PolyHighResolution	1AL	45.6495	0	2	2	0	2	0	2	2	0	2	2	0	0	2	2	0	0	2	0	0	2	0	0	0	0	2	0	2	0
AX-89335674	cfn0517151	PolyHighResolution	1AL	45.6495	0	2	2	0	2	0	2	2	0	2	2	0	0	2	2	0	0	2	0	0	2	0	0	0	0	2	0	2	0
AX-89337197	cfn0990182	PolyHighResolution	1AL	45.6495	2	0	2	2	2	2	2	2	2	2	2	2	2	2	2	2	2	0	2	2	0	2	2	2	2	2	2	2	2
AX-89337409	cfn0502716	PolyHighResolution	1AL	45.6495	0	2	2	0	2	0	2	2	0	2	2	0	0	2	2	0	0	2	0	0	2	0	0	0	0	2	0	2	0
AX-89337731	cfn1064843	PolyHighResolution	1AL	45.6495	0	2	0	0	0	0	0	0	0	0	0	0	0	0	0	0	0	2	0	0	2	0	-1	0	0	0	0	0	-1
AX-89338347	cfn0982721	PolyHighResolution	1AL	45.6495	2	0	2	2	2	2	2	2	0	2	2	0	2	2	2	2	2	0	2	2	0	2	2	2	2	2	2	2	2
AX-89340628	cfn0501273	PolyHighResolution	1AL	45.6495	2	0	2	2	2	2	2	2	2	2	2	0	2	2	2	2	2	0	2	2	0	2	2	2	2	2	2	2	2
AX-89342809	cfn1046359	PolyHighResolution	1AL	45.6495	0	2	0	0	0	0	0	0	2	0	0	2	0	0	0	0	0	2	0	0	2	0	0	0	0	0	0	0	0
AX-89343215	cfn1037494	PolyHighResolution	1AL	45.6495	0	0	2	0	2	0	2	2	0	2	2	0	0	2	2	0	0	0	0	0	2	0	0	0	0	2	0	2	0
AX-89344511	cfn0993887	PolyHighResolution	1AL	45.6495	0	0	2	0	2	0	0	2	0	2	2	0	0	2	2	0	0	0	0	0	0	0	0	0	0	0	0	0	0
AX-89348226	cfn0516254	PolyHighResolution	1AL	45.6495	0	0	0	0	0	0	0	0	0	0	0	2	0	0	0	0	0	0	0	0	2	0	0	0	0	0	0	0	0
AX-89348586	cfn0513694	PolyHighResolution	1AL	45.6495	0	2	0	0	0	0	2	0	2	0	0	2	0	0	0	0	0	2	0	0	2	0	0	0	0	0	0	0	0
AX-89350072	cfn0512369	PolyHighResolution	1AL	45.6495	0	0	0	2	0	2	2	0	0	0	0	0	0	0	0	2	2	0	2	2	2	2	2	2	2	2	2	2	0
AX-89350418	cfn0968438	PolyHighResolution	1AL	45.6495	0	0	0	0	0	0	0	0	0	0	0	0	0	0	0	0	0	0	0	0	2	0	0	0	0	0	0	0	0
AX-89350808	cfn0987477	PolyHighResolution	1AL	45.6495	0	2	0	0	0	0	0	0	0	0	0	0	0	0	0	0	0	2	0	0	2	0	0	0	0	0	0	0	0
AX-89351171	cfn1042088	PolyHighResolution	1AL	45.6495	2	0	0	2	0	2	0	0	0	0	0	0	2	0	0	2	2	0	2	2	0	2	2	2	2	2	2	2	2
AX-89352467	cfn0516070	PolyHighResolution	1AL	45.6495	2	2	2	2	2	2	2	2	2	2	2	2	2	2	2	2	2	2	2	2	0	2	2	2	2	2	2	2	2
AX-89352768	cfn0977081	PolyHighResolution	1AL	45.6495	2	2	0	0	0	2	0	0	0	0	0	2	2	0	0	2	0	0	0	0	2	0	0	2	0	0	0	0	0
AX-89354050	cfn0519048	PolyHighResolution	1AL	45.6495	2	0	2	2	2	2	2	2	2	2	2	2	2	2	2	2	2	0	2	2	0	2	2	2	2	2	2	2	2
AX-89354933	cfn0984798	PolyHighResolution	1AL	45.6495	2	2	0	2	0	2	2	0	2	0	0	2	2	0	0	2	2	2	2	2	2	2	2	2	2	2	2	2	2
AX-89356770	cfn0517413	PolyHighResolution	1AL	45.6495	2	0	2	2	2	2	2	2	2	2	2	2	2	2	2	2	2	0	2	2	0	2	2	2	2	2	2	2	2
AX-89360141	cfn1064148	PolyHighResolution	1AL	45.6495	2	2	0	2	0	2	2	0	2	0	0	2	2	0	0	2	2	2	2	2	2	2	2	2	2	2	2	2	2
AX-89360904	cfn1031425	PolyHighResolution	1AL	45.6495	0	-1	2	0	2	0	2	2	0	2	2	0	0	2	2	0	0	0	2	0	0	0	0	0	0	2	0	2	0
AX-89362833	cfn0518713	PolyHighResolution	1AL	45.6495	0	0	2	0	2	0	2	2	0	2	2	0	0	2	2	0	0	0	0	0	2	0	0	0	0	2	0	2	0
AX-89363215	cfn0987689	PolyHighResolution	1AL	45.6495	0	0	0	0	0	0	0	0	0	0	0	0	0	0	0	0	0	0	0	0	2	0	0	0	0	0	0	0	0
AX-89363426	cfn1008779	PolyHighResolution	1AL	45.6495	0	0	2	0	2	0	2	2	0	2	2	0	0	2	2	0	0	0	0	0	0	0	0	0	0	2	0	2	0
AX-89364381	cfn0501834	PolyHighResolution	1AL	45.6495	0	2	0	0	0	0	2	0	2	0	0	2	0	1	0	0	0	2	0	0	2	0	0	0	0	0	0	0	0
AX-89364723	cfn0504777	PolyHighResolution	1AL	45.6495	0	0	2	0	2	0	2	2	0	2	2	0	0	2	2	0	0	0	2	0	0	0	0	0	0	2	0	2	0
AX-89366178	cfn1064542	PolyHighResolution	1AL	45.6495	2	2	2	0	2	2	0	2	2	2	2	2	2	2	2	2	0	2	0	0	2	0	0	2	0	0	0	0	2
AX-89366886	cfn1006346	PolyHighResolution	1AL	45.6495	2	0	2	2	2	2	2	2	0	2	2	0	2	2	2	2	2	0	2	2	0	2	2	2	2	2	2	2	2
AX-89367254	cfn0519714	PolyHighResolution	1AL	45.6495	2	0	2	0	2	-1	2	2	0	2	2	0	2	2	2	0	1	0	2	0	2	0	0	2	0	2	0	2	0
AX-89368385	cfn0517959	PolyHighResolution	1AL	45.6495	2	2	0	2	0	2	2	0	2	0	0	2	2	0	0	2	2	0	0	2	2	2	2	2	2	0	2	0	2
AX-89368711	cfn0507381	PolyHighResolution	1AL	45.6495	0	2	0	0	0	0	2	0	2	0	0	0	0	0	0	0	0	2	0	0	2	0	0	0	0	0	0	0	0
AX-89370160	cfn0989065	PolyHighResolution	1AL	45.6495	0	2	2	0	2	0	2	2	0	2	2	0	0	2	2	0	0	2	2	0	2	0	0	0	0	2	0	2	0
AX-89371703	cfn0513457	PolyHighResolution	1AL	45.6495	2	2	2	2	2	2	1	2	2	2	2	2	2	2	2	2	2	2	2	2	2	2	2	2	2	0	2	1	2
AX-89372088	cfn0507607	PolyHighResolution	1AL	45.6495	0	0	0	0	0	0	0	0	0	0	0	0	0	0	0	0	0	0	0	0	2	0	0	0	0	0	0	0	0
AX-89372557	cfn0510189	PolyHighResolution	1AL	45.6495	0	2	0	0	0	0	0	0	0	0	0	2	0	0	0	0	0	2	0	0	2	0	0	0	0	0	0	0	2
AX-89372743	cfn0511964	PolyHighResolution	1AL	45.6495	0	2	0	0	0	0	2	0	2	0	0	2	0	0	0	0	0	2	0	0	2	0	0	0	0	0	0	0	0
AX-89373210	cfn0514631	PolyHighResolution	1AL	45.6495	0	0	0	0	0	0	0	0	0	0	0	2	0	0	0	0	0	0	0	0	2	0	0	0	0	0	0	0	0
AX-89374012	cfn0979680	PolyHighResolution	1AL	45.6495	2	0	2	2	2	2	2	2	2	2	2	2	2	2	2	2	2	0	2	2	0	2	2	2	2	2	2	2	2
AX-89374520	cfn0516532	PolyHighResolution	1AL	45.6495	0	2	0	0	0	0	2	0	2	0	0	2	0	0	0	0	0	2	0	0	2	0	0	0	0	0	0	0	0
AX-89375327	cfn0510590	PolyHighResolution	1AL	45.6495	0	2	2	0	2	0	0	2	2	2	2	2	0	2	2	0	0	2	0	0	2	0	0	0	0	0	0	0	0
AX-89376697	cfn0506999	PolyHighResolution	1AL	45.6495	0	0	0	0	0	0	0	0	0	0	0	0	0	0	0	0	0	0	0	0	2	0	0	0	0	0	0	0	0
AX-89377814	cfn0511039	PolyHighResolution	1AL	45.6495	0	2	2	0	2	0	0	2	0	2	2	0	0	2	2	0	0	2	0	0	0	0	0	0	0	0	0	0	0
AX-89378530	cfn0511522	PolyHighResolution	1AL	45.6495	2	2	2	2	2	2	2	2	2	2	2	0	2	2	2	2	2	2	2	2	0	2	2	2	2	2	2	2	2
AX-89380092	cfn0985582	PolyHighResolution	1AL	45.6495	2	0	2	0	2	0	2	2	0	2	2	0	2	2	2	0	0	0	2	0	2	0	0	2	0	2	0	2	0
AX-89380213	cfn1010522	PolyHighResolution	1AL	45.6495	0	2	0	0	0	0	0	0	0	0	0	0	0	0	0	0	0	2	0	0	2	0	0	0	0	0	0	0	0
AX-89382196	cfn0511168	PolyHighResolution	1AL	45.6495	2	2	2	2	2	2	2	2	2	2	2	2	2	2	2	2	2	2	2	2	0	2	2	2	2	2	2	2	2
AX-89384097	cfn0519711	PolyHighResolution	1AL	45.6495	0	2	0	2	0	2	0	0	2	0	0	2	0	0	0	2	2	2	0	2	0	2	2	0	2	0	2	0	2
AX-89385267	cfn0504187	PolyHighResolution	1AL	45.6495	0	0	2	0	2	0	2	2	0	2	2	0	0	2	2	0	0	0	2	0	0	0	0	0	0	2	0	2	0
AX-89385783	cfn0511034	PolyHighResolution	1AL	45.6495	2	0	0	2	0	2	2	0	2	0	0	2	2	0	0	2	2	0	2	2	2	2	2	2	2	2	2	2	2
AX-89386183	cfn0514947	PolyHighResolution	1AL	45.6495	2	0	2	2	2	2	2	2	2	2	2	2	2	2	2	2	2	0	2	2	0	2	2	2	2	2	2	2	2
AX-89386590	cfn0509837	PolyHighResolution	1AL	45.6495	0	0	0	0	0	0	0	0	0	0	0	0	0	0	0	0	0	0	0	0	2	0	0	0	0	0	0	0	0
AX-89387243	cfn1017361	PolyHighResolution	1AL	45.6495	2	2	2	2	2	2	2	2	0	0	2	0	2	0	2	2	2	0	2	0	0	0	0	2	2	0	2	0	2
AX-89387535	cfn0507027	PolyHighResolution	1AL	45.6495	0	0	0	0	0	0	0	0	0	0	0	0	0	0	0	0	0	0	0	0	2	0	0	0	0	0	0	0	0
AX-89388500	cfn0987470	PolyHighResolution	1AL	45.6495	0	2	0	0	0	0	0	0	0	0	0	0	0	0	0	0	0	2	0	0	2	0	0	0	0	0	0	0	0
AX-89389056	cfn1019380	PolyHighResolution	1AL	45.6495	0	0	2	-1	2	0	2	2	0	2	2	0	0	2	2	0	0	0	-1	0	2	-1	0	0	0	2	0	2	0
AX-89390036	cfn0507395	PolyHighResolution	1AL	45.6495	2	0	2	2	2	2	0	2	0	2	2	2	2	2	2	2	2	0	2	2	0	2	2	2	2	2	2	2	2
AX-89391224	cfn0521458	PolyHighResolution	1AL	45.6495	0	2	0	0	0	0	2	0	2	0	0	2	0	0	0	0	0	2	0	0	2	0	0	0	0	0	0	0	0
AX-89391970	cfn1015008	PolyHighResolution	1AL	45.6495	0	2	0	0	0	0	0	0	2	0	0	2	0	0	0	0	0	2	0	0	2	0	0	0	0	0	0	0	0
AX-89393341	cfn1031672	PolyHighResolution	1AL	45.6495	2	2	2	2	2	2	2	2	2	2	2	2	2	2	2	2	2	2	2	2	0	2	2	2	2	2	2	2	2
AX-89395153	cfn0516586	PolyHighResolution	1AL	45.6495	2	2	2	0	2	2	0	2	2	2	2	2	2	2	2	2	0	2	0	-1	2	-1	0	2	-1	-1	0	0	-1
AX-89395663	cfn0977943	PolyHighResolution	1AL	45.6495	2	0	2	2	2	2	2	2	2	2	2	2	2	2	2	2	2	0	2	2	0	2	2	2	2	2	2	2	2
AX-89397679	cfn0519717	PolyHighResolution	1AL	45.6495	0	2	0	2	0	2	0	0	2	0	0	2	0	0	0	2	2	2	0	2	0	2	2	0	2	0	2	0	2
AX-89398777	cfn0507200	PolyHighResolution	1AL	45.6495	2	2	2	2	2	2	2	2	2	2	2	2	2	2	2	2	2	2	2	2	0	2	2	2	2	2	2	2	2
AX-89399170	cfn0509840	PolyHighResolution	1AL	45.6495	2	2	2	2	2	2	2	2	2	2	2	2	2	2	2	2	2	2	2	2	0	2	2	2	2	2	2	2	2
AX-89400070	cfn0504970	PolyHighResolution	1AL	45.6495	2	0	2	2	2	2	2	2	2	2	2	0	2	2	2	2	2	2	2	2	0	2	2	2	2	2	2	2	2
AX-89400755	cfn1047404	PolyHighResolution	1AL	45.6495	2	2	2	2	2	2	2	2	2	2	2	2	2	2	2	2	2	2	2	2	0	2	2	2	2	2	2	2	2
AX-89401533	cfn0982733	PolyHighResolution	1AL	45.6495	2	-1	2	2	2	2	2	2	0	2	2	2	2	2	2	2	2	0	2	2	0	2	2	2	2	2	2	2	2
AX-89402661	cfn0501827	PolyHighResolution	1AL	45.6495	2	0	2	2	2	2	0	2	0	2	2	0	2	2	2	2	2	0	2	2	0	2	2	2	2	2	2	2	2
AX-89402686	cfn0514127	PolyHighResolution	1AL	45.6495	0	2	0	0	0	0	0	0	0	0	0	2	0	0	0	0	0	2	0	0	2	0	0	0	0	0	0	0	0
AX-89403986	cfn0516576	PolyHighResolution	1AL	45.6495	0	0	0	2	0	0	2	0	0	0	0	0	0	0	0	0	2	0	2	2	0	2	2	0	2	2	2	2	2
AX-89405807	cfn0506993	PolyHighResolution	1AL	45.6495	0	0	0	0	0	0	0	0	0	0	0	0	0	0	0	0	0	0	0	0	2	0	0	0	0	0	0	0	0
AX-89406029	cfn0519031	PolyHighResolution	1AL	45.6495	2	0	2	2	2	2	2	2	2	2	2	2	2	2	2	2	2	0	2	2	0	2	2	2	2	2	2	2	2
AX-89406977	cfn0516578	PolyHighResolution	1AL	45.6495	0	0	2	0	2	0	0	2	0	2	2	0	0	2	2	0	0	0	0	0	0	0	0	0	0	0	0	0	0
AX-89407143	cfn1022013	PolyHighResolution	1AL	45.6495	2	0	2	2	2	2	2	2	0	2	2	0	2	2	2	2	2	0	2	2	0	2	2	2	2	2	2	2	2
AX-89407224	cfn0510123	PolyHighResolution	1AL	45.6495	0	0	2	0	2	0	2	2	0	2	2	0	0	2	2	0	0	0	0	0	0	0	0	0	0	2	0	2	0
AX-89408848	cfn0510825	PolyHighResolution	1AL	45.6495	2	2	0	2	0	2	2	0	2	0	0	2	2	0	0	2	2	0	0	2	2	2	2	2	2	0	2	0	2
AX-89408959	cfn1007901	PolyHighResolution	1AL	45.6495	2	0	2	2	2	2	2	2	2	2	2	0	2	2	2	2	2	0	2	2	0	2	2	2	2	2	2	2	2
AX-89410014	cfn0518948	PolyHighResolution	1AL	45.6495	0	2	0	0	0	0	0	0	0	0	0	2	0	0	0	0	0	2	0	0	2	0	0	0	0	0	0	0	0
AX-89410029	cfn0512596	PolyHighResolution	1AL	45.6495	2	2	2	2	2	2	2	2	2	2	2	2	2	2	2	2	2	2	2	2	0	2	2	2	2	2	2	2	2
AX-89412990	cfn0987695	PolyHighResolution	1AL	45.6495	0	0	0	0	0	0	0	0	0	0	0	0	0	0	0	0	0	0	0	0	2	0	0	0	0	0	0	0	0
AX-89413191	cfn0506796	PolyHighResolution	1AL	45.6495	2	2	2	0	2	2	0	2	2	2	2	2	2	2	2	2	0	2	0	0	0	0	0	2	0	0	0	0	0
AX-89413594	cfn0986781	PolyHighResolution	1AL	45.6495	0	2	0	0	0	0	2	0	2	0	0	0	0	0	0	0	0	2	0	0	2	0	0	0	0	0	0	0	0
AX-89413902	cfn1050815	PolyHighResolution	1AL	45.6495	2	0	0	2	0	2	0	0	2	0	0	2	2	0	0	2	2	0	2	2	0	2	2	2	2	0	2	0	2
AX-89416378	cfn0514781	PolyHighResolution	1AL	45.6495	0	0	2	0	2	0	2	2	0	2	2	0	0	2	2	0	0	0	0	0	0	0	0	0	0	2	0	2	0
AX-89416584	cfn0511326	PolyHighResolution	1AL	45.6495	2	2	2	0	2	2	0	2	2	2	2	2	2	2	2	2	0	2	0	0	2	0	0	2	0	0	0	0	0
AX-89420318	cfn0511050	PolyHighResolution	1AL	45.6495	0	2	2	0	2	0	0	2	0	2	2	0	0	2	2	0	0	2	0	0	0	0	0	0	0	0	0	0	0
AX-89421079	cfn1022249	PolyHighResolution	1AL	45.6495	2	2	0	2	0	2	2	0	2	0	0	0	2	0	0	2	2	2	2	2	0	2	2	2	2	2	2	2	2
AX-89422305	cfn1051790	PolyHighResolution	1AL	45.6495	2	2	2	0	2	2	0	2	2	2	2	2	2	2	2	2	0	2	0	0	2	0	0	2	0	0	0	0	0
AX-89424013	cfn0506995	PolyHighResolution	1AL	45.6495	0	0	0	0	0	0	0	0	0	0	0	0	0	0	0	0	0	0	0	0	2	0	0	0	0	0	0	0	0
AX-89425481	cfn0517183	PolyHighResolution	1AL	45.6495	2	2	2	2	2	2	2	2	2	2	2	2	2	2	2	2	2	2	2	2	0	2	2	2	2	2	2	2	2
AX-89428832	cfn1058895	PolyHighResolution	1AL	45.6495	2	0	2	2	2	2	2	2	2	2	2	2	2	2	2	2	2	0	2	2	0	2	2	2	2	2	2	2	2
AX-89428850	cfn1021998	PolyHighResolution	1AL	45.6495	0	2	0	0	0	0	2	0	2	0	0	2	0	-1	0	0	0	2	0	0	2	0	0	0	0	0	0	0	0
AX-89429144	cfn0504980	PolyHighResolution	1AL	45.6495	2	2	0	2	0	2	2	0	2	0	0	2	2	0	0	2	2	0	0	2	2	2	2	2	2	0	2	0	2
AX-89430423	cfn1015332	PolyHighResolution	1AL	45.6495	2	0	2	2	2	2	2	2	2	2	2	2	2	2	2	2	2	0	2	2	0	2	2	2	1	2	2	2	2
AX-89431386	cfn1004821	PolyHighResolution	1AL	45.6495	0	0	0	0	0	0	0	0	0	0	0	0	0	0	0	0	0	0	0	0	0	0	0	0	0	2	0	2	0
AX-89432252	cfn0509217	PolyHighResolution	1AL	45.6495	0	0	0	0	0	0	0	0	0	0	0	0	0	0	0	0	0	0	0	0	2	0	0	0	0	0	0	0	0
AX-89432456	cfn0520634	PolyHighResolution	1AL	45.6495	0	2	0	0	0	0	0	0	0	0	0	2	0	0	0	0	0	2	0	0	2	0	0	0	0	0	0	0	2
AX-89432652	cfn0975261	PolyHighResolution	1AL	45.6495	2	2	0	2	0	2	2	0	2	0	0	2	2	0	0	2	2	0	0	2	2	2	2	2	2	0	2	0	2
AX-89434191	cfn0507606	PolyHighResolution	1AL	45.6495	2	2	2	2	2	2	2	2	2	2	2	2	2	2	2	2	2	2	2	2	0	2	2	2	2	2	2	2	2
AX-89435135	cfn0947919	PolyHighResolution	1AL	45.6495	2	0	2	2	2	2	2	2	0	2	2	0	2	2	2	2	2	0	2	2	0	2	2	2	2	2	2	2	2
AX-89435229	cfn0505914	PolyHighResolution	1AL	45.6495	2	2	2	2	2	2	2	2	2	2	2	0	2	2	2	2	2	2	2	2	0	2	2	2	2	2	2	2	2
AX-89435483	cfn0511327	PolyHighResolution	1AL	45.6495	2	-1	2	2	2	2	2	2	2	2	2	2	2	2	2	2	2	2	2	2	0	2	2	2	2	2	2	2	2
AX-89435670	cfn0990194	PolyHighResolution	1AL	45.6495	2	2	0	2	0	2	0	0	1	0	0	2	2	0	0	2	2	2	2	2	2	2	2	2	2	0	2	0	2
AX-89435739	cfn1008310	PolyHighResolution	1AL	45.6495	2	2	2	0	2	2	0	2	2	2	2	2	2	2	2	2	0	2	0	0	0	0	0	2	0	0	0	0	0
AX-89437667	cfn0511605	PolyHighResolution	1AL	45.6495	2	2	2	2	2	2	2	2	2	2	2	2	2	2	2	2	2	2	2	2	0	2	2	2	2	2	2	2	2
AX-89438627	cfn1005190	PolyHighResolution	1AL	45.6495	0	2	0	0	0	0	0	0	0	0	0	2	0	0	0	0	0	2	0	0	2	0	0	0	0	0	0	0	2
AX-89439644	cfn1015329	PolyHighResolution	1AL	45.6495	0	2	0	0	0	0	0	0	0	0	0	0	0	0	0	0	0	2	0	0	2	0	0	0	0	0	0	0	0
AX-89440099	cfn0513886	PolyHighResolution	1AL	45.6495	2	0	2	2	2	2	2	2	0	2	2	0	2	2	2	2	2	0	2	2	0	2	2	2	2	2	2	2	2
AX-89443504	cfn1056575	PolyHighResolution	1AL	45.6495	2	2	2	0	2	2	0	2	2	2	2	2	2	2	2	2	0	2	0	0	0	0	0	2	0	0	0	0	2
AX-89443684	cfn0505830	PolyHighResolution	1AL	45.6495	0	0	0	2	0	0	2	0	0	0	0	0	0	0	0	0	2	0	2	2	2	2	2	0	2	2	2	2	0
AX-89446338	cfn0970615	PolyHighResolution	1AL	45.6495	0	2	0	0	0	0	0	0	0	0	0	0	0	0	0	0	0	2	0	0	2	0	0	0	0	0	0	0	0
AX-89447200	cfn0519580	PolyHighResolution	1AL	45.6495	2	2	2	0	2	2	0	2	2	2	2	2	2	2	2	2	0	2	0	0	2	0	0	2	0	0	0	0	0
AX-89447416	cfn0511037	PolyHighResolution	1AL	45.6495	0	2	2	0	2	0	0	2	0	2	2	0	0	2	2	0	0	2	0	0	0	0	0	0	0	0	0	0	0
AX-89447481	cfn0506996	PolyHighResolution	1AL	45.6495	2	2	2	2	2	2	2	2	2	2	2	2	2	2	2	2	2	2	2	2	0	2	2	2	2	2	2	2	2
AX-89448353	cfn0989482	PolyHighResolution	1AL	45.6495	0	2	0	0	0	0	0	0	0	0	0	2	0	0	0	0	0	2	0	0	2	0	0	0	0	0	0	0	0
AX-89449202	cfn1051804	PolyHighResolution	1AL	45.6495	2	2	2	0	2	2	0	2	2	2	2	2	2	2	2	2	0	2	0	0	2	0	0	2	0	0	0	0	0
AX-89449488	cfn1047662	PolyHighResolution	1AL	45.6495	2	0	2	2	2	2	2	2	2	2	2	2	2	2	2	2	2	0	2	2	0	2	2	2	2	2	2	2	2
AX-89451108	cfn0512822	PolyHighResolution	1AL	45.6495	2	0	2	2	2	2	2	2	2	2	2	0	2	2	2	2	2	0	2	2	0	2	2	2	2	2	2	2	0
AX-89451523	cfn0506139	PolyHighResolution	1AL	45.6495	0	2	2	0	2	0	0	2	2	2	2	2	0	2	2	0	0	2	0	0	2	0	0	0	0	0	0	0	0
AX-89451916	cfn0981600	PolyHighResolution	1AL	45.6495	2	0	2	2	2	2	2	2	2	2	2	0	2	2	2	2	2	0	2	2	-1	2	2	2	2	2	2	2	2
AX-89452864	cfn0519027	PolyHighResolution	1AL	45.6495	2	0	2	2	2	2	2	2	2	2	2	2	2	2	2	2	2	0	2	2	0	2	2	2	2	2	2	2	2
AX-89453109	cfn1024486	PolyHighResolution	1AL	45.6495	2	0	2	2	2	2	2	2	2	2	2	0	2	2	2	2	2	0	2	2	0	2	2	2	2	2	2	2	2
AX-89454380	cfn1000456	PolyHighResolution	1AL	45.6495	0	0	2	2	2	0	2	2	0	2	2	0	0	2	2	0	2	0	2	2	0	2	2	0	2	2	2	2	2
AX-89456459	cfn0507180	PolyHighResolution	1AL	45.6495	0	2	2	0	2	0	0	2	2	2	2	2	0	2	2	0	0	2	0	0	2	0	0	0	0	0	0	0	2
AX-89457246	cfn0511027	PolyHighResolution	1AL	45.6495	0	0	0	0	0	0	0	0	0	0	0	0	0	0	0	0	0	0	0	0	2	0	0	0	0	0	0	0	0
AX-89457312	cfn0518712	PolyHighResolution	1AL	45.6495	2	2	2	2	2	2	2	2	2	2	2	2	2	2	2	2	2	2	2	2	0	2	2	2	2	2	2	2	2
AX-89458342	cfn0982529	PolyHighResolution	1AL	45.6495	0	0	2	2	2	2	2	2	0	2	2	2	0	2	2	0	2	0	2	2	0	0	0	0	2	2	2	2	2
AX-89461099	cfn0504769	PolyHighResolution	1AL	45.6495	2	0	2	2	2	2	2	2	2	2	2	2	2	2	2	2	2	0	2	2	0	2	2	2	2	2	2	2	2
AX-89462538	cfn1065953	PolyHighResolution	1AL	45.6495	2	2	2	2	2	2	2	2	2	2	2	2	2	2	2	2	2	2	2	2	0	2	2	2	2	2	2	2	2
AX-89465153	cfn0515007	PolyHighResolution	1AL	45.6495	0	2	0	0	0	0	2	0	2	0	0	2	0	0	0	0	0	2	0	0	2	0	0	0	0	0	0	0	0
AX-89465163	cfn0511317	PolyHighResolution	1AL	45.6495	2	2	2	2	2	2	2	2	2	2	2	2	2	2	2	2	2	2	2	2	0	2	2	2	2	2	2	2	2
AX-89468266	cfn0512565	PolyHighResolution	1AL	45.6495	2	0	2	2	2	2	2	2	2	2	2	0	2	2	2	2	2	0	2	2	0	2	2	2	2	2	2	2	2
AX-89469846	cfn0502936	PolyHighResolution	1AL	45.6495	0	2	0	0	0	0	0	0	0	0	0	0	0	0	0	0	0	2	0	0	2	0	0	0	0	0	0	0	0
AX-89469864	cfn0514643	PolyHighResolution	1AL	45.6495	0	0	0	1	0	2	1	0	0	0	0	0	0	0	0	2	1	0	1	1	0	1	1	2	2	1	2	1	0
AX-89470523	cfn0511481	PolyHighResolution	1AL	45.6495	0	0	0	0	0	0	0	0	0	0	0	0	0	0	0	0	0	0	0	0	2	0	0	0	0	0	0	0	0
AX-89471200	cfn1021990	PolyHighResolution	1AL	45.6495	2	0	-1	2	2	2	0	2	0	2	2	0	2	2	2	2	2	0	2	2	0	2	2	2	2	2	2	2	2
AX-89473935	cfn0506772	PolyHighResolution	1AL	45.6495	2	0	2	2	2	2	2	2	0	2	2	0	2	2	2	2	2	0	2	2	0	2	2	2	2	2	2	2	2
AX-89476976	cfn0515424	PolyHighResolution	1AL	45.6495	2	0	2	2	2	2	2	2	2	2	2	2	2	2	2	2	2	0	2	2	0	2	2	2	2	2	2	2	2
AX-89477955	cfn0508972	PolyHighResolution	1AL	45.6495	2	0	0	2	0	2	0	0	2	0	0	2	2	0	0	2	2	0	2	2	0	2	2	2	2	0	2	0	2
AX-89478294	cfn1030200	PolyHighResolution	1AL	45.6495	0	2	0	0	0	0	0	0	0	0	0	2	0	0	0	0	0	2	0	0	2	0	0	0	0	0	0	0	0
AX-89479233	cfn0505902	PolyHighResolution	1AL	45.6495	2	0	0	2	0	2	2	0	0	0	0	0	2	0	0	2	2	0	2	2	0	2	2	2	2	2	2	2	0
AX-89480877	cfn0505745	PolyHighResolution	1AL	45.6495	2	0	2	2	2	2	0	2	0	2	2	0	2	2	2	2	2	0	2	2	0	2	2	2	2	2	2	2	2
AX-89480913	cfn0520650	PolyHighResolution	1AL	45.6495	2	2	2	2	2	2	2	2	2	2	2	2	2	2	2	2	2	2	2	2	0	2	2	2	2	2	2	2	2
AX-89482234	cfn0519799	PolyHighResolution	1AL	45.6495	0	0	2	0	2	0	0	2	0	2	2	0	0	2	2	0	0	2	2	0	0	0	0	0	0	2	0	2	0
AX-89482899	cfn0520228	PolyHighResolution	1AL	45.6495	2	2	2	0	2	0	0	2	2	2	2	2	2	2	2	0	0	2	0	0	2	0	0	0	0	0	0	0	2
AX-89483189	cfn1058417	PolyHighResolution	1AL	45.6495	0	2	0	0	0	0	2	0	2	0	0	2	0	0	0	0	0	2	0	0	2	0	0	0	0	0	0	0	0
AX-89483544	cfn0515345	PolyHighResolution	1AL	45.6495	0	2	0	0	0	0	0	0	0	0	0	2	0	0	0	0	0	2	0	0	2	0	0	0	0	0	0	0	0
AX-89483579	cfn0509518	PolyHighResolution	1AL	45.6495	0	0	0	0	0	0	0	0	0	0	0	2	0	0	0	0	0	0	0	0	2	0	0	0	0	0	0	0	0
AX-89483838	cfn0506556	PolyHighResolution	1AL	45.6495	0	2	0	0	0	0	0	0	0	0	0	2	0	0	0	0	0	2	0	0	2	0	0	0	0	0	0	0	0
AX-89485097	cfn0520657	PolyHighResolution	1AL	45.6495	2	2	2	2	2	2	2	2	2	2	0	2	2	2	2	2	2	0	2	2	2	2	2	2	2	0	2	0	2
AX-89487008	cfn0507389	PolyHighResolution	1AL	45.6495	0	2	0	0	0	0	2	0	2	0	0	0	0	0	0	0	0	2	0	0	2	0	0	0	0	0	0	0	0
AX-89488277	cfn1019382	PolyHighResolution	1AL	45.6495	2	2	2	2	2	2	2	2	2	2	2	2	2	2	2	2	2	2	2	2	0	2	2	2	2	2	2	2	2
AX-89488394	cfn0504194	PolyHighResolution	1AL	45.6495	2	0	0	2	0	2	0	0	2	0	0	2	2	0	0	2	2	0	0	2	0	2	2	2	2	0	2	0	2
AX-89488656	cfn1024869	PolyHighResolution	1AL	45.6495	0	0	0	0	0	0	0	0	0	0	0	2	0	0	0	0	0	0	0	0	2	0	0	0	0	0	0	0	0
AX-89488696	cfn0506136	PolyHighResolution	1AL	45.6495	0	2	2	0	2	0	0	2	2	2	2	2	0	2	2	0	0	2	0	0	2	0	0	0	0	0	0	0	0
AX-89489993	cfn0986786	PolyHighResolution	1AL	45.6495	0	2	0	0	0	0	2	0	2	0	0	0	0	0	0	0	0	2	0	0	2	0	0	0	0	0	0	0	0
AX-89490138	cfn0510194	PolyHighResolution	1AL	45.6495	2	0	2	2	2	2	2	2	2	2	2	0	2	2	2	2	2	0	2	2	0	2	2	2	2	2	2	2	0
AX-89491081	cfn0957033	PolyHighResolution	1AL	45.6495	2	0	2	2	2	2	0	2	0	2	2	0	2	2	2	2	2	0	2	2	0	2	2	2	2	2	2	2	2
AX-89491184	cfn1011419	PolyHighResolution	1AL	45.6495	0	2	2	0	2	0	0	2	0	2	2	2	0	2	2	0	0	2	0	0	2	0	0	0	0	0	0	0	0
AX-89491557	cfn0511045	PolyHighResolution	1AL	45.6495	2	2	2	2	2	2	2	2	2	2	2	2	2	2	2	2	2	2	2	2	0	2	2	2	2	2	2	2	2
AX-89492061	cfn0512897	PolyHighResolution	1AL	45.6495	0	2	0	0	0	0	0	0	0	0	0	2	0	0	0	0	0	2	0	0	2	0	0	0	0	0	0	0	0
AX-89493481	cfn0520996	PolyHighResolution	1AL	45.6495	2	0	2	2	2	2	2	2	0	2	2	0	2	2	2	2	2	0	2	2	0	2	2	2	2	2	2	2	2
AX-89493526	cfn1018470	PolyHighResolution	1AL	45.6495	2	2	2	2	2	2	2	2	2	2	2	2	2	2	2	2	2	2	2	2	0	2	2	2	2	2	2	2	2
AX-89496183	cfn0510414	PolyHighResolution	1AL	45.6495	2	2	0	2	0	2	0	0	2	0	0	2	2	0	0	2	2	2	2	2	2	2	2	2	2	0	2	0	2
AX-89498316	cfn0518288	PolyHighResolution	1AL	45.6495	2	2	0	0	0	2	0	0	0	0	0	2	2	0	0	2	0	0	0	0	2	0	0	2	0	0	0	0	0
AX-89498880	cfn0513461	PolyHighResolution	1AL	45.6495	2	2	2	2	2	2	2	2	2	2	2	2	2	2	2	2	2	2	2	2	0	2	2	2	2	2	2	2	2
AX-89499359	cfn0997790	PolyHighResolution	1AL	45.6495	2	2	0	0	0	2	0	0	1	-1	0	2	2	0	0	2	0	2	0	0	2	2	0	2	0	0	0	0	2
AX-89501604	cfn0514189	PolyHighResolution	1AL	45.6495	0	0	0	0	0	0	0	0	0	0	0	0	0	0	0	0	0	0	0	0	2	0	0	0	0	0	0	0	0
AX-89502424	cfn0957425	PolyHighResolution	1AL	45.6495	0	2	0	0	0	0	0	0	0	0	0	0	0	0	0	0	0	2	0	0	2	0	0	0	0	0	0	0	0
AX-89504205	cfn0505894	PolyHighResolution	1AL	45.6495	0	2	2	0	2	0	0	2	2	2	2	2	0	2	2	0	0	2	0	0	2	0	0	0	0	0	0	0	2
AX-89504546	cfn0517164	PolyHighResolution	1AL	45.6495	0	2	2	0	2	0	2	2	0	2	2	0	0	2	2	0	0	2	0	0	2	0	0	0	0	2	0	2	0
AX-89504549	cfn0997648	PolyHighResolution	1AL	45.6495	2	2	2	2	2	2	2	2	2	2	2	2	2	2	2	2	2	2	2	2	0	2	2	2	2	2	2	2	2
AX-89505714	cfn0514625	PolyHighResolution	1AL	45.6495	0	0	0	0	0	0	0	0	0	0	0	2	0	0	0	0	0	0	0	0	2	0	0	0	0	0	0	0	0
AX-89505867	cfn0504424	PolyHighResolution	1AL	45.6495	0	2	2	0	2	0	2	2	-1	2	2	0	0	2	2	0	0	2	0	0	2	0	0	0	0	2	0	2	0
AX-89506275	cfn1021999	PolyHighResolution	1AL	45.6495	0	2	0	0	0	0	2	0	2	0	0	2	0	0	0	0	0	2	0	0	2	0	0	0	0	0	0	0	0
AX-89506525	cfn0949618	PolyHighResolution	1AL	45.6495	2	2	2	2	2	2	2	2	2	2	2	0	2	2	2	2	2	2	2	2	0	2	2	2	2	2	2	2	2
AX-89507577	cfn0503943	PolyHighResolution	1AL	45.6495	0	0	0	0	0	0	0	0	0	0	0	2	0	0	0	0	0	0	0	0	2	0	0	0	0	0	0	0	0
AX-89508425	cfn0518016	PolyHighResolution	1AL	45.6495	2	0	2	2	2	2	1	2	1	2	2	0	2	2	2	2	2	0	2	2	0	2	2	2	2	-1	2	2	2
AX-89509496	cfn1058044	PolyHighResolution	1AL	45.6495	0	2	2	0	2	0	0	2	2	2	2	2	0	2	2	0	0	2	0	0	2	0	0	1	0	0	0	0	2
AX-89511868	cfn0948987	PolyHighResolution	1AL	45.6495	2	2	0	2	0	2	2	0	2	0	0	2	2	0	0	2	2	0	0	2	2	2	2	2	2	0	2	0	2
AX-89512348	cfn0521453	PolyHighResolution	1AL	45.6495	2	0	2	2	2	2	0	2	0	2	2	0	2	2	2	2	2	0	2	2	0	2	2	2	2	2	2	2	2
AX-89515794	cfn0958549	PolyHighResolution	1AL	45.6495	0	2	0	0	0	0	2	0	2	0	0	2	0	0	0	0	0	2	0	0	2	0	0	0	0	0	0	0	0
AX-89517959	cfn0997639	PolyHighResolution	1AL	45.6495	0	2	0	0	0	0	0	0	2	0	0	2	0	0	0	0	0	2	0	0	2	0	0	0	0	0	0	0	0
AX-89519214	cfn0502928	PolyHighResolution	1AL	45.6495	0	2	0	0	0	0	0	0	0	0	0	0	0	0	0	0	0	2	0	0	2	0	0	0	0	0	0	0	0
AX-89519313	cfn1056583	PolyHighResolution	1AL	45.6495	2	2	2	2	2	2	2	2	2	2	2	2	2	2	2	2	2	2	2	2	0	2	2	2	2	2	2	2	2
AX-89519709	cfn0515916	PolyHighResolution	1AL	45.6495	2	0	2	2	2	2	2	2	2	2	2	2	2	2	2	2	2	0	2	2	0	2	2	2	2	2	2	2	2
AX-89520239	cfn0512374	PolyHighResolution	1AL	45.6495	2	2	0	2	0	2	2	0	2	0	0	2	2	0	0	2	2	2	2	2	2	2	2	2	2	2	2	2	2
AX-89520712	cfn0518294	PolyHighResolution	1AL	45.6495	2	0	2	2	2	2	2	2	2	2	2	0	2	2	2	2	2	2	2	2	0	2	2	2	2	2	2	2	2
AX-89521002	cfn0512867	PolyHighResolution	1AL	45.6495	0	0	0	0	0	0	0	0	0	0	0	0	0	0	0	0	0	0	0	0	2	0	0	0	0	0	0	0	0
AX-89521971	cfn0512520	PolyHighResolution	1AL	45.6495	2	2	0	2	0	2	0	0	2	0	0	2	2	0	0	2	2	2	0	2	2	2	2	2	2	0	2	0	2
AX-89522491	cfn0501054	PolyHighResolution	1AL	45.6495	0	2	0	0	0	0	2	0	2	0	0	2	0	0	0	0	0	2	0	0	2	0	-1	0	0	0	0	0	0
AX-89523083	cfn0502943	PolyHighResolution	1AL	45.6495	0	0	0	0	0	0	0	0	0	0	0	0	0	0	0	0	0	0	0	0	2	0	0	0	0	0	0	0	0
AX-89525230	cfn0519722	PolyHighResolution	1AL	45.6495	0	2	0	2	0	2	0	0	2	0	0	2	0	0	0	2	2	2	0	2	0	2	2	0	2	0	2	0	2
AX-89527577	cfn0513415	PolyHighResolution	1AL	45.6495	0	0	0	0	0	0	0	0	0	0	0	0	0	0	0	0	0	0	0	0	2	0	0	0	0	0	0	0	0
AX-89527972	cfn0507174	PolyHighResolution	1AL	45.6495	0	2	0	0	0	0	0	0	0	0	0	2	0	0	0	0	0	2	0	0	2	0	0	0	0	0	0	0	2
AX-89528631	cfn0510797	PolyHighResolution	1AL	45.6495	0	0	0	0	0	0	0	0	0	0	0	0	0	0	0	0	0	0	0	0	2	0	0	0	0	0	0	0	0
AX-89529085	cfn0512891	PolyHighResolution	1AL	45.6495	2	0	2	2	2	2	2	2	2	2	2	0	2	2	2	2	2	0	2	2	0	2	2	2	2	2	2	2	2
AX-89529932	cfn0515010	PolyHighResolution	1AL	45.6495	2	0	2	2	2	2	0	2	0	2	2	0	2	2	2	2	2	0	2	2	0	2	2	2	2	2	2	2	2
AX-89531261	cfn0508889	PolyHighResolution	1AL	45.6495	0	2	0	0	0	0	0	0	0	0	0	0	0	0	0	0	0	2	0	0	2	0	0	0	0	0	0	0	0
AX-89532117	cfn1022421	PolyHighResolution	1AL	45.6495	2	2	2	2	2	2	2	2	2	2	0	2	2	2	2	2	2	2	2	2	2	2	2	2	2	0	2	0	2
AX-89532881	cfn0958565	PolyHighResolution	1AL	45.6495	2	0	2	2	2	2	2	2	0	2	2	0	2	2	2	2	2	0	2	2	0	2	2	2	2	2	2	2	2
AX-89534757	cfn1003344	PolyHighResolution	1AL	45.6495	2	0	2	2	2	2	2	2	2	2	2	0	2	2	2	2	2	2	2	2	0	2	2	2	2	2	2	2	2
AX-89535396	cfn0965726	PolyHighResolution	1AL	45.6495	2	2	2	0	2	2	0	2	2	2	2	2	2	2	2	2	0	2	0	0	0	0	0	2	0	0	0	0	2
AX-89537435	cfn1045150	PolyHighResolution	1AL	45.6495	0	0	0	0	0	0	0	0	0	0	0	0	0	0	0	0	0	0	0	0	2	0	0	0	0	0	0	0	0
AX-89538064	cfn0511362	PolyHighResolution	1AL	45.6495	2	1	2	2	2	2	2	2	2	2	2	0	2	2	2	2	2	0	2	2	0	2	2	2	2	2	2	2	2
AX-89539030	cfn0993911	PolyHighResolution	1AL	45.6495	2	2	2	2	2	2	2	2	2	2	2	0	2	2	2	2	2	2	2	2	0	2	2	2	2	2	2	2	2
AX-89539274	cfn0987716	PolyHighResolution	1AL	45.6495	2	2	2	2	2	2	2	2	2	2	2	2	2	2	2	2	2	2	2	2	0	2	2	2	2	2	2	2	2
AX-89540270	cfn0510575	PolyHighResolution	1AL	45.6495	-1	2	2	0	2	0	0	2	2	2	2	2	0	2	2	0	0	-1	0	0	2	0	0	0	0	0	0	0	0
AX-89540489	cfn1061069	PolyHighResolution	1AL	45.6495	0	0	0	0	0	0	0	0	0	-1	2	0	0	-1	0	0	0	0	0	0	0	0	0	0	0	2	0	2	0
AX-89540863	cfn0510186	PolyHighResolution	1AL	45.6495	2	0	2	2	2	2	2	2	2	2	-1	0	2	2	2	2	2	0	2	2	2	2	2	2	2	2	2	2	0
AX-89541028	cfn0518720	PolyHighResolution	1AL	45.6495	2	0	0	2	0	2	0	0	2	0	0	2	2	0	0	2	2	0	2	2	0	2	2	2	2	0	2	0	2
AX-89541338	cfn0507511	PolyHighResolution	1AL	45.6495	0	0	2	0	2	0	2	2	0	2	2	0	0	2	2	0	0	0	0	0	2	0	0	0	0	2	0	2	0
AX-89541482	cfn0505900	PolyHighResolution	1AL	45.6495	0	0	0	0	0	0	0	0	0	0	0	2	0	0	0	0	0	0	0	0	2	0	0	0	0	0	0	0	0
AX-89541503	cfn0507023	PolyHighResolution	1AL	45.6495	2	2	2	2	2	2	2	2	2	2	2	2	2	2	2	2	2	2	2	2	0	2	2	2	2	2	2	2	2
AX-89541606	cfn0988315	PolyHighResolution	1AL	45.6495	-1	0	2	2	2	0	2	2	0	2	2	2	2	2	2	2	2	0	2	2	0	0	2	2	2	2	2	2	2
AX-89544714	cfn1007951	PolyHighResolution	1AL	45.6495	2	0	2	2	2	2	2	2	2	2	0	2	2	2	2	0	2	0	2	2	2	0	0	2	2	0	2	0	2
AX-89544926	cfn1019136	PolyHighResolution	1AL	45.6495	2	2	2	2	2	2	2	2	2	2	2	2	2	2	2	2	2	2	2	2	0	2	2	2	2	2	2	2	2
AX-89547968	cfn0518854	PolyHighResolution	1AL	45.6495	2	2	2	2	2	2	2	2	2	2	2	2	2	2	2	2	2	2	2	2	0	2	2	2	2	2	2	2	2
AX-89549658	cfn0973158	PolyHighResolution	1AL	45.6495	0	2	0	2	0	2	0	0	2	0	0	2	0	0	0	2	2	2	0	2	2	2	2	0	2	0	2	0	2
AX-89551335	cfn0947044	PolyHighResolution	1AL	45.6495	2	0	2	2	2	2	2	2	2	2	2	0	2	2	2	2	2	0	2	2	0	2	2	2	2	2	2	2	2
AX-89552900	cfn0984525	PolyHighResolution	1AL	45.6495	0	2	0	0	0	0	0	0	0	0	0	2	0	0	0	0	0	2	0	0	2	0	0	0	0	0	0	0	2
AX-89553216	cfn0506765	PolyHighResolution	1AL	45.6495	0	2	0	2	0	2	0	0	2	0	0	2	0	0	0	2	2	2	0	2	0	2	2	0	2	0	2	0	2
AX-89554644	cfn0506780	PolyHighResolution	1AL	45.6495	2	0	2	2	2	2	2	2	2	2	2	2	2	2	2	2	2	0	2	2	0	2	2	2	2	2	2	2	2
AX-89555378	cfn0510419	PolyHighResolution	1AL	45.6495	0	0	2	0	2	0	2	2	0	2	2	0	0	2	2	0	0	0	0	-1	0	0	0	0	0	2	0	2	0
AX-89556114	cfn0506570	PolyHighResolution	1AL	45.6495	0	2	0	0	0	0	0	0	2	0	0	2	0	0	0	0	0	2	0	0	2	0	0	0	0	0	0	0	0
AX-89556403	cfn0979172	PolyHighResolution	1AL	45.6495	0	0	0	0	0	0	0	0	0	0	0	0	0	0	0	0	0	0	0	0	2	0	0	0	0	0	0	0	0
AX-89557697	cfn0519973	PolyHighResolution	1AL	45.6495	-1	0	0	0	0	0	0	0	0	0	0	2	0	0	0	0	0	0	0	0	2	0	0	0	0	0	0	0	0
AX-89558039	cfn0507242	PolyHighResolution	1AL	45.6495	2	0	2	2	2	2	2	2	0	2	2	0	2	2	2	2	2	0	2	2	0	2	2	2	2	2	2	2	2
AX-89558118	cfn1017161	PolyHighResolution	1AL	45.6495	2	2	2	2	2	2	2	2	2	2	2	0	2	2	2	2	2	2	2	2	0	2	2	2	2	2	2	2	2
AX-89559639	cfn0506762	PolyHighResolution	1AL	45.6495	0	2	0	2	0	2	0	0	2	0	0	2	0	0	0	2	2	2	0	2	0	2	2	0	2	0	2	0	2
AX-89560201	cfn1007961	PolyHighResolution	1AL	45.6495	0	0	0	0	0	0	0	0	0	0	2	0	0	0	0	0	0	2	0	0	0	0	0	0	0	2	0	2	0
AX-89560670	cfn0990186	PolyHighResolution	1AL	45.6495	0	2	0	-1	0	0	0	0	1	0	0	0	0	0	0	0	1	2	0	1	2	0	0	0	0	0	0	0	0
AX-89561700	cfn0519036	PolyHighResolution	1AL	45.6495	2	0	2	2	2	2	2	2	2	2	2	2	2	2	2	2	2	0	2	2	0	2	2	2	2	2	2	2	2
AX-89561794	cfn0512860	PolyHighResolution	1AL	45.6495	2	0	2	2	2	2	2	2	2	2	2	2	2	2	2	2	2	0	2	2	0	2	2	2	2	2	2	2	2
AX-89563360	cfn1063275	PolyHighResolution	1AL	45.6495	2	0	2	2	2	2	0	2	2	2	2	0	2	2	2	2	2	0	2	2	0	2	2	2	2	2	2	2	2
AX-89565348	cfn0987471	PolyHighResolution	1AL	45.6495	2	0	2	2	2	2	2	2	2	2	2	2	2	2	2	2	2	0	2	2	0	2	2	2	2	2	2	2	2
AX-89565634	cfn0518300	PolyHighResolution	1AL	45.6495	0	2	0	2	0	0	2	0	2	0	0	2	0	0	0	-1	2	0	0	2	2	2	2	0	2	0	2	0	2
AX-89565719	cfn0516249	PolyHighResolution	1AL	45.6495	0	0	0	0	0	0	0	0	0	0	0	2	0	0	0	0	0	0	0	0	2	0	0	0	0	0	0	0	0
AX-89566732	cfn0520783	PolyHighResolution	1AL	45.6495	0	0	2	0	2	0	0	2	0	2	2	0	0	2	2	0	0	2	2	0	0	0	0	0	0	2	0	2	0
AX-89568010	cfn0989312	PolyHighResolution	1AL	45.6495	0	2	2	0	2	0	0	2	2	2	2	2	0	2	2	0	0	2	0	0	2	0	0	0	0	0	0	0	0
AX-89569115	cfn0513646	PolyHighResolution	1AL	45.6495	0	2	0	0	0	0	0	0	0	0	0	0	0	0	0	0	0	2	0	0	2	0	0	0	0	0	0	0	0
AX-89571590	cfn0979173	PolyHighResolution	1AL	45.6495	0	0	0	0	0	0	0	0	0	0	0	0	0	0	0	0	0	0	0	0	2	0	0	0	0	0	0	0	0
AX-89571705	cfn0506763	PolyHighResolution	1AL	45.6495	2	0	2	0	2	0	2	2	0	2	2	0	2	2	2	0	0	0	2	0	2	0	0	2	0	2	0	2	0
AX-89572102	cfn1010629	PolyHighResolution	1AL	45.6495	0	2	0	0	0	0	0	0	2	0	0	2	0	0	0	0	0	2	0	0	2	0	0	0	0	0	0	0	0
AX-89574826	cfn0997786	PolyHighResolution	1AL	45.6495	2	2	2	2	2	2	2	2	2	2	2	2	2	2	2	2	2	2	2	2	0	2	2	2	2	2	2	2	2
AX-89574844	cfn0964250	PolyHighResolution	1AL	45.6495	0	2	0	2	0	0	2	0	2	0	0	2	0	0	0	0	2	0	0	2	2	2	2	0	2	0	2	0	2
AX-89575181	cfn1026285	PolyHighResolution	1AL	45.6495	2	0	2	2	2	2	2	2	2	2	2	0	2	2	2	2	2	0	2	2	0	2	2	2	2	2	2	2	2
AX-89576972	cfn0516068	PolyHighResolution	1AL	45.6495	0	0	0	0	0	0	0	0	0	0	0	0	0	0	0	0	0	0	0	0	2	0	0	0	0	0	0	0	0
AX-89577199	cfn0950884	PolyHighResolution	1AL	45.6495	2	0	2	2	2	2	2	2	2	2	2	0	2	2	2	2	2	2	2	2	0	2	2	2	2	2	2	2	2
AX-89577393	cfn0518296	PolyHighResolution	1AL	45.6495	2	2	0	2	0	2	2	0	2	0	0	2	2	0	0	2	2	0	0	2	2	2	2	2	2	0	2	0	2
AX-89578366	cfn0506785	PolyHighResolution	1AL	45.6495	0	2	0	0	0	0	0	0	0	0	0	-1	0	0	0	0	0	2	0	0	2	0	0	0	0	0	0	0	0
AX-89578804	cfn0505907	PolyHighResolution	1AL	45.6495	2	2	2	2	2	2	2	2	2	2	2	0	2	2	2	2	2	2	2	2	0	2	2	2	2	2	2	2	2
AX-89579289	cfn0511477	PolyHighResolution	1AL	45.6495	0	0	2	0	2	0	2	2	0	2	2	0	0	2	2	0	0	0	0	0	2	0	0	0	0	2	0	2	0
AX-89579977	cfn1022437	PolyHighResolution	1AL	45.6495	2	0	2	2	2	2	2	2	0	2	2	0	2	2	2	2	2	0	2	2	0	2	2	2	2	2	2	2	2
AX-89581076	cfn0506766	PolyHighResolution	1AL	45.6495	0	2	0	2	0	2	0	0	2	0	0	2	0	0	0	2	2	2	0	2	2	2	2	0	2	0	2	0	2
AX-89581716	cfn0997767	PolyHighResolution	1AL	45.6495	2	2	2	2	2	2	2	2	2	2	2	0	2	2	2	2	2	2	2	2	0	2	2	2	2	2	2	2	2
AX-89583551	cfn0956664	PolyHighResolution	1AL	45.6495	0	2	0	0	0	0	2	0	2	0	0	2	0	0	0	0	0	2	0	0	2	0	0	0	0	0	0	0	0
AX-89585589	cfn0507167	PolyHighResolution	1AL	45.6495	2	0	2	2	2	2	2	2	2	2	2	0	2	2	2	2	2	0	2	2	0	2	2	2	2	2	2	2	0
AX-89585831	cfn1057032	PolyHighResolution	1AL	45.6495	0	2	0	0	0	0	0	0	0	0	0	0	0	0	0	0	0	2	0	0	2	0	0	0	0	0	0	0	0
AX-89586857	cfn0502942	PolyHighResolution	1AL	45.6495	-1	2	0	0	0	0	0	0	0	0	0	0	-1	0	0	0	0	2	0	-1	2	0	0	0	0	0	0	0	0
AX-89587189	cfn1039009	PolyHighResolution	1AL	45.6495	0	2	0	0	0	0	0	0	0	0	0	0	0	0	0	0	0	2	0	0	2	0	0	0	0	0	0	0	0
AX-89587378	cfn1055852	PolyHighResolution	1AL	45.6495	2	0	2	2	2	2	2	2	0	2	2	0	2	2	2	2	2	0	2	2	0	2	2	2	2	2	2	2	2
AX-89588211	cfn0503784	PolyHighResolution	1AL	45.6495	2	2	2	2	2	2	2	2	2	2	2	2	2	2	2	2	2	2	2	2	2	2	2	2	2	0	0	0	2
AX-89588233	cfn0504196	PolyHighResolution	1AL	45.6495	2	0	0	2	0	2	0	0	2	0	0	2	2	0	0	2	2	0	0	2	0	2	2	2	2	0	2	0	2
AX-89589801	cfn0518052	PolyHighResolution	1AL	45.6495	0	0	0	0	0	0	0	0	0	0	0	0	0	0	0	0	0	0	0	0	2	0	0	0	0	0	0	0	0
AX-89590368	cfn0980469	PolyHighResolution	1AL	45.6495	2	2	2	2	2	2	2	2	2	2	2	0	2	2	2	2	2	2	2	2	0	2	2	2	2	2	2	2	2
AX-89591096	cfn1067433	PolyHighResolution	1AL	45.6495	2	0	2	2	2	2	0	2	0	2	-1	0	2	2	2	2	2	0	2	2	0	-1	2	2	2	2	2	2	2
AX-89591532	cfn1045197	PolyHighResolution	1AL	45.6495	2	0	2	2	2	2	2	2	2	2	2	0	2	2	2	2	2	0	2	2	0	2	2	2	2	2	2	2	0
AX-89591734	cfn1054418	PolyHighResolution	1AL	45.6495	0	0	0	2	0	0	2	0	0	0	0	0	0	0	0	0	2	0	2	2	0	2	2	0	2	2	2	2	2
AX-89592008	cfn0514371	PolyHighResolution	1AL	45.6495	2	2	0	2	0	2	2	0	2	0	0	2	2	0	0	2	2	0	0	2	2	2	2	2	2	0	2	0	2
AX-89593457	cfn1035390	PolyHighResolution	1AL	45.6495	2	0	2	2	2	2	2	2	2	2	2	2	2	2	2	2	2	0	2	2	0	2	2	2	2	2	2	2	2
AX-89593728	cfn0510581	PolyHighResolution	1AL	45.6495	2	0	0	2	0	2	2	0	0	0	0	0	2	0	0	2	2	0	2	2	0	2	2	2	2	2	2	2	2
AX-89593785	cfn0516574	PolyHighResolution	1AL	45.6495	2	2	2	2	2	2	2	2	2	2	2	0	2	2	2	2	2	2	2	2	0	2	2	2	2	2	2	2	2
AX-89594099	cfn0518952	PolyHighResolution	1AL	45.6495	0	0	0	0	0	0	0	0	0	0	0	0	0	0	0	0	0	0	0	0	2	0	0	0	0	0	0	0	0
AX-89594621	cfn0514235	PolyHighResolution	1AL	45.6495	0	2	2	0	2	0	2	2	0	2	2	0	0	2	2	0	0	2	2	0	2	0	0	0	0	2	0	2	0
AX-89595380	cfn0515906	PolyHighResolution	1AL	45.6495	0	2	0	0	0	0	0	0	0	0	0	0	0	0	0	0	0	2	0	0	2	0	0	0	0	0	0	0	0
AX-89600034	cfn1043530	PolyHighResolution	1AL	45.6495	0	2	0	0	0	0	0	0	0	0	0	0	0	0	0	0	0	2	0	0	2	0	0	0	0	0	0	0	0
AX-89600572	cfn0509844	PolyHighResolution	1AL	45.6495	0	0	0	0	0	0	0	0	0	0	0	0	0	0	0	0	0	0	0	0	2	0	0	0	0	0	0	0	0
AX-89601920	cfn0505903	PolyHighResolution	1AL	45.6495	2	0	0	2	0	2	2	0	0	0	0	0	2	0	0	2	2	0	2	2	0	2	2	2	2	2	2	2	0
AX-89601998	cfn0521448	PolyHighResolution	1AL	45.6495	0	2	0	0	0	0	2	0	2	0	0	2	0	0	0	0	0	2	0	0	2	0	0	0	0	0	0	0	0
AX-89602241	cfn0514647	PolyHighResolution	1AL	45.6495	2	2	2	0	2	0	0	2	2	2	2	2	2	2	2	0	0	2	0	0	2	0	0	0	0	0	0	0	2
AX-89605102	cfn1045016	PolyHighResolution	1AL	45.6495	0	2	0	0	0	0	0	0	0	0	0	0	0	0	0	0	0	2	0	0	2	0	0	0	0	0	0	0	0
AX-89605338	cfn1038005	PolyHighResolution	1AL	45.6495	2	0	2	2	2	2	2	2	2	2	2	2	2	2	2	2	2	0	2	2	0	2	2	2	2	2	2	2	2
AX-89606289	cfn0520646	PolyHighResolution	1AL	45.6495	0	0	0	0	0	0	0	0	0	0	0	0	0	0	0	0	0	0	0	0	2	0	0	0	0	0	0	0	0
AX-89607861	cfn0507026	PolyHighResolution	1AL	45.6495	2	2	2	2	2	2	2	2	2	2	2	2	2	2	2	2	2	2	2	2	0	2	2	2	2	2	2	2	2
AX-89608794	cfn0509841	PolyHighResolution	1AL	45.6495	2	2	2	2	2	2	2	2	2	2	2	2	2	2	2	2	2	2	2	2	0	2	2	2	2	2	2	2	2
AX-89609164	cfn0514131	PolyHighResolution	1AL	45.6495	0	2	0	0	0	0	0	0	0	0	0	2	0	0	0	0	0	2	0	0	2	0	0	0	0	0	0	0	0
AX-89610306	cfn1031435	PolyHighResolution	1AL	45.6495	2	2	0	2	0	2	0	0	2	0	0	2	2	0	0	2	2	2	0	2	0	2	2	2	2	0	2	0	2
AX-89611169	cfn0968436	PolyHighResolution	1AL	45.6495	0	0	2	0	2	0	2	2	0	2	2	0	0	2	2	0	0	0	2	0	0	0	0	0	0	2	0	2	0
AX-89611707	cfn0518285	PolyHighResolution	1AL	45.6495	0	2	0	0	0	0	0	0	0	0	0	2	0	0	0	0	0	0	0	0	2	0	0	0	0	0	0	0	0
AX-89612016	cfn0505890	PolyHighResolution	1AL	45.6495	2	2	2	2	2	2	2	2	2	2	2	0	2	2	2	2	2	2	2	2	0	2	2	2	2	2	2	2	2
AX-89612276	cfn0515762	PolyHighResolution	1AL	45.6495	2	2	0	0	0	2	0	0	2	0	0	2	2	0	0	2	0	2	0	0	2	0	0	2	0	0	0	0	0
AX-89612833	cfn0979148	PolyHighResolution	1AL	45.6495	2	2	2	2	2	2	2	2	2	2	2	2	2	2	2	2	2	2	2	2	0	2	2	2	2	2	2	2	2
AX-89613612	cfn0511038	PolyHighResolution	1AL	45.6495	0	0	0	0	0	0	0	0	0	0	0	0	0	0	0	0	0	0	0	0	2	0	0	0	0	0	0	0	0
AX-89613700	cfn0517401	PolyHighResolution	1AL	45.6495	0	0	2	0	2	0	2	2	0	2	2	0	0	2	2	0	0	0	2	0	0	0	0	0	0	2	0	2	0
AX-89614482	cfn0514949	PolyHighResolution	1AL	45.6495	0	2	0	0	0	0	0	0	0	0	0	0	0	0	0	0	0	2	0	0	2	0	0	0	0	0	0	0	0
AX-89615549	cfn0519984	PolyHighResolution	1AL	45.6495	2	2	2	2	2	2	2	2	2	2	2	0	2	2	2	2	2	2	2	2	0	2	2	2	2	2	2	2	2
AX-89617115	cfn0961837	PolyHighResolution	1AL	45.6495	2	2	0	2	0	2	2	0	2	0	0	2	2	0	0	2	2	0	0	2	2	2	2	2	2	0	2	0	2
AX-89617181	cfn1048003	PolyHighResolution	1AL	45.6495	2	2	0	2	0	2	2	0	2	0	0	2	2	0	0	2	2	2	2	2	2	2	2	2	2	2	2	2	2
AX-89618317	cfn0515910	PolyHighResolution	1AL	45.6495	0	2	0	0	0	0	0	0	0	0	0	0	0	0	0	0	0	2	0	0	2	0	0	0	0	0	0	0	0
AX-89620331	cfn0513631	PolyHighResolution	1AL	45.6495	2	0	2	2	2	2	2	2	2	2	2	2	2	2	2	2	2	0	2	2	0	2	2	2	2	2	2	2	2
AX-89620970	cfn1003467	PolyHighResolution	1AL	45.6495	2	0	2	2	2	2	0	2	0	2	2	0	2	2	2	2	2	0	2	2	0	2	2	2	2	2	2	2	2
AX-89621489	cfn0502109	PolyHighResolution	1AL	45.6495	2	0	2	2	2	2	2	2	2	2	2	2	2	2	2	2	2	0	2	2	0	2	2	2	2	2	2	2	2
AX-89622808	cfn0996455	PolyHighResolution	1AL	45.6495	0	0	0	0	0	0	0	0	0	0	0	0	0	0	0	0	0	0	0	0	2	0	0	0	0	0	0	0	0
AX-89623355	cfn1022829	PolyHighResolution	1AL	45.6495	0	2	0	0	0	0	2	0	2	0	0	2	0	0	0	0	0	2	0	0	2	0	0	0	0	0	0	0	0
AX-89623392	cfn1009645	PolyHighResolution	1AL	45.6495	0	2	0	0	0	0	0	0	0	0	0	0	0	0	0	0	0	-1	0	0	2	0	0	0	0	0	0	0	0
AX-89623543	cfn0503948	PolyHighResolution	1AL	45.6495	2	2	2	0	2	-1	0	2	2	2	2	2	2	2	2	0	0	2	0	0	2	0	0	0	0	0	0	0	2
AX-89623713	cfn0985761	PolyHighResolution	1AL	45.6495	2	0	2	2	2	2	2	2	0	2	2	0	2	2	2	2	2	0	2	2	0	2	2	2	2	2	2	2	2
AX-89623806	cfn0502935	PolyHighResolution	1AL	45.6495	0	2	0	0	0	0	0	0	0	0	0	0	0	0	0	0	0	2	0	0	2	0	0	0	0	0	0	0	0
AX-89627605	cfn0502108	PolyHighResolution	1AL	45.6495	0	0	0	2	0	0	2	0	0	0	0	0	0	0	0	0	2	0	2	2	0	2	2	0	2	2	2	2	2
AX-89628114	cfn0978672	PolyHighResolution	1AL	45.6495	2	2	0	2	0	2	2	0	2	0	0	2	2	0	0	2	2	2	0	2	2	2	2	2	2	0	2	0	2
AX-89628522	cfn0514950	PolyHighResolution	1AL	45.6495	0	2	0	0	0	0	0	0	0	0	0	0	0	0	0	0	0	2	0	0	2	0	0	0	0	0	0	0	0
AX-89629711	cfn0517944	PolyHighResolution	1AL	45.6495	2	0	2	2	2	2	2	2	2	2	2	0	2	2	2	2	2	2	2	2	0	2	2	2	2	2	2	2	2
AX-89632115	cfn1010466	PolyHighResolution	1AL	45.6495	0	2	0	0	0	0	2	0	2	0	0	2	0	0	0	0	0	2	0	0	2	0	0	0	0	0	0	0	0
AX-89632595	cfn0518863	PolyHighResolution	1AL	45.6495	2	2	2	2	2	2	2	2	2	2	2	2	2	2	2	2	2	2	2	2	0	2	2	2	2	2	2	2	2
AX-89633680	cfn0508978	PolyHighResolution	1AL	45.6495	0	2	2	0	2	0	2	2	0	2	2	0	0	2	2	0	0	2	0	0	2	0	0	0	0	2	0	2	0
AX-89634353	cfn0515001	PolyHighResolution	1AL	45.6495	0	2	0	0	0	0	2	0	2	0	0	2	0	0	0	0	0	2	0	0	2	0	0	0	0	0	0	0	0
AX-89635289	cfn0510127	PolyHighResolution	1AL	45.6495	2	2	0	2	0	2	0	0	2	0	0	2	2	0	0	2	2	2	2	2	2	2	2	2	2	0	2	0	2
AX-89637259	cfn0515663	PolyHighResolution	1AL	45.6495	2	0	2	2	2	2	0	2	0	2	2	0	2	2	2	2	2	0	2	2	0	2	2	2	2	2	2	2	2
AX-89637629	cfn0514382	PolyHighResolution	1AL	45.6495	2	0	2	2	2	2	2	2	2	2	2	0	2	2	2	2	2	2	2	2	0	2	2	2	2	2	2	2	2
AX-89637937	cfn0997380	PolyHighResolution	1AL	45.6495	2	0	2	2	2	2	2	2	2	2	2	2	2	2	2	2	2	0	2	2	0	2	2	2	2	2	2	2	2
AX-89640304	cfn0505883	PolyHighResolution	1AL	45.6495	2	2	2	2	2	2	2	2	2	2	2	0	2	2	2	2	2	2	2	2	0	2	2	2	2	2	2	2	2
AX-89640575	cfn0514999	PolyHighResolution	1AL	45.6495	2	0	2	2	2	2	2	2	0	2	2	0	2	2	2	2	2	0	2	2	0	2	2	2	2	2	2	2	2
AX-89641008	cfn0518202	PolyHighResolution	1AL	45.6495	0	0	0	0	0	0	0	0	0	0	0	0	0	0	0	0	0	0	0	0	0	0	0	0	0	2	2	2	0
AX-89642566	cfn0519719	PolyHighResolution	1AL	45.6495	0	2	0	2	0	2	0	0	2	0	2	2	0	0	0	2	2	2	0	2	0	2	2	0	2	2	2	2	2
AX-89642850	cfn0967371	PolyHighResolution	1AL	45.6495	0	2	0	0	0	0	0	0	0	0	0	0	0	0	0	0	0	2	0	0	2	0	0	0	0	0	0	0	0
AX-89643030	cfn0519983	PolyHighResolution	1AL	45.6495	0	0	0	0	0	0	0	0	0	0	0	2	0	0	0	0	0	0	0	0	2	0	0	0	0	0	0	0	0
AX-89644133	cfn0516530	PolyHighResolution	1AL	45.6495	0	2	0	0	0	0	0	0	2	0	0	2	0	0	0	0	0	2	0	0	2	0	0	0	0	0	0	0	0
AX-89644238	cfn0520881	PolyHighResolution	1AL	45.6495	2	0	2	0	2	2	0	2	0	2	2	0	2	2	2	2	0	2	2	0	0	2	2	2	0	2	0	2	0
AX-89644494	cfn0514626	PolyHighResolution	1AL	45.6495	0	0	0	0	0	0	0	0	0	0	0	2	0	0	0	0	0	0	0	0	2	0	0	0	0	0	0	0	0
AX-89644761	cfn0983565	PolyHighResolution	1AL	45.6495	2	0	2	2	2	2	2	2	0	2	2	0	2	2	2	2	2	0	2	2	0	2	2	2	2	2	2	2	2
AX-89645503	cfn0502270	PolyHighResolution	1AL	45.6495	0	0	0	2	0	0	2	0	2	0	0	2	0	0	0	2	2	0	0	2	0	2	2	0	2	0	2	0	2
AX-89648439	cfn0512566	PolyHighResolution	1AL	45.6495	2	0	2	2	2	2	2	2	2	2	2	0	2	2	2	2	2	0	2	2	0	2	2	2	2	2	2	2	2
AX-89648664	cfn1063277	PolyHighResolution	1AL	45.6495	2	0	2	2	2	2	0	2	2	2	2	0	2	2	2	2	2	0	2	2	0	2	2	2	2	2	2	2	2
AX-89649984	cfn0521462	PolyHighResolution	1AL	45.6495	0	2	0	0	0	0	2	0	2	0	0	2	0	0	0	0	0	2	0	0	2	0	0	-1	0	0	0	0	0
AX-89654465	cfn0507172	PolyHighResolution	1AL	45.6495	0	2	0	0	0	0	0	0	0	0	0	2	0	0	0	0	0	2	0	0	2	0	0	0	0	0	0	0	2
AX-89656364	cfn0516584	PolyHighResolution	1AL	45.6495	0	0	0	2	0	0	2	0	0	0	0	0	0	0	0	0	2	0	2	2	0	2	2	0	2	2	2	2	2
AX-89656452	cfn0517924	PolyHighResolution	1AL	45.6495	2	0	2	2	2	2	2	2	0	2	2	0	2	2	2	2	2	0	2	2	0	2	2	2	2	2	2	2	2
AX-89657100	cfn0985435	PolyHighResolution	1AL	45.6495	0	2	0	0	0	0	2	0	2	0	0	2	0	0	0	0	0	2	0	0	2	0	0	0	0	0	0	0	0
AX-89658410	cfn0518292	PolyHighResolution	1AL	45.6495	2	2	2	2	2	2	2	2	2	2	0	2	2	2	2	2	2	0	2	2	2	2	2	2	2	0	2	0	2
AX-89658964	cfn0507025	PolyHighResolution	1AL	45.6495	2	2	2	2	2	2	2	2	2	2	2	2	2	2	2	2	2	2	2	2	0	2	2	2	2	2	2	2	2
AX-89659356	cfn0502252	PolyHighResolution	1AL	45.6495	0	0	0	2	0	0	2	0	2	0	0	2	0	0	0	2	2	0	0	2	0	2	2	0	2	0	2	0	2
AX-89661838	cfn0520633	PolyHighResolution	1AL	45.6495	2	0	0	2	0	2	2	0	0	0	0	0	2	0	0	2	2	0	2	2	0	2	2	2	2	2	2	2	0
AX-89661997	cfn0511604	PolyHighResolution	1AL	45.6495	0	0	0	0	0	0	0	0	0	0	0	0	0	0	0	0	0	0	0	0	2	0	0	0	0	0	0	0	0
AX-89662388	cfn0512318	PolyHighResolution	1AL	45.6495	0	2	0	0	0	0	0	0	0	0	0	2	0	0	0	0	0	2	0	0	2	0	0	0	0	0	0	0	0
AX-89662742	cfn0988929	PolyHighResolution	1AL	45.6495	2	2	2	2	2	2	2	2	2	2	2	0	2	2	2	2	2	2	2	2	0	2	2	2	2	2	2	2	2
AX-89663363	cfn1052341	PolyHighResolution	1AL	45.6495	2	0	2	2	2	2	0	2	0	2	2	0	2	2	2	2	2	0	2	2	0	2	2	2	2	2	2	2	2
AX-89663821	cfn0948985	PolyHighResolution	1AL	45.6495	1	2	0	-1	0	1	0	1	0	0	0	2	0	1	-1	0	0	0	1	0	2	0	0	1	0	-1	0	0	0
AX-89664959	cfn0960074	PolyHighResolution	1AL	45.6495	2	2	2	0	2	2	0	2	2	2	2	2	2	2	2	2	0	2	0	0	2	0	0	2	0	0	0	0	0
AX-89666127	cfn0519798	PolyHighResolution	1AL	45.6495	2	2	0	2	0	2	2	-1	2	-1	2	2	2	0	0	2	2	2	0	2	2	2	2	2	2	2	2	2	2
AX-89667967	cfn0967475	PolyHighResolution	1AL	45.6495	2	2	2	0	2	0	0	2	2	2	2	2	2	2	2	0	0	2	0	0	0	0	0	0	0	0	0	0	2
AX-89667979	cfn0964850	PolyHighResolution	1AL	45.6495	2	0	2	2	2	2	2	2	2	2	2	2	2	2	2	2	2	0	2	2	0	2	2	2	2	2	2	2	2
AX-89668183	cfn0516243	PolyHighResolution	1AL	45.6495	2	0	2	0	2	2	2	2	0	2	0	2	2	2	2	0	0	0	2	0	2	0	0	2	0	0	0	0	0
AX-89670106	cfn0510805	PolyHighResolution	1AL	45.6495	0	2	0	0	0	0	0	0	0	0	0	2	0	0	0	0	0	2	0	0	2	0	0	0	0	0	0	0	2
AX-89670263	cfn1022415	PolyHighResolution	1AL	45.6495	2	0	2	0	2	0	2	2	0	2	1	0	2	2	2	0	0	0	2	0	2	0	0	2	0	2	0	2	0
AX-89671061	cfn0994914	PolyHighResolution	1AL	45.6495	0	0	0	0	0	0	0	0	0	0	0	0	0	0	0	0	0	0	0	0	2	0	0	0	0	0	0	0	0
AX-89671225	cfn1067677	PolyHighResolution	1AL	45.6495	0	0	2	0	2	0	0	2	0	2	2	0	0	2	2	0	0	0	0	0	0	0	0	0	0	0	0	0	0
AX-89672065	cfn0503543	PolyHighResolution	1AL	45.6495	2	0	2	0	2	0	2	2	0	2	2	0	2	2	2	0	0	0	2	0	0	0	0	2	0	2	0	2	0
AX-89673178	cfn0518711	PolyHighResolution	1AL	45.6495	2	2	2	2	2	2	2	2	2	2	2	2	2	2	2	2	2	2	2	2	0	2	-1	2	2	2	2	2	2
AX-89674807	cfn0502279	PolyHighResolution	1AL	45.6495	0	2	0	0	0	0	0	0	2	0	0	2	0	0	0	0	0	2	0	0	2	0	0	0	0	0	0	0	0
AX-89675161	cfn0512040	PolyHighResolution	1AL	45.6495	2	0	2	2	2	2	2	2	0	2	2	0	2	2	2	2	2	0	2	2	0	2	2	2	2	2	2	2	2
AX-89676307	cfn0511036	PolyHighResolution	1AL	45.6495	2	2	2	0	2	2	0	2	2	2	2	2	2	2	2	2	0	2	0	0	2	0	0	2	0	0	0	0	0
AX-89677231	cfn0966998	PolyHighResolution	1AL	45.6495	2	0	2	2	2	2	2	2	2	2	2	0	2	2	2	2	2	2	2	2	0	2	2	2	2	2	2	2	2
AX-89677568	cfn0958304	PolyHighResolution	1AL	45.6495	2	0	2	0	2	2	0	2	0	2	2	0	2	2	2	0	0	0	2	0	2	0	0	2	0	2	0	2	0
AX-89678159	cfn1045183	PolyHighResolution	1AL	45.6495	2	2	2	2	2	2	2	2	2	2	2	2	2	2	2	2	2	2	2	2	0	2	2	2	2	2	2	2	2
AX-89678642	cfn0969230	PolyHighResolution	1AL	45.6495	0	0	2	0	2	0	2	2	0	2	2	0	0	2	2	0	0	0	0	0	0	0	0	0	0	2	0	2	0
AX-89681169	cfn0516534	PolyHighResolution	1AL	45.6495	0	2	0	0	0	0	2	0	2	0	0	2	0	0	0	0	0	2	0	0	2	0	0	0	0	0	0	0	0
AX-89681686	cfn1003642	PolyHighResolution	1AL	45.6495	2	2	2	2	2	2	2	2	2	2	2	2	2	2	2	2	2	2	2	2	0	2	2	2	2	2	2	2	2
AX-89681740	cfn0512373	PolyHighResolution	1AL	45.6495	2	2	0	2	0	2	2	0	2	0	0	2	2	0	0	2	2	2	2	2	2	2	2	2	2	2	2	2	2
AX-89681965	cfn0962791	PolyHighResolution	1AL	45.6495	2	2	2	0	2	2	0	2	2	2	2	2	2	2	2	2	0	2	0	0	0	0	0	2	0	0	0	0	2
AX-89682126	cfn0514459	PolyHighResolution	1AL	45.6495	0	2	0	0	0	0	0	0	0	0	0	2	0	0	0	0	0	2	0	0	2	0	0	0	0	0	0	0	0
AX-89682444	cfn0511599	PolyHighResolution	1AL	45.6495	2	2	2	2	2	2	2	2	2	2	2	2	2	2	2	2	2	2	2	2	0	2	2	2	2	2	2	2	2
AX-89682633	cfn0511549	PolyHighResolution	1AL	45.6495	2	2	2	2	2	2	2	2	2	2	2	0	2	2	2	2	2	2	2	2	0	2	2	2	2	2	2	2	2
AX-89682647	cfn1059454	PolyHighResolution	1AL	45.6495	0	0	2	0	2	0	0	2	0	2	2	0	0	2	2	0	0	0	0	0	0	0	0	0	0	0	0	0	0
AX-89685856	cfn1025633	PolyHighResolution	1AL	45.6495	0	0	2	0	2	0	2	2	0	2	2	0	0	2	2	0	0	0	0	0	0	0	0	0	0	2	0	2	0
AX-89686652	cfn0504260	PolyHighResolution	1AL	45.6495	2	0	0	2	0	2	2	0	0	0	0	0	2	0	0	2	2	0	2	2	0	2	2	2	2	2	2	2	0
AX-89686831	cfn0516162	PolyHighResolution	1AL	45.6495	2	2	0	2	0	2	2	0	2	0	0	2	2	0	0	2	2	2	2	2	2	2	2	2	2	2	2	2	2
AX-89689330	cfn0972671	PolyHighResolution	1AL	45.6495	2	2	2	2	2	2	2	2	2	2	2	2	2	2	2	2	2	2	2	2	0	2	2	2	2	2	2	2	2
AX-89689493	cfn0513458	PolyHighResolution	1AL	45.6495	-1	2	2	2	-1	-1	2	-1	2	2	2	2	2	2	2	2	2	-1	2	2	0	2	2	-1	2	-1	2	2	2
AX-89691591	cfn0510573	PolyHighResolution	1AL	45.6495	2	0	2	2	2	2	2	2	2	2	2	0	2	2	2	2	2	0	2	2	0	2	2	2	2	2	2	2	2
AX-89692824	cfn1060753	PolyHighResolution	1AL	45.6495	2	2	2	2	2	2	2	2	2	2	0	2	2	2	2	2	2	2	2	2	0	2	2	2	2	0	2	0	2
AX-89693300	cfn0510611	PolyHighResolution	1AL	45.6495	2	0	0	2	0	2	2	0	0	0	0	0	2	0	0	2	2	0	2	2	0	2	2	2	2	2	2	2	2
AX-89694224	cfn1048004	PolyHighResolution	1AL	45.6495	2	2	2	0	2	2	0	2	2	2	2	2	2	2	2	2	0	2	1	0	2	0	0	2	0	0	0	0	0
AX-89695604	cfn1043535	PolyHighResolution	1AL	45.6495	0	0	0	0	0	0	0	0	0	0	0	0	0	0	0	0	0	0	0	0	2	0	0	0	0	0	0	0	0
AX-89695754	cfn1055152	PolyHighResolution	1AL	45.6495	2	2	2	2	2	2	2	2	2	-1	0	2	2	-1	2	2	2	2	2	2	2	2	2	2	2	0	2	0	2
AX-89698794	cfn0500602	PolyHighResolution	1AL	45.6495	2	2	2	2	2	2	2	2	2	2	2	0	2	2	2	2	2	2	2	2	0	2	2	2	2	2	2	2	2
AX-89699108	cfn0503244	PolyHighResolution	1AL	45.6495	0	2	0	0	0	0	2	0	2	0	0	0	0	0	0	0	0	2	0	0	2	0	0	0	0	0	0	0	0
AX-89700870	cfn0514228	PolyHighResolution	1AL	45.6495	0	2	2	0	2	0	2	2	0	2	2	0	0	2	2	0	0	2	2	0	2	0	0	0	0	2	0	2	0
AX-89701270	cfn0511328	PolyHighResolution	1AL	45.6495	2	2	0	2	0	2	2	0	2	0	0	2	2	0	0	2	2	2	2	2	2	2	2	2	2	2	2	2	2
AX-89701956	cfn0960427	PolyHighResolution	1AL	45.6495	0	2	2	0	2	0	2	2	0	2	2	0	0	2	2	0	0	2	0	0	2	0	0	0	0	2	0	2	0
AX-89702371	cfn1055348	PolyHighResolution	1AL	45.6495	2	0	2	2	2	2	2	2	2	2	2	0	2	2	2	2	2	0	2	2	0	2	2	2	2	2	2	2	2
AX-89704568	cfn0510804	PolyHighResolution	1AL	45.6495	0	2	0	0	0	0	0	0	0	0	0	1	0	0	0	0	0	2	0	0	2	0	0	0	0	0	0	0	2
AX-89704667	cfn0509839	PolyHighResolution	1AL	45.6495	2	2	2	2	2	2	0	2	2	2	2	2	2	2	2	2	2	2	2	2	2	2	2	2	2	0	2	0	2
AX-89704888	cfn1008788	PolyHighResolution	1AL	45.6495	0	2	2	0	2	0	2	2	0	2	2	0	0	2	2	0	0	2	0	0	2	0	0	0	0	2	-1	2	0
AX-89705014	cfn0519986	PolyHighResolution	1AL	45.6495	0	0	0	0	0	0	0	0	0	0	0	2	0	0	0	0	0	0	0	0	2	0	0	0	0	0	0	0	0
AX-89705295	cfn0979527	PolyHighResolution	1AL	45.6495	2	2	2	2	2	2	2	2	2	2	0	2	2	2	2	2	2	0	2	2	2	2	2	2	2	0	2	0	2
AX-89708393	cfn0507832	PolyHighResolution	1AL	45.6495	0	0	0	0	0	0	0	0	0	0	0	0	0	0	0	0	0	0	0	0	2	0	0	0	0	0	0	0	0
AX-89709838	cfn0997627	PolyHighResolution	1AL	45.6495	2	0	2	2	2	2	2	2	0	2	2	0	2	2	2	2	2	0	2	2	0	2	2	2	2	2	2	2	2
AX-89710384	cfn1039026	PolyHighResolution	1AL	45.6495	2	0	2	2	2	2	2	2	2	2	2	2	2	2	2	2	2	0	2	2	0	2	2	2	2	2	2	2	2
AX-89711648	cfn0520221	PolyHighResolution	1AL	45.6495	0	2	2	0	2	0	0	2	2	2	2	2	0	2	2	0	0	2	0	0	2	0	0	0	0	0	0	0	2
AX-89711829	cfn0513460	PolyHighResolution	1AL	45.6495	0	0	0	0	0	0	0	0	0	0	0	0	0	0	0	0	0	0	0	0	2	0	0	0	0	0	0	0	0
AX-89712602	cfn0516753	PolyHighResolution	1AL	45.6495	2	0	2	2	2	2	2	2	2	2	2	0	2	2	2	2	2	0	2	2	0	2	2	2	2	2	2	2	0
AX-89713992	cfn0512825	PolyHighResolution	1AL	45.6495	2	0	2	2	2	2	2	2	2	2	2	0	2	2	2	2	2	0	2	2	0	2	2	2	2	2	2	2	0
AX-89714448	cfn0954481	PolyHighResolution	1AL	45.6495	2	0	2	2	2	2	2	2	2	2	2	0	2	2	2	2	2	2	2	2	0	2	2	2	2	2	2	2	2
AX-89715453	cfn0503961	PolyHighResolution	1AL	45.6495	2	2	2	0	2	0	0	2	2	2	2	-1	2	2	2	0	0	2	0	0	0	0	0	0	0	0	0	0	2
AX-89716129	cfn1047998	PolyHighResolution	1AL	45.6495	2	2	0	2	0	2	2	0	2	0	0	0	2	0	0	2	2	2	2	2	0	2	2	2	2	2	2	2	2
AX-89716165	cfn0982735	PolyHighResolution	1AL	45.6495	2	0	2	2	2	2	2	2	0	2	2	0	2	2	2	2	2	0	2	2	0	2	2	2	2	2	2	2	2
AX-89717149	cfn0513630	PolyHighResolution	1AL	45.6495	0	2	0	0	0	0	0	0	0	0	0	0	0	0	0	0	0	2	0	0	2	0	0	0	0	0	0	0	0
AX-89718519	cfn0510571	PolyHighResolution	1AL	45.6495	2	0	0	2	0	2	2	0	0	0	0	0	2	0	0	2	2	0	2	2	0	2	2	2	2	2	2	2	2
AX-89719159	cfn1035698	PolyHighResolution	1AL	45.6495	0	0	0	0	0	0	0	0	0	0	0	2	0	0	0	0	0	0	0	0	2	0	0	0	0	0	0	0	0
AX-89720046	cfn1038995	PolyHighResolution	1AL	45.6495	0	2	0	0	0	0	0	0	0	0	0	0	0	0	0	0	0	2	0	0	2	0	0	0	0	0	0	0	0
AX-89721498	cfn0516763	PolyHighResolution	1AL	45.6495	0	0	2	0	2	0	2	2	0	2	2	0	0	2	2	0	0	0	0	0	0	0	0	0	0	2	0	2	0
AX-89721724	cfn1047968	PolyHighResolution	1AL	45.6495	0	0	2	0	2	0	0	2	0	2	2	0	0	2	2	0	0	0	0	0	0	0	0	0	0	0	0	0	0
AX-89721749	cfn0501053	PolyHighResolution	1AL	45.6495	2	0	2	2	2	2	0	2	0	2	2	0	2	2	2	2	2	0	2	2	0	2	2	2	2	2	2	2	2
AX-89722193	cfn1037497	PolyHighResolution	1AL	45.6495	2	2	2	2	2	2	2	2	2	2	2	2	2	2	2	2	2	2	2	2	0	2	2	2	2	2	2	2	2
AX-89722881	cfn0517410	PolyHighResolution	1AL	45.6495	2	0	2	2	2	2	2	2	2	2	2	2	2	2	2	2	2	0	2	2	0	2	2	2	2	2	2	2	2
AX-89723110	cfn0519808	PolyHighResolution	1AL	45.6495	2	0	2	2	2	2	2	2	2	2	2	0	2	2	2	2	2	0	2	2	0	2	2	2	2	2	2	2	2
AX-89724054	cfn0502708	PolyHighResolution	1AL	45.6495	0	2	2	0	2	0	2	2	0	2	2	0	0	2	2	0	0	2	0	-1	0	0	0	0	0	2	0	2	0
AX-89725926	cfn1055864	PolyHighResolution	1AL	45.6495	0	2	0	0	0	0	2	0	2	0	0	2	0	0	0	0	0	2	0	0	2	0	0	0	0	0	0	0	0
AX-89726717	cfn0955981	PolyHighResolution	1AL	45.6495	2	2	2	2	2	2	2	2	2	2	2	2	2	2	2	2	2	2	2	2	2	2	2	2	2	0	2	0	2
AX-89727624	cfn0520643	PolyHighResolution	1AL	45.6495	2	2	2	2	2	2	2	2	2	2	2	2	2	2	2	2	2	2	2	2	0	2	2	2	2	2	2	2	2
AX-89727955	cfn0502712	PolyHighResolution	1AL	45.6495	2	0	0	2	0	2	0	0	2	0	0	2	2	0	0	2	2	0	2	2	0	2	2	2	2	0	2	0	2
AX-89730634	cfn0521460	PolyHighResolution	1AL	45.6495	2	0	2	2	2	2	0	2	0	2	2	0	2	2	2	2	2	0	2	2	0	2	2	2	2	2	2	2	2
AX-89731272	cfn0516148	PolyHighResolution	1AL	45.6495	0	0	0	0	0	0	0	0	0	0	0	2	0	0	0	0	0	0	0	0	2	0	0	0	0	0	0	0	0
AX-89732149	cfn0507253	PolyHighResolution	1AL	45.6495	2	0	2	2	2	2	2	2	2	2	2	-1	2	2	2	2	2	0	2	2	0	2	2	2	2	2	2	2	2
AX-89732673	cfn0502257	PolyHighResolution	1AL	45.6495	0	0	0	2	0	0	2	0	2	0	0	2	0	0	0	2	2	0	0	2	0	2	2	0	2	0	2	0	2
AX-89734253	cfn0988189	PolyHighResolution	1AL	45.6495	2	0	2	2	2	2	2	2	2	2	2	2	2	2	2	2	2	0	2	2	0	2	2	2	2	2	2	2	2
AX-89734329	cfn0518479	PolyHighResolution	1AL	45.6495	2	0	2	2	2	2	2	2	0	2	2	0	2	2	2	2	2	0	2	2	0	2	2	2	2	2	2	2	2
AX-89735138	cfn0515685	PolyHighResolution	1AL	45.6495	2	0	2	2	2	2	0	2	0	2	2	0	2	2	2	2	2	0	2	2	0	2	2	1	2	2	2	2	1
AX-89735898	cfn1036120	PolyHighResolution	1AL	45.6495	2	0	0	2	0	2	0	0	2	0	0	2	2	0	0	2	2	0	0	2	0	2	2	2	2	0	2	0	2
AX-89736884	cfn0515765	PolyHighResolution	1AL	45.6495	2	2	0	0	0	2	0	0	2	0	0	2	2	0	0	2	0	2	0	0	2	0	0	2	0	0	0	0	0
AX-89739721	cfn0948026	PolyHighResolution	1AL	45.6495	0	2	0	0	0	0	2	0	2	0	0	2	0	0	0	0	0	2	0	0	2	0	0	0	0	0	0	0	0
AX-89741357	cfn0506137	PolyHighResolution	1AL	45.6495	2	0	0	2	0	2	2	0	0	0	0	0	2	0	0	2	2	0	2	2	0	2	2	2	2	2	2	2	2
AX-89741487	cfn1024872	PolyHighResolution	1AL	45.6495	2	0	0	2	0	2	2	0	0	0	0	0	2	0	0	2	2	0	2	2	0	2	2	2	2	2	2	2	0
AX-89745270	cfn0518281	PolyHighResolution	1AL	45.6495	2	0	2	2	2	2	2	2	2	2	2	0	2	2	2	2	2	2	2	2	0	2	2	2	2	2	2	2	2
AX-89747735	cfn0962043	PolyHighResolution	1AL	45.6495	0	0	0	0	0	0	0	0	0	0	0	0	0	0	0	0	0	0	0	0	2	0	0	0	0	0	0	0	0
AX-89748852	cfn0507830	PolyHighResolution	1AL	45.6495	2	0	2	2	2	2	2	2	2	2	2	2	2	2	2	2	2	0	2	2	0	2	2	2	2	2	2	2	2
AX-89751538	cfn0988153	PolyHighResolution	1AL	45.6495	2	2	2	2	2	2	2	2	2	2	2	2	2	2	2	2	2	2	2	2	0	2	2	2	2	2	2	2	2
AX-89752091	cfn0511741	PolyHighResolution	1AL	45.6495	2	2	0	0	0	2	2	0	2	0	2	2	2	0	0	2	0	2	0	0	2	0	0	2	0	0	0	0	0
AX-89752857	cfn0506992	PolyHighResolution	1AL	45.6495	0	0	0	0	0	0	0	0	0	0	0	0	0	0	0	0	0	0	0	0	2	0	0	0	0	0	0	0	0
AX-89754220	cfn1019524	PolyHighResolution	1AL	45.6495	0	2	0	2	0	2	0	0	2	0	0	2	0	0	0	2	2	2	0	2	2	2	2	0	2	0	2	0	2
AX-89754863	cfn0983167	PolyHighResolution	1AL	45.6495	2	0	2	2	2	2	2	2	0	2	2	0	2	2	2	2	2	0	2	2	0	2	2	2	2	2	2	2	2
AX-89755106	cfn0501825	PolyHighResolution	1AL	45.6495	2	0	2	2	2	2	0	2	0	2	2	0	2	2	2	2	2	0	2	2	0	2	2	2	2	2	2	2	2
AX-89755326	cfn0514329	PolyHighResolution	1AL	45.6495	2	2	0	2	0	2	2	0	2	0	0	2	2	0	0	2	2	2	2	2	2	2	2	2	2	2	2	2	2
AX-89755506	cfn0512827	PolyHighResolution	1AL	45.6495	2	0	2	2	2	2	2	2	2	2	2	0	2	2	2	2	2	0	2	2	0	2	2	2	2	2	2	2	0
AX-89757685	cfn0518860	PolyHighResolution	1AL	45.6495	2	2	2	2	2	2	2	2	2	2	2	2	2	2	2	2	2	2	2	2	0	2	2	2	2	-1	2	2	2
AX-89760975	cfn0957432	PolyHighResolution	1AL	45.6495	0	2	0	0	0	0	0	0	0	0	0	0	0	0	0	0	0	2	0	0	2	0	0	0	0	0	0	0	0
AX-89761969	cfn1000441	PolyHighResolution	1AL	45.6495	2	2	0	2	0	2	2	0	2	0	0	2	2	0	0	2	2	2	2	2	2	2	2	2	2	2	2	2	2
AX-89764324	cfn1020409	PolyHighResolution	1AL	45.6495	0	2	0	0	0	0	0	0	0	0	0	0	0	0	0	0	0	2	0	0	2	0	0	0	0	0	0	0	0
AX-89764538	cfn0502714	PolyHighResolution	1AL	45.6495	0	2	2	0	2	0	2	2	0	2	2	0	0	2	2	0	0	2	0	0	2	0	0	0	0	2	0	2	0
AX-89767059	cfn1007007	PolyHighResolution	1AL	45.6495	2	0	2	2	2	2	2	2	2	2	2	2	2	2	2	2	2	0	2	2	0	2	2	2	2	2	2	2	2
AX-89767459	cfn0520824	PolyHighResolution	1AL	45.6495	0	0	2	0	2	0	2	2	0	2	2	0	0	2	2	0	0	0	0	0	0	0	0	0	0	2	0	2	0
AX-89767467	cfn1060934	PolyHighResolution	1AL	45.6495	2	0	2	0	2	2	0	2	0	2	2	0	2	2	2	2	0	2	2	0	0	0	0	2	0	2	0	2	0
AX-89767481	cfn0517932	PolyHighResolution	1AL	45.6495	2	0	2	2	2	2	2	2	0	2	2	0	2	2	2	2	2	0	2	2	0	2	2	2	2	2	2	2	2
AX-89768006	cfn0517179	PolyHighResolution	1AL	45.6495	0	2	2	0	2	0	2	2	0	2	2	0	0	2	2	0	0	2	0	0	2	0	0	0	0	2	0	2	0
AX-89770756	cfn0519034	PolyHighResolution	1AL	45.6495	2	0	2	2	2	2	2	2	2	2	2	2	2	2	2	2	2	0	2	2	0	2	2	2	2	2	2	2	2
AX-89770783	cfn0514461	PolyHighResolution	1AL	45.6495	2	0	2	2	2	2	2	2	2	2	2	0	2	2	2	2	2	0	2	2	0	2	2	2	2	2	2	2	2
AX-89772674	cfn1007587	PolyHighResolution	1AL	45.6495	2	2	2	2	2	2	2	2	2	2	2	2	2	2	2	2	2	2	2	2	0	2	2	2	2	2	2	2	2
AX-89773155	cfn0518475	PolyHighResolution	1AL	45.6495	2	0	2	2	2	2	2	2	0	2	2	0	2	2	2	2	2	0	2	2	0	2	2	2	2	2	2	2	2
AX-89775814	cfn1061845	PolyHighResolution	1AL	45.6495	2	2	2	2	2	2	2	2	2	2	2	0	2	2	2	2	2	2	2	2	0	2	2	2	2	2	2	2	2
AX-89776728	cfn1018763	PolyHighResolution	1AL	45.6495	2	2	0	0	0	2	0	0	0	0	0	2	2	0	0	2	0	0	0	0	2	0	0	2	0	0	0	0	0
AX-89777542	cfn0504965	PolyHighResolution	1AL	45.6495	0	0	2	0	2	0	0	2	0	2	2	0	0	2	2	0	0	2	2	0	0	0	0	0	0	2	0	2	0
AX-89778016	cfn1062318	PolyHighResolution	1AL	45.6495	0	0	0	0	0	0	0	0	0	0	0	0	0	0	0	0	0	0	0	0	2	0	0	0	0	0	0	0	0
AX-89310754	cfn0510404	PolyHighResolution	1AL	45.6495	2	2	0	2	0	2	0	0	2	0	0	2	2	0	0	2	2	2	2	2	2	2	2	2	2	0	2	0	2
AX-89312001	cfn0513883	PolyHighResolution	1AL	45.6495	2	0	2	2	2	2	2	2	0	2	2	0	2	2	2	2	2	0	2	2	0	2	2	2	2	2	2	2	-1
AX-89318155	cfn0968427	PolyHighResolution	1AL	45.6495	2	2	0	2	0	2	0	0	2	0	0	2	2	0	0	2	2	2	0	2	2	2	2	2	2	0	2	0	2
AX-89318189	cfn0519810	PolyHighResolution	1AL	45.6495	2	2	2	2	2	2	2	2	2	2	2	2	2	2	2	2	2	2	2	2	2	2	2	2	2	0	0	0	2
AX-89340797	cfn0514040	PolyHighResolution	1AL	45.6495	0	2	0	-1	-1	0	2	0	2	0	0	-1	0	-1	0	0	0	-1	-1	0	2	0	0	0	0	-1	0	-1	0
AX-89362148	cfn1022003	PolyHighResolution	1AL	45.6495	0	2	0	0	0	0	0	0	2	0	0	2	0	0	0	-1	0	2	0	0	2	0	-1	0	0	0	0	0	0
AX-89364246	cfn0510599	PolyHighResolution	1AL	45.6495	0	2	2	0	2	0	0	2	2	2	2	2	0	2	2	0	0	2	0	0	2	0	0	0	0	0	0	0	0
AX-89375475	cfn0505740	PolyHighResolution	1AL	45.6495	2	0	2	2	2	2	2	2	0	2	2	0	2	2	2	2	2	0	2	2	0	2	2	2	2	2	2	2	2
AX-89375559	cfn0510580	PolyHighResolution	1AL	45.6495	0	0	2	0	2	0	0	2	2	2	1	0	0	2	2	0	0	0	0	0	2	0	0	0	0	0	0	0	0
AX-89386673	cfn0514627	PolyHighResolution	1AL	45.6495	0	0	0	0	0	0	0	0	0	0	0	2	0	0	0	0	0	0	0	0	2	0	0	0	0	0	0	0	0
AX-89394317	cfn0958313	PolyHighResolution	1AL	45.6495	0	0	0	2	0	0	2	0	2	0	0	2	0	0	0	2	2	0	0	2	0	2	2	0	2	0	2	0	2
AX-89414057	cfn0505871	PolyHighResolution	1AL	45.6495	2	2	2	2	2	2	2	2	2	2	2	0	2	2	2	2	2	1	2	2	0	2	2	2	2	2	2	-1	-1
AX-89508450	cfn0511738	PolyHighResolution	1AL	45.6495	2	0	2	2	2	2	2	2	0	2	2	0	2	2	2	2	2	0	2	2	0	2	2	2	2	2	2	2	2
AX-89511422	cfn0510392	PolyHighResolution	1AL	45.6495	0	0	2	0	2	0	2	2	0	2	2	0	0	2	2	0	0	0	0	0	0	0	0	0	0	2	0	2	0
AX-89524490	cfn1020949	PolyHighResolution	1AL	45.6495	2	2	2	2	2	2	2	2	2	2	2	2	2	2	2	2	2	2	2	2	0	2	2	2	2	2	2	2	2
AX-89542081	cfn1004862	PolyHighResolution	1AL	45.6495	0	2	0	0	0	0	0	0	0	0	2	0	0	0	0	2	0	2	0	0	0	2	2	0	0	2	0	2	0
AX-89549963	cfn0509213	PolyHighResolution	1AL	45.6495	2	2	2	2	2	2	2	2	2	2	2	2	2	2	2	2	2	2	2	2	0	2	2	2	2	2	2	2	2
AX-89569435	cfn1022583	PolyHighResolution	1AL	45.6495	2	0	2	2	2	2	2	2	0	2	2	0	2	2	2	2	2	0	2	2	0	2	2	2	2	2	2	2	2
AX-89601754	cfn0501832	PolyHighResolution	1AL	45.6495	0	2	0	0	0	0	2	0	2	0	0	2	0	0	0	0	0	2	0	0	2	0	0	0	0	0	0	0	0
AX-89623227	cfn1030732	PolyHighResolution	1AL	45.6495	2	0	0	2	0	2	0	0	0	0	2	0	2	0	0	2	0	0	2	2	0	2	2	2	2	2	2	2	2
AX-89628140	cfn0975493	PolyHighResolution	1AL	45.6495	2	2	2	2	2	2	2	2	2	2	2	0	2	2	2	2	2	2	2	2	0	2	2	2	2	2	2	2	2
AX-89637393	cfn1008952	PolyHighResolution	1AL	45.6495	0	0	0	0	0	0	0	0	0	0	0	0	0	0	0	0	0	0	0	0	2	0	0	0	0	0	0	0	0
AX-89649610	cfn0505875	PolyHighResolution	1AL	45.6495	0	2	2	0	2	0	0	2	2	2	2	2	0	2	2	0	0	2	0	0	2	0	0	0	0	0	0	0	2
AX-89653543	cfn0510395	PolyHighResolution	1AL	45.6495	2	2	0	2	0	-1	0	0	2	0	0	2	2	0	0	2	2	2	2	2	2	2	-1	-1	2	0	2	0	2
AX-89661261	cfn0511022	PolyHighResolution	1AL	45.6495	0	0	0	0	0	0	0	0	0	0	0	0	0	0	0	0	0	0	0	0	2	0	0	0	0	0	0	0	0
AX-89703896	cfn0971156	PolyHighResolution	1AL	45.6495	2	2	0	2	0	2	2	0	2	0	0	0	2	0	0	2	2	2	2	2	2	2	2	2	2	2	2	2	2
AX-89710773	cfn0509314	PolyHighResolution	1AL	45.6495	2	0	0	2	0	2	0	0	-1	0	0	0	2	0	-1	2	2	0	2	2	0	2	2	2	2	2	2	2	2
AX-89715542	cfn0510412	PolyHighResolution	1AL	45.6495	2	2	0	2	0	2	0	0	2	0	0	2	2	0	0	2	2	2	2	2	2	2	2	2	2	0	2	0	2
AX-89721795	cfn0505748	PolyHighResolution	1AL	45.6495	0	2	0	0	0	0	2	0	2	0	0	2	0	0	0	0	0	2	0	0	2	0	0	0	0	0	0	0	0
AX-89722516	cfn1003343	PolyHighResolution	1AL	45.6495	2	0	2	2	2	2	2	2	2	2	2	0	2	2	2	2	2	2	2	2	0	2	2	2	2	2	2	2	2
AX-89730861	cfn0956666	PolyHighResolution	1AL	45.6495	2	0	2	2	2	2	2	2	0	2	2	0	2	2	2	2	2	0	2	2	0	2	2	2	2	2	2	2	2
AX-89731017	cfn0509121	PolyHighResolution	1AL	45.6495	0	0	0	0	0	0	0	0	0	0	0	0	0	0	0	0	0	0	0	0	2	0	0	0	0	0	0	0	0
AX-89740278	cfn1018785	PolyHighResolution	1AL	45.6495	0	2	0	0	0	0	0	0	0	0	0	2	0	0	0	0	0	0	0	0	2	0	0	0	0	0	0	0	0
AX-89751034	cfn0511181	PolyHighResolution	1AL	45.6495	2	2	2	2	2	2	2	2	2	2	2	2	2	2	2	2	2	2	2	2	0	2	2	2	2	2	2	2	2
AX-89765527	cfn0504964	PolyHighResolution	1AL	45.6495	2	2	0	2	0	2	2	0	2	0	0	2	2	0	0	2	2	0	0	2	2	2	2	2	2	0	2	0	2
AX-89457995	cfn0507839	PolyHighResolution	1AL	45.6495	0	0	0	0	0	0	0	0	0	0	0	0	0	0	0	0	0	0	0	0	2	0	0	0	0	0	0	0	0
AX-89666787	cfn0517167	PolyHighResolution	1AL	45.6495	0	2	2	0	2	0	2	2	0	2	2	0	0	2	2	0	0	2	0	0	2	0	0	0	0	2	0	2	0
AX-89312314	cfn0516784	PolyHighResolution	1AL	45.6495	0	0	0	0	0	0	0	0	0	0	0	0	0	0	0	0	0	0	0	0	2	0	0	0	0	0	0	0	0
AX-89361322	cfn0952729	PolyHighResolution	1AL	45.6495	0	2	0	0	0	0	0	0	0	0	0	2	0	0	0	0	0	2	0	0	2	0	0	0	0	0	0	0	0
AX-89705069	cfn0977043	PolyHighResolution	1AL	45.6495	0	2	0	0	0	0	0	0	0	0	0	2	0	0	0	0	0	2	0	0	2	0	0	0	0	0	0	0	2
AX-89349689	cfn1014573	PolyHighResolution	1AL	45.6495	0	2	2	0	2	0	0	2	2	2	2	2	0	2	2	0	0	2	0	0	2	0	0	0	0	0	0	0	0
AX-89643315	cfn1001000	PolyHighResolution	1AL	45.6495	2	0	2	2	2	2	2	2	2	2	2	2	2	2	2	2	2	0	2	2	0	2	2	2	2	2	2	2	2
AX-89360766	cfn0507603	PolyHighResolution	1AL	45.6495	2	0	2	2	2	2	2	2	2	2	2	0	2	2	2	2	2	0	2	2	0	2	2	2	2	2	2	2	2
AX-89750263	cfn0510426	PolyHighResolution	1AL	45.6495	2	2	0	2	0	2	0	0	2	0	0	2	2	0	0	2	2	2	2	2	2	2	2	2	2	0	2	0	2
AX-89694178	cfn0505881	PolyHighResolution	1AL	45.6495	2	0	0	2	0	2	0	0	0	0	0	0	2	0	0	2	2	0	2	2	0	2	2	2	2	2	2	2	0
AX-89767747	cfn0518708	PolyHighResolution	1AL	45.6495	0	0	0	0	0	0	2	0	0	0	0	0	0	0	0	0	0	0	0	0	2	0	0	0	0	2	0	2	0
AX-89507310	cfn0514375	PolyHighResolution	1AL	45.6495	2	0	2	2	2	2	2	2	2	2	2	0	2	2	2	2	2	2	2	2	0	2	2	2	2	2	2	2	2
AX-89323303	cfn0514366	PolyHighResolution	1AL	45.6495	0	0	2	0	2	0	0	2	0	2	2	0	0	2	2	0	0	2	2	0	0	0	0	0	0	2	0	2	0
AX-89645450	cfn0511960	PolyHighResolution	1AL	45.6495	0	2	0	0	0	0	2	0	2	0	0	2	0	0	0	0	0	2	0	0	2	0	0	0	0	0	0	0	0
AX-89545721	cfn1060901	PolyHighResolution	1AL	45.6495	2	2	0	2	0	2	2	0	2	0	0	2	2	0	0	2	2	0	0	2	2	2	2	2	2	0	2	0	2
AX-89709816	cfn1025225	PolyHighResolution	1AL	45.6495	0	2	0	0	0	0	2	0	2	0	0	2	0	0	0	0	0	2	0	0	2	0	0	0	0	0	0	0	0
AX-89610046	cfn0996311	PolyHighResolution	1AL	45.6495	0	0	2	0	2	0	2	2	0	2	2	0	0	2	2	0	0	0	2	0	0	0	0	0	0	2	0	2	0
AX-89741906	cfn0514651	PolyHighResolution	1AL	45.6495	0	0	0	0	0	0	0	0	0	0	0	2	0	0	0	0	0	0	0	0	2	0	0	0	0	0	0	0	0
AX-89463963	cfn0519985	PolyHighResolution	1AL	45.6495	2	2	2	2	2	2	2	2	2	2	2	0	2	2	2	2	2	2	2	2	0	2	2	2	2	2	2	2	2
AX-89624372	cfn0514460	PolyHighResolution	1AL	45.6495	0	2	0	0	0	0	0	0	0	0	0	2	0	0	0	0	0	2	0	0	2	0	0	0	0	0	0	0	0
AX-89598666	cfn1005554	PolyHighResolution	1AL	45.6495	2	2	2	0	2	2	0	2	2	2	2	2	2	2	2	2	0	2	0	0	2	0	0	2	0	0	0	0	0
AX-89678206	cfn0518485	PolyHighResolution	1AL	45.6495	0	0	0	2	0	0	2	0	0	0	0	0	0	0	0	0	2	0	2	2	2	2	2	0	2	2	2	2	0
AX-89536147	cfn0982736	PolyHighResolution	1AL	45.6495	0	2	0	0	0	0	0	0	2	0	0	2	0	0	0	0	0	2	0	0	2	0	0	0	0	0	0	0	0
AX-89725867	cfn1064841	PolyHighResolution	1AL	45.6495	0	2	0	0	0	0	0	0	0	0	0	0	0	0	0	0	0	2	0	0	2	0	0	0	0	0	0	0	0
AX-89765913	cfn0515794	PolyHighResolution	1AL	45.6495	2	2	2	0	2	2	0	2	2	2	2	2	2	2	2	2	0	2	0	0	2	0	0	2	0	0	0	0	0
AX-89451779	cfn0520826	PolyHighResolution	1AL	45.6495	2	2	0	2	0	2	0	0	2	0	0	2	2	0	0	2	2	2	2	2	2	2	2	2	2	0	2	0	2
AX-89626628	cfn0506767	PolyHighResolution	1AL	45.6495	0	2	0	2	0	2	0	0	2	0	0	2	0	0	0	2	2	2	0	2	0	2	2	0	2	0	2	0	2
AX-89548105	cfn0958285	PolyHighResolution	1AL	45.6495	0	0	0	0	0	0	0	0	0	0	0	0	0	0	0	0	0	0	0	0	2	0	0	0	0	0	0	0	0
AX-89569563	cfn1011908	PolyHighResolution	1AL	45.6495	0	2	0	0	0	0	0	0	2	0	0	2	0	0	0	0	0	2	0	0	2	0	0	0	0	0	0	0	0
AX-89556153	cfn1064328	PolyHighResolution	1AL	45.6495	2	0	2	2	2	2	2	2	2	2	2	0	2	2	2	2	2	2	2	2	0	2	2	2	2	2	2	2	2
AX-89507844	cfn0501318	PolyHighResolution	1AL	45.6495	0	0	0	0	0	0	0	0	0	0	0	0	0	0	0	0	0	0	0	0	0	0	0	0	0	2	0	2	0
AX-89743572	cfn0516579	PolyHighResolution	1AL	45.6495	2	2	0	2	0	2	2	0	2	0	0	2	2	0	0	2	2	2	2	2	2	2	2	2	2	2	2	2	2
AX-89742678	cfn0520659	PolyHighResolution	1AL	45.6495	0	0	2	0	2	0	0	2	0	2	2	0	0	2	2	0	0	2	2	0	0	0	0	0	0	2	0	2	0
AX-89521131	cfn1014577	PolyHighResolution	1AL	45.6495	0	2	2	0	2	0	0	2	2	2	2	2	0	2	2	0	0	2	0	0	2	0	0	0	0	0	0	0	0
AX-89741508	cfn0512563	PolyHighResolution	1AL	45.6495	2	0	2	2	2	2	2	2	2	2	2	0	2	2	2	2	2	0	2	-1	0	2	2	2	2	2	2	2	2
AX-89351059	cfn0509113	PolyHighResolution	1AL	45.6495	0	0	0	0	0	0	0	0	0	0	0	0	0	0	0	0	0	0	0	0	2	0	0	0	0	0	0	0	0
AX-89504859	cfn0510417	PolyHighResolution	1AL	45.6495	0	0	2	0	2	0	2	2	0	2	2	0	0	2	2	0	0	0	0	0	0	0	0	0	0	2	0	2	0
AX-89731330	cfn1057758	PolyHighResolution	1AL	45.6495	2	0	0	0	0	0	0	0	2	0	0	2	2	0	0	0	0	0	0	0	2	0	0	0	0	0	0	0	2
AX-89516462	cfn1047262	PolyHighResolution	1AL	45.6495	0	2	2	-1	2	-1	-1	2	0	2	2	0	0	2	2	2	2	2	2	-1	0	2	2	-1	-1	2	0	2	0
AX-89600568	cfn0504779	PolyHighResolution	1AL	45.6495	2	0	2	2	2	2	2	2	2	2	2	2	2	2	2	2	2	0	2	2	0	2	2	2	2	0	2	0	2
AX-89497465	cfn0994891	PolyHighResolution	1AL	45.6495	0	2	2	0	2	0	0	2	2	2	2	2	0	2	2	0	0	2	0	0	2	0	0	0	0	0	0	0	2
AX-89708579	cfn0510597	PolyHighResolution	1AL	45.6495	2	0	2	2	2	2	2	2	2	2	2	0	2	2	2	2	2	0	2	2	0	2	2	2	2	2	2	2	2
AX-89696307	cfn0520632	PolyHighResolution	1AL	45.6495	0	2	0	0	0	0	0	0	0	0	0	2	0	0	0	0	0	2	0	0	2	0	0	0	0	0	0	0	2
AX-89474109	cfn0510199	PolyHighResolution	1AL	45.6495	-1	2	0	2	0	-1	2	0	0	0	0	2	2	0	0	0	-1	2	-1	2	2	2	0	2	2	2	-1	-1	2
AX-89452089	cfn0512372	PolyHighResolution	1AL	45.6495	0	0	0	2	0	2	2	0	0	0	0	0	0	0	0	2	2	0	2	2	2	2	2	2	2	2	2	2	0
AX-89446709	cfn0504559	PolyHighResolution	1AL	45.6495	2	0	2	2	2	2	2	2	2	2	2	2	2	2	2	2	2	0	2	2	0	2	2	2	2	2	2	2	2
AX-89461816	cfn0515927	PolyHighResolution	1AL	45.6495	2	0	2	2	2	2	2	2	0	2	2	0	2	2	2	2	2	0	2	2	0	2	2	2	2	2	2	2	2
AX-89651118	cfn0517457	PolyHighResolution	1AL	45.6495	2	2	0	0	0	2	0	0	0	0	0	2	2	0	0	2	0	0	0	0	2	0	0	2	0	0	0	0	0
AX-89603483	cfn0501978	PolyHighResolution	1AL	45.6495	0	2	0	0	0	0	0	0	2	0	0	2	0	0	0	0	0	2	0	0	2	0	0	0	0	0	0	0	0
AX-89684951	cfn0519028	PolyHighResolution	1AL	45.6495	2	0	2	2	2	2	2	2	2	2	2	2	2	2	2	2	2	0	2	2	0	2	2	2	2	2	2	2	2
AX-89389882	cfn0511803	PolyHighResolution	1AL	45.6495	0	2	0	0	0	0	2	0	2	0	0	2	0	0	0	0	0	2	0	0	2	0	0	0	0	0	0	0	0
AX-89485375	cfn0980423	PolyHighResolution	1AL	45.6495	2	2	2	2	2	2	2	2	2	2	2	2	2	2	2	2	2	2	2	2	0	2	2	2	2	2	2	2	-1
AX-89471360	cfn0510387	PolyHighResolution	1AL	45.6495	2	2	0	2	0	2	0	0	2	0	0	2	2	0	0	2	2	2	2	2	2	2	2	2	2	0	2	0	2
AX-89438281	cfn0508974	PolyHighResolution	1AL	45.6495	0	0	0	0	0	0	0	0	0	0	0	0	0	0	0	0	0	0	0	0	2	0	0	0	0	0	0	0	0
AX-89421573	cfn0516798	PolyHighResolution	1AL	45.6495	2	2	2	2	2	2	2	2	2	2	2	2	2	2	2	2	2	2	2	2	0	2	2	2	2	2	2	2	2
AX-89641119	cfn0518845	PolyHighResolution	1AL	45.6495	2	2	2	2	2	2	2	2	2	2	2	2	2	2	2	2	2	2	2	2	0	2	2	2	2	2	2	2	2
AX-89538912	cfn0975589	PolyHighResolution	1AL	45.6495	2	0	2	2	2	2	2	2	0	2	2	0	2	2	2	2	2	0	2	2	0	2	2	2	2	2	2	2	2
AX-89358945	cfn0516308	PolyHighResolution	1AL	45.6495	0	0	2	0	2	0	2	2	0	2	2	0	0	2	2	0	0	0	2	0	0	0	0	0	0	2	0	2	0
AX-89394942	cfn0510409	PolyHighResolution	1AL	45.6495	2	2	0	2	0	2	0	0	2	0	0	2	2	0	0	2	2	2	2	2	2	2	2	2	2	0	2	0	2
AX-89439357	cfn0982680	PolyHighResolution	1AL	45.6495	0	2	0	2	0	2	0	0	2	0	0	2	0	0	0	2	2	2	0	2	2	2	2	0	2	0	2	0	2
AX-89487700	cfn0968383	PolyHighResolution	1AL	45.6495	0	2	2	0	2	0	2	2	0	2	2	0	0	2	2	0	0	2	2	0	2	0	0	0	0	2	0	2	0
AX-89378189	cfn0511041	PolyHighResolution	1AL	45.6495	0	0	0	2	0	0	2	0	0	0	0	0	0	0	0	0	2	0	2	2	0	2	2	0	2	2	2	2	2
AX-89683728	cfn0516585	PolyHighResolution	1AL	45.6495	0	2	0	0	0	0	0	0	0	0	0	2	0	0	0	0	0	2	0	0	2	0	0	0	0	0	0	0	0
AX-89463763	cfn0956468	PolyHighResolution	1AL	45.6495	0	2	0	0	0	0	0	0	0	0	0	0	0	0	0	0	0	2	0	0	2	0	0	0	0	0	0	0	0
AX-89362522	cfn0512041	PolyHighResolution	1AL	45.6495	2	0	2	2	2	2	2	2	0	2	2	0	2	2	2	2	2	0	2	2	0	2	2	2	2	2	2	2	2
AX-89685028	cfn1003161	PolyHighResolution	1AL	45.6495	2	0	2	2	2	2	2	2	0	2	2	0	2	2	2	2	2	0	2	2	0	2	2	2	2	2	2	2	2
AX-89442787	cfn0514225	PolyHighResolution	1AL	45.6495	0	0	2	0	2	0	2	2	0	2	2	0	0	2	2	0	0	0	2	0	0	0	0	0	0	2	0	2	0
AX-89623099	cfn0948310	PolyHighResolution	1AL	45.6495	0	0	2	0	2	0	0	2	0	2	2	2	0	2	2	0	0	0	0	0	2	0	0	0	0	0	0	0	0
AX-89463362	cfn0507247	PolyHighResolution	1AL	45.6495	0	2	0	0	0	0	0	0	2	0	0	2	0	0	0	0	0	2	0	0	2	0	0	0	0	0	0	0	0
AX-89343147	cfn0510026	PolyHighResolution	1AL	45.6495	2	2	2	2	2	2	2	2	2	2	2	2	2	2	2	2	2	2	2	2	0	2	2	2	2	2	2	2	2
AX-89648737	cfn1030446	PolyHighResolution	1AL	45.6495	2	2	0	2	0	2	0	0	2	0	0	2	2	0	0	2	-1	2	2	2	2	2	-1	2	2	0	-1	0	2
AX-89641343	cfn0502653	PolyHighResolution	1AL	45.6495	0	0	0	2	0	0	2	0	0	0	0	0	0	0	0	0	2	0	2	2	2	2	2	0	2	2	2	2	0
AX-89619581	cfn1019951	PolyHighResolution	1AL	45.6495	0	2	0	0	0	0	0	0	0	0	0	2	0	0	0	0	0	2	0	0	2	0	0	0	0	0	0	0	2
AX-89461428	cfn0516307	PolyHighResolution	1AL	45.6495	0	0	2	0	2	0	2	2	0	2	2	0	0	2	2	0	0	0	2	0	0	0	0	0	0	2	0	2	0
AX-89465342	cfn0511486	PolyHighResolution	1AL	45.6495	2	2	2	2	2	2	2	2	2	2	2	2	2	2	2	2	2	2	2	2	0	2	2	2	2	2	2	2	2
AX-89693523	cfn0501815	PolyHighResolution	1AL	45.6495	2	0	2	2	2	2	2	0	2	2	2	0	2	2	2	2	2	0	2	2	0	2	2	2	2	2	2	2	2
AX-89563368	cfn0511324	PolyHighResolution	1AL	45.6495	2	0	0	2	0	2	2	0	2	0	0	2	2	0	0	2	2	0	2	2	2	2	2	2	2	2	2	2	2
AX-89570157	cfn0977086	PolyHighResolution	1AL	45.6495	2	2	0	0	0	2	0	0	0	0	0	2	2	0	0	2	0	0	0	0	2	0	0	2	0	0	0	0	0
AX-89321540	cfn0514462	PolyHighResolution	1AL	45.6495	0	2	0	0	0	0	0	0	0	0	0	2	0	0	0	0	0	2	0	0	2	0	0	0	0	0	0	0	0
AX-89589137	cfn0511163	PolyHighResolution	1AL	45.6495	0	0	0	0	0	0	0	0	0	0	0	0	0	0	0	0	0	0	0	0	2	0	0	0	0	0	0	0	0
AX-89385162	cfn0504413	PolyHighResolution	1AL	45.6495	2	2	0	2	0	2	0	0	2	0	0	2	2	0	0	2	2	2	2	2	2	2	2	2	2	0	2	0	2
AX-89709892	cfn0503949	PolyHighResolution	1AL	45.6495	2	2	2	2	2	2	2	2	2	2	2	0	2	2	2	2	2	2	2	2	0	2	2	2	2	2	2	2	2
AX-89434494	cfn0512892	PolyHighResolution	1AL	45.6495	2	2	0	0	0	2	2	0	2	0	2	2	2	0	0	2	0	2	0	0	2	0	0	2	0	0	0	0	0
AX-89389767	cfn0508881	PolyHighResolution	1AL	45.6495	0	2	0	0	0	0	0	0	0	0	0	2	0	0	0	0	0	2	0	0	2	0	0	0	0	0	0	0	0
AX-89587744	cfn0518831	PolyHighResolution	1AL	45.6495	0	2	0	0	0	0	2	0	0	0	0	2	0	0	0	0	0	2	0	0	2	0	0	0	0	0	0	0	0
AX-89627955	cfn0516159	PolyHighResolution	1AL	45.6495	0	2	2	0	2	0	0	2	0	2	2	2	0	2	2	0	0	2	0	0	2	0	0	0	0	0	0	0	0
AX-89663912	cfn0514635	PolyHighResolution	1AL	45.6495	2	2	2	0	2	0	0	2	2	2	2	2	2	2	2	0	0	2	0	0	2	0	0	0	0	0	0	0	2
AX-89591016	cfn0950301	PolyHighResolution	1AL	45.6495	0	2	0	0	0	0	2	0	2	0	0	2	0	0	0	0	0	2	0	0	2	0	0	0	0	0	0	0	0
AX-89668507	cfn0500605	PolyHighResolution	1AL	45.6495	0	0	0	0	0	0	0	0	0	0	0	0	0	0	0	0	0	0	2	0	0	0	0	0	0	2	2	2	0
AX-89577062	cfn0518873	PolyHighResolution	1AL	45.6495	2	2	2	2	2	2	2	2	2	2	2	2	2	2	2	2	2	2	2	2	0	2	2	2	2	2	2	2	2
AX-89418278	cfn0511361	PolyHighResolution	1AL	45.6495	0	0	0	2	0	0	2	0	0	0	0	0	0	0	0	0	2	0	2	2	0	2	2	0	2	2	2	2	2
AX-89737532	cfn0516756	PolyHighResolution	1AL	45.6495	0	2	0	0	0	0	0	0	0	0	0	2	0	0	0	0	0	2	0	0	2	0	0	0	0	0	0	0	2
AX-89600060	cfn1060777	PolyHighResolution	1AL	45.6495	0	0	0	0	0	0	0	0	0	0	0	0	0	0	0	0	0	0	0	0	2	0	0	0	0	0	0	0	0
AX-89595507	cfn0506193	PolyHighResolution	1AL	45.6495	2	2	2	2	2	2	2	2	2	2	0	2	2	2	2	2	2	2	2	2	2	2	2	2	2	0	2	0	2
AX-89773891	cfn0507600	PolyHighResolution	1AL	45.6495	0	0	0	0	0	0	0	0	0	0	0	0	0	0	0	0	0	0	0	0	2	0	0	0	0	0	0	0	0
AX-89541273	cfn0507238	PolyHighResolution	1AL	45.6495	0	2	0	0	0	0	0	0	2	0	0	2	0	0	0	0	0	2	0	0	2	0	0	0	0	0	0	0	0
AX-89641108	cfn0511184	PolyHighResolution	1AL	45.6495	0	2	-1	0	0	0	0	-1	0	0	0	2	0	-1	-1	0	0	2	0	0	2	0	0	0	0	0	0	0	2
AX-89707453	cfn0502266	PolyHighResolution	1AL	45.6495	0	0	0	0	0	0	0	0	0	0	2	0	0	0	0	0	0	0	0	0	0	0	0	0	0	2	0	2	0
AX-89365747	cfn0502253	PolyHighResolution	1AL	45.6495	2	0	2	2	2	2	2	2	2	2	2	2	2	2	2	2	2	0	2	2	0	2	2	2	2	2	2	2	2
AX-89764057	cfn1058353	PolyHighResolution	1AL	45.6495	0	2	0	0	0	0	2	0	2	0	0	2	0	0	0	0	0	2	0	0	2	0	0	0	0	0	0	0	0
AX-89657454	cfn0979914	PolyHighResolution	1AL	45.6495	2	0	2	2	2	2	2	2	0	2	2	0	2	2	2	2	2	0	2	2	0	2	2	2	2	2	2	2	2
AX-89773089	cfn0506743	PolyHighResolution	1AL	45.6495	0	0	2	2	2	0	2	2	0	2	2	0	0	2	2	0	2	0	2	2	0	0	0	0	2	2	2	2	2
AX-89616656	cfn0514646	PolyHighResolution	1AL	45.6495	0	0	0	0	0	0	0	0	0	0	0	2	0	0	0	0	0	0	0	0	2	0	0	0	0	0	0	0	0
AX-89337997	cfn0505753	PolyHighResolution	1AL	45.6495	0	2	0	0	0	0	2	0	2	0	0	2	0	0	0	0	0	2	0	0	2	0	0	0	0	0	0	0	0
AX-89418866	cfn0504967	PolyHighResolution	1AL	45.6495	2	2	2	2	2	2	2	2	2	2	2	2	2	2	2	2	2	2	2	2	2	2	2	2	2	0	2	0	2
AX-89406555	cfn0511957	PolyHighResolution	1AL	45.6495	0	2	0	0	0	0	2	0	2	0	0	2	0	0	0	0	0	2	0	0	2	0	0	0	0	0	0	0	0
AX-89710191	cfn0513235	PolyHighResolution	1AL	45.6495	0	0	0	2	0	2	2	0	0	0	0	0	0	0	0	2	2	0	2	2	2	2	2	2	2	2	2	2	0
AX-89620065	cfn1067676	PolyHighResolution	1AL	45.6495	2	2	2	0	2	2	0	2	2	2	2	2	2	2	2	2	0	2	0	0	0	0	0	2	0	0	0	0	2
AX-89760395	cfn0510398	PolyHighResolution	1AL	45.6495	0	2	0	0	0	0	0	0	0	0	0	0	0	0	0	0	0	2	0	0	2	0	0	0	0	0	0	0	0
AX-89457010	cfn0502977	PolyHighResolution	1AL	45.6495	0	2	0	0	0	0	0	0	2	0	0	2	0	0	0	0	0	2	0	0	2	0	0	0	0	0	0	0	0
AX-89460439	cfn0503951	PolyHighResolution	1AL	45.6495	0	0	2	2	2	2	2	2	0	2	2	0	0	2	2	2	2	0	2	2	0	2	2	2	2	2	2	2	0
AX-89409953	cfn0512869	PolyHighResolution	1AL	45.6495	0	2	0	0	0	0	0	0	0	0	0	0	0	0	0	0	0	2	0	0	2	0	0	0	0	0	0	0	0
AX-89544797	cfn0504426	PolyHighResolution	1AL	45.6495	0	0	2	0	2	0	2	2	0	2	2	0	0	2	2	0	0	0	0	0	0	0	0	0	0	2	0	2	0
AX-89596193	cfn0506184	PolyHighResolution	1AL	45.6495	2	2	2	2	2	2	2	2	2	2	0	2	2	2	2	2	2	2	2	2	2	2	2	2	2	0	2	0	2
AX-89350865	cfn0517187	PolyHighResolution	1AL	45.6495	0	0	0	0	0	0	0	0	0	0	0	0	0	0	0	0	0	0	0	0	2	0	0	0	0	0	0	0	0
AX-89627733	cfn0519095	PolyHighResolution	1AL	45.6495	2	0	2	2	2	2	2	2	2	2	2	2	2	2	2	2	2	0	2	2	0	2	2	2	2	2	2	2	2
AX-89496000	cfn0518710	PolyHighResolution	1AL	45.6495	0	0	0	0	0	0	0	0	0	0	0	0	0	0	0	0	0	0	0	0	2	0	0	0	0	0	0	0	0
AX-89348617	cfn0514645	PolyHighResolution	1AL	45.6495	0	0	0	0	0	0	0	0	0	0	0	2	0	0	0	0	0	0	0	0	2	0	0	0	0	0	0	0	0
AX-89631992	cfn0515666	PolyHighResolution	1AL	45.6495	0	2	0	0	0	0	2	0	2	0	0	2	0	0	0	0	0	2	0	0	2	0	0	0	0	0	0	0	0
AX-89614053	cfn0986779	PolyHighResolution	1AL	45.6495	2	0	2	2	2	2	0	2	0	2	2	2	2	2	2	2	2	0	2	2	0	2	2	2	2	2	2	2	2
AX-89328177	cfn0515926	PolyHighResolution	1AL	45.6495	0	2	0	0	0	0	0	0	2	0	0	2	0	0	0	0	0	2	0	0	2	0	0	0	0	0	0	0	0
AX-89721976	cfn0505741	PolyHighResolution	1AL	45.6495	2	0	2	2	2	2	0	2	0	2	2	0	2	2	2	2	2	0	2	2	0	2	2	2	2	2	2	2	2
AX-89606468	cfn0519977	PolyHighResolution	1AL	45.6495	0	0	0	0	0	0	0	0	0	0	0	2	0	0	0	0	0	0	0	0	2	0	0	0	0	0	0	0	0
AX-89735516	cfn0511033	PolyHighResolution	1AL	45.6495	2	0	0	2	0	2	2	0	2	0	0	2	2	0	0	2	2	0	2	2	2	2	2	2	2	2	2	2	2
AX-89491949	cfn0511186	PolyHighResolution	1AL	45.6495	2	2	2	2	2	2	2	2	2	2	2	2	2	2	2	2	2	2	2	2	0	2	2	2	2	2	2	2	2
AX-89387882	cfn0507177	PolyHighResolution	1AL	45.6495	0	2	0	0	0	0	0	0	0	0	0	2	0	0	0	0	0	2	0	0	2	0	0	0	0	0	0	0	2
AX-89545478	cfn1018736	PolyHighResolution	1AL	45.6495	2	0	0	2	0	2	2	0	0	0	0	0	2	0	0	2	2	0	2	2	0	2	-1	2	2	2	2	2	2
AX-89514352	cfn0517184	PolyHighResolution	1AL	45.6495	0	2	2	0	2	0	2	2	0	2	2	0	0	2	2	0	0	2	0	0	0	0	0	0	0	2	0	2	0
AX-89475876	cfn1061364	PolyHighResolution	1AL	45.6495	2	0	0	0	0	2	0	0	2	0	0	2	2	0	0	2	0	-1	0	0	2	0	0	2	0	0	0	0	0
AX-89453961	cfn0518424	PolyHighResolution	1AL	45.6495	0	2	0	0	0	0	0	0	0	0	0	0	0	0	0	0	0	2	0	0	2	0	0	0	0	0	0	0	0
AX-89559992	cfn0516790	PolyHighResolution	1AL	45.6495	2	2	2	2	2	2	2	2	2	2	2	2	2	2	2	2	2	2	2	2	0	2	2	2	2	2	2	2	2
AX-89323199	cfn1001439	PolyHighResolution	1AL	45.6495	2	2	2	2	2	2	2	2	2	2	2	2	2	2	2	2	2	2	2	2	0	2	2	2	2	2	2	2	2
AX-89622136	cfn0510415	PolyHighResolution	1AL	45.6495	0	0	2	0	2	0	2	2	0	2	2	0	0	2	2	0	0	0	0	0	0	0	0	0	0	2	0	2	0
AX-89665978	cfn0517275	PolyHighResolution	1AL	45.6495	2	2	0	2	0	2	2	0	2	0	0	2	2	0	0	2	2	2	2	2	2	2	2	2	2	2	2	2	2
AX-89588059	cfn0951043	PolyHighResolution	1AL	45.6495	2	2	0	2	0	2	2	0	2	0	0	2	2	0	0	2	2	2	2	2	2	2	2	2	2	2	2	2	2
AX-89657785	cfn0501673	PolyHighResolution	1AL	45.6495	2	2	0	2	0	2	2	0	2	0	0	2	2	0	0	2	2	0	0	2	2	2	2	2	2	0	2	0	2
AX-89656327	cfn1056582	PolyHighResolution	1AL	45.6495	2	0	2	2	2	2	2	2	2	2	2	2	2	2	2	2	2	0	2	2	0	2	2	2	2	2	2	2	2
AX-89584448	cfn0503245	PolyHighResolution	1AL	45.6495	0	2	0	0	0	0	2	0	2	0	0	0	0	0	0	0	0	2	0	0	2	0	0	0	0	0	0	0	0
AX-89356235	cfn0516581	PolyHighResolution	1AL	45.6495	2	0	0	2	0	2	2	0	2	0	0	0	2	0	0	2	2	0	2	2	0	2	2	2	2	2	2	2	2
AX-89501502	cfn0514041	PolyHighResolution	1AL	45.6495	2	0	2	2	2	2	0	2	0	2	2	0	2	2	2	2	2	0	2	2	0	2	2	2	2	2	2	2	2
AX-89591113	cfn0509270	PolyHighResolution	1AL	45.6495	0	2	0	0	0	0	0	0	0	0	0	-1	0	0	0	0	0	2	0	0	2	0	0	0	0	0	0	0	2
AX-89748708	cfn0511739	PolyHighResolution	1AL	45.6495	2	0	2	2	2	2	2	2	0	2	2	0	2	2	2	2	2	0	2	2	0	2	2	2	2	2	2	2	2
AX-89542082	cfn1051849	PolyHighResolution	1AL	45.6495	2	0	2	2	2	2	2	2	2	2	2	2	2	2	2	2	2	0	2	2	0	2	2	2	2	2	2	2	2
AX-89399245	cfn0502979	PolyHighResolution	1AL	45.6495	0	2	0	0	0	0	2	0	2	0	0	2	0	0	0	0	0	2	0	0	2	0	0	0	0	0	0	0	0
AX-89612066	cfn0511046	PolyHighResolution	1AL	45.6495	2	2	2	2	2	2	2	2	2	2	2	2	2	2	2	2	2	2	2	2	0	2	2	2	2	2	2	2	2
AX-89570203	cfn0505540	PolyHighResolution	1AL	45.6495	0	2	0	0	0	0	0	0	0	0	0	2	0	0	0	0	0	0	0	0	2	0	0	0	0	0	0	0	0
AX-89487429	cfn0517166	PolyHighResolution	1AL	45.6495	0	2	2	0	2	0	2	2	0	2	2	0	0	2	2	-1	0	2	0	0	2	0	0	0	0	2	0	2	0
AX-89342718	cfn0996312	PolyHighResolution	1AL	45.6495	2	2	0	2	0	2	0	0	2	0	0	2	-1	0	0	2	2	2	0	2	2	2	2	2	2	0	2	0	2
AX-89716307	cfn1035180	PolyHighResolution	1AL	45.6495	0	0	0	0	0	0	0	0	0	0	2	0	0	0	0	0	0	2	0	0	0	0	0	0	0	2	0	2	0
AX-89460534	cfn0514943	PolyHighResolution	1AL	45.6495	2	0	2	2	2	2	2	2	2	2	2	0	2	2	2	2	2	0	2	2	0	2	2	2	2	2	2	2	2
AX-89510961	cfn0516754	PolyHighResolution	1AL	45.6495	2	0	2	2	2	2	2	2	2	2	2	0	2	2	2	2	2	0	2	2	0	2	2	2	2	2	2	2	0
AX-89637320	cfn0505895	PolyHighResolution	1AL	45.6495	0	0	0	0	0	0	0	0	0	0	0	2	0	0	0	0	0	0	0	0	2	0	0	0	0	0	0	0	0
AX-89420595	cfn1061873	PolyHighResolution	1AL	45.6495	0	0	0	0	0	0	-1	0	0	0	2	-1	0	0	0	0	0	2	0	0	0	0	0	0	0	2	0	2	0
AX-89469862	cfn0516588	PolyHighResolution	1AL	45.6495	0	0	0	2	0	0	2	0	0	0	0	0	0	0	0	0	2	0	2	2	0	2	2	0	2	2	2	2	2
AX-89615979	cfn0518724	PolyHighResolution	1AL	45.6495	0	0	2	0	2	0	2	2	0	2	2	0	0	2	2	0	0	0	0	0	0	0	0	0	0	2	0	2	0
AX-89598754	cfn1045187	PolyHighResolution	1AL	45.6495	0	0	0	0	0	0	0	0	0	0	0	0	0	0	0	0	0	0	0	0	2	0	0	0	0	0	0	0	0
AX-89667421	cfn0515664	PolyHighResolution	1AL	45.6495	0	2	0	0	0	0	2	0	2	0	0	2	0	0	0	0	0	2	0	0	2	0	0	0	0	0	0	0	0
AX-89478317	cfn0516488	PolyHighResolution	1AL	45.6495	2	2	0	2	0	2	0	0	2	0	0	2	2	0	0	2	2	2	0	2	2	2	2	2	2	0	2	0	2
AX-89562352	cfn0973151	PolyHighResolution	1AL	45.6495	-1	2	0	0	0	2	0	0	2	0	0	0	2	0	0	2	0	-1	0	0	2	0	0	2	0	0	2	0	2
AX-89475554	cfn0981642	PolyHighResolution	1AL	45.6495	2	0	2	2	-1	2	2	2	2	2	2	0	2	2	2	2	2	0	2	2	0	2	2	2	2	2	2	2	2
AX-89503451	cfn0509581	PolyHighResolution	1AL	45.6495	2	2	2	2	2	2	2	2	2	2	2	2	2	2	2	2	2	2	2	2	0	2	2	2	2	2	2	2	2
AX-89661086	cfn0502700	PolyHighResolution	1AL	45.6495	2	0	0	2	0	2	0	0	2	0	0	2	2	0	0	2	2	0	2	2	0	2	2	2	2	0	2	0	2
AX-89732992	cfn0511553	PolyHighResolution	1AL	45.6495	0	0	0	0	0	0	0	0	0	0	0	2	0	-1	0	0	0	0	0	0	2	0	0	0	0	0	0	0	0
AX-89331537	cfn1047963	PolyHighResolution	1AL	45.6495	0	2	2	0	2	0	0	2	0	2	2	2	0	2	2	0	0	2	-1	0	2	0	0	0	0	0	0	0	0
AX-89402071	cfn0506756	PolyHighResolution	1AL	45.6495	2	0	2	0	2	0	2	2	0	2	2	0	2	2	2	0	0	0	2	-1	2	0	0	2	0	2	0	2	0
AX-89424896	cfn0512523	PolyHighResolution	1AL	45.6495	2	0	2	2	2	2	2	2	2	2	2	2	2	2	2	2	2	0	2	2	0	2	2	2	2	2	2	2	2
AX-89737586	cfn0519715	PolyHighResolution	1AL	45.6495	2	0	2	-1	2	0	2	2	0	2	2	0	2	2	2	0	0	0	2	0	2	0	0	2	0	2	0	2	0
AX-89445801	cfn0506739	PolyHighResolution	1AL	45.6495	2	2	0	0	0	2	0	0	2	0	0	2	2	0	0	2	0	2	0	0	2	2	2	2	0	0	0	0	0
AX-89434815	cfn0506744	PolyHighResolution	1AL	45.6495	2	0	0	0	0	2	0	0	2	0	0	2	2	0	0	2	0	0	0	0	2	2	2	2	0	0	0	0	0
AX-89477421	cfn0510384	PolyHighResolution	1AL	45.6495	2	0	0	2	0	2	0	0	2	0	0	2	2	0	0	2	2	0	2	2	0	2	2	2	2	0	2	0	2
AX-89526297	cfn1017179	PolyHighResolution	1AL	45.6495	2	2	2	2	2	2	2	2	2	2	2	0	2	2	2	2	2	2	2	2	0	2	2	2	2	2	2	2	2
AX-89618788	cfn0504418	PolyHighResolution	1AL	45.6495	0	2	2	0	2	0	2	2	0	2	2	0	0	2	2	0	0	2	0	0	2	0	0	0	0	2	0	2	0
AX-89373301	cfn0516529	PolyHighResolution	1AL	45.6495	2	0	2	2	2	2	2	2	0	2	2	0	2	2	2	2	2	0	2	2	0	2	2	2	2	2	2	2	2
AX-89369782	cfn1051556	PolyHighResolution	1AL	45.6495	0	0	0	0	0	0	0	0	0	0	0	2	0	0	0	0	0	0	0	0	2	0	0	0	0	0	0	0	0
AX-89511167	cfn0516310	PolyHighResolution	1AL	45.6495	0	-1	2	0	2	0	2	2	0	2	2	0	0	2	2	0	0	0	2	0	0	0	-1	0	0	2	0	2	0
AX-89513023	cfn1031158	PolyHighResolution	1AL	45.6495	2	0	2	2	2	2	0	2	0	2	2	0	2	2	2	2	2	0	2	2	0	2	2	2	2	2	2	2	2
AX-89611472	cfn0510382	PolyHighResolution	1AL	45.6495	2	2	0	2	0	2	0	0	2	0	0	2	2	0	0	2	2	2	2	2	2	2	2	2	2	0	2	0	2
AX-89772406	cfn0502292	PolyHighResolution	1AL	45.6495	2	2	2	2	2	2	2	2	2	2	2	2	2	2	2	2	2	2	2	2	2	2	2	2	2	0	0	0	2
AX-89321528	cfn0501290	PolyHighResolution	1AL	46.787	2	0	2	2	2	2	0	2	0	2	2	0	2	2	2	2	2	0	2	2	0	2	2	2	2	2	2	2	2
AX-89324082	cfn0503362	PolyHighResolution	1AL	46.787	2	0	2	2	2	2	2	2	0	2	2	2	2	2	2	2	2	0	2	2	0	2	2	2	2	2	2	2	2
AX-89329103	cfn0507556	PolyHighResolution	1AL	46.787	2	2	2	2	2	0	2	2	2	2	2	2	2	2	2	2	2	2	0	2	0	0	0	2	2	0	2	0	2
AX-89338368	cfn1045708	PolyHighResolution	1AL	46.787	0	2	0	0	0	0	0	0	0	0	0	2	0	0	0	0	0	2	0	0	2	0	0	0	0	0	0	0	2
AX-89338961	cfn0505797	PolyHighResolution	1AL	46.787	0	2	0	0	0	0	0	0	2	0	0	0	0	0	0	0	0	2	0	0	2	0	0	0	0	0	0	0	0
AX-89341871	cfn0515173	PolyHighResolution	1AL	46.787	2	0	2	2	2	2	2	2	0	2	2	2	2	2	2	2	2	-1	2	2	0	2	2	2	2	2	2	2	2
AX-89342358	cfn0517196	PolyHighResolution	1AL	46.787	2	0	0	2	0	2	0	0	2	0	0	2	2	0	0	2	2	0	0	2	0	2	2	2	2	0	2	0	2
AX-89344110	cfn0517066	PolyHighResolution	1AL	46.787	2	2	0	2	0	0	0	0	2	0	0	2	2	0	0	2	0	2	0	2	0	0	0	2	2	0	2	0	2
AX-89346085	cfn0953092	PolyHighResolution	1AL	46.787	2	2	2	2	2	2	2	2	2	2	2	0	2	2	2	2	2	2	2	2	0	2	2	2	2	2	2	2	2
AX-89349075	cfn0510862	PolyHighResolution	1AL	46.787	2	2	0	0	0	2	0	0	2	2	0	2	2	0	0	2	0	2	2	0	2	2	2	2	0	2	0	2	0
AX-89360137	cfn0963397	PolyHighResolution	1AL	46.787	0	0	2	2	2	0	2	2	0	0	2	0	0	2	2	0	2	2	0	2	0	0	0	0	2	2	2	2	2
AX-89362353	cfn1001773	PolyHighResolution	1AL	46.787	0	2	0	0	0	0	2	0	2	0	0	2	0	0	0	0	0	2	0	0	2	0	0	0	0	0	0	0	0
AX-89373525	cfn1066095	PolyHighResolution	1AL	46.787	0	0	2	2	2	0	2	2	0	0	2	0	0	2	-1	0	2	0	0	2	0	0	0	0	2	2	2	2	2
AX-89385172	cfn0515174	PolyHighResolution	1AL	46.787	2	2	0	0	0	2	0	0	2	2	0	2	2	0	0	2	0	2	2	0	2	2	2	2	0	0	0	0	0
AX-89390898	cfn1003163	PolyHighResolution	1AL	46.787	2	0	2	2	2	2	2	2	0	2	2	2	2	2	2	2	2	2	2	2	0	2	2	2	2	2	2	2	2
AX-89394711	cfn0515261	PolyHighResolution	1AL	46.787	2	2	2	0	2	2	2	2	2	2	2	2	2	2	2	2	2	2	0	0	2	0	0	2	0	0	0	0	0
AX-89397630	cfn0510867	PolyHighResolution	1AL	46.787	2	2	0	0	0	2	0	0	2	2	0	2	2	0	0	2	0	2	2	0	2	2	2	2	0	2	0	2	0
AX-89402558	cfn0966560	PolyHighResolution	1AL	46.787	0	2	0	0	0	0	2	0	2	0	0	2	0	0	0	0	0	2	0	0	2	0	0	0	0	0	0	0	0
AX-89408156	cfn1063451	PolyHighResolution	1AL	46.787	2	0	2	2	2	2	0	2	0	2	2	2	2	2	2	2	2	0	2	2	0	2	2	2	2	2	2	2	2
AX-89408188	cfn1059517	PolyHighResolution	1AL	46.787	2	2	2	2	2	2	2	2	2	2	2	2	2	2	2	2	2	2	2	2	0	2	2	2	2	2	2	2	2
AX-89410516	cfn0518517	PolyHighResolution	1AL	46.787	2	2	2	2	2	0	2	2	2	2	2	2	2	2	2	2	2	2	0	2	0	0	0	2	2	0	2	0	2
AX-89410950	cfn0505796	PolyHighResolution	1AL	46.787	0	2	0	0	0	0	0	0	2	0	0	0	0	0	0	0	0	0	0	0	2	0	0	0	0	0	0	0	0
AX-89419894	cfn0510872	PolyHighResolution	1AL	46.787	0	2	2	2	2	0	2	2	2	0	2	2	0	2	2	0	2	2	0	2	2	0	0	0	2	0	2	0	2
AX-89427822	cfn1029614	PolyHighResolution	1AL	46.787	2	2	0	0	0	2	0	0	2	2	0	2	2	0	0	2	0	2	2	0	2	2	2	2	0	0	0	0	0
AX-89438932	cfn0952864	PolyHighResolution	1AL	46.787	2	0	2	2	2	2	0	2	1	2	2	2	2	2	2	2	2	0	2	2	0	2	2	2	2	2	2	2	2
AX-89449169	cfn0502178	PolyHighResolution	1AL	46.787	2	2	2	2	2	2	2	2	2	2	2	2	2	2	2	2	2	2	0	2	2	2	2	-1	2	0	2	0	2
AX-89456182	cfn0502899	PolyHighResolution	1AL	46.787	2	0	2	2	2	2	0	2	0	2	2	2	2	2	2	2	2	0	2	2	0	2	2	2	2	2	2	2	2
AX-89465209	cfn1042273	PolyHighResolution	1AL	46.787	2	0	2	2	2	2	2	2	2	2	2	2	2	2	2	2	2	0	2	2	0	2	2	2	2	2	2	2	2
AX-89468726	cfn0510864	PolyHighResolution	1AL	46.787	2	2	0	0	0	2	0	0	2	2	0	2	2	0	0	2	0	2	2	0	2	2	2	2	0	2	0	2	0
AX-89470168	cfn1029615	PolyHighResolution	1AL	46.787	2	2	0	0	0	2	0	0	2	2	0	2	2	0	0	2	0	2	2	0	2	2	2	2	0	0	0	0	0
AX-89479876	cfn1013506	PolyHighResolution	1AL	46.787	0	2	0	0	0	0	2	0	2	0	0	1	0	0	0	0	0	2	0	0	2	0	0	0	0	0	0	0	0
AX-89491031	cfn0507550	PolyHighResolution	1AL	46.787	0	0	2	0	2	2	2	2	0	2	2	0	0	2	2	0	2	0	2	0	2	2	2	0	0	2	0	2	0
AX-89492006	cfn0500817	PolyHighResolution	1AL	46.787	2	2	2	2	2	2	2	2	2	2	2	2	2	2	2	2	2	2	2	2	0	2	2	2	2	2	2	2	2
AX-89492295	cfn0518352	PolyHighResolution	1AL	46.787	0	2	0	0	0	0	0	0	2	0	0	0	0	0	0	0	0	0	0	0	2	0	0	0	0	0	0	0	0
AX-89492380	cfn0517064	PolyHighResolution	1AL	46.787	0	0	0	0	0	0	0	0	0	0	0	0	0	0	0	0	0	0	2	0	0	0	0	0	0	2	0	2	0
AX-89502766	cfn1041607	PolyHighResolution	1AL	46.787	2	0	2	2	2	2	2	-1	2	2	2	2	2	2	2	2	2	0	2	2	0	2	2	2	2	2	2	2	2
AX-89523741	cfn0504961	PolyHighResolution	1AL	46.787	0	2	2	-1	2	0	0	2	2	2	2	2	0	2	2	0	0	2	0	0	2	-1	0	0	0	0	0	0	0
AX-89539390	cfn0964167	PolyHighResolution	1AL	46.787	0	2	0	2	0	2	0	0	2	0	0	2	0	0	0	2	2	2	0	2	0	2	2	0	2	0	2	0	2
AX-89548438	cfn1040758	PolyHighResolution	1AL	46.787	0	0	2	2	2	0	2	2	0	0	2	0	0	2	2	0	2	0	0	2	0	0	0	0	2	2	2	2	2
AX-89548487	cfn0517061	PolyHighResolution	1AL	46.787	0	0	0	0	0	2	0	0	0	0	0	0	0	0	0	0	0	0	2	0	2	2	2	0	0	2	0	2	0
AX-89552303	cfn0517195	PolyHighResolution	1AL	46.787	2	2	0	2	0	2	0	0	2	0	0	2	2	0	0	2	2	2	0	2	2	2	2	2	2	0	2	0	2
AX-89555911	cfn0977076	PolyHighResolution	1AL	46.787	0	2	0	0	0	0	0	0	0	0	0	2	0	0	0	0	0	2	0	0	2	0	0	0	0	0	0	0	0
AX-89575567	cfn0509801	PolyHighResolution	1AL	46.787	2	2	2	2	2	2	2	2	2	2	2	2	0	2	2	2	2	2	2	2	2	2	2	2	2	-1	2	2	2
AX-89585985	cfn1006032	PolyHighResolution	1AL	46.787	2	2	0	-1	0	-1	-1	0	1	0	0	2	2	0	0	2	2	0	0	1	2	1	1	-1	-1	0	1	0	1
AX-89589660	cfn0518501	PolyHighResolution	1AL	46.787	2	2	2	2	2	0	2	2	2	2	2	2	2	2	2	2	2	2	0	2	0	0	0	2	2	0	2	0	2
AX-89606302	cfn0510913	PolyHighResolution	1AL	46.787	2	2	0	0	0	2	0	0	0	0	0	2	2	0	0	2	0	0	0	0	2	0	0	2	0	0	0	0	0
AX-89610553	cfn1030241	PolyHighResolution	1AL	46.787	2	0	2	2	2	2	2	2	2	2	2	2	2	2	2	2	2	0	2	2	0	2	2	2	2	2	2	2	2
AX-89614610	cfn1013077	PolyHighResolution	1AL	46.787	0	2	0	0	0	0	0	0	0	0	0	2	0	0	0	0	0	2	0	0	2	0	0	0	0	0	0	0	0
AX-89616623	cfn0519169	PolyHighResolution	1AL	46.787	0	0	0	0	0	2	0	0	0	0	0	0	0	0	0	0	0	0	2	0	2	2	2	0	0	2	0	2	0
AX-89617152	cfn0500813	PolyHighResolution	1AL	46.787	2	0	2	2	2	2	2	2	2	2	2	0	2	2	2	2	2	0	2	2	0	2	2	2	2	2	2	2	2
AX-89630406	cfn0953072	PolyHighResolution	1AL	46.787	0	0	2	0	2	0	0	2	0	2	0	0	0	2	2	0	0	0	2	0	0	0	0	0	0	0	0	0	0
AX-89634511	cfn0520755	PolyHighResolution	1AL	46.787	0	2	0	0	0	0	0	0	0	0	0	0	0	0	0	0	0	2	0	0	2	0	0	0	0	0	0	0	0
AX-89639199	cfn1048135	PolyHighResolution	1AL	46.787	2	2	0	2	0	0	0	0	2	0	0	2	2	0	0	2	0	2	0	2	0	0	0	2	2	0	2	0	2
AX-89646032	cfn1040771	PolyHighResolution	1AL	46.787	2	0	2	2	2	2	2	2	0	2	2	2	2	2	2	2	2	2	2	2	0	2	2	2	2	2	2	2	2
AX-89653425	cfn0993253	PolyHighResolution	1AL	46.787	2	0	0	0	0	0	0	0	2	0	0	0	2	0	-1	2	0	0	0	-1	2	2	2	2	0	0	0	0	0
AX-89677169	cfn0965004	PolyHighResolution	1AL	46.787	2	2	0	2	0	2	0	0	2	2	0	2	2	0	0	2	0	0	2	2	2	2	2	2	2	2	2	2	2
AX-89685157	cfn0517197	PolyHighResolution	1AL	46.787	2	0	2	2	2	2	2	2	2	2	2	2	2	2	2	2	2	0	2	2	0	2	2	2	2	2	2	2	2
AX-89685311	cfn0505236	PolyHighResolution	1AL	46.787	0	0	0	0	0	0	0	0	0	0	0	0	0	0	0	0	0	0	0	0	2	0	0	0	0	0	0	0	0
AX-89686939	cfn1049618	PolyHighResolution	1AL	46.787	0	2	0	0	0	0	2	0	2	0	0	2	0	0	0	0	0	-1	0	0	2	0	0	0	0	0	0	0	-1
AX-89689192	cfn0501587	PolyHighResolution	1AL	46.787	0	2	0	0	0	0	2	0	2	0	0	2	0	0	0	0	0	2	0	0	2	0	0	0	0	0	0	0	0
AX-89691300	cfn0501315	PolyHighResolution	1AL	46.787	2	2	2	2	2	2	2	2	2	2	0	2	2	2	2	2	2	2	2	2	2	2	2	2	2	0	2	0	2
AX-89691377	cfn0511015	PolyHighResolution	1AL	46.787	2	2	2	2	2	2	2	2	0	2	2	2	0	2	2	0	2	2	2	2	0	0	0	0	2	2	2	2	2
AX-89702862	cfn0511016	PolyHighResolution	1AL	46.787	0	0	2	2	2	0	2	2	0	2	0	0	0	2	2	0	2	0	2	2	0	0	0	0	2	2	2	2	2
AX-89706676	cfn0518515	PolyHighResolution	1AL	46.787	0	0	2	0	2	2	2	2	0	2	2	0	0	2	2	0	2	0	2	0	2	2	2	0	0	2	0	2	0
AX-89715354	cfn0517202	PolyHighResolution	1AL	46.787	0	2	0	0	0	0	0	0	0	0	0	0	0	0	0	0	0	2	0	0	2	0	0	0	0	0	0	0	0
AX-89727822	cfn0996607	PolyHighResolution	1AL	46.787	2	0	2	2	2	2	0	2	0	2	2	2	2	2	2	2	2	0	2	2	0	2	2	2	2	2	2	2	2
AX-89730385	cfn0509802	PolyHighResolution	1AL	46.787	2	2	2	0	2	2	2	2	2	2	2	2	2	2	2	2	2	2	2	2	2	2	2	2	2	2	2	2	2
AX-89732581	cfn0517059	PolyHighResolution	1AL	46.787	0	0	2	0	2	2	2	2	0	2	2	0	0	2	2	0	2	0	2	0	2	2	2	0	0	2	0	2	0
AX-89735160	cfn0962690	PolyHighResolution	1AL	46.787	0	2	0	0	0	0	0	0	0	0	0	0	0	0	0	0	0	2	0	0	2	0	0	0	0	0	0	0	0
AX-89738483	cfn0953109	PolyHighResolution	1AL	46.787	2	2	0	2	0	2	2	0	2	0	2	2	2	0	0	2	2	2	0	2	2	2	2	2	2	2	2	2	2
AX-89749068	cfn0973509	PolyHighResolution	1AL	46.787	0	2	0	0	0	0	0	0	0	0	0	2	0	0	0	0	0	2	0	0	2	0	0	0	0	0	0	0	2
AX-89761551	cfn0973320	PolyHighResolution	1AL	46.787	2	2	2	2	2	0	2	2	2	2	2	2	2	2	2	2	2	2	0	2	0	0	0	2	2	0	2	0	2
AX-89765828	cfn0503363	PolyHighResolution	1AL	46.787	2	0	2	2	2	2	2	2	0	2	2	2	2	2	2	2	2	2	2	2	0	2	2	2	2	2	2	2	2
AX-89768433	cfn0981406	PolyHighResolution	1AL	46.787	0	0	0	0	0	2	0	0	0	0	0	0	0	0	0	0	0	0	2	0	2	2	2	0	0	2	0	2	0
AX-89771845	cfn0973939	PolyHighResolution	1AL	46.787	2	0	2	2	2	2	2	2	2	2	2	2	2	2	2	2	2	0	2	2	0	2	2	2	2	2	2	2	2
AX-89772457	cfn0521210	PolyHighResolution	1AL	46.787	2	2	0	0	0	2	0	0	2	2	0	2	2	0	0	2	0	2	2	0	2	2	2	2	0	0	0	0	0
AX-89774190	cfn0511013	PolyHighResolution	1AL	46.787	0	0	2	2	2	0	2	2	0	2	0	0	0	2	2	0	2	0	2	2	0	0	0	0	2	2	2	2	2
AX-89442669	cfn0501019	PolyHighResolution	1AL	46.787	0	2	0	0	0	0	2	0	2	0	0	2	0	0	0	0	0	2	0	0	2	0	0	0	0	0	0	0	0
AX-89447239	cfn1060292	PolyHighResolution	1AL	46.787	2	0	2	2	2	2	0	2	0	2	2	2	2	2	2	2	2	0	2	2	0	2	2	2	2	2	2	2	2
AX-89451714	cfn0511010	PolyHighResolution	1AL	46.787	2	2	0	0	0	2	0	0	2	0	2	2	2	0	0	2	0	2	0	0	2	2	2	2	0	0	0	0	0
AX-89508070	cfn0510856	PolyHighResolution	1AL	46.787	2	0	0	0	0	2	0	0	0	2	0	2	2	0	0	2	0	0	2	0	0	2	2	2	0	2	0	2	0
AX-89363156	cfn0512528	PolyHighResolution	1AL	46.787	2	0	2	2	2	2	2	2	0	2	2	0	2	2	2	2	2	0	2	2	0	2	2	2	2	2	2	2	2
AX-89409714	cfn0511012	PolyHighResolution	1AL	46.787	2	2	0	0	0	2	0	0	2	0	2	2	2	0	0	2	0	2	0	0	2	2	2	2	0	0	0	0	0
AX-89664712	cfn0501014	PolyHighResolution	1AL	46.787	0	2	0	0	0	0	2	0	2	0	0	2	0	0	0	0	0	2	0	0	2	0	0	0	0	0	0	0	0
AX-89544721	cfn1048154	PolyHighResolution	1AL	46.787	2	2	2	2	2	0	2	2	2	2	2	2	2	2	2	2	2	2	0	2	0	0	0	2	2	0	2	0	2
AX-89594742	cfn0505593	PolyHighResolution	1AL	46.787	0	2	0	0	0	0	0	0	2	0	0	2	0	0	0	0	0	2	0	0	2	0	0	0	0	0	0	0	0
AX-89570480	cfn0949003	PolyHighResolution	1AL	46.787	0	2	0	0	0	0	2	0	2	0	0	2	0	0	0	0	0	2	0	0	2	0	0	0	0	0	0	0	0
AX-89692204	cfn1055250	PolyHighResolution	1AL	46.787	0	2	0	0	0	0	2	0	2	0	0	0	0	0	0	0	0	2	0	0	2	0	0	0	0	0	0	0	0
AX-89494215	cfn1045705	PolyHighResolution	1AL	46.787	2	2	2	2	2	2	2	2	2	2	2	-1	2	2	2	2	2	0	2	2	0	2	2	2	2	2	2	2	2
AX-89745539	cfn0511004	PolyHighResolution	1AL	46.787	2	2	2	2	2	2	2	2	0	2	2	2	0	2	2	0	2	2	2	2	0	0	0	0	2	2	2	2	2
AX-89426345	cfn0962300	PolyHighResolution	1AL	46.787	2	0	2	2	2	2	2	2	2	2	2	2	2	2	2	2	2	0	2	2	0	2	2	2	2	2	2	2	2
AX-89692878	cfn0520936	PolyHighResolution	1AL	46.787	0	2	0	0	0	0	2	0	2	0	0	2	0	0	0	0	0	2	0	0	2	0	0	0	0	0	0	0	0
AX-89661695	cfn0507560	PolyHighResolution	1AL	46.787	2	2	0	2	0	0	0	0	2	0	0	2	2	0	0	2	0	2	0	2	0	0	0	2	2	0	2	0	2
AX-89554338	cfn0507567	PolyHighResolution	1AL	46.787	0	0	2	0	2	2	2	2	0	2	2	0	0	2	2	0	2	0	2	0	2	2	2	0	0	2	0	2	0
AX-89326157	cfn0521283	PolyHighResolution	1AL	46.787	0	2	2	0	2	0	0	2	2	2	2	2	0	2	2	0	0	2	0	0	2	0	0	0	0	0	0	0	2
AX-89625836	cfn0967778	PolyHighResolution	1AL	46.787	0	2	0	0	0	0	2	0	2	0	0	2	0	0	0	0	0	2	0	0	2	0	0	0	0	0	0	0	0
AX-89640347	cfn0501287	PolyHighResolution	1AL	46.787	2	0	2	2	2	2	0	2	0	2	2	0	2	2	2	2	2	0	2	2	0	2	2	2	2	2	2	2	2
AX-89530447	cfn0511017	PolyHighResolution	1AL	46.787	0	0	2	2	2	0	2	2	0	2	0	0	0	2	2	0	2	0	2	2	0	0	0	0	2	2	2	2	2
AX-89365337	cfn0501586	PolyHighResolution	1AL	46.787	2	0	2	2	2	2	0	2	0	2	2	0	2	2	2	2	2	0	2	2	0	2	2	2	2	2	2	2	2
AX-89486599	cfn0501588	PolyHighResolution	1AL	46.787	0	2	0	0	0	0	2	0	2	0	0	0	0	0	0	0	0	2	0	0	2	0	0	0	0	0	0	0	0
AX-89679093	cfn1028602	PolyHighResolution	1AL	46.787	0	0	0	0	0	0	0	0	0	0	2	0	0	0	0	0	0	0	0	0	0	0	0	0	0	2	0	2	0
AX-89543905	cfn1048131	PolyHighResolution	1AL	46.787	0	0	0	0	0	2	0	0	0	0	0	0	0	0	0	0	0	0	2	0	2	2	2	0	0	2	0	2	0
AX-89443946	cfn0504448	PolyHighResolution	1AL	46.787	0	2	0	0	0	0	0	0	0	0	0	0	0	0	0	0	0	2	0	0	2	0	0	0	0	0	0	0	0
AX-89519343	cfn0511011	PolyHighResolution	1AL	46.787	2	2	2	2	2	2	2	2	0	2	2	2	0	2	2	0	2	2	2	2	0	0	0	0	2	2	2	2	2
AX-89749023	cfn0510863	PolyHighResolution	1AL	46.787	2	0	0	0	0	2	0	0	0	2	0	0	2	0	0	2	0	0	2	0	0	2	2	2	0	2	0	2	0
AX-89408163	cfn0510874	PolyHighResolution	1AL	46.787	0	2	2	2	2	0	2	2	2	0	2	2	0	2	2	0	2	2	0	2	2	0	0	0	2	0	2	0	2
AX-89313069	cfn1066561	PolyHighResolution	1AL	46.787	0	2	2	0	2	0	0	2	2	2	2	2	0	2	2	0	0	2	0	0	2	0	0	0	0	0	0	0	2
AX-89591327	cfn0501316	PolyHighResolution	1AL	46.787	2	0	0	2	0	2	2	0	2	0	2	0	2	0	0	0	2	0	0	2	0	0	0	2	2	2	2	2	2
AX-89726330	cfn1003091	PolyHighResolution	1AL	46.787	0	0	0	0	0	0	0	0	0	0	0	0	0	0	0	0	0	0	0	0	2	0	0	0	0	0	0	0	0
AX-89492504	cfn0510860	PolyHighResolution	1AL	46.787	1	0	0	0	0	2	0	0	0	-1	0	0	-1	0	0	2	0	0	1	0	0	-1	1	2	0	1	0	-1	0
AX-89765685	cfn1041910	PolyHighResolution	1AL	46.787	2	2	2	2	2	2	2	2	2	2	0	2	2	2	2	2	2	2	2	-1	0	2	2	2	2	0	2	0	2
AX-89572024	cfn0973937	PolyHighResolution	1AL	46.787	-1	1	0	0	0	0	0	0	0	0	0	0	0	0	0	0	0	2	0	0	-1	0	0	0	0	0	0	0	0
AX-89317282	cfn0973463	PolyHighResolution	1AL	47.924	0	0	0	0	0	0	0	0	2	0	0	0	2	0	0	2	0	0	0	0	2	2	2	2	0	0	0	0	0
AX-89358314	cfn1062752	PolyHighResolution	1AL	47.924	0	2	0	0	0	0	0	0	0	0	0	0	0	0	0	0	0	2	0	0	2	0	0	0	0	0	0	0	0
AX-89418781	cfn0509018	PolyHighResolution	1AL	47.924	0	2	0	0	0	0	2	0	2	0	0	0	0	0	0	0	0	2	0	0	2	0	0	0	0	0	0	0	0
AX-89422476	cfn0520867	PolyHighResolution	1AL	47.924	2	0	2	2	2	2	2	2	2	2	2	2	2	2	2	2	2	0	2	2	0	2	2	2	2	2	2	2	2
AX-89428788	cfn0512355	PolyHighResolution	1AL	47.924	0	0	2	0	2	0	2	2	0	2	2	0	0	2	2	0	0	0	0	0	0	0	0	0	0	2	0	2	0
AX-89429561	cfn0995196	PolyHighResolution	1AL	47.924	2	0	2	2	2	2	0	2	0	2	2	2	2	2	2	2	2	0	2	2	0	2	2	2	2	2	2	2	2
AX-89469216	cfn0520863	PolyHighResolution	1AL	47.924	0	2	0	0	0	0	0	0	0	0	0	0	0	0	0	0	0	2	0	0	2	0	0	0	0	0	0	0	0
AX-89470878	cfn0516875	PolyHighResolution	1AL	47.924	0	2	0	0	0	2	0	0	2	0	0	0	0	0	0	0	0	2	0	0	2	2	0	0	0	0	0	0	0
AX-89474574	cfn0962203	PolyHighResolution	1AL	47.924	2	0	2	2	2	2	2	2	2	2	2	2	2	2	2	2	2	0	2	2	0	2	2	2	2	2	2	2	2
AX-89507328	cfn1027698	PolyHighResolution	1AL	47.924	2	2	2	2	2	2	2	2	2	2	2	2	2	2	2	2	2	2	2	2	0	2	2	2	2	2	2	2	2
AX-89544490	cfn0507881	PolyHighResolution	1AL	47.924	2	2	2	2	2	2	2	2	2	2	2	2	2	2	2	2	2	2	2	2	0	2	2	2	2	2	2	2	2
AX-89568040	cfn0514810	PolyHighResolution	1AL	47.924	0	2	0	2	0	2	0	0	2	0	0	2	0	0	0	2	2	2	0	2	2	2	2	0	2	0	2	0	2
AX-89597370	cfn0977239	PolyHighResolution	1AL	47.924	0	0	0	0	0	0	0	0	0	0	0	0	0	0	0	0	0	0	0	0	2	0	0	0	0	0	0	0	0
AX-89612586	cfn1037726	PolyHighResolution	1AL	47.924	0	2	0	0	0	0	0	0	2	0	0	-1	0	0	0	0	0	2	0	0	2	0	0	0	0	0	0	0	0
AX-89666605	cfn0521389	PolyHighResolution	1AL	47.924	2	-1	2	2	2	2	0	2	0	2	2	2	2	2	2	2	2	0	2	2	0	2	2	2	2	2	2	2	2
AX-89679643	cfn0520875	PolyHighResolution	1AL	47.924	2	0	2	2	2	2	2	2	2	2	2	2	2	2	2	2	2	0	2	2	0	2	2	2	2	2	2	2	2
AX-89682811	cfn0506499	PolyHighResolution	1AL	47.924	0	0	2	0	2	0	2	2	0	0	2	0	0	2	2	0	2	2	0	0	0	0	0	0	0	0	0	0	0
AX-89685199	cfn0500582	PolyHighResolution	1AL	47.924	2	0	2	2	2	2	2	2	2	2	2	0	2	2	2	2	2	0	2	2	0	2	2	2	2	2	2	2	2
AX-89696672	cfn0520871	PolyHighResolution	1AL	47.924	2	0	0	2	0	2	0	0	2	0	0	2	2	0	0	2	2	0	0	2	0	2	2	2	2	0	2	0	2
AX-89703727	cfn0521377	PolyHighResolution	1AL	47.924	2	0	2	2	2	2	0	2	0	2	2	2	2	2	2	2	2	0	2	2	0	2	2	2	2	2	2	2	2
AX-89709205	cfn0500580	PolyHighResolution	1AL	47.924	0	2	0	0	0	0	0	0	0	0	0	2	0	0	0	0	0	2	0	0	2	0	0	0	0	0	0	0	0
AX-89723556	cfn0516085	PolyHighResolution	1AL	47.924	2	2	2	2	2	2	2	2	2	2	2	2	2	2	2	2	2	2	2	2	0	2	2	2	2	2	2	2	2
AX-89731709	cfn0521379	PolyHighResolution	1AL	47.924	0	2	0	0	0	0	2	0	2	0	0	0	0	0	0	0	0	2	0	0	2	0	0	0	0	0	0	0	0
AX-89768548	cfn0965898	PolyHighResolution	1AL	47.924	2	2	2	2	2	2	2	2	2	2	2	2	2	2	2	2	2	2	2	2	0	2	2	2	2	2	2	2	2
AX-89770978	cfn0516873	PolyHighResolution	1AL	47.924	2	0	2	2	2	2	2	2	0	2	2	2	2	2	2	2	2	0	2	2	0	2	2	2	2	2	2	2	2
AX-89772011	cfn0514802	PolyHighResolution	1AL	47.924	2	2	2	2	2	2	2	2	2	2	2	2	2	2	2	2	2	2	2	2	0	2	2	2	2	2	2	2	2
AX-89340559	cfn1067070	PolyHighResolution	1AL	47.924	0	2	0	0	0	0	2	0	2	0	0	0	0	0	0	0	0	2	0	0	2	0	0	0	0	0	0	0	0
AX-89673871	cfn0506498	PolyHighResolution	1AL	47.924	0	0	2	0	2	0	2	2	0	0	2	0	0	2	2	0	2	2	0	0	0	0	0	0	0	0	0	0	0
AX-89510490	cfn0500585	PolyHighResolution	1AL	47.924	2	0	2	2	2	2	2	2	2	2	2	0	2	2	2	2	2	0	2	2	0	2	2	2	2	2	2	2	2
AX-89317433	cfn0506502	PolyHighResolution	1AL	47.924	0	0	2	0	2	0	2	2	0	0	2	0	0	2	2	0	2	2	0	0	0	0	0	0	0	0	0	0	0
AX-89640330	cfn0506497	PolyHighResolution	1AL	47.924	2	2	0	2	0	2	0	0	2	2	0	2	2	0	0	2	0	0	2	2	2	2	2	2	2	2	2	2	2
AX-89490712	cfn1012176	PolyHighResolution	1AL	47.924	2	0	2	2	2	2	2	2	2	2	2	2	2	2	2	2	2	0	2	2	0	2	2	2	2	2	2	2	2
AX-89315257	cfn0501547	PolyHighResolution	1AL	49.061	0	0	2	0	0	0	0	0	2	0	0	0	2	0	0	0	0	0	0	0	2	2	2	2	0	0	0	0	0
AX-89332775	cfn1008630	PolyHighResolution	1AL	49.061	2	2	2	2	2	2	2	2	2	2	2	2	2	2	2	2	0	2	2	2	2	2	2	2	2	2	2	2	2
AX-89333510	cfn1043991	PolyHighResolution	1AL	49.061	2	2	2	0	0	2	2	0	2	0	0	2	2	0	0	2	0	0	0	0	2	2	2	2	0	0	0	0	0
AX-89395230	cfn0956444	PolyHighResolution	1AL	49.061	2	2	0	2	0	2	0	0	2	0	0	2	2	0	0	2	2	2	2	2	2	2	2	2	2	0	2	0	2
AX-89408317	cfn1056375	PolyHighResolution	1AL	49.061	0	0	2	2	2	0	2	2	0	2	2	0	0	2	2	0	2	2	2	2	0	0	0	0	2	2	2	2	2
AX-89408763	cfn1011700	PolyHighResolution	1AL	49.061	2	0	0	2	0	2	2	0	0	2	2	0	0	0	0	-1	2	0	2	0	0	0	0	0	0	0	0	0	0
AX-89423144	cfn1056373	PolyHighResolution	1AL	49.061	0	0	0	2	0	0	0	0	0	0	0	0	0	0	0	0	0	0	0	2	0	0	0	0	2	2	2	2	2
AX-89424324	cfn0515275	PolyHighResolution	1AL	49.061	2	2	2	0	2	2	0	2	2	2	2	2	2	2	2	2	0	2	0	0	0	0	0	2	0	0	0	0	2
AX-89451372	cfn1011737	PolyHighResolution	1AL	49.061	2	2	2	2	2	2	2	2	2	0	2	2	2	2	2	2	2	2	0	2	2	2	2	2	2	2	2	2	2
AX-89460198	cfn1022130	PolyHighResolution	1AL	49.061	-1	2	2	0	2	-1	0	2	2	0	-1	2	2	2	2	0	0	2	0	2	2	2	2	2	2	2	2	2	2
AX-89476538	cfn0500529	PolyHighResolution	1AL	49.061	2	2	2	2	2	2	2	2	2	2	2	2	2	2	2	2	2	2	2	2	0	2	2	2	2	2	2	2	2
AX-89476670	cfn0505203	PolyHighResolution	1AL	49.061	2	2	2	0	2	2	2	2	0	2	2	0	2	2	2	2	0	2	2	2	0	0	0	0	2	2	2	2	2
AX-89477321	cfn0985143	PolyHighResolution	1AL	49.061	2	2	2	0	0	2	2	0	2	0	0	2	2	0	0	2	0	0	0	0	2	2	2	2	0	0	0	0	0
AX-89491222	cfn0985258	PolyHighResolution	1AL	49.061	2	2	2	2	2	2	2	2	0	2	2	0	2	2	2	2	2	2	2	2	0	0	0	2	2	2	2	2	2
AX-89509310	cfn1036493	PolyHighResolution	1AL	49.061	0	0	0	2	0	0	0	0	2	0	0	2	0	0	0	0	2	0	0	0	2	2	2	2	0	0	0	0	0
AX-89561715	cfn1050469	PolyHighResolution	1AL	49.061	0	2	2	0	2	0	0	2	2	-1	0	2	2	2	2	0	0	2	-1	2	2	2	2	2	2	2	2	2	2
AX-89574958	cfn1011755	PolyHighResolution	1AL	49.061	2	0	0	2	0	2	2	0	0	2	2	0	0	0	0	2	2	0	2	0	0	0	0	0	0	0	0	0	0
AX-89593118	cfn1004323	PolyHighResolution	1AL	49.061	2	0	0	2	0	2	2	0	0	2	2	0	0	0	0	2	2	0	2	0	0	0	0	0	0	0	0	0	0
AX-89593253	cfn1056377	PolyHighResolution	1AL	49.061	2	2	2	0	2	2	2	2	2	2	2	2	2	2	2	2	2	2	2	0	2	2	2	2	0	0	0	0	0
AX-89605911	cfn1035487	PolyHighResolution	1AL	49.061	2	2	2	2	2	2	2	2	0	2	2	0	2	2	2	2	2	2	2	2	0	0	0	0	2	2	2	2	2
AX-89609879	cfn0501688	PolyHighResolution	1AL	49.061	2	2	2	2	2	2	2	2	0	2	2	0	2	2	2	2	2	2	2	2	0	0	0	2	2	2	2	2	2
AX-89610000	cfn1067852	PolyHighResolution	1AL	49.061	2	2	2	0	2	2	2	0	0	2	2	0	2	0	2	2	0	0	2	0	0	0	0	2	0	0	0	0	0
AX-89610764	cfn0985138	PolyHighResolution	1AL	49.061	2	2	2	2	2	2	2	2	0	2	2	0	2	2	2	2	2	2	2	2	0	0	0	0	2	2	2	2	2
AX-89627827	cfn1016901	PolyHighResolution	1AL	49.061	0	2	0	0	0	0	0	0	0	0	0	0	0	0	0	0	0	2	0	0	2	0	0	0	0	0	0	0	0
AX-89629221	cfn0505415	PolyHighResolution	1AL	49.061	0	2	2	0	0	0	0	0	2	0	0	2	2	0	0	0	0	0	0	0	2	2	2	2	0	0	0	0	-1
AX-89633000	cfn0510986	PolyHighResolution	1AL	49.061	2	0	0	0	2	2	0	2	0	2	0	0	0	2	2	2	0	2	2	2	0	0	0	0	2	2	2	2	2
AX-89638060	cfn0513033	PolyHighResolution	1AL	49.061	0	0	0	2	0	0	0	2	2	0	0	2	0	2	0	0	2	2	0	2	2	0	2	0	2	2	2	2	2
AX-89650393	cfn0977406	PolyHighResolution	1AL	49.061	2	2	2	2	2	2	2	2	2	2	2	2	2	2	2	2	2	2	2	2	0	2	2	2	2	2	2	2	2
AX-89652633	cfn0983397	PolyHighResolution	1AL	49.061	2	2	2	2	2	2	2	2	2	2	2	2	2	2	2	2	2	2	2	2	0	2	2	2	2	2	2	2	2
AX-89665204	cfn0510992	PolyHighResolution	1AL	49.061	2	0	0	0	2	2	0	2	0	2	0	0	0	2	2	2	0	2	2	2	0	0	0	0	2	2	2	2	2
AX-89674062	cfn0520744	PolyHighResolution	1AL	49.061	0	0	2	2	0	0	2	0	2	0	0	2	0	0	2	0	2	0	0	0	2	2	2	2	0	0	0	0	0
AX-89682036	cfn1056384	PolyHighResolution	1AL	49.061	2	2	2	0	2	2	2	2	2	2	2	2	2	2	2	2	2	2	2	0	2	2	2	2	0	0	0	0	0
AX-89696985	cfn1065897	PolyHighResolution	1AL	49.061	2	0	0	2	2	2	2	2	0	2	2	0	0	2	2	2	2	2	2	2	0	0	0	0	2	2	2	2	2
AX-89704062	cfn1035065	PolyHighResolution	1AL	49.061	2	2	2	2	2	2	2	2	2	2	2	2	2	2	2	2	2	2	2	2	0	2	2	2	2	2	2	2	2
AX-89716048	cfn0516063	PolyHighResolution	1AL	49.061	2	0	2	2	2	2	2	2	2	2	2	2	2	2	2	2	2	0	2	2	0	2	2	2	2	2	2	2	2
AX-89725394	cfn0516906	PolyHighResolution	1AL	49.061	2	2	1	0	2	2	2	0	0	2	1	0	2	0	2	2	0	0	2	0	0	0	0	2	0	0	0	0	0
AX-89733994	cfn1055584	PolyHighResolution	1AL	49.061	2	0	2	0	2	0	2	2	0	2	2	0	2	2	2	0	0	0	2	0	2	0	0	2	0	2	0	2	0
AX-89757813	cfn0972633	PolyHighResolution	1AL	49.061	0	0	0	2	0	0	-1	0	0	0	-1	0	0	0	0	0	-1	0	0	2	0	0	0	0	2	2	2	2	2
AX-89761324	cfn0515119	PolyHighResolution	1AL	49.061	2	2	2	0	2	2	2	2	0	2	2	0	2	2	2	2	0	2	2	2	0	0	0	0	2	2	2	2	2
AX-89763732	cfn1022053	PolyHighResolution	1AL	49.061	2	2	2	2	2	2	2	2	0	2	2	2	2	2	2	2	2	2	2	2	2	2	0	2	2	2	2	2	2
AX-89643967	cfn0517837	PolyHighResolution	1AL	49.061	2	0	2	2	2	2	2	2	2	2	2	0	2	2	2	2	2	2	2	2	0	2	2	2	2	2	2	2	2
AX-89688307	cfn0517831	PolyHighResolution	1AL	49.061	2	0	2	2	2	2	2	2	2	2	2	0	2	2	2	2	2	2	2	2	0	2	2	2	2	2	2	2	2
AX-89734885	cfn1014319	PolyHighResolution	1AL	49.061	0	0	0	0	2	0	0	2	2	0	0	2	0	2	2	0	0	2	0	2	2	2	2	0	2	2	2	2	2
AX-89438909	cfn0975771	PolyHighResolution	1AL	49.061	0	2	2	0	2	0	0	2	2	0	0	2	2	2	2	0	0	2	0	2	2	2	2	2	2	2	2	2	2
AX-89480187	cfn0501544	PolyHighResolution	1AL	49.061	2	1	2	0	0	2	2	0	2	0	2	0	2	0	0	2	-1	0	0	0	2	2	2	2	0	0	0	0	0
AX-89627442	cfn0999613	PolyHighResolution	1AL	49.061	2	0	0	0	0	2	0	2	0	2	2	0	2	2	0	2	0	2	2	2	0	0	0	0	2	2	2	2	-1
AX-89761921	cfn0510985	PolyHighResolution	1AL	49.061	0	2	2	0	0	0	0	0	2	0	0	2	2	0	0	0	0	0	0	0	2	2	2	2	0	0	0	0	0
AX-89770070	cfn0946835	PolyHighResolution	1AL	49.061	2	2	0	2	0	2	2	0	2	0	0	2	2	0	0	2	2	0	0	2	2	2	2	2	2	0	2	0	2
AX-89336998	cfn1048411	PolyHighResolution	1AL	49.061	2	2	2	0	0	2	2	0	0	2	2	2	2	0	0	2	2	0	2	0	2	2	0	2	0	0	0	0	0
AX-89625195	cfn0505411	PolyHighResolution	1AL	49.061	0	2	2	0	0	0	0	0	2	0	0	2	2	0	0	0	0	0	-1	0	2	2	2	2	0	0	0	0	0
AX-89354640	cfn0970279	PolyHighResolution	1AL	49.061	2	2	0	0	2	2	2	0	2	0	2	2	2	2	0	2	0	2	0	2	2	2	0	0	0	0	0	0	0
AX-89606525	cfn0516131	PolyHighResolution	1AL	49.061	2	0	0	2	0	2	2	0	0	2	2	0	0	0	0	2	2	0	2	0	0	0	0	0	0	0	0	0	0
AX-89325381	cfn0977138	PolyHighResolution	1AL	49.061	2	0	0	2	0	2	2	0	0	2	2	0	0	0	0	2	2	0	2	0	0	0	0	0	0	0	0	0	0
AX-89372379	cfn0516080	PolyHighResolution	1AL	49.061	0	0	0	0	0	0	0	0	0	2	0	0	0	0	0	0	0	0	2	0	0	0	0	0	0	0	0	0	0
AX-89437691	cfn0975770	PolyHighResolution	1AL	49.061	2	0	0	2	0	2	2	0	0	2	2	0	0	-1	-1	2	2	0	2	0	0	0	0	0	0	0	0	0	-1
AX-89646589	cfn0948518	PolyHighResolution	1AL	49.061	2	2	0	2	0	2	2	2	0	2	2	0	0	2	2	2	2	2	2	2	0	0	0	0	2	2	2	0	-1
AX-89309736	cfn0513193	PolyHighResolution	1AL	49.6295	0	0	2	0	2	0	2	2	0	2	2	0	0	2	2	0	0	0	2	0	2	0	0	0	0	2	0	2	0
AX-89318028	cfn0513230	PolyHighResolution	1AL	49.6295	0	0	2	0	2	0	0	2	0	2	2	0	0	2	2	0	0	0	2	0	0	0	0	0	0	2	0	2	0
AX-89323943	cfn0505711	PolyHighResolution	1AL	49.6295	0	2	0	0	0	0	0	0	0	0	0	0	0	0	0	0	0	2	0	0	2	0	0	0	0	0	0	0	0
AX-89337325	cfn1017715	PolyHighResolution	1AL	49.6295	2	2	2	2	2	2	2	2	2	2	2	2	2	2	2	2	2	2	2	2	0	2	2	2	2	2	2	2	2
AX-89355867	cfn0513215	PolyHighResolution	1AL	49.6295	2	2	2	2	2	2	2	2	2	2	2	2	2	2	2	2	2	2	2	2	0	2	2	2	2	2	2	2	2
AX-89358426	cfn0509346	PolyHighResolution	1AL	49.6295	2	0	0	0	0	2	0	0	2	0	0	2	2	0	0	2	0	0	0	0	2	2	2	2	0	0	0	0	0
AX-89368300	cfn1011948	PolyHighResolution	1AL	49.6295	0	0	2	0	0	0	2	0	0	0	0	0	0	0	2	0	0	0	0	0	0	0	0	0	0	0	0	0	0
AX-89368867	cfn0519663	PolyHighResolution	1AL	49.6295	0	0	2	0	2	0	2	2	0	2	2	0	0	2	2	0	0	0	0	0	0	0	0	0	0	2	0	2	0
AX-89374878	cfn0501540	PolyHighResolution	1AL	49.6295	0	0	0	0	0	0	0	0	0	0	0	0	0	0	0	0	2	0	0	0	0	0	0	0	0	0	0	0	0
AX-89410296	cfn1007752	PolyHighResolution	1AL	49.6295	0	0	2	0	2	0	2	2	0	0	2	0	0	2	2	0	2	2	0	0	0	0	0	0	0	0	0	0	0
AX-89413257	cfn0973393	PolyHighResolution	1AL	49.6295	2	2	2	0	2	2	2	2	2	0	2	2	2	2	2	2	2	2	0	0	2	2	2	2	0	0	0	0	0
AX-89416098	cfn0520384	PolyHighResolution	1AL	49.6295	2	0	2	2	2	2	2	2	2	2	2	0	2	2	2	2	2	0	2	2	0	2	2	2	2	2	2	2	2
AX-89419968	cfn0513189	PolyHighResolution	1AL	49.6295	2	2	0	2	0	2	0	0	2	0	0	2	2	0	0	2	2	2	0	2	2	2	2	2	2	0	2	0	2
AX-89438782	cfn0976490	PolyHighResolution	1AL	49.6295	2	0	2	2	2	2	2	2	2	2	2	2	2	2	2	2	2	0	2	2	0	2	2	2	2	2	2	2	2
AX-89452692	cfn0965703	PolyHighResolution	1AL	49.6295	0	2	0	2	0	2	0	0	2	0	0	2	0	0	0	2	2	2	0	2	2	2	2	0	2	0	2	0	2
AX-89457558	cfn0509344	PolyHighResolution	1AL	49.6295	2	0	0	0	0	2	0	-1	2	0	0	2	2	0	0	2	0	0	0	2	2	2	2	2	2	2	2	2	2
AX-89492508	cfn0509353	PolyHighResolution	1AL	49.6295	0	0	2	2	2	0	2	0	0	2	2	0	0	0	2	0	2	2	2	0	0	0	0	0	0	0	0	0	0
AX-89497308	cfn0509350	PolyHighResolution	1AL	49.6295	0	2	2	2	2	0	2	2	0	2	2	0	0	2	2	0	2	2	2	2	0	0	0	0	2	2	2	2	2
AX-89526819	cfn0504932	PolyHighResolution	1AL	49.6295	0	0	0	2	2	0	0	2	2	0	0	2	0	2	0	0	2	0	0	0	2	2	2	2	0	0	0	0	0
AX-89528071	cfn0509853	PolyHighResolution	1AL	49.6295	0	0	2	2	2	0	2	2	0	2	2	0	0	2	2	0	2	2	2	2	0	0	0	0	2	2	2	2	2
AX-89564807	cfn0513226	PolyHighResolution	1AL	49.6295	0	0	2	0	2	0	2	2	0	2	2	0	0	2	2	0	0	0	2	0	2	0	0	0	0	2	0	2	0
AX-89566255	cfn0509347	PolyHighResolution	1AL	49.6295	2	0	0	0	0	2	0	0	2	0	0	2	2	0	0	2	0	0	0	0	2	2	2	2	0	0	0	0	0
AX-89589548	cfn0513218	PolyHighResolution	1AL	49.6295	0	0	2	0	2	0	2	2	0	2	2	0	0	2	2	0	0	0	2	0	2	0	0	0	0	2	0	2	0
[truncated: 4,173 more rows]
