# Supplementary material for: The genetic architecture of genome‐wide recombination rate variation in allopolyploid wheat revealed by nested association mapping
Source: Plant J. 2018 Jul 19;95(6):1039–54. doi: 10.1111/tpj.14009 (PMC6174997; doi:10.1111/tpj.14009)
Supplement: Supplementary file 6 [file TPJ-95-1039-s006.xlsx]

## Sheet: Sheet1
Table S5. NAM population RIL IDs and GBS Read Counts
Individual RIL ID	Cross ID	Cross	NAM Population	GBS Read Counts
EA-1	DHARWAR-1	F7 Berkut x Dharwar Dry	NAM1	1553300
EA-2	DHARWAR-2	F7 Berkut x Dharwar Dry	NAM1	2127689
EA-3	DHARWAR-3	F7 Berkut x Dharwar Dry	NAM1	2089863
EA-4	DHARWAR-4	F7 Berkut x Dharwar Dry	NAM1	2776216
EA-5	DHARWAR-5	F7 Berkut x Dharwar Dry	NAM1	2110789
EA-6	DHARWAR-6	F7 Berkut x Dharwar Dry	NAM1	1564844
EA-7	DHARWAR-7	F7 Berkut x Dharwar Dry	NAM1	2334733
EA-8	DHARWAR-8	F7 Berkut x Dharwar Dry	NAM1	1698133
EA-9	DHARWAR-9	F7 Berkut x Dharwar Dry	NAM1	1892333
EA-10	DHARWAR-10	F7 Berkut x Dharwar Dry	NAM1	2783586
EA-11	DHARWAR-11	F7 Berkut x Dharwar Dry	NAM1	2440064
EA-12	DHARWAR-13	F7 Berkut x Dharwar Dry	NAM1	2255401
EA-13	DHARWAR-15	F7 Berkut x Dharwar Dry	NAM1	1622381
EA-14	DHARWAR-16	F7 Berkut x Dharwar Dry	NAM1	1375168
EA-15	DHARWAR-17	F7 Berkut x Dharwar Dry	NAM1	1715438
EA-16	DHARWAR-18	F7 Berkut x Dharwar Dry	NAM1	1641959
EA-17	DHARWAR-19	F7 Berkut x Dharwar Dry	NAM1	1871049
EA-18	DHARWAR-20	F7 Berkut x Dharwar Dry	NAM1	2253624
EA-19	DHARWAR-21	F7 Berkut x Dharwar Dry	NAM1	2015967
EA-20	DHARWAR-22	F7 Berkut x Dharwar Dry	NAM1	1951456
EA-21	DHARWAR-23	F7 Berkut x Dharwar Dry	NAM1	1960681
EA-22	DHARWAR-24	F7 Berkut x Dharwar Dry	NAM1	1994041
EA-23	DHARWAR-25	F7 Berkut x Dharwar Dry	NAM1	1590481
EA-24	DHARWAR-26	F7 Berkut x Dharwar Dry	NAM1	1574771
EA-25	DHARWAR-27	F7 Berkut x Dharwar Dry	NAM1	2506973
EA-26	DHARWAR-28	F7 Berkut x Dharwar Dry	NAM1	2433629
EA-27	DHARWAR-30	F7 Berkut x Dharwar Dry	NAM1	2092775
EA-28	DHARWAR-32	F7 Berkut x Dharwar Dry	NAM1	1921740
EA-29	DHARWAR-33	F7 Berkut x Dharwar Dry	NAM1	2495829
EA-30	DHARWAR-34	F7 Berkut x Dharwar Dry	NAM1	1821062
EA-31	DHARWAR-35	F7 Berkut x Dharwar Dry	NAM1	1588191
EA-32	DHARWAR-36	F7 Berkut x Dharwar Dry	NAM1	1288760
EA-33	DHARWAR-37	F7 Berkut x Dharwar Dry	NAM1	1422970
EA-34	DHARWAR-38	F7 Berkut x Dharwar Dry	NAM1	2047759
EA-35	DHARWAR-39	F7 Berkut x Dharwar Dry	NAM1	1750028
EA-36	DHARWAR-40	F7 Berkut x Dharwar Dry	NAM1	2103881
EA-37	DHARWAR-41	F7 Berkut x Dharwar Dry	NAM1	1855342
EA-38	DHARWAR-42	F7 Berkut x Dharwar Dry	NAM1	1797320
EA-39	DHARWAR-43	F7 Berkut x Dharwar Dry	NAM1	2041604
EA-40	DHARWAR-44	F7 Berkut x Dharwar Dry	NAM1	1480090
EA-41	DHARWAR-45	F7 Berkut x Dharwar Dry	NAM1	2566146
EA-42	DHARWAR-46	F7 Berkut x Dharwar Dry	NAM1	2713195
EA-43	DHARWAR-48	F7 Berkut x Dharwar Dry	NAM1	2384553
EA-44	DHARWAR-50	F7 Berkut x Dharwar Dry	NAM1	1948878
EA-45	DHARWAR-51	F7 Berkut x Dharwar Dry	NAM1	1836261
EA-46	DHARWAR-52	F7 Berkut x Dharwar Dry	NAM1	1373420
EA-47	DHARWAR-53	F7 Berkut x Dharwar Dry	NAM1	1672693
EA-48	DHARWAR-54	F7 Berkut x Dharwar Dry	NAM1	1159482
EA-49	DHARWAR-55	F7 Berkut x Dharwar Dry	NAM1	1216116
EA-50	DHARWAR-56	F7 Berkut x Dharwar Dry	NAM1	1279687
EA-51	DHARWAR-57	F7 Berkut x Dharwar Dry	NAM1	1359086
EA-52	DHARWAR-58	F7 Berkut x Dharwar Dry	NAM1	1482291
EA-53	DHARWAR-59	F7 Berkut x Dharwar Dry	NAM1	1935878
EA-54	DHARWAR-60	F7 Berkut x Dharwar Dry	NAM1	1356332
EA-55	DHARWAR-61	F7 Berkut x Dharwar Dry	NAM1	1678652
EA-56	DHARWAR-62	F7 Berkut x Dharwar Dry	NAM1	1465321
EA-57	DHARWAR-63	F7 Berkut x Dharwar Dry	NAM1	2219051
EA-58	DHARWAR-64	F7 Berkut x Dharwar Dry	NAM1	1307298
EA-59	DHARWAR-65	F7 Berkut x Dharwar Dry	NAM1	1856526
EA-60	DHARWAR-66	F7 Berkut x Dharwar Dry	NAM1	2155352
EA-61	DHARWAR-67	F7 Berkut x Dharwar Dry	NAM1	1785019
EA-62	DHARWAR-68	F7 Berkut x Dharwar Dry	NAM1	1444278
EA-63	DHARWAR-70	F7 Berkut x Dharwar Dry	NAM1	1868376
EA-64	DHARWAR-71	F7 Berkut x Dharwar Dry	NAM1	1325908
EA-65	DHARWAR-72	F7 Berkut x Dharwar Dry	NAM1	1133550
EA-66	DHARWAR-73	F7 Berkut x Dharwar Dry	NAM1	1777633
EA-67	DHARWAR-74	F7 Berkut x Dharwar Dry	NAM1	1899302
EA-68	DHARWAR-76	F7 Berkut x Dharwar Dry	NAM1	1855522
EA-69	DHARWAR-77	F7 Berkut x Dharwar Dry	NAM1	1608282
EA-70	DHARWAR-78	F7 Berkut x Dharwar Dry	NAM1	1815783
EA-71	DHARWAR-79	F7 Berkut x Dharwar Dry	NAM1	2003214
EA-72	DHARWAR-80	F7 Berkut x Dharwar Dry	NAM1	1630167
EA-73	DHARWAR-81	F7 Berkut x Dharwar Dry	NAM1	1943751
EA-74	DHARWAR-82	F7 Berkut x Dharwar Dry	NAM1	1906602
EA-75	DHARWAR-83	F7 Berkut x Dharwar Dry	NAM1	1837817
EA-76	LDRC103-1	F7 Berkut x LDRC 103	NAM2	1936984
EA-77	LDRC103-2	F7 Berkut x LDRC 103	NAM2	1805891
EA-78	LDRC103-4	F7 Berkut x LDRC 103	NAM2	1423070
EA-79	LDRC103-5	F7 Berkut x LDRC 103	NAM2	1591168
EA-80	LDRC103-6	F7 Berkut x LDRC 103	NAM2	1480082
EA-81	LDRC103-7	F7 Berkut x LDRC 103	NAM2	1744392
EA-82	LDRC103-8	F7 Berkut x LDRC 103	NAM2	1975551
EA-83	LDRC103-9	F7 Berkut x LDRC 103	NAM2	1725139
EA-84	LDRC103-10	F7 Berkut x LDRC 103	NAM2	2087149
EA-85	LDRC103-11	F7 Berkut x LDRC 103	NAM2	1975547
EA-86	LDRC103-13	F7 Berkut x LDRC 103	NAM2	1326610
EA-87	LDRC103-14	F7 Berkut x LDRC 103	NAM2	1664795
EA-88	LDRC103-19	F7 Berkut x LDRC 103	NAM2	1548028
EA-89	LDRC103-20	F7 Berkut x LDRC 103	NAM2	1650791
EA-90	LDRC103-22	F7 Berkut x LDRC 103	NAM2	1855843
EA-91	LDRC103-23	F7 Berkut x LDRC 103	NAM2	1948544
EA-92	LDRC103-24	F7 Berkut x LDRC 103	NAM2	1564396
EA-93	LDRC103-26	F7 Berkut x LDRC 103	NAM2	2157783
EA-94	LDRC103-30	F7 Berkut x LDRC 103	NAM2	1734785
EA-95	LDRC103-31	F7 Berkut x LDRC 103	NAM2	2185268
EA-96	LDRC103-32	F7 Berkut x LDRC 103	NAM2	1702401
EA-97	LDRC103-33	F7 Berkut x LDRC 103	NAM2	1476143
EA-98	LDRC103-37	F7 Berkut x LDRC 103	NAM2	1743125
EA-99	LDRC103-38	F7 Berkut x LDRC 103	NAM2	2032322
EA-100	LDRC103-39	F7 Berkut x LDRC 103	NAM2	2463121
EA-101	LDRC103-40	F7 Berkut x LDRC 103	NAM2	1578797
EA-102	LDRC103-41	F7 Berkut x LDRC 103	NAM2	1611022
EA-103	LDRC103-42	F7 Berkut x LDRC 103	NAM2	2010644
EA-104	LDRC103-43	F7 Berkut x LDRC 103	NAM2	2109551
EA-105	LDRC103-44	F7 Berkut x LDRC 103	NAM2	2080485
EA-106	LDRC103-45	F7 Berkut x LDRC 103	NAM2	2147862
EA-107	LDRC103-46	F7 Berkut x LDRC 103	NAM2	2054906
EA-108	LDRC103-47	F7 Berkut x LDRC 103	NAM2	1578670
EA-109	LDRC103-49	F7 Berkut x LDRC 103	NAM2	2052736
EA-110	LDRC103-50	F7 Berkut x LDRC 103	NAM2	1739234
EA-111	LDRC103-51	F7 Berkut x LDRC 103	NAM2	1733778
EA-112	LDRC103-52	F7 Berkut x LDRC 103	NAM2	1896251
EA-113	LDRC103-53	F7 Berkut x LDRC 103	NAM2	1681195
EA-114	LDRC103-55	F7 Berkut x LDRC 103	NAM2	1977191
EA-115	LDRC103-56	F7 Berkut x LDRC 103	NAM2	2374168
EA-116	LDRC103-57	F7 Berkut x LDRC 103	NAM2	2033981
EA-117	LDRC103-58	F7 Berkut x LDRC 103	NAM2	1856949
EA-118	LDRC103-59	F7 Berkut x LDRC 103	NAM2	1527158
EA-119	LDRC103-60	F7 Berkut x LDRC 103	NAM2	1728370
EA-120	LDRC103-61	F7 Berkut x LDRC 103	NAM2	1810664
EA-121	LDRC103-62	F7 Berkut x LDRC 103	NAM2	1977441
EA-122	LDRC103-63	F7 Berkut x LDRC 103	NAM2	2191962
EA-123	LDRC103-64	F7 Berkut x LDRC 103	NAM2	1925646
EA-124	LDRC103-65	F7 Berkut x LDRC 103	NAM2	1533822
EA-125	LDRC103-66	F7 Berkut x LDRC 103	NAM2	2020429
EA-126	LDRC103-67	F7 Berkut x LDRC 103	NAM2	1546060
EA-127	LDRC103-68	F7 Berkut x LDRC 103	NAM2	1801503
EA-128	LDRC103-70	F7 Berkut x LDRC 103	NAM2	1899525
EA-129	LDRC103-71	F7 Berkut x LDRC 103	NAM2	1717248
EA-130	LDRC103-73	F7 Berkut x LDRC 103	NAM2	1772486
EA-131	LDRC103-74	F7 Berkut x LDRC 103	NAM2	1615988
EA-132	LDRC103-78	F7 Berkut x LDRC 103	NAM2	2010884
EA-133	LDRC103-79	F7 Berkut x LDRC 103	NAM2	1695229
EA-134	LDRC103-80	F7 Berkut x LDRC 103	NAM2	2047813
EA-135	LDRC103-81	F7 Berkut x LDRC 103	NAM2	1766710
EA-136	LDRC103-82	F7 Berkut x LDRC 103	NAM2	2035818
EA-137	LDRC103-83	F7 Berkut x LDRC 103	NAM2	1964720
EA-138	LDRC103-84	F7 Berkut x LDRC 103	NAM2	2089907
EA-139	LDRC103-85	F7 Berkut x LDRC 103	NAM2	1873995
EA-140	LDRC103-87	F7 Berkut x LDRC 103	NAM2	2210337
EA-141	LDRC103-88	F7 Berkut x LDRC 103	NAM2	2187302
EA-142	LDRC103-90	F7 Berkut x LDRC 103	NAM2	1867718
EA-143	LDRC103-92	F7 Berkut x LDRC 103	NAM2	2278467
EA-144	LDRC103-93	F7 Berkut x LDRC 103	NAM2	1453819
EA-145	LDRC103-94	F7 Berkut x LDRC 103	NAM2	1863262
EA-146	LDRC103-95	F7 Berkut x LDRC 103	NAM2	1339598
EA-147	LDRC103-96	F7 Berkut x LDRC 103	NAM2	1838673
EA-148	LDRC103-97	F7 Berkut x LDRC 103	NAM2	2235440
EA-149	LDRC103-98	F7 Berkut x LDRC 103	NAM2	1673081
EA-150	LDRC103-102	F7 Berkut x LDRC 103	NAM2	2380463
EA-151	LDRC65-1	F7 Berkut x LDRC 65	NAM3	2139479
EA-152	LDRC65-2	F7 Berkut x LDRC 65	NAM3	2032920
EA-153	LDRC65-3	F7 Berkut x LDRC 65	NAM3	1949050
EA-154	LDRC65-6	F7 Berkut x LDRC 65	NAM3	2028004
EA-155	LDRC65-7	F7 Berkut x LDRC 65	NAM3	2025925
EA-156	LDRC65-8	F7 Berkut x LDRC 65	NAM3	1902687
EA-157	LDRC65-9	F7 Berkut x LDRC 65	NAM3	1397731
EA-158	LDRC65-10	F7 Berkut x LDRC 65	NAM3	2278717
EA-159	LDRC65-11	F7 Berkut x LDRC 65	NAM3	1348326
EA-160	LDRC65-12	F7 Berkut x LDRC 65	NAM3	1323020
EA-161	LDRC65-13	F7 Berkut x LDRC 65	NAM3	1713480
EA-162	LDRC65-16	F7 Berkut x LDRC 65	NAM3	2157459
EA-163	LDRC65-18	F7 Berkut x LDRC 65	NAM3	1569162
EA-164	LDRC65-19	F7 Berkut x LDRC 65	NAM3	1776959
EA-165	LDRC65-22	F7 Berkut x LDRC 65	NAM3	1553635
EA-166	LDRC65-23	F7 Berkut x LDRC 65	NAM3	1776464
EA-167	LDRC65-28	F7 Berkut x LDRC 65	NAM3	1744360
EA-168	LDRC65-29	F7 Berkut x LDRC 65	NAM3	1422440
EA-169	LDRC65-30	F7 Berkut x LDRC 65	NAM3	1946941
EA-170	LDRC65-31	F7 Berkut x LDRC 65	NAM3	2244184
EA-171	LDRC65-32	F7 Berkut x LDRC 65	NAM3	1831315
EA-172	LDRC65-33	F7 Berkut x LDRC 65	NAM3	1863764
EA-173	LDRC65-34	F7 Berkut x LDRC 65	NAM3	2049721
EA-174	LDRC65-36	F7 Berkut x LDRC 65	NAM3	1694389
EA-175	LDRC65-37	F7 Berkut x LDRC 65	NAM3	1593215
EA-176	LDRC65-38	F7 Berkut x LDRC 65	NAM3	108077
EA-177	LDRC65-39	F7 Berkut x LDRC 65	NAM3	1677023
EA-178	LDRC65-40	F7 Berkut x LDRC 65	NAM3	1867517
EA-179	LDRC65-47	F7 Berkut x LDRC 65	NAM3	1624825
EA-180	LDRC65-48	F7 Berkut x LDRC 65	NAM3	2026112
EA-181	LDRC65-49	F7 Berkut x LDRC 65	NAM3	1925524
EA-182	LDRC65-53	F7 Berkut x LDRC 65	NAM3	1895278
EA-183	LDRC65-60	F7 Berkut x LDRC 65	NAM3	1525903
EA-184	LDRC65-61	F7 Berkut x LDRC 65	NAM3	1737347
EA-185	LDRC65-62	F7 Berkut x LDRC 65	NAM3	1964339
EA-186	LDRC65-64	F7 Berkut x LDRC 65	NAM3	1568884
EA-187	LDRC65-65	F7 Berkut x LDRC 65	NAM3	1452414
EA-188	LDRC65-68	F7 Berkut x LDRC 65	NAM3	1953095
EA-189	LDRC65-69	F7 Berkut x LDRC 65	NAM3	2257266
EA-190	LDRC65-70	F7 Berkut x LDRC 65	NAM3	2140930
EA-191	LDRC65-71	F7 Berkut x LDRC 65	NAM3	2282360
EA-192	LDRC65-72	F7 Berkut x LDRC 65	NAM3	1752288
EA-193	LDRC65-73	F7 Berkut x LDRC 65	NAM3	1790335
EA-194	LDRC65-74	F7 Berkut x LDRC 65	NAM3	1523577
EA-195	LDRC65-75	F7 Berkut x LDRC 65	NAM3	1323584
EA-196	LDRC65-76	F7 Berkut x LDRC 65	NAM3	1966255
EA-197	LDRC65-81	F7 Berkut x LDRC 65	NAM3	1799417
EA-198	LDRC65-85	F7 Berkut x LDRC 65	NAM3	1792803
EA-199	LDRC65-86	F7 Berkut x LDRC 65	NAM3	2463810
EA-200	LDRC65-87	F7 Berkut x LDRC 65	NAM3	2120671
EA-201	LDRC65-94	F7 Berkut x LDRC 65	NAM3	1926704
EA-202	LDRC65-95	F7 Berkut x LDRC 65	NAM3	2525877
EA-203	LDRC65-96	F7 Berkut x LDRC 65	NAM3	2232196
EA-204	LDRC65-97	F7 Berkut x LDRC 65	NAM3	1934724
EA-205	LDRC65-98	F7 Berkut x LDRC 65	NAM3	2171175
EA-206	LDRC65-99	F7 Berkut x LDRC 65	NAM3	1712004
EA-207	LDRC65-100	F7 Berkut x LDRC 65	NAM3	2096378
EA-208	LDRC65-101	F7 Berkut x LDRC 65	NAM3	1333257
EA-209	LDRC65-103	F7 Berkut x LDRC 65	NAM3	1549113
EA-210	LDRC65-104	F7 Berkut x LDRC 65	NAM3	2406083
EA-211	LDRC65-105	F7 Berkut x LDRC 65	NAM3	3407881
EA-212	LDRC65-108	F7 Berkut x LDRC 65	NAM3	1794359
EA-213	LDRC65-109	F7 Berkut x LDRC 65	NAM3	1725498
EA-214	LDRC65-110	F7 Berkut x LDRC 65	NAM3	1498976
EA-215	LDRC65-111	F7 Berkut x LDRC 65	NAM3	1950244
EA-216	LDRC65-112	F7 Berkut x LDRC 65	NAM3	1967753
EA-217	LDRC65-113	F7 Berkut x LDRC 65	NAM3	1549096
EA-218	LDRC65-114	F7 Berkut x LDRC 65	NAM3	1729688
EA-219	LDRC65-116	F7 Berkut x LDRC 65	NAM3	2024910
EA-220	LDRC65-118	F7 Berkut x LDRC 65	NAM3	1655216
EA-221	LDRC65-119	F7 Berkut x LDRC 65	NAM3	2240521
EA-222	LDRC65-120	F7 Berkut x LDRC 65	NAM3	1671946
EA-223	LDRC65-122	F7 Berkut x LDRC 65	NAM3	1638320
EA-224	LDRC65-124	F7 Berkut x LDRC 65	NAM3	1614023
EA-225	LDRC65-125	F7 Berkut x LDRC 65	NAM3	1666033
EA-226	LDRC74-1	F7 Berkut x LDRC 74	NAM4	2045462
EA-227	LDRC74-2	F7 Berkut x LDRC 74	NAM4	2432585
EA-228	LDRC74-3	F7 Berkut x LDRC 74	NAM4	1638911
EA-229	LDRC74-4	F7 Berkut x LDRC 74	NAM4	1776393
EA-230	LDRC74-5	F7 Berkut x LDRC 74	NAM4	1876075
EA-231	LDRC74-6	F7 Berkut x LDRC 74	NAM4	1732429
EA-232	LDRC74-7	F7 Berkut x LDRC 74	NAM4	1305109
EA-233	LDRC74-8	F7 Berkut x LDRC 74	NAM4	2363665
EA-234	LDRC74-9	F7 Berkut x LDRC 74	NAM4	1764479
EA-235	LDRC74-10	F7 Berkut x LDRC 74	NAM4	2228230
EA-236	LDRC74-11	F7 Berkut x LDRC 74	NAM4	2091827
EA-237	LDRC74-12	F7 Berkut x LDRC 74	NAM4	1695097
EA-238	LDRC74-13	F7 Berkut x LDRC 74	NAM4	1346610
EA-239	LDRC74-14	F7 Berkut x LDRC 74	NAM4	1546328
EA-240	LDRC74-15	F7 Berkut x LDRC 74	NAM4	1538239
EA-241	LDRC74-17	F7 Berkut x LDRC 74	NAM4	2062784
EA-242	LDRC74-18	F7 Berkut x LDRC 74	NAM4	1756606
EA-243	LDRC74-19	F7 Berkut x LDRC 74	NAM4	1937725
EA-244	LDRC74-21	F7 Berkut x LDRC 74	NAM4	1635842
EA-245	LDRC74-23	F7 Berkut x LDRC 74	NAM4	1732871
EA-246	LDRC74-25	F7 Berkut x LDRC 74	NAM4	1047842
EA-247	LDRC74-26	F7 Berkut x LDRC 74	NAM4	1985191
EA-248	LDRC74-27	F7 Berkut x LDRC 74	NAM4	1989056
EA-249	LDRC74-28	F7 Berkut x LDRC 74	NAM4	1969454
EA-250	LDRC74-29	F7 Berkut x LDRC 74	NAM4	1560933
EA-251	LDRC74-30	F7 Berkut x LDRC 74	NAM4	2389282
EA-252	LDRC74-33	F7 Berkut x LDRC 74	NAM4	1651786
EA-253	LDRC74-34	F7 Berkut x LDRC 74	NAM4	2118558
EA-254	LDRC74-35	F7 Berkut x LDRC 74	NAM4	1753272
EA-255	LDRC74-36	F7 Berkut x LDRC 74	NAM4	1744753
EA-256	LDRC74-37	F7 Berkut x LDRC 74	NAM4	1919976
EA-257	LDRC74-38	F7 Berkut x LDRC 74	NAM4	2016579
EA-258	LDRC74-39	F7 Berkut x LDRC 74	NAM4	1438012
EA-259	LDRC74-40	F7 Berkut x LDRC 74	NAM4	1622802
EA-260	LDRC74-41	F7 Berkut x LDRC 74	NAM4	2015775
EA-261	LDRC74-42	F7 Berkut x LDRC 74	NAM4	1618154
EA-262	LDRC74-43	F7 Berkut x LDRC 74	NAM4	1798547
EA-263	LDRC74-45	F7 Berkut x LDRC 74	NAM4	1868198
EA-264	LDRC74-46	F7 Berkut x LDRC 74	NAM4	2162077
EA-265	LDRC74-47	F7 Berkut x LDRC 74	NAM4	1590415
EA-266	LDRC74-48	F7 Berkut x LDRC 74	NAM4	2053210
EA-267	LDRC74-50	F7 Berkut x LDRC 74	NAM4	1499113
EA-268	LDRC74-51	F7 Berkut x LDRC 74	NAM4	1607285
EA-269	LDRC74-52	F7 Berkut x LDRC 74	NAM4	2180365
EA-270	LDRC74-53	F7 Berkut x LDRC 74	NAM4	1604734
EA-271	LDRC74-54	F7 Berkut x LDRC 74	NAM4	1344851
EA-272	LDRC74-55	F7 Berkut x LDRC 74	NAM4	1389031
EA-273	LDRC74-56	F7 Berkut x LDRC 74	NAM4	1592736
EA-274	LDRC74-57	F7 Berkut x LDRC 74	NAM4	1962898
EA-275	LDRC74-58	F7 Berkut x LDRC 74	NAM4	1721140
EA-276	LDRC74-59	F7 Berkut x LDRC 74	NAM4	1576077
EA-277	LDRC74-63	F7 Berkut x LDRC 74	NAM4	1417587
EA-278	LDRC74-64	F7 Berkut x LDRC 74	NAM4	1731649
EA-279	LDRC74-65	F7 Berkut x LDRC 74	NAM4	1857452
EA-280	LDRC74-66	F7 Berkut x LDRC 74	NAM4	1985484
EA-281	LDRC74-67	F7 Berkut x LDRC 74	NAM4	2040200
EA-282	LDRC74-68	F7 Berkut x LDRC 74	NAM4	1527256
EA-283	LDRC74-69	F7 Berkut x LDRC 74	NAM4	1612216
EA-284	LDRC74-70	F7 Berkut x LDRC 74	NAM4	1984709
EA-285	LDRC74-71	F7 Berkut x LDRC 74	NAM4	1564449
EA-286	LDRC74-72	F7 Berkut x LDRC 74	NAM4	2509096
EA-287	LDRC74-73	F7 Berkut x LDRC 74	NAM4	1600429
EA-288	LDRC74-74	F7 Berkut x LDRC 74	NAM4	1704464
EA-289	LDRC74-75	F7 Berkut x LDRC 74	NAM4	1018905
EA-290	LDRC74-76	F7 Berkut x LDRC 74	NAM4	1434629
EA-291	LDRC74-77	F7 Berkut x LDRC 74	NAM4	2248347
EA-292	LDRC74-79	F7 Berkut x LDRC 74	NAM4	2786849
EA-293	LDRC74-80	F7 Berkut x LDRC 74	NAM4	1713510
EA-294	LDRC74-81	F7 Berkut x LDRC 74	NAM4	2242787
EA-295	LDRC74-82	F7 Berkut x LDRC 74	NAM4	2002729
EA-296	LDRC74-83	F7 Berkut x LDRC 74	NAM4	1754977
EA-297	LDRC74-84	F7 Berkut x LDRC 74	NAM4	1619344
EA-298	LDRC74-85	F7 Berkut x LDRC 74	NAM4	2425999
EA-299	LDRC74-86	F7 Berkut x LDRC 74	NAM4	2246888
EA-300	LDRC74-87	F7 Berkut x LDRC 74	NAM4	2382232
EA-301	LDRC81-2	F7 Berkut x LDRC 81	NAM5	2375496
EA-302	LDRC81-3	F7 Berkut x LDRC 81	NAM5	2188488
EA-303	LDRC81-4	F7 Berkut x LDRC 81	NAM5	2351770
EA-304	LDRC81-5	F7 Berkut x LDRC 81	NAM5	2356060
EA-305	LDRC81-7	F7 Berkut x LDRC 81	NAM5	1903989
EA-306	LDRC81-8	F7 Berkut x LDRC 81	NAM5	2083651
EA-307	LDRC81-9	F7 Berkut x LDRC 81	NAM5	2662811
EA-308	LDRC81-12	F7 Berkut x LDRC 81	NAM5	2268081
EA-309	LDRC81-13	F7 Berkut x LDRC 81	NAM5	1609146
EA-310	LDRC81-14	F7 Berkut x LDRC 81	NAM5	1861890
EA-311	LDRC81-15	F7 Berkut x LDRC 81	NAM5	1671244
EA-312	LDRC81-16	F7 Berkut x LDRC 81	NAM5	2237533
EA-313	LDRC81-19	F7 Berkut x LDRC 81	NAM5	2038356
EA-314	LDRC81-22	F7 Berkut x LDRC 81	NAM5	2036945
EA-315	LDRC81-23	F7 Berkut x LDRC 81	NAM5	2241159
EA-316	LDRC81-24	F7 Berkut x LDRC 81	NAM5	1754720
EA-317	LDRC81-27	F7 Berkut x LDRC 81	NAM5	2117433
EA-318	LDRC81-28	F7 Berkut x LDRC 81	NAM5	2160410
EA-319	LDRC81-29	F7 Berkut x LDRC 81	NAM5	2009471
EA-320	LDRC81-30	F7 Berkut x LDRC 81	NAM5	1962156
EA-321	LDRC81-31	F7 Berkut x LDRC 81	NAM5	2117089
EA-322	LDRC81-32	F7 Berkut x LDRC 81	NAM5	2287351
EA-323	LDRC81-33	F7 Berkut x LDRC 81	NAM5	2593077
EA-324	LDRC81-34	F7 Berkut x LDRC 81	NAM5	1926208
EA-325	LDRC81-35	F7 Berkut x LDRC 81	NAM5	1954129
EA-326	LDRC81-36	F7 Berkut x LDRC 81	NAM5	2148027
EA-327	LDRC81-37	F7 Berkut x LDRC 81	NAM5	2359612
EA-328	LDRC81-39	F7 Berkut x LDRC 81	NAM5	2484219
EA-329	LDRC81-40	F7 Berkut x LDRC 81	NAM5	2259804
EA-330	LDRC81-41	F7 Berkut x LDRC 81	NAM5	1066288
EA-331	LDRC81-42	F7 Berkut x LDRC 81	NAM5	2137330
EA-332	LDRC81-43	F7 Berkut x LDRC 81	NAM5	2415431
EA-333	LDRC81-45	F7 Berkut x LDRC 81	NAM5	2390567
EA-334	LDRC81-46	F7 Berkut x LDRC 81	NAM5	1825580
EA-335	LDRC81-47	F7 Berkut x LDRC 81	NAM5	1980669
EA-336	LDRC81-48	F7 Berkut x LDRC 81	NAM5	1902496
EA-337	LDRC81-49	F7 Berkut x LDRC 81	NAM5	1709811
EA-338	LDRC81-50	F7 Berkut x LDRC 81	NAM5	1627127
EA-339	LDRC81-52	F7 Berkut x LDRC 81	NAM5	2099858
EA-340	LDRC81-53	F7 Berkut x LDRC 81	NAM5	2134459
EA-341	LDRC81-54	F7 Berkut x LDRC 81	NAM5	1114451
EA-342	LDRC81-55	F7 Berkut x LDRC 81	NAM5	2006758
EA-343	LDRC81-58	F7 Berkut x LDRC 81	NAM5	2086873
EA-344	LDRC81-61	F7 Berkut x LDRC 81	NAM5	2559674
EA-345	LDRC81-62	F7 Berkut x LDRC 81	NAM5	2151203
EA-346	LDRC81-64	F7 Berkut x LDRC 81	NAM5	2065836
EA-347	LDRC81-65	F7 Berkut x LDRC 81	NAM5	2647893
EA-348	LDRC81-66	F7 Berkut x LDRC 81	NAM5	2044426
EA-349	LDRC81-68	F7 Berkut x LDRC 81	NAM5	2111792
EA-350	LDRC81-70	F7 Berkut x LDRC 81	NAM5	2106114
EA-351	LDRC81-71	F7 Berkut x LDRC 81	NAM5	2315148
EA-352	LDRC81-72	F7 Berkut x LDRC 81	NAM5	2181360
EA-353	LDRC81-76	F7 Berkut x LDRC 81	NAM5	2146286
EA-354	LDRC81-82	F7 Berkut x LDRC 81	NAM5	2391768
EA-355	LDRC81-84	F7 Berkut x LDRC 81	NAM5	181972
EA-356	LDRC81-87	F7 Berkut x LDRC 81	NAM5	2445568
EA-357	LDRC81-88	F7 Berkut x LDRC 81	NAM5	1071605
EA-358	LDRC81-89	F7 Berkut x LDRC 81	NAM5	1746850
EA-359	LDRC81-91	F7 Berkut x LDRC 81	NAM5	2069592
EA-360	LDRC81-93	F7 Berkut x LDRC 81	NAM5	2652619
EA-361	LDRC81-96	F7 Berkut x LDRC 81	NAM5	2640032
EA-362	LDRC81-97	F7 Berkut x LDRC 81	NAM5	2997612
EA-363	LDRC81-99	F7 Berkut x LDRC 81	NAM5	2396154
EA-364	LDRC81-100	F7 Berkut x LDRC 81	NAM5	2103926
EA-365	LDRC81-101	F7 Berkut x LDRC 81	NAM5	2301289
EA-366	LDRC81-103	F7 Berkut x LDRC 81	NAM5	1815954
EA-367	LDRC81-104	F7 Berkut x LDRC 81	NAM5	1992105
EA-368	LDRC81-108	F7 Berkut x LDRC 81	NAM5	1092088
EA-369	LDRC81-109	F7 Berkut x LDRC 81	NAM5	1963609
EA-370	LDRC81-110	F7 Berkut x LDRC 81	NAM5	2037118
EA-371	LDRC81-111	F7 Berkut x LDRC 81	NAM5	2626748
EA-372	LDRC81-112	F7 Berkut x LDRC 81	NAM5	2147670
EA-373	LDRC81-116	F7 Berkut x LDRC 81	NAM5	1843794
EA-374	LDRC81-117	F7 Berkut x LDRC 81	NAM5	1817972
EA-375	LDRC81-118	F7 Berkut x LDRC 81	NAM5	2573286
EA-376	LDRC89-1	F7 Berkut x LDRC 89	NAM6	2093654
EA-377	LDRC89-3	F7 Berkut x LDRC 89	NAM6	2071900
EA-378	LDRC89-4	F7 Berkut x LDRC 89	NAM6	1750608
EA-379	LDRC89-5	F7 Berkut x LDRC 89	NAM6	2100454
EA-380	LDRC89-6	F7 Berkut x LDRC 89	NAM6	1938845
EA-381	LDRC89-7	F7 Berkut x LDRC 89	NAM6	2376455
EA-382	LDRC89-8	F7 Berkut x LDRC 89	NAM6	2150881
EA-383	LDRC89-9	F7 Berkut x LDRC 89	NAM6	2333655
EA-384	LDRC89-10	F7 Berkut x LDRC 89	NAM6	1950968
EA-385	LDRC89-12	F7 Berkut x LDRC 89	NAM6	981914
EA-386	LDRC89-13	F7 Berkut x LDRC 89	NAM6	1220294
EA-387	LDRC89-14	F7 Berkut x LDRC 89	NAM6	1280432
EA-388	LDRC89-15	F7 Berkut x LDRC 89	NAM6	1904663
EA-389	LDRC89-16	F7 Berkut x LDRC 89	NAM6	1952887
EA-390	LDRC89-17	F7 Berkut x LDRC 89	NAM6	1599684
EA-391	LDRC89-18	F7 Berkut x LDRC 89	NAM6	2145686
EA-392	LDRC89-19	F7 Berkut x LDRC 89	NAM6	1656002
EA-393	LDRC89-20	F7 Berkut x LDRC 89	NAM6	2077763
EA-394	LDRC89-21	F7 Berkut x LDRC 89	NAM6	2174986
EA-395	LDRC89-22	F7 Berkut x LDRC 89	NAM6	2175341
EA-396	LDRC89-23	F7 Berkut x LDRC 89	NAM6	1069446
EA-397	LDRC89-24	F7 Berkut x LDRC 89	NAM6	1918682
EA-398	LDRC89-25	F7 Berkut x LDRC 89	NAM6	1532198
EA-399	LDRC89-26	F7 Berkut x LDRC 89	NAM6	1954005
EA-400	LDRC89-27	F7 Berkut x LDRC 89	NAM6	1311440
EA-401	LDRC89-30	F7 Berkut x LDRC 89	NAM6	1709097
EA-402	LDRC89-31	F7 Berkut x LDRC 89	NAM6	1717309
EA-403	LDRC89-32	F7 Berkut x LDRC 89	NAM6	2181847
EA-404	LDRC89-35	F7 Berkut x LDRC 89	NAM6	1409106
EA-405	LDRC89-36	F7 Berkut x LDRC 89	NAM6	1460123
EA-406	LDRC89-37	F7 Berkut x LDRC 89	NAM6	1497569
EA-407	LDRC89-38	F7 Berkut x LDRC 89	NAM6	1210865
EA-408	LDRC89-39	F7 Berkut x LDRC 89	NAM6	1637868
EA-409	LDRC89-41	F7 Berkut x LDRC 89	NAM6	1792752
EA-410	LDRC89-43	F7 Berkut x LDRC 89	NAM6	1690287
EA-411	LDRC89-44	F7 Berkut x LDRC 89	NAM6	2087439
EA-412	LDRC89-45	F7 Berkut x LDRC 89	NAM6	1358243
EA-413	LDRC89-48	F7 Berkut x LDRC 89	NAM6	1897257
EA-414	LDRC89-49	F7 Berkut x LDRC 89	NAM6	2034569
EA-415	LDRC89-51	F7 Berkut x LDRC 89	NAM6	1301158
EA-416	LDRC89-52	F7 Berkut x LDRC 89	NAM6	1841786
EA-417	LDRC89-53	F7 Berkut x LDRC 89	NAM6	1909192
EA-418	LDRC89-54	F7 Berkut x LDRC 89	NAM6	1786089
EA-419	LDRC89-55	F7 Berkut x LDRC 89	NAM6	2295660
EA-420	LDRC89-56	F7 Berkut x LDRC 89	NAM6	1839455
EA-421	LDRC89-57	F7 Berkut x LDRC 89	NAM6	1414986
EA-422	LDRC89-59	F7 Berkut x LDRC 89	NAM6	1886235
EA-423	LDRC89-60	F7 Berkut x LDRC 89	NAM6	2101503
EA-424	LDRC89-61	F7 Berkut x LDRC 89	NAM6	1319744
EA-425	LDRC89-62	F7 Berkut x LDRC 89	NAM6	1578923
EA-426	LDRC89-63	F7 Berkut x LDRC 89	NAM6	1897725
EA-427	LDRC89-64	F7 Berkut x LDRC 89	NAM6	2069505
EA-428	LDRC89-65	F7 Berkut x LDRC 89	NAM6	1357677
EA-429	LDRC89-66	F7 Berkut x LDRC 89	NAM6	2196590
EA-430	LDRC89-67	F7 Berkut x LDRC 89	NAM6	1285430
EA-431	LDRC89-68	F7 Berkut x LDRC 89	NAM6	1939607
EA-432	LDRC89-70	F7 Berkut x LDRC 89	NAM6	1787642
EA-433	LDRC89-71	F7 Berkut x LDRC 89	NAM6	1946704
EA-434	LDRC89-72	F7 Berkut x LDRC 89	NAM6	1694096
EA-435	LDRC89-73	F7 Berkut x LDRC 89	NAM6	2409488
EA-436	LDRC89-74	F7 Berkut x LDRC 89	NAM6	2182014
EA-437	LDRC89-76	F7 Berkut x LDRC 89	NAM6	1574103
EA-438	LDRC89-77	F7 Berkut x LDRC 89	NAM6	1713079
EA-439	LDRC89-78	F7 Berkut x LDRC 89	NAM6	1488140
EA-440	LDRC89-79	F7 Berkut x LDRC 89	NAM6	2051717
EA-441	LDRC89-80	F7 Berkut x LDRC 89	NAM6	1600916
EA-442	LDRC89-81	F7 Berkut x LDRC 89	NAM6	1357520
EA-443	LDRC89-82	F7 Berkut x LDRC 89	NAM6	1964318
EA-444	LDRC89-83	F7 Berkut x LDRC 89	NAM6	1932961
EA-445	LDRC89-84	F7 Berkut x LDRC 89	NAM6	1701850
EA-446	LDRC89-86	F7 Berkut x LDRC 89	NAM6	1922551
EA-447	LDRC89-87	F7 Berkut x LDRC 89	NAM6	1494752
EA-448	LDRC89-88	F7 Berkut x LDRC 89	NAM6	1491759
EA-449	LDRC89-89	F7 Berkut x LDRC 89	NAM6	1432237
EA-450	LDRC89-91	F7 Berkut x LDRC 89	NAM6	1901701
EA-451	LDRC99-5	F7 Berkut x LDRC 99	NAM7	1428010
EA-452	LDRC99-6	F7 Berkut x LDRC 99	NAM7	1703790
EA-453	LDRC99-11	F7 Berkut x LDRC 99	NAM7	1680304
EA-454	LDRC99-12	F7 Berkut x LDRC 99	NAM7	2211386
EA-455	LDRC99-13	F7 Berkut x LDRC 99	NAM7	1477046
EA-456	LDRC99-14	F7 Berkut x LDRC 99	NAM7	1932902
EA-457	LDRC99-15	F7 Berkut x LDRC 99	NAM7	1708656
EA-458	LDRC99-16	F7 Berkut x LDRC 99	NAM7	2166271
EA-459	LDRC99-17	F7 Berkut x LDRC 99	NAM7	2050918
EA-460	LDRC99-19	F7 Berkut x LDRC 99	NAM7	1529229
EA-461	LDRC99-20	F7 Berkut x LDRC 99	NAM7	2551840
EA-462	LDRC99-22	F7 Berkut x LDRC 99	NAM7	1727142
EA-463	LDRC99-25	F7 Berkut x LDRC 99	NAM7	1470592
EA-464	LDRC99-27	F7 Berkut x LDRC 99	NAM7	1535356
EA-465	LDRC99-28	F7 Berkut x LDRC 99	NAM7	1787595
EA-466	LDRC99-29	F7 Berkut x LDRC 99	NAM7	1388546
EA-467	LDRC99-30	F7 Berkut x LDRC 99	NAM7	1421483
EA-468	LDRC99-31	F7 Berkut x LDRC 99	NAM7	1783461
EA-469	LDRC99-34	F7 Berkut x LDRC 99	NAM7	1973649
EA-470	LDRC99-35	F7 Berkut x LDRC 99	NAM7	2182126
EA-471	LDRC99-39	F7 Berkut x LDRC 99	NAM7	1818865
EA-472	LDRC99-40	F7 Berkut x LDRC 99	NAM7	2098924
EA-473	LDRC99-43	F7 Berkut x LDRC 99	NAM7	3098721
EA-474	LDRC99-44	F7 Berkut x LDRC 99	NAM7	1649468
EA-475	LDRC99-45	F7 Berkut x LDRC 99	NAM7	1996743
EA-476	LDRC99-46	F7 Berkut x LDRC 99	NAM7	1882620
EA-477	LDRC99-47	F7 Berkut x LDRC 99	NAM7	1808853
EA-478	LDRC99-48	F7 Berkut x LDRC 99	NAM7	1877718
EA-479	LDRC99-49	F7 Berkut x LDRC 99	NAM7	2485828
EA-480	LDRC99-50	F7 Berkut x LDRC 99	NAM7	2005361
EA-481	LDRC99-52	F7 Berkut x LDRC 99	NAM7	1875692
EA-482	LDRC99-53	F7 Berkut x LDRC 99	NAM7	1843943
EA-483	LDRC99-54	F7 Berkut x LDRC 99	NAM7	1972722
EA-484	LDRC99-56	F7 Berkut x LDRC 99	NAM7	1635483
EA-485	LDRC99-57	F7 Berkut x LDRC 99	NAM7	1890350
EA-486	LDRC99-60	F7 Berkut x LDRC 99	NAM7	1622672
EA-487	LDRC99-61	F7 Berkut x LDRC 99	NAM7	2978679
EA-488	LDRC99-62	F7 Berkut x LDRC 99	NAM7	2025412
EA-489	LDRC99-65	F7 Berkut x LDRC 99	NAM7	1893146
EA-490	LDRC99-66	F7 Berkut x LDRC 99	NAM7	2203104
EA-491	LDRC99-68	F7 Berkut x LDRC 99	NAM7	2220344
EA-492	LDRC99-69	F7 Berkut x LDRC 99	NAM7	1265121
EA-493	LDRC99-70	F7 Berkut x LDRC 99	NAM7	1856647
EA-494	LDRC99-71	F7 Berkut x LDRC 99	NAM7	2510134
EA-495	LDRC99-73	F7 Berkut x LDRC 99	NAM7	2113158
EA-496	LDRC99-74	F7 Berkut x LDRC 99	NAM7	1676665
EA-497	LDRC99-75	F7 Berkut x LDRC 99	NAM7	1733748
EA-498	LDRC99-77	F7 Berkut x LDRC 99	NAM7	2033500
EA-499	LDRC99-78	F7 Berkut x LDRC 99	NAM7	2203486
EA-500	LDRC99-79	F7 Berkut x LDRC 99	NAM7	1609289
EA-501	LDRC99-80	F7 Berkut x LDRC 99	NAM7	1566336
EA-502	LDRC99-81	F7 Berkut x LDRC 99	NAM7	1333504
EA-503	LDRC99-82	F7 Berkut x LDRC 99	NAM7	1769775
EA-504	LDRC99-83	F7 Berkut x LDRC 99	NAM7	1854005
EA-505	LDRC99-84	F7 Berkut x LDRC 99	NAM7	1581601
EA-506	LDRC99-85	F7 Berkut x LDRC 99	NAM7	2189406
EA-507	LDRC99-87	F7 Berkut x LDRC 99	NAM7	2211280
EA-508	LDRC99-88	F7 Berkut x LDRC 99	NAM7	1334190
EA-509	LDRC99-89	F7 Berkut x LDRC 99	NAM7	2582540
EA-510	LDRC99-90	F7 Berkut x LDRC 99	NAM7	1907947
EA-511	LDRC99-91	F7 Berkut x LDRC 99	NAM7	1488796
EA-512	LDRC99-92	F7 Berkut x LDRC 99	NAM7	2179630
EA-513	LDRC99-94	F7 Berkut x LDRC 99	NAM7	1979581
EA-514	LDRC99-95	F7 Berkut x LDRC 99	NAM7	2593515
EA-515	LDRC99-98	F7 Berkut x LDRC 99	NAM7	1689797
EA-516	LDRC99-99	F7 Berkut x LDRC 99	NAM7	1808119
EA-517	LDRC99-100	F7 Berkut x LDRC 99	NAM7	1667022
EA-518	LDRC99-101	F7 Berkut x LDRC 99	NAM7	1925880
EA-519	LDRC99-102	F7 Berkut x LDRC 99	NAM7	1495406
EA-520	LDRC99-105	F7 Berkut x LDRC 99	NAM7	1666078
EA-521	LDRC99-106	F7 Berkut x LDRC 99	NAM7	2147143
EA-522	LDRC99-107	F7 Berkut x LDRC 99	NAM7	1732184
EA-523	LDRC99-108	F7 Berkut x LDRC 99	NAM7	1796369
EA-524	LDRC99-109	F7 Berkut x LDRC 99	NAM7	1553239
EA-525	LDRC99-110	F7 Berkut x LDRC 99	NAM7	1958717
EA-526	PBW-2	F7 Berkut x PBW343	NAM8	1569121
EA-527	PBW-3	F7 Berkut x PBW343	NAM8	2073694
EA-528	PBW-4	F7 Berkut x PBW343	NAM8	1246969
EA-529	PBW-5	F7 Berkut x PBW343	NAM8	1118687
EA-530	PBW-6	F7 Berkut x PBW343	NAM8	1349181
EA-531	PBW-7	F7 Berkut x PBW343	NAM8	2274451
EA-532	PBW-8	F7 Berkut x PBW343	NAM8	1966136
EA-533	PBW-10	F7 Berkut x PBW343	NAM8	1347844
EA-534	PBW-11	F7 Berkut x PBW343	NAM8	1519120
EA-535	PBW-15	F7 Berkut x PBW343	NAM8	1423701
EA-536	PBW-16	F7 Berkut x PBW343	NAM8	1752065
EA-537	PBW-18	F7 Berkut x PBW343	NAM8	1333425
EA-538	PBW-28	F7 Berkut x PBW343	NAM8	1545599
EA-539	PBW-29	F7 Berkut x PBW343	NAM8	1871073
EA-540	PBW-30	F7 Berkut x PBW343	NAM8	1907491
EA-541	PBW-32	F7 Berkut x PBW343	NAM8	1949357
EA-542	PBW-33	F7 Berkut x PBW343	NAM8	1546803
EA-543	PBW-35	F7 Berkut x PBW343	NAM8	1440217
EA-544	PBW-36	F7 Berkut x PBW343	NAM8	1358168
EA-545	PBW-38	F7 Berkut x PBW343	NAM8	1591854
EA-546	PBW-39	F7 Berkut x PBW343	NAM8	1714141
EA-547	PBW-40	F7 Berkut x PBW343	NAM8	1412240
EA-548	PBW-41	F7 Berkut x PBW343	NAM8	1621765
EA-549	PBW-43	F7 Berkut x PBW343	NAM8	1334439
EA-550	PBW-44	F7 Berkut x PBW343	NAM8	1820949
EA-551	PBW-45	F7 Berkut x PBW343	NAM8	1331286
EA-552	PBW-46	F7 Berkut x PBW343	NAM8	2126614
EA-553	PBW-47	F7 Berkut x PBW343	NAM8	1620494
EA-554	PBW-48	F7 Berkut x PBW343	NAM8	2022603
EA-555	PBW-49	F7 Berkut x PBW343	NAM8	1602817
EA-556	PBW-50	F7 Berkut x PBW343	NAM8	1612012
EA-557	PBW-51	F7 Berkut x PBW343	NAM8	1780652
EA-558	PBW-52	F7 Berkut x PBW343	NAM8	2074081
EA-559	PBW-53	F7 Berkut x PBW343	NAM8	1390961
EA-560	PBW-54	F7 Berkut x PBW343	NAM8	771476
EA-561	PBW-55	F7 Berkut x PBW343	NAM8	1063304
EA-562	PBW-56	F7 Berkut x PBW343	NAM8	1641007
EA-563	PBW-57	F7 Berkut x PBW343	NAM8	1697388
EA-564	PBW-58	F7 Berkut x PBW343	NAM8	1608541
EA-565	PBW-59	F7 Berkut x PBW343	NAM8	1805802
EA-566	PBW-61	F7 Berkut x PBW343	NAM8	1923043
EA-567	PBW-63	F7 Berkut x PBW343	NAM8	1668223
EA-568	PBW-64	F7 Berkut x PBW343	NAM8	1785131
EA-569	PBW-65	F7 Berkut x PBW343	NAM8	2224133
EA-570	PBW-66	F7 Berkut x PBW343	NAM8	1596774
EA-571	PBW-67	F7 Berkut x PBW343	NAM8	1522656
EA-572	PBW-68	F7 Berkut x PBW343	NAM8	1705942
EA-573	PBW-69	F7 Berkut x PBW343	NAM8	1953407
EA-574	PBW-70	F7 Berkut x PBW343	NAM8	1872059
EA-575	PBW-71	F7 Berkut x PBW343	NAM8	2226467
EA-576	PBW-72	F7 Berkut x PBW343	NAM8	1980642
EA-577	PBW-73	F7 Berkut x PBW343	NAM8	1329085
EA-578	PBW-74	F7 Berkut x PBW343	NAM8	1818019
EA-579	PBW-75	F7 Berkut x PBW343	NAM8	1028820
EA-580	PBW-76	F7 Berkut x PBW343	NAM8	1998019
EA-581	PBW-77	F7 Berkut x PBW343	NAM8	1746333
EA-582	PBW-78	F7 Berkut x PBW343	NAM8	1519917
EA-583	PBW-79	F7 Berkut x PBW343	NAM8	1673385
EA-584	PBW-80	F7 Berkut x PBW343	NAM8	1797768
EA-585	PBW-81	F7 Berkut x PBW343	NAM8	2330752
EA-586	PBW-82	F7 Berkut x PBW343	NAM8	2182965
EA-587	PBW-83	F7 Berkut x PBW343	NAM8	2123610
EA-588	PBW-84	F7 Berkut x PBW343	NAM8	1325656
EA-589	PBW-85	F7 Berkut x PBW343	NAM8	1785424
EA-590	PBW-86	F7 Berkut x PBW343	NAM8	1560846
EA-591	PBW-87	F7 Berkut x PBW343	NAM8	1441436
EA-592	PBW-88	F7 Berkut x PBW343	NAM8	1522138
EA-593	PBW-89	F7 Berkut x PBW343	NAM8	1587497
EA-594	PBW-90	F7 Berkut x PBW343	NAM8	2174087
EA-595	PBW-91	F7 Berkut x PBW343	NAM8	1664088
EA-596	PBW-92	F7 Berkut x PBW343	NAM8	1535032
EA-597	PBW-93	F7 Berkut x PBW343	NAM8	1716883
EA-598	PBW-94	F7 Berkut x PBW343	NAM8	1787249
EA-599	PBW-95	F7 Berkut x PBW343	NAM8	1646437
EA-600	PBW-96	F7 Berkut x PBW343	NAM8	1766658
EA-601	VIDA-1	F7 Berkut x Vida	NAM9	1378582
EA-602	VIDA-4	F7 Berkut x Vida	NAM9	1826002
EA-603	VIDA-5	F7 Berkut x Vida	NAM9	2193909
EA-604	VIDA-8	F7 Berkut x Vida	NAM9	1152247
EA-605	VIDA-10	F7 Berkut x Vida	NAM9	1781093
EA-606	VIDA-11	F7 Berkut x Vida	NAM9	1326367
EA-607	VIDA-12	F7 Berkut x Vida	NAM9	1332088
EA-608	VIDA-15	F7 Berkut x Vida	NAM9	1516228
EA-609	VIDA-16	F7 Berkut x Vida	NAM9	1843536
EA-610	VIDA-17	F7 Berkut x Vida	NAM9	1832262
EA-611	VIDA-18	F7 Berkut x Vida	NAM9	1763238
EA-612	VIDA-19	F7 Berkut x Vida	NAM9	2098774
EA-613	VIDA-21	F7 Berkut x Vida	NAM9	1335381
EA-614	VIDA-22	F7 Berkut x Vida	NAM9	1698809
EA-615	VIDA-23	F7 Berkut x Vida	NAM9	1259054
EA-616	VIDA-24	F7 Berkut x Vida	NAM9	1726592
EA-617	VIDA-25	F7 Berkut x Vida	NAM9	2292872
EA-618	VIDA-26	F7 Berkut x Vida	NAM9	1967496
EA-619	VIDA-27	F7 Berkut x Vida	NAM9	2024944
EA-620	VIDA-28	F7 Berkut x Vida	NAM9	1821261
EA-621	VIDA-29	F7 Berkut x Vida	NAM9	1551519
EA-622	VIDA-30	F7 Berkut x Vida	NAM9	1432936
EA-623	VIDA-31	F7 Berkut x Vida	NAM9	2003771
EA-624	VIDA-32	F7 Berkut x Vida	NAM9	1165129
EA-625	VIDA-33	F7 Berkut x Vida	NAM9	1806605
EA-626	VIDA-34	F7 Berkut x Vida	NAM9	1829846
EA-627	VIDA-35	F7 Berkut x Vida	NAM9	2703319
EA-628	VIDA-37	F7 Berkut x Vida	NAM9	2181058
EA-629	VIDA-38	F7 Berkut x Vida	NAM9	1622943
EA-630	VIDA-39	F7 Berkut x Vida	NAM9	2176945
EA-631	VIDA-40	F7 Berkut x Vida	NAM9	1911272
EA-632	VIDA-41	F7 Berkut x Vida	NAM9	1992511
EA-633	VIDA-42	F7 Berkut x Vida	NAM9	1709352
EA-634	VIDA-43	F7 Berkut x Vida	NAM9	1691772
EA-635	VIDA-44	F7 Berkut x Vida	NAM9	2076691
EA-636	VIDA-46	F7 Berkut x Vida	NAM9	1914009
EA-637	VIDA-47	F7 Berkut x Vida	NAM9	2333333
EA-638	VIDA-48	F7 Berkut x Vida	NAM9	1891365
EA-639	VIDA-49	F7 Berkut x Vida	NAM9	1262393
EA-640	VIDA-50	F7 Berkut x Vida	NAM9	1516336
EA-641	VIDA-51	F7 Berkut x Vida	NAM9	1570480
EA-642	VIDA-52	F7 Berkut x Vida	NAM9	2103525
EA-643	VIDA-54	F7 Berkut x Vida	NAM9	1685492
EA-644	VIDA-55	F7 Berkut x Vida	NAM9	1805571
EA-645	VIDA-56	F7 Berkut x Vida	NAM9	1846191
EA-646	VIDA-57	F7 Berkut x Vida	NAM9	2299796
EA-647	VIDA-61	F7 Berkut x Vida	NAM9	1430570
EA-648	VIDA-63	F7 Berkut x Vida	NAM9	2288759
EA-649	VIDA-64	F7 Berkut x Vida	NAM9	1486346
EA-650	VIDA-65	F7 Berkut x Vida	NAM9	1917660
EA-651	VIDA-45	F7 Berkut x Vida	NAM9	1950029
EA-652	VIDA-67	F7 Berkut x Vida	NAM9	1418115
EA-653	VIDA-68	F7 Berkut x Vida	NAM9	2198709
EA-654	VIDA-71	F7 Berkut x Vida	NAM9	2048396
EA-655	VIDA-72	F7 Berkut x Vida	NAM9	2064624
EA-656	VIDA-74	F7 Berkut x Vida	NAM9	1416682
EA-657	VIDA-75	F7 Berkut x Vida	NAM9	1575460
EA-658	VIDA-76	F7 Berkut x Vida	NAM9	1671497
EA-659	VIDA-77	F7 Berkut x Vida	NAM9	1695222
EA-660	VIDA-78	F7 Berkut x Vida	NAM9	1763140
EA-661	VIDA-79	F7 Berkut x Vida	NAM9	2163423
EA-662	VIDA-81	F7 Berkut x Vida	NAM9	1470798
EA-663	VIDA-83	F7 Berkut x Vida	NAM9	1765165
EA-664	VIDA-86	F7 Berkut x Vida	NAM9	1527688
EA-665	VIDA-87	F7 Berkut x Vida	NAM9	2178627
EA-666	VIDA-88	F7 Berkut x Vida	NAM9	1993797
EA-667	VIDA-89	F7 Berkut x Vida	NAM9	1749432
EA-668	VIDA-91	F7 Berkut x Vida	NAM9	700389
EA-669	VIDA-92	F7 Berkut x Vida	NAM9	2347757
EA-670	VIDA-93	F7 Berkut x Vida	NAM9	1048701
EA-671	VIDA-95	F7 Berkut x Vida	NAM9	2285313
EA-672	VIDA-96	F7 Berkut x Vida	NAM9	2241217
EA-673	VIDA-97	F7 Berkut x Vida	NAM9	2189604
EA-674	VIDA-99	F7 Berkut x Vida	NAM9	1780414
EA-675	VIDA-101	F7 Berkut x Vida	NAM9	1415812
EA-676	LDRC16-1	F7 Berkut x LR16	NAM10	1851324
EA-677	LDRC16-6	F7 Berkut x LR16	NAM10	1459200
EA-678	LDRC16-7	F7 Berkut x LR16	NAM10	1413007
EA-679	LDRC16-8	F7 Berkut x LR16	NAM10	2068422
EA-680	LDRC16-9	F7 Berkut x LR16	NAM10	2000878
EA-681	LDRC16-14	F7 Berkut x LR16	NAM10	1759985
EA-682	LDRC16-16	F7 Berkut x LR16	NAM10	1838740
EA-683	LDRC16-17	F7 Berkut x LR16	NAM10	2255856
EA-684	LDRC16-18	F7 Berkut x LR16	NAM10	1547090
EA-685	LDRC16-19	F7 Berkut x LR16	NAM10	2037335
EA-686	LDRC16-20	F7 Berkut x LR16	NAM10	1420323
EA-687	LDRC16-21	F7 Berkut x LR16	NAM10	1671278
EA-688	LDRC16-22	F7 Berkut x LR16	NAM10	1138315
EA-689	LDRC16-23	F7 Berkut x LR16	NAM10	1622806
EA-690	LDRC16-24	F7 Berkut x LR16	NAM10	1708698
EA-691	LDRC16-25	F7 Berkut x LR16	NAM10	2055487
EA-692	LDRC16-26	F7 Berkut x LR16	NAM10	1681294
EA-693	LDRC16-27	F7 Berkut x LR16	NAM10	1728867
EA-694	LDRC16-28	F7 Berkut x LR16	NAM10	1737182
EA-695	LDRC16-29	F7 Berkut x LR16	NAM10	1581649
EA-696	LDRC16-30	F7 Berkut x LR16	NAM10	1670476
EA-697	LDRC16-31	F7 Berkut x LR16	NAM10	1704384
EA-698	LDRC16-32	F7 Berkut x LR16	NAM10	2025489
EA-699	LDRC16-33	F7 Berkut x LR16	NAM10	2079953
EA-700	LDRC16-34	F7 Berkut x LR16	NAM10	1465229
EA-701	LDRC16-35	F7 Berkut x LR16	NAM10	600985
EA-702	LDRC16-36	F7 Berkut x LR16	NAM10	1520282
EA-703	LDRC16-37	F7 Berkut x LR16	NAM10	1649936
EA-704	LDRC16-42	F7 Berkut x LR16	NAM10	1481613
EA-705	LDRC16-44	F7 Berkut x LR16	NAM10	1881788
EA-706	LDRC16-45	F7 Berkut x LR16	NAM10	2199376
EA-707	LDRC16-46	F7 Berkut x LR16	NAM10	2209553
EA-708	LDRC16-47	F7 Berkut x LR16	NAM10	1775367
EA-709	LDRC16-49	F7 Berkut x LR16	NAM10	1544166
EA-710	LDRC16-51	F7 Berkut x LR16	NAM10	1997616
EA-711	LDRC16-54	F7 Berkut x LR16	NAM10	1934291
EA-712	LDRC16-55	F7 Berkut x LR16	NAM10	1615490
EA-713	LDRC16-56	F7 Berkut x LR16	NAM10	1529164
EA-714	LDRC16-58	F7 Berkut x LR16	NAM10	1775134
EA-715	LDRC16-61	F7 Berkut x LR16	NAM10	1614723
EA-716	LDRC16-63	F7 Berkut x LR16	NAM10	1928167
EA-717	LDRC16-64	F7 Berkut x LR16	NAM10	1930889
EA-718	LDRC16-65	F7 Berkut x LR16	NAM10	1118081
EA-719	LDRC16-66	F7 Berkut x LR16	NAM10	1980268
EA-720	LDRC16-67	F7 Berkut x LR16	NAM10	1020423
EA-721	LDRC16-68	F7 Berkut x LR16	NAM10	1891260
EA-722	LDRC16-69	F7 Berkut x LR16	NAM10	1101185
EA-723	LDRC16-70	F7 Berkut x LR16	NAM10	1984136
EA-724	LDRC16-71	F7 Berkut x LR16	NAM10	2261482
EA-725	LDRC16-73	F7 Berkut x LR16	NAM10	1222001
EA-726	LDRC16-74	F7 Berkut x LR16	NAM10	1625610
EA-727	LDRC16-76	F7 Berkut x LR16	NAM10	1536899
EA-728	LDRC16-77	F7 Berkut x LR16	NAM10	1931359
EA-729	LDRC16-78	F7 Berkut x LR16	NAM10	1993966
EA-730	LDRC16-79	F7 Berkut x LR16	NAM10	1650593
EA-731	LDRC16-81	F7 Berkut x LR16	NAM10	1780348
EA-732	LDRC16-82	F7 Berkut x LR16	NAM10	1581260
EA-733	LDRC16-83	F7 Berkut x LR16	NAM10	2051835
EA-734	LDRC16-86	F7 Berkut x LR16	NAM10	1508850
EA-735	LDRC16-87	F7 Berkut x LR16	NAM10	1653569
EA-736	LDRC16-88	F7 Berkut x LR16	NAM10	1461605
EA-737	LDRC16-90	F7 Berkut x LR16	NAM10	1471299
EA-738	LDRC16-91	F7 Berkut x LR16	NAM10	1518781
EA-739	LDRC16-93	F7 Berkut x LR16	NAM10	1325726
EA-740	LDRC16-94	F7 Berkut x LR16	NAM10	1697680
EA-741	LDRC16-95	F7 Berkut x LR16	NAM10	1397187
EA-742	LDRC16-96	F7 Berkut x LR16	NAM10	1757990
EA-743	LDRC16-97	F7 Berkut x LR16	NAM10	1534289
EA-744	LDRC16-98	F7 Berkut x LR16	NAM10	1995612
EA-745	LDRC16-99	F7 Berkut x LR16	NAM10	1601415
EA-746	LDRC16-101	F7 Berkut x LR16	NAM10	1896788
EA-747	LDRC16-104	F7 Berkut x LR16	NAM10	1597730
EA-748	LDRC16-105	F7 Berkut x LR16	NAM10	1740900
EA-749	LDRC16-106	F7 Berkut x LR16	NAM10	2018471
EA-750	LDRC16-43	F7 Berkut x LR16	NAM10	1359653
EA-751	LDRC2-11	F7 Berkut x LR2	NAM11	1626121
EA-752	LDRC2-12	F7 Berkut x LR2	NAM11	1208885
EA-753	LDRC2-13	F7 Berkut x LR2	NAM11	1498336
EA-754	LDRC2-14	F7 Berkut x LR2	NAM11	1995898
EA-755	LDRC2-15	F7 Berkut x LR2	NAM11	1508718
EA-756	LDRC2-17	F7 Berkut x LR2	NAM11	1722682
EA-757	LDRC2-19	F7 Berkut x LR2	NAM11	1768818
EA-758	LDRC2-21	F7 Berkut x LR2	NAM11	1775767
EA-759	LDRC2-22	F7 Berkut x LR2	NAM11	1448794
EA-760	LDRC2-23	F7 Berkut x LR2	NAM11	1457597
EA-761	LDRC2-26	F7 Berkut x LR2	NAM11	1914601
EA-762	LDRC2-28	F7 Berkut x LR2	NAM11	1673704
EA-763	LDRC2-29	F7 Berkut x LR2	NAM11	1634273
EA-764	LDRC2-30	F7 Berkut x LR2	NAM11	1709478
EA-765	LDRC2-32	F7 Berkut x LR2	NAM11	1957517
EA-766	LDRC2-33	F7 Berkut x LR2	NAM11	1753098
EA-767	LDRC2-34	F7 Berkut x LR2	NAM11	1974036
EA-768	LDRC2-35	F7 Berkut x LR2	NAM11	2128437
EA-769	LDRC2-36	F7 Berkut x LR2	NAM11	989136
EA-770	LDRC2-37	F7 Berkut x LR2	NAM11	1997209
EA-771	LDRC2-38	F7 Berkut x LR2	NAM11	2167511
EA-772	LDRC2-39	F7 Berkut x LR2	NAM11	1910867
EA-773	LDRC2-40	F7 Berkut x LR2	NAM11	2360718
EA-774	LDRC2-41	F7 Berkut x LR2	NAM11	1866981
EA-775	LDRC2-42	F7 Berkut x LR2	NAM11	1808602
EA-776	LDRC2-43	F7 Berkut x LR2	NAM11	1827182
EA-777	LDRC2-44	F7 Berkut x LR2	NAM11	1955360
EA-778	LDRC2-45	F7 Berkut x LR2	NAM11	1714397
EA-779	LDRC2-47	F7 Berkut x LR2	NAM11	2160687
EA-780	LDRC2-48	F7 Berkut x LR2	NAM11	1853767
EA-781	LDRC2-49	F7 Berkut x LR2	NAM11	1999349
EA-782	LDRC2-50	F7 Berkut x LR2	NAM11	1853134
EA-783	LDRC2-52	F7 Berkut x LR2	NAM11	2117413
EA-784	LDRC2-53	F7 Berkut x LR2	NAM11	1761078
EA-785	LDRC2-54	F7 Berkut x LR2	NAM11	1869524
EA-786	LDRC2-55	F7 Berkut x LR2	NAM11	2524224
EA-787	LDRC2-56	F7 Berkut x LR2	NAM11	1503201
EA-788	LDRC2-57	F7 Berkut x LR2	NAM11	1876573
EA-789	LDRC2-60	F7 Berkut x LR2	NAM11	1613434
EA-790	LDRC2-62	F7 Berkut x LR2	NAM11	1795270
EA-791	LDRC2-63	F7 Berkut x LR2	NAM11	1718958
EA-792	LDRC2-64	F7 Berkut x LR2	NAM11	1787288
EA-793	LDRC2-66	F7 Berkut x LR2	NAM11	1712975
EA-794	LDRC2-67	F7 Berkut x LR2	NAM11	1923524
EA-795	LDRC2-68	F7 Berkut x LR2	NAM11	2216087
EA-796	LDRC2-72	F7 Berkut x LR2	NAM11	1784348
EA-797	LDRC2-73	F7 Berkut x LR2	NAM11	2063100
EA-798	LDRC2-74	F7 Berkut x LR2	NAM11	1897200
EA-799	LDRC2-75	F7 Berkut x LR2	NAM11	1801045
EA-800	LDRC2-77	F7 Berkut x LR2	NAM11	1796477
EA-801	LDRC2-79	F7 Berkut x LR2	NAM11	1861594
EA-802	LDRC2-80	F7 Berkut x LR2	NAM11	2130816
EA-803	LDRC2-81	F7 Berkut x LR2	NAM11	2041159
EA-804	LDRC2-82	F7 Berkut x LR2	NAM11	2275525
EA-805	LDRC2-83	F7 Berkut x LR2	NAM11	1798302
EA-806	LDRC2-84	F7 Berkut x LR2	NAM11	2102886
EA-807	LDRC2-85	F7 Berkut x LR2	NAM11	1914446
EA-808	LDRC2-86	F7 Berkut x LR2	NAM11	1833577
EA-809	LDRC2-87	F7 Berkut x LR2	NAM11	1532833
EA-810	LDRC2-88	F7 Berkut x LR2	NAM11	1891339
EA-811	LDRC2-89	F7 Berkut x LR2	NAM11	2440073
EA-812	LDRC2-91	F7 Berkut x LR2	NAM11	2721088
EA-813	LDRC2-93	F7 Berkut x LR2	NAM11	1937310
EA-814	LDRC2-94	F7 Berkut x LR2	NAM11	1938456
EA-815	LDRC2-95	F7 Berkut x LR2	NAM11	2089220
EA-816	LDRC2-96	F7 Berkut x LR2	NAM11	1672347
EA-817	LDRC2-100	F7 Berkut x LR2	NAM11	2528723
EA-818	LDRC2-104	F7 Berkut x LR2	NAM11	1398004
EA-819	LDRC2-105	F7 Berkut x LR2	NAM11	2949172
EA-820	LDRC2-107	F7 Berkut x LR2	NAM11	1902015
EA-821	LDRC2-108	F7 Berkut x LR2	NAM11	1806181
EA-822	LDRC2-111	F7 Berkut x LR2	NAM11	2210935
EA-823	LDRC2-112	F7 Berkut x LR2	NAM11	2112897
EA-824	LDRC2-114	F7 Berkut x LR2	NAM11	1403104
EA-825	LDRC2-116	F7 Berkut x LR2	NAM11	1629372
EA-826	LDRC5-2	F7 Berkut x LR5	NAM12	2158906
EA-827	LDRC5-3	F7 Berkut x LR5	NAM12	2020726
EA-828	LDRC5-5	F7 Berkut x LR5	NAM12	2223114
EA-829	LDRC5-6	F7 Berkut x LR5	NAM12	1874802
EA-830	LDRC5-8	F7 Berkut x LR5	NAM12	1684967
EA-831	LDRC5-9	F7 Berkut x LR5	NAM12	1354052
EA-832	LDRC5-10	F7 Berkut x LR5	NAM12	1513401
EA-833	LDRC5-12	F7 Berkut x LR5	NAM12	1915730
EA-834	LDRC5-13	F7 Berkut x LR5	NAM12	2049125
EA-835	LDRC5-14	F7 Berkut x LR5	NAM12	2175929
EA-836	LDRC5-15	F7 Berkut x LR5	NAM12	2164875
EA-837	LDRC5-16	F7 Berkut x LR5	NAM12	1795955
EA-838	LDRC5-18	F7 Berkut x LR5	NAM12	2109804
EA-839	LDRC5-19	F7 Berkut x LR5	NAM12	876248
EA-840	LDRC5-20	F7 Berkut x LR5	NAM12	1584147
EA-841	LDRC5-22	F7 Berkut x LR5	NAM12	1844994
EA-842	LDRC5-23	F7 Berkut x LR5	NAM12	2098041
EA-843	LDRC5-25	F7 Berkut x LR5	NAM12	2248998
EA-844	LDRC5-26	F7 Berkut x LR5	NAM12	2016519
EA-845	LDRC5-27	F7 Berkut x LR5	NAM12	1919708
EA-846	LDRC5-28	F7 Berkut x LR5	NAM12	1983513
EA-847	LDRC5-29	F7 Berkut x LR5	NAM12	1624984
EA-848	LDRC5-31	F7 Berkut x LR5	NAM12	881882
EA-849	LDRC5-33	F7 Berkut x LR5	NAM12	1893664
EA-850	LDRC5-34	F7 Berkut x LR5	NAM12	2074023
EA-851	LDRC5-35	F7 Berkut x LR5	NAM12	2066731
EA-852	LDRC5-37	F7 Berkut x LR5	NAM12	1664065
EA-853	LDRC5-38	F7 Berkut x LR5	NAM12	1766467
EA-854	LDRC5-41	F7 Berkut x LR5	NAM12	2067600
EA-855	LDRC5-43	F7 Berkut x LR5	NAM12	2199131
EA-856	LDRC5-44	F7 Berkut x LR5	NAM12	1707637
EA-857	LDRC5-45	F7 Berkut x LR5	NAM12	2050106
EA-858	LDRC5-46	F7 Berkut x LR5	NAM12	2075019
EA-859	LDRC5-47	F7 Berkut x LR5	NAM12	2083699
EA-860	LDRC5-48	F7 Berkut x LR5	NAM12	2343387
EA-861	LDRC5-50	F7 Berkut x LR5	NAM12	1975985
EA-862	LDRC5-52	F7 Berkut x LR5	NAM12	2027748
EA-863	LDRC5-53	F7 Berkut x LR5	NAM12	2521360
EA-864	LDRC5-54	F7 Berkut x LR5	NAM12	1951214
EA-865	LDRC5-55	F7 Berkut x LR5	NAM12	1389281
EA-866	LDRC5-56	F7 Berkut x LR5	NAM12	1736216
EA-867	LDRC5-59	F7 Berkut x LR5	NAM12	1706349
EA-868	LDRC5-60	F7 Berkut x LR5	NAM12	2170718
EA-869	LDRC5-62	F7 Berkut x LR5	NAM12	2026760
EA-870	LDRC5-63	F7 Berkut x LR5	NAM12	2137920
EA-871	LDRC5-64	F7 Berkut x LR5	NAM12	590189
EA-872	LDRC5-65	F7 Berkut x LR5	NAM12	2029245
EA-873	LDRC5-66	F7 Berkut x LR5	NAM12	1593450
EA-874	LDRC5-67	F7 Berkut x LR5	NAM12	1989361
EA-875	LDRC5-68	F7 Berkut x LR5	NAM12	2473313
EA-876	LDRC5-70	F7 Berkut x LR5	NAM12	2039105
EA-877	LDRC5-71	F7 Berkut x LR5	NAM12	1995418
EA-878	LDRC5-72	F7 Berkut x LR5	NAM12	1999894
EA-879	LDRC5-73	F7 Berkut x LR5	NAM12	964038
EA-880	LDRC5-74	F7 Berkut x LR5	NAM12	1111159
EA-881	LDRC5-75	F7 Berkut x LR5	NAM12	1609567
EA-882	LDRC5-76	F7 Berkut x LR5	NAM12	1563560
EA-883	LDRC5-77	F7 Berkut x LR5	NAM12	2044582
EA-884	LDRC5-79	F7 Berkut x LR5	NAM12	1675256
EA-885	LDRC5-80	F7 Berkut x LR5	NAM12	1847997
EA-886	LDRC5-82	F7 Berkut x LR5	NAM12	2566237
EA-887	LDRC5-83	F7 Berkut x LR5	NAM12	1837275
EA-888	LDRC5-85	F7 Berkut x LR5	NAM12	1841766
EA-889	LDRC5-86	F7 Berkut x LR5	NAM12	2045055
EA-890	LDRC5-87	F7 Berkut x LR5	NAM12	1865103
EA-891	LDRC5-88	F7 Berkut x LR5	NAM12	2453363
EA-892	LDRC5-89	F7 Berkut x LR5	NAM12	1910391
EA-893	LDRC5-90	F7 Berkut x LR5	NAM12	2017935
EA-894	LDRC5-92	F7 Berkut x LR5	NAM12	1953876
EA-895	LDRC5-93	F7 Berkut x LR5	NAM12	1813692
EA-896	LDRC5-94	F7 Berkut x LR5	NAM12	1945334
EA-897	LDRC5-69	F7 Berkut x LR5	NAM12	1697602
EA-898	LDRC5-99	F7 Berkut x LR5	NAM12	2083015
EA-899	LDRC5-102	F7 Berkut x LR5	NAM12	2481394
EA-900	LDRC5-103	F7 Berkut x LR5	NAM12	1982341
EA-901	LDRC53-3	F7 Berkut x LR53	NAM13	1781067
EA-902	LDRC53-5	F7 Berkut x LR53	NAM13	2474254
EA-903	LDRC53-6	F7 Berkut x LR53	NAM13	2304631
EA-904	LDRC53-7	F7 Berkut x LR53	NAM13	2486759
EA-905	LDRC53-9	F7 Berkut x LR53	NAM13	2086665
EA-906	LDRC53-10	F7 Berkut x LR53	NAM13	2111370
EA-907	LDRC53-14	F7 Berkut x LR53	NAM13	1866013
EA-908	LDRC53-16	F7 Berkut x LR53	NAM13	1848444
EA-909	LDRC53-17	F7 Berkut x LR53	NAM13	1744690
EA-910	LDRC53-18	F7 Berkut x LR53	NAM13	1579828
EA-911	LDRC53-19	F7 Berkut x LR53	NAM13	2133962
EA-912	LDRC53-20	F7 Berkut x LR53	NAM13	1526698
EA-913	LDRC53-22	F7 Berkut x LR53	NAM13	1887337
EA-914	LDRC53-23	F7 Berkut x LR53	NAM13	2126910
EA-915	LDRC53-25	F7 Berkut x LR53	NAM13	2058677
EA-916	LDRC53-28	F7 Berkut x LR53	NAM13	2144999
EA-917	LDRC53-29	F7 Berkut x LR53	NAM13	1909407
EA-918	LDRC53-30	F7 Berkut x LR53	NAM13	1711457
EA-919	LDRC53-32	F7 Berkut x LR53	NAM13	1983627
EA-920	LDRC53-33	F7 Berkut x LR53	NAM13	1336679
EA-921	LDRC53-34	F7 Berkut x LR53	NAM13	2074915
EA-922	LDRC53-35	F7 Berkut x LR53	NAM13	1861831
EA-923	LDRC53-37	F7 Berkut x LR53	NAM13	1685242
EA-924	LDRC53-39	F7 Berkut x LR53	NAM13	1301086
EA-925	LDRC53-40	F7 Berkut x LR53	NAM13	1863381
EA-926	LDRC53-41	F7 Berkut x LR53	NAM13	1289777
EA-927	LDRC53-43	F7 Berkut x LR53	NAM13	2594392
EA-928	LDRC53-45	F7 Berkut x LR53	NAM13	1554558
EA-929	LDRC53-46	F7 Berkut x LR53	NAM13	1441271
EA-930	LDRC53-48	F7 Berkut x LR53	NAM13	1862697
EA-931	LDRC53-49	F7 Berkut x LR53	NAM13	1923954
EA-932	LDRC53-51	F7 Berkut x LR53	NAM13	1891282
EA-933	LDRC53-53	F7 Berkut x LR53	NAM13	1543268
EA-934	LDRC53-54	F7 Berkut x LR53	NAM13	2146742
EA-935	LDRC53-55	F7 Berkut x LR53	NAM13	1723305
EA-936	LDRC53-57	F7 Berkut x LR53	NAM13	2672253
EA-937	LDRC53-58	F7 Berkut x LR53	NAM13	2078228
EA-938	LDRC53-60	F7 Berkut x LR53	NAM13	2478809
EA-939	LDRC53-64	F7 Berkut x LR53	NAM13	2616847
EA-940	LDRC53-65	F7 Berkut x LR53	NAM13	2121472
EA-941	LDRC53-69	F7 Berkut x LR53	NAM13	2290481
EA-942	LDRC53-70	F7 Berkut x LR53	NAM13	1734793
EA-943	LDRC53-71	F7 Berkut x LR53	NAM13	2388726
EA-944	LDRC53-74	F7 Berkut x LR53	NAM13	809881
EA-945	LDRC53-75	F7 Berkut x LR53	NAM13	2104054
EA-946	LDRC53-76	F7 Berkut x LR53	NAM13	1871255
EA-947	LDRC53-78	F7 Berkut x LR53	NAM13	2301727
EA-948	LDRC53-79	F7 Berkut x LR53	NAM13	2250922
EA-949	LDRC53-80	F7 Berkut x LR53	NAM13	2127748
EA-950	LDRC53-81	F7 Berkut x LR53	NAM13	2175805
EA-951	LDRC53-84	F7 Berkut x LR53	NAM13	2057491
EA-952	LDRC53-85	F7 Berkut x LR53	NAM13	2378487
EA-953	LDRC53-87	F7 Berkut x LR53	NAM13	2355025
EA-954	LDRC53-88	F7 Berkut x LR53	NAM13	1779181
EA-955	LDRC53-89	F7 Berkut x LR53	NAM13	2109704
EA-956	LDRC53-90	F7 Berkut x LR53	NAM13	2087598
EA-957	LDRC53-91	F7 Berkut x LR53	NAM13	2082151
EA-958	LDRC53-92	F7 Berkut x LR53	NAM13	2284094
EA-959	LDRC53-93	F7 Berkut x LR53	NAM13	2356790
EA-960	LDRC53-96	F7 Berkut x LR53	NAM13	2130358
EA-961	LDRC53-99	F7 Berkut x LR53	NAM13	1378267
EA-962	LDRC53-100	F7 Berkut x LR53	NAM13	1797039
EA-963	LDRC53-102	F7 Berkut x LR53	NAM13	963021
EA-964	LDRC53-103	F7 Berkut x LR53	NAM13	1928342
EA-965	LDRC53-104	F7 Berkut x LR53	NAM13	1840521
EA-966	LDRC53-107	F7 Berkut x LR53	NAM13	1809080
EA-967	LDRC53-108	F7 Berkut x LR53	NAM13	1965465
EA-968	LDRC53-109	F7 Berkut x LR53	NAM13	2409562
EA-969	LDRC53-110	F7 Berkut x LR53	NAM13	2061432
EA-970	LDRC53-111	F7 Berkut x LR53	NAM13	2198129
EA-971	LDRC53-113	F7 Berkut x LR53	NAM13	2791421
EA-972	LDRC53-116	F7 Berkut x LR53	NAM13	1500386
EA-973	LDRC53-117	F7 Berkut x LR53	NAM13	1993646
EA-974	LDRC53-119	F7 Berkut x LR53	NAM13	1996022
EA-975	LDRC53-120	F7 Berkut x LR53	NAM13	1525338
EA-976	LDRC23-1	F7 Berkut x LR23	NAM14	2166877
EA-977	LDRC23-2	F7 Berkut x LR23	NAM14	2276230
EA-978	LDRC23-3	F7 Berkut x LR23	NAM14	2001245
EA-979	LDRC23-4	F7 Berkut x LR23	NAM14	463030
EA-980	LDRC23-5	F7 Berkut x LR23	NAM14	2032233
EA-981	LDRC23-6	F7 Berkut x LR23	NAM14	1425871
EA-982	LDRC23-7	F7 Berkut x LR23	NAM14	2362143
EA-983	LDRC23-8	F7 Berkut x LR23	NAM14	1455189
EA-984	LDRC23-10	F7 Berkut x LR23	NAM14	2299251
EA-985	LDRC23-11	F7 Berkut x LR23	NAM14	2297373
EA-986	LDRC23-12	F7 Berkut x LR23	NAM14	1127325
EA-987	LDRC23-13	F7 Berkut x LR23	NAM14	2436491
EA-988	LDRC23-14	F7 Berkut x LR23	NAM14	1114601
EA-989	LDRC23-15	F7 Berkut x LR23	NAM14	2156311
EA-990	LDRC23-16	F7 Berkut x LR23	NAM14	2049418
EA-991	LDRC23-19	F7 Berkut x LR23	NAM14	1721500
EA-992	LDRC23-20	F7 Berkut x LR23	NAM14	1979240
EA-993	LDRC23-22	F7 Berkut x LR23	NAM14	1947258
EA-994	LDRC23-24	F7 Berkut x LR23	NAM14	2341742
EA-995	LDRC23-31	F7 Berkut x LR23	NAM14	1538010
EA-996	LDRC23-33	F7 Berkut x LR23	NAM14	2315380
EA-997	LDRC23-34	F7 Berkut x LR23	NAM14	1250194
EA-998	LDRC23-36	F7 Berkut x LR23	NAM14	2077951
EA-999	LDRC23-37	F7 Berkut x LR23	NAM14	2319683
EA-1000	LDRC23-39	F7 Berkut x LR23	NAM14	1835594
EA-1001	LDRC23-40	F7 Berkut x LR23	NAM14	2113043
EA-1002	LDRC23-41	F7 Berkut x LR23	NAM14	123005
EA-1003	LDRC23-44	F7 Berkut x LR23	NAM14	1673328
EA-1004	LDRC23-45	F7 Berkut x LR23	NAM14	2365536
EA-1005	LDRC23-47	F7 Berkut x LR23	NAM14	1759776
EA-1006	LDRC23-50	F7 Berkut x LR23	NAM14	1060031
EA-1007	LDRC23-52	F7 Berkut x LR23	NAM14	2264840
EA-1008	LDRC23-59	F7 Berkut x LR23	NAM14	1132209
EA-1009	LDRC23-60	F7 Berkut x LR23	NAM14	963846
EA-1010	LDRC23-62	F7 Berkut x LR23	NAM14	1405878
EA-1011	LDRC23-64	F7 Berkut x LR23	NAM14	1992643
EA-1012	LDRC23-66	F7 Berkut x LR23	NAM14	1844596
EA-1013	LDRC23-67	F7 Berkut x LR23	NAM14	1369577
EA-1014	LDRC23-68	F7 Berkut x LR23	NAM14	1824626
EA-1015	LDRC23-69	F7 Berkut x LR23	NAM14	1627180
EA-1016	LDRC23-70	F7 Berkut x LR23	NAM14	2366437
EA-1017	LDRC23-72	F7 Berkut x LR23	NAM14	1390766
EA-1018	LDRC23-73	F7 Berkut x LR23	NAM14	1516332
EA-1019	LDRC23-75	F7 Berkut x LR23	NAM14	2124115
EA-1020	LDRC23-77	F7 Berkut x LR23	NAM14	1751881
EA-1021	LDRC23-78	F7 Berkut x LR23	NAM14	2340070
EA-1022	LDRC23-79	F7 Berkut x LR23	NAM14	1366533
EA-1023	LDRC23-80	F7 Berkut x LR23	NAM14	1259781
EA-1024	LDRC23-81	F7 Berkut x LR23	NAM14	1244059
EA-1025	LDRC23-82	F7 Berkut x LR23	NAM14	1823649
EA-1026	LDRC23-88	F7 Berkut x LR23	NAM14	2033824
EA-1027	LDRC23-89	F7 Berkut x LR23	NAM14	1791838
EA-1028	LDRC23-91	F7 Berkut x LR23	NAM14	1395196
EA-1029	LDRC23-93	F7 Berkut x LR23	NAM14	1774275
EA-1030	LDRC23-94	F7 Berkut x LR23	NAM14	903132
EA-1031	LDRC23-95	F7 Berkut x LR23	NAM14	1803494
EA-1032	LDRC23-96	F7 Berkut x LR23	NAM14	2466177
EA-1033	LDRC23-100	F7 Berkut x LR23	NAM14	1695106
EA-1034	LDRC23-103	F7 Berkut x LR23	NAM14	2330744
EA-1035	LDRC23-104	F7 Berkut x LR23	NAM14	2287142
EA-1036	LDRC23-106	F7 Berkut x LR23	NAM14	1346812
EA-1037	LDRC23-107	F7 Berkut x LR23	NAM14	2345351
EA-1038	LDRC23-110	F7 Berkut x LR23	NAM14	1496710
EA-1039	LDRC23-111	F7 Berkut x LR23	NAM14	1646916
EA-1040	LDRC23-115	F7 Berkut x LR23	NAM14	803177
EA-1041	LDRC23-117	F7 Berkut x LR23	NAM14	678431
EA-1042	LDRC23-118	F7 Berkut x LR23	NAM14	2122020
EA-1043	LDRC23-119	F7 Berkut x LR23	NAM14	2417252
EA-1044	LDRC23-120	F7 Berkut x LR23	NAM14	1203448
EA-1045	LDRC23-121	F7 Berkut x LR23	NAM14	1641838
EA-1046	LDRC23-122	F7 Berkut x LR23	NAM14	1876530
EA-1047	LDRC23-123	F7 Berkut x LR23	NAM14	952795
EA-1048	LDRC23-125	F7 Berkut x LR23	NAM14	756611
EA-1049	LDRC23-126	F7 Berkut x LR23	NAM14	1869813
EA-1050	LDRC23-128	F7 Berkut x LR23	NAM14	909000
EA-1051	LDRC3-1	F7 Berkut x LR3	NAM15	1294330
EA-1052	LDRC3-2	F7 Berkut x LR3	NAM15	1524094
EA-1053	LDRC3-3	F7 Berkut x LR3	NAM15	2153028
EA-1054	LDRC3-4	F7 Berkut x LR3	NAM15	1692331
EA-1055	LDRC3-5	F7 Berkut x LR3	NAM15	377604
EA-1056	LDRC3-6	F7 Berkut x LR3	NAM15	1587591
EA-1057	LDRC3-9	F7 Berkut x LR3	NAM15	1602240
EA-1058	LDRC3-10	F7 Berkut x LR3	NAM15	1668546
EA-1059	LDRC3-11	F7 Berkut x LR3	NAM15	2149724
EA-1060	LDRC3-13	F7 Berkut x LR3	NAM15	1598107
EA-1061	LDRC3-14	F7 Berkut x LR3	NAM15	1971275
EA-1062	LDRC3-15	F7 Berkut x LR3	NAM15	1760559
EA-1063	LDRC3-17	F7 Berkut x LR3	NAM15	1697330
EA-1064	LDRC3-18	F7 Berkut x LR3	NAM15	1593035
EA-1065	LDRC3-19	F7 Berkut x LR3	NAM15	1858949
EA-1066	LDRC3-20	F7 Berkut x LR3	NAM15	1679909
EA-1067	LDRC3-21	F7 Berkut x LR3	NAM15	1674132
EA-1068	LDRC3-22	F7 Berkut x LR3	NAM15	1641968
EA-1069	LDRC3-23	F7 Berkut x LR3	NAM15	1983552
EA-1070	LDRC3-24	F7 Berkut x LR3	NAM15	1597276
EA-1071	LDRC3-25	F7 Berkut x LR3	NAM15	81961
EA-1072	LDRC3-26	F7 Berkut x LR3	NAM15	1870650
EA-1073	LDRC3-27	F7 Berkut x LR3	NAM15	2046185
EA-1074	LDRC3-29	F7 Berkut x LR3	NAM15	1286593
EA-1075	LDRC3-30	F7 Berkut x LR3	NAM15	1604451
EA-1076	LDRC3-31	F7 Berkut x LR3	NAM15	1435333
EA-1077	LDRC3-33	F7 Berkut x LR3	NAM15	1650466
EA-1078	LDRC3-34	F7 Berkut x LR3	NAM15	2037336
EA-1079	LDRC3-35	F7 Berkut x LR3	NAM15	1870615
EA-1080	LDRC3-37	F7 Berkut x LR3	NAM15	1844229
EA-1081	LDRC3-38	F7 Berkut x LR3	NAM15	1800511
EA-1082	LDRC3-39	F7 Berkut x LR3	NAM15	805860
EA-1083	LDRC3-40	F7 Berkut x LR3	NAM15	1814756
EA-1084	LDRC3-41	F7 Berkut x LR3	NAM15	1774174
EA-1085	LDRC3-43	F7 Berkut x LR3	NAM15	838991
EA-1086	LDRC3-45	F7 Berkut x LR3	NAM15	1961664
EA-1087	LDRC3-46	F7 Berkut x LR3	NAM15	1903742
EA-1088	LDRC3-47	F7 Berkut x LR3	NAM15	1769452
EA-1089	LDRC3-48	F7 Berkut x LR3	NAM15	2138762
EA-1090	LDRC3-49	F7 Berkut x LR3	NAM15	1185444
EA-1091	LDRC3-50	F7 Berkut x LR3	NAM15	1721214
EA-1092	LDRC3-51	F7 Berkut x LR3	NAM15	1979238
EA-1093	LDRC3-52	F7 Berkut x LR3	NAM15	1215980
EA-1094	LDRC3-53	F7 Berkut x LR3	NAM15	1571864
EA-1095	LDRC3-54	F7 Berkut x LR3	NAM15	1690006
EA-1096	LDRC3-59	F7 Berkut x LR3	NAM15	2077487
EA-1097	LDRC3-60	F7 Berkut x LR3	NAM15	1658057
EA-1098	LDRC3-61	F7 Berkut x LR3	NAM15	895864
EA-1099	LDRC3-62	F7 Berkut x LR3	NAM15	1243141
EA-1100	LDRC3-63	F7 Berkut x LR3	NAM15	1597007
EA-1101	LDRC3-64	F7 Berkut x LR3	NAM15	1820359
EA-1102	LDRC3-66	F7 Berkut x LR3	NAM15	1272973
EA-1103	LDRC3-67	F7 Berkut x LR3	NAM15	1604748
EA-1104	LDRC3-69	F7 Berkut x LR3	NAM15	1055622
EA-1105	LDRC3-72	F7 Berkut x LR3	NAM15	1478050
EA-1106	LDRC3-73	F7 Berkut x LR3	NAM15	1651346
EA-1107	LDRC3-75	F7 Berkut x LR3	NAM15	1843409
EA-1108	LDRC3-76	F7 Berkut x LR3	NAM15	1836450
EA-1109	LDRC3-77	F7 Berkut x LR3	NAM15	1685002
EA-1110	LDRC3-79	F7 Berkut x LR3	NAM15	1650825
EA-1111	LDRC3-80	F7 Berkut x LR3	NAM15	1667107
EA-1112	LDRC3-81	F7 Berkut x LR3	NAM15	966735
EA-1113	LDRC3-83	F7 Berkut x LR3	NAM15	2084479
EA-1114	LDRC3-84	F7 Berkut x LR3	NAM15	1048536
EA-1115	LDRC3-85	F7 Berkut x LR3	NAM15	1794787
EA-1116	LDRC3-87	F7 Berkut x LR3	NAM15	1500049
EA-1117	LDRC3-89	F7 Berkut x LR3	NAM15	2165770
EA-1118	LDRC3-90	F7 Berkut x LR3	NAM15	1723537
EA-1119	LDRC3-91	F7 Berkut x LR3	NAM15	1429853
EA-1120	LDRC3-92	F7 Berkut x LR3	NAM15	1473263
EA-1121	LDRC3-94	F7 Berkut x LR3	NAM15	1516935
EA-1122	LDRC3-95	F7 Berkut x LR3	NAM15	1538993
EA-1123	LDRC3-98	F7 Berkut x LR3	NAM15	941308
EA-1124	LDRC3-102	F7 Berkut x LR3	NAM15	1738974
EA-1125	LDRC3-105	F7 Berkut x LR3	NAM15	1585026
EA-1126	LDRC15-2	F7 Berkut x LR15	NAM16	1537100
EA-1127	LDRC15-3	F7 Berkut x LR15	NAM16	1633508
EA-1128	LDRC15-4	F7 Berkut x LR15	NAM16	1738038
EA-1129	LDRC15-5	F7 Berkut x LR15	NAM16	1164295
EA-1130	LDRC15-6	F7 Berkut x LR15	NAM16	2092041
EA-1131	LDRC15-9	F7 Berkut x LR15	NAM16	1900980
EA-1132	LDRC15-10	F7 Berkut x LR15	NAM16	1569033
EA-1133	LDRC15-12	F7 Berkut x LR15	NAM16	1331043
EA-1134	LDRC15-13	F7 Berkut x LR15	NAM16	1339557
EA-1135	LDRC15-14	F7 Berkut x LR15	NAM16	1736655
EA-1136	LDRC15-15	F7 Berkut x LR15	NAM16	1625406
EA-1137	LDRC15-17	F7 Berkut x LR15	NAM16	1575056
EA-1138	LDRC15-18	F7 Berkut x LR15	NAM16	1712608
EA-1139	LDRC15-19	F7 Berkut x LR15	NAM16	1802115
EA-1140	LDRC15-20	F7 Berkut x LR15	NAM16	1977972
EA-1141	LDRC15-22	F7 Berkut x LR15	NAM16	1538609
EA-1142	LDRC15-27	F7 Berkut x LR15	NAM16	2014628
EA-1143	LDRC15-29	F7 Berkut x LR15	NAM16	1570362
EA-1144	LDRC15-30	F7 Berkut x LR15	NAM16	1776923
EA-1145	LDRC15-31	F7 Berkut x LR15	NAM16	1726902
EA-1146	LDRC15-32	F7 Berkut x LR15	NAM16	1512076
EA-1147	LDRC15-34	F7 Berkut x LR15	NAM16	1847058
EA-1148	LDRC15-35	F7 Berkut x LR15	NAM16	1755614
EA-1149	LDRC15-36	F7 Berkut x LR15	NAM16	1928963
EA-1150	LDRC15-38	F7 Berkut x LR15	NAM16	1764645
EA-1151	LDRC15-40	F7 Berkut x LR15	NAM16	1208195
EA-1152	LDRC15-41	F7 Berkut x LR15	NAM16	1851425
EA-1153	LDRC15-42	F7 Berkut x LR15	NAM16	2210177
EA-1154	LDRC15-44	F7 Berkut x LR15	NAM16	2225740
EA-1155	LDRC15-45	F7 Berkut x LR15	NAM16	1938580
EA-1156	LDRC15-46	F7 Berkut x LR15	NAM16	1783455
EA-1157	LDRC15-47	F7 Berkut x LR15	NAM16	2220452
EA-1158	LDRC15-48	F7 Berkut x LR15	NAM16	1625637
EA-1159	LDRC15-49	F7 Berkut x LR15	NAM16	1649710
EA-1160	LDRC15-50	F7 Berkut x LR15	NAM16	2310859
EA-1161	LDRC15-51	F7 Berkut x LR15	NAM16	2099039
EA-1162	LDRC15-52	F7 Berkut x LR15	NAM16	1489495
EA-1163	LDRC15-54	F7 Berkut x LR15	NAM16	2105601
EA-1164	LDRC15-55	F7 Berkut x LR15	NAM16	2145671
EA-1165	LDRC15-56	F7 Berkut x LR15	NAM16	2159425
EA-1166	LDRC15-59	F7 Berkut x LR15	NAM16	1149336
EA-1167	LDRC15-60	F7 Berkut x LR15	NAM16	991018
EA-1168	LDRC15-61	F7 Berkut x LR15	NAM16	1294752
EA-1169	LDRC15-62	F7 Berkut x LR15	NAM16	801198
EA-1170	LDRC15-63	F7 Berkut x LR15	NAM16	1892905
EA-1171	LDRC15-64	F7 Berkut x LR15	NAM16	2054496
EA-1172	LDRC15-66	F7 Berkut x LR15	NAM16	2255502
EA-1173	LDRC15-67	F7 Berkut x LR15	NAM16	1876426
EA-1174	LDRC15-69	F7 Berkut x LR15	NAM16	2070676
EA-1175	LDRC15-71	F7 Berkut x LR15	NAM16	1811867
EA-1176	LDRC15-72	F7 Berkut x LR15	NAM16	1983563
EA-1177	LDRC15-74	F7 Berkut x LR15	NAM16	1105299
EA-1178	LDRC15-75	F7 Berkut x LR15	NAM16	2599574
EA-1179	LDRC15-76	F7 Berkut x LR15	NAM16	2268647
EA-1180	LDRC15-77	F7 Berkut x LR15	NAM16	1780206
EA-1181	LDRC15-79	F7 Berkut x LR15	NAM16	2468119
EA-1182	LDRC15-80	F7 Berkut x LR15	NAM16	2314801
EA-1183	LDRC15-84	F7 Berkut x LR15	NAM16	1479141
EA-1184	LDRC15-85	F7 Berkut x LR15	NAM16	2182657
EA-1185	LDRC15-86	F7 Berkut x LR15	NAM16	2011522
EA-1186	LDRC15-87	F7 Berkut x LR15	NAM16	2379901
EA-1187	LDRC15-88	F7 Berkut x LR15	NAM16	2671854
EA-1188	LDRC15-89	F7 Berkut x LR15	NAM16	2021056
EA-1189	LDRC15-90	F7 Berkut x LR15	NAM16	1094906
EA-1190	LDRC15-91	F7 Berkut x LR15	NAM16	1844292
EA-1191	LDRC15-92	F7 Berkut x LR15	NAM16	1141442
EA-1192	LDRC15-94	F7 Berkut x LR15	NAM16	1922789
EA-1193	LDRC15-95	F7 Berkut x LR15	NAM16	2133285
EA-1194	LDRC15-96	F7 Berkut x LR15	NAM16	2101369
EA-1195	LDRC15-97	F7 Berkut x LR15	NAM16	2236863
EA-1196	LDRC15-102	F7 Berkut x LR15	NAM16	1750626
EA-1197	LDRC15-103	F7 Berkut x LR15	NAM16	1799164
EA-1198	LDRC15-104	F7 Berkut x LR15	NAM16	1745980
EA-1199	LDRC15-106	F7 Berkut x LR15	NAM16	1431064
EA-1200	LDRC15-113	F7 Berkut x LR15	NAM16	1116381
EA-1201	LDRC25-1	F7 Berkut x LR25	NAM17	1926390
EA-1202	LDRC25-2	F7 Berkut x LR25	NAM17	1867500
EA-1203	LDRC25-38	F7 Berkut x LR25	NAM17	1412300
EA-1204	LDRC25-4	F7 Berkut x LR25	NAM17	2290530
EA-1205	LDRC25-5	F7 Berkut x LR25	NAM17	2151561
EA-1206	LDRC25-6	F7 Berkut x LR25	NAM17	2153113
EA-1207	LDRC25-7	F7 Berkut x LR25	NAM17	1791444
EA-1208	LDRC25-8	F7 Berkut x LR25	NAM17	1443275
EA-1209	LDRC25-9	F7 Berkut x LR25	NAM17	1554603
EA-1210	LDRC25-10	F7 Berkut x LR25	NAM17	1969139
EA-1211	LDRC25-11	F7 Berkut x LR25	NAM17	1845355
EA-1212	LDRC25-12	F7 Berkut x LR25	NAM17	1846842
EA-1213	LDRC25-13	F7 Berkut x LR25	NAM17	2522637
EA-1214	LDRC25-14	F7 Berkut x LR25	NAM17	1561561
EA-1215	LDRC25-15	F7 Berkut x LR25	NAM17	2117191
EA-1216	LDRC25-16	F7 Berkut x LR25	NAM17	1606202
EA-1217	LDRC25-17	F7 Berkut x LR25	NAM17	1560640
EA-1218	LDRC25-18	F7 Berkut x LR25	NAM17	1794716
EA-1219	LDRC25-19	F7 Berkut x LR25	NAM17	1748766
EA-1220	LDRC25-20	F7 Berkut x LR25	NAM17	3015140
EA-1221	LDRC25-21	F7 Berkut x LR25	NAM17	1865467
EA-1222	LDRC25-24	F7 Berkut x LR25	NAM17	2125370
EA-1223	LDRC25-25	F7 Berkut x LR25	NAM17	1897558
EA-1224	LDRC25-26	F7 Berkut x LR25	NAM17	2646321
EA-1225	LDRC25-27	F7 Berkut x LR25	NAM17	1642188
EA-1226	LDRC25-28	F7 Berkut x LR25	NAM17	1867267
EA-1227	LDRC25-30	F7 Berkut x LR25	NAM17	2213310
EA-1228	LDRC25-31	F7 Berkut x LR25	NAM17	935414
EA-1229	LDRC25-32	F7 Berkut x LR25	NAM17	2435372
EA-1230	LDRC25-33	F7 Berkut x LR25	NAM17	67057
EA-1231	LDRC25-34	F7 Berkut x LR25	NAM17	1892810
EA-1232	LDRC25-35	F7 Berkut x LR25	NAM17	1882962
EA-1233	LDRC25-41	F7 Berkut x LR25	NAM17	5212409
EA-1234	LDRC25-42	F7 Berkut x LR25	NAM17	1497684
EA-1235	LDRC25-43	F7 Berkut x LR25	NAM17	1644178
EA-1236	LDRC25-44	F7 Berkut x LR25	NAM17	1642843
EA-1237	LDRC25-45	F7 Berkut x LR25	NAM17	2017911
EA-1238	LDRC25-46	F7 Berkut x LR25	NAM17	4110692
EA-1239	LDRC25-47	F7 Berkut x LR25	NAM17	1896543
EA-1240	LDRC25-49	F7 Berkut x LR25	NAM17	1417943
EA-1241	LDRC25-50	F7 Berkut x LR25	NAM17	1708673
EA-1242	LDRC25-40	F7 Berkut x LR25	NAM17	1648188
EA-1243	LDRC25-52	F7 Berkut x LR25	NAM17	1995491
EA-1244	LDRC25-54	F7 Berkut x LR25	NAM17	1389748
EA-1245	LDRC25-56	F7 Berkut x LR25	NAM17	2625940
EA-1246	LDRC25-57	F7 Berkut x LR25	NAM17	2000854
EA-1247	LDRC25-62	F7 Berkut x LR25	NAM17	937810
EA-1248	LDRC25-63	F7 Berkut x LR25	NAM17	1890579
EA-1249	LDRC25-64	F7 Berkut x LR25	NAM17	1354387
EA-1250	LDRC25-65	F7 Berkut x LR25	NAM17	1850347
EA-1251	LDRC25-66	F7 Berkut x LR25	NAM17	2072071
EA-1252	LDRC25-67	F7 Berkut x LR25	NAM17	2209860
EA-1253	LDRC25-68	F7 Berkut x LR25	NAM17	1598140
EA-1254	LDRC25-71	F7 Berkut x LR25	NAM17	922292
EA-1255	LDRC25-72	F7 Berkut x LR25	NAM17	1119377
EA-1256	LDRC25-73	F7 Berkut x LR25	NAM17	1753578
EA-1257	LDRC25-74	F7 Berkut x LR25	NAM17	1888325
EA-1258	LDRC25-75	F7 Berkut x LR25	NAM17	1376593
EA-1259	LDRC25-76	F7 Berkut x LR25	NAM17	1404868
EA-1260	LDRC25-77	F7 Berkut x LR25	NAM17	3279954
EA-1261	LDRC25-78	F7 Berkut x LR25	NAM17	3219496
EA-1262	LDRC25-79	F7 Berkut x LR25	NAM17	868038
EA-1263	LDRC25-80	F7 Berkut x LR25	NAM17	1282610
EA-1264	LDRC25-81	F7 Berkut x LR25	NAM17	959166
EA-1265	LDRC25-84	F7 Berkut x LR25	NAM17	2157270
EA-1266	LDRC25-85	F7 Berkut x LR25	NAM17	1484308
EA-1267	LDRC25-87	F7 Berkut x LR25	NAM17	826138
EA-1268	LDRC25-88	F7 Berkut x LR25	NAM17	1539920
EA-1269	LDRC25-53	F7 Berkut x LR25	NAM17	1091161
EA-1270	LDRC25-91	F7 Berkut x LR25	NAM17	1051659
EA-1271	LDRC25-93	F7 Berkut x LR25	NAM17	922685
EA-1272	LDRC25-97	F7 Berkut x LR25	NAM17	1599559
EA-1273	LDRC25-98	F7 Berkut x LR25	NAM17	1602343
EA-1274	LDRC25-99	F7 Berkut x LR25	NAM17	64070
EA-1275	LDRC25-101	F7 Berkut x LR25	NAM17	1375960
EA-1276	LDRC10-1	F7 Berkut x LDRC 10	NAM18	1493770
EA-1277	LDRC10-2	F7 Berkut x LDRC 10	NAM18	1740658
EA-1278	LDRC10-3	F7 Berkut x LDRC 10	NAM18	1691620
EA-1279	LDRC10-4	F7 Berkut x LDRC 10	NAM18	2108015
EA-1280	LDRC10-5	F7 Berkut x LDRC 10	NAM18	1364912
EA-1281	LDRC10-6	F7 Berkut x LDRC 10	NAM18	1599814
EA-1282	LDRC10-7	F7 Berkut x LDRC 10	NAM18	1649464
EA-1283	LDRC10-8	F7 Berkut x LDRC 10	NAM18	1437286
EA-1284	LDRC10-9	F7 Berkut x LDRC 10	NAM18	1712157
EA-1285	LDRC10-10	F7 Berkut x LDRC 10	NAM18	1574599
EA-1286	LDRC10-11	F7 Berkut x LDRC 10	NAM18	1489880
EA-1287	LDRC10-12	F7 Berkut x LDRC 10	NAM18	1534957
EA-1288	LDRC10-13	F7 Berkut x LDRC 10	NAM18	1231560
EA-1289	LDRC10-14	F7 Berkut x LDRC 10	NAM18	1170544
EA-1290	LDRC10-15	F7 Berkut x LDRC 10	NAM18	2687193
EA-1291	LDRC10-16	F7 Berkut x LDRC 10	NAM18	1093188
EA-1292	LDRC10-17	F7 Berkut x LDRC 10	NAM18	804043
EA-1293	LDRC10-18	F7 Berkut x LDRC 10	NAM18	1630342
EA-1294	LDRC10-19	F7 Berkut x LDRC 10	NAM18	1198235
EA-1295	LDRC10-20	F7 Berkut x LDRC 10	NAM18	1333545
EA-1296	LDRC10-21	F7 Berkut x LDRC 10	NAM18	1674462
EA-1297	LDRC10-22	F7 Berkut x LDRC 10	NAM18	1580984
EA-1298	LDRC10-23	F7 Berkut x LDRC 10	NAM18	1864467
EA-1299	LDRC10-24	F7 Berkut x LDRC 10	NAM18	1591819
EA-1300	LDRC10-25	F7 Berkut x LDRC 10	NAM18	1249680
EA-1301	LDRC10-26	F7 Berkut x LDRC 10	NAM18	1617744
EA-1302	LDRC10-27	F7 Berkut x LDRC 10	NAM18	1417814
EA-1303	LDRC10-28	F7 Berkut x LDRC 10	NAM18	1355113
EA-1304	LDRC10-29	F7 Berkut x LDRC 10	NAM18	921707
EA-1305	LDRC10-30	F7 Berkut x LDRC 10	NAM18	1294265
EA-1306	LDRC10-31	F7 Berkut x LDRC 10	NAM18	1014894
EA-1307	LDRC10-32	F7 Berkut x LDRC 10	NAM18	1338205
EA-1308	LDRC10-33	F7 Berkut x LDRC 10	NAM18	1282192
EA-1309	LDRC10-34	F7 Berkut x LDRC 10	NAM18	1457155
EA-1310	LDRC10-35	F7 Berkut x LDRC 10	NAM18	1150323
EA-1311	LDRC10-36	F7 Berkut x LDRC 10	NAM18	880817
EA-1312	LDRC10-37	F7 Berkut x LDRC 10	NAM18	936798
EA-1313	LDRC10-38	F7 Berkut x LDRC 10	NAM18	873529
EA-1314	LDRC10-39	F7 Berkut x LDRC 10	NAM18	1291934
EA-1315	LDRC10-40	F7 Berkut x LDRC 10	NAM18	1825865
EA-1316	LDRC10-41	F7 Berkut x LDRC 10	NAM18	1531737
EA-1317	LDRC10-42	F7 Berkut x LDRC 10	NAM18	1321884
EA-1318	LDRC10-43	F7 Berkut x LDRC 10	NAM18	1463063
EA-1319	LDRC10-44	F7 Berkut x LDRC 10	NAM18	1636694
EA-1320	LDRC10-45	F7 Berkut x LDRC 10	NAM18	1848712
EA-1321	LDRC10-46	F7 Berkut x LDRC 10	NAM18	1910226
EA-1322	LDRC10-47	F7 Berkut x LDRC 10	NAM18	1699218
EA-1323	LDRC10-48	F7 Berkut x LDRC 10	NAM18	1846081
EA-1324	LDRC10-49	F7 Berkut x LDRC 10	NAM18	2885713
EA-1325	LDRC10-50	F7 Berkut x LDRC 10	NAM18	1845052
EA-1326	LDRC10-51	F7 Berkut x LDRC 10	NAM18	57492
EA-1327	LDRC10-52	F7 Berkut x LDRC 10	NAM18	1220508
EA-1328	LDRC10-53	F7 Berkut x LDRC 10	NAM18	1597325
EA-1329	LDRC10-54	F7 Berkut x LDRC 10	NAM18	1752676
EA-1330	LDRC10-55	F7 Berkut x LDRC 10	NAM18	2580843
EA-1331	LDRC10-56	F7 Berkut x LDRC 10	NAM18	1566360
EA-1332	LDRC10-57	F7 Berkut x LDRC 10	NAM18	1088932
EA-1333	LDRC10-58	F7 Berkut x LDRC 10	NAM18	1291464
EA-1334	LDRC10-59	F7 Berkut x LDRC 10	NAM18	1069595
EA-1335	LDRC10-60	F7 Berkut x LDRC 10	NAM18	2197023
EA-1336	LDRC10-61	F7 Berkut x LDRC 10	NAM18	1217701
EA-1337	LDRC10-62	F7 Berkut x LDRC 10	NAM18	1014492
EA-1338	LDRC10-63	F7 Berkut x LDRC 10	NAM18	1462563
EA-1339	LDRC10-64	F7 Berkut x LDRC 10	NAM18	1565732
EA-1340	LDRC10-65	F7 Berkut x LDRC 10	NAM18	1524138
EA-1341	LDRC10-66	F7 Berkut x LDRC 10	NAM18	1690198
EA-1342	LDRC10-67	F7 Berkut x LDRC 10	NAM18	1539508
EA-1343	LDRC10-68	F7 Berkut x LDRC 10	NAM18	1447903
EA-1344	LDRC10-69	F7 Berkut x LDRC 10	NAM18	3773257
EA-1345	LDRC10-70	F7 Berkut x LDRC 10	NAM18	2273806
EA-1346	LDRC10-71	F7 Berkut x LDRC 10	NAM18	2209293
EA-1347	LDRC10-72	F7 Berkut x LDRC 10	NAM18	2282587
EA-1348	LDRC10-73	F7 Berkut x LDRC 10	NAM18	1952735
EA-1349	LDRC10-74	F7 Berkut x LDRC 10	NAM18	2379142
EA-1350	LDRC10-75	F7 Berkut x LDRC 10	NAM18	1413753
EA-1351	LDRC19-1	F7 Berkut x LDRC 19	NAM19	2447520
EA-1352	LDRC19-2	F7 Berkut x LDRC 19	NAM19	1284372
EA-1353	LDRC19-3	F7 Berkut x LDRC 19	NAM19	3140838
EA-1354	LDRC19-4	F7 Berkut x LDRC 19	NAM19	2253581
EA-1355	LDRC19-5	F7 Berkut x LDRC 19	NAM19	1758119
EA-1356	LDRC19-6	F7 Berkut x LDRC 19	NAM19	2023425
EA-1357	LDRC19-7	F7 Berkut x LDRC 19	NAM19	1287123
EA-1358	LDRC19-8	F7 Berkut x LDRC 19	NAM19	2625826
EA-1359	LDRC19-9	F7 Berkut x LDRC 19	NAM19	2387920
EA-1360	LDRC19-10	F7 Berkut x LDRC 19	NAM19	1890778
EA-1361	LDRC19-11	F7 Berkut x LDRC 19	NAM19	2380063
EA-1362	LDRC19-12	F7 Berkut x LDRC 19	NAM19	1883482
EA-1363	LDRC19-13	F7 Berkut x LDRC 19	NAM19	2156587
EA-1364	LDRC19-14	F7 Berkut x LDRC 19	NAM19	2014020
EA-1365	LDRC19-15	F7 Berkut x LDRC 19	NAM19	1719951
EA-1366	LDRC19-16	F7 Berkut x LDRC 19	NAM19	1766673
EA-1367	LDRC19-17	F7 Berkut x LDRC 19	NAM19	2230434
EA-1368	LDRC19-18	F7 Berkut x LDRC 19	NAM19	2627824
EA-1369	LDRC19-19	F7 Berkut x LDRC 19	NAM19	2058400
EA-1370	LDRC19-20	F7 Berkut x LDRC 19	NAM19	1763727
EA-1371	LDRC19-21	F7 Berkut x LDRC 19	NAM19	917703
EA-1372	LDRC19-22	F7 Berkut x LDRC 19	NAM19	1809591
EA-1373	LDRC19-23	F7 Berkut x LDRC 19	NAM19	2619250
EA-1374	LDRC19-24	F7 Berkut x LDRC 19	NAM19	1974183
EA-1375	LDRC19-25	F7 Berkut x LDRC 19	NAM19	1402950
EA-1376	LDRC19-26	F7 Berkut x LDRC 19	NAM19	2670058
EA-1377	LDRC19-27	F7 Berkut x LDRC 19	NAM19	2254081
EA-1378	LDRC19-28	F7 Berkut x LDRC 19	NAM19	2072218
EA-1379	LDRC19-29	F7 Berkut x LDRC 19	NAM19	2158641
EA-1380	LDRC19-30	F7 Berkut x LDRC 19	NAM19	2029555
EA-1381	LDRC19-31	F7 Berkut x LDRC 19	NAM19	1885053
EA-1382	LDRC19-32	F7 Berkut x LDRC 19	NAM19	1646764
EA-1383	LDRC19-33	F7 Berkut x LDRC 19	NAM19	2485611
EA-1384	LDRC19-34	F7 Berkut x LDRC 19	NAM19	2609307
EA-1385	LDRC19-35	F7 Berkut x LDRC 19	NAM19	2164103
EA-1386	LDRC19-36	F7 Berkut x LDRC 19	NAM19	1570717
EA-1387	LDRC19-37	F7 Berkut x LDRC 19	NAM19	1862851
EA-1388	LDRC19-38	F7 Berkut x LDRC 19	NAM19	2183182
EA-1389	LDRC19-39	F7 Berkut x LDRC 19	NAM19	1771396
EA-1390	LDRC19-40	F7 Berkut x LDRC 19	NAM19	1781336
EA-1391	LDRC19-41	F7 Berkut x LDRC 19	NAM19	1637267
EA-1392	LDRC19-42	F7 Berkut x LDRC 19	NAM19	2018250
EA-1393	LDRC19-43	F7 Berkut x LDRC 19	NAM19	1060868
EA-1394	LDRC19-44	F7 Berkut x LDRC 19	NAM19	1644769
EA-1395	LDRC19-45	F7 Berkut x LDRC 19	NAM19	1740128
EA-1396	LDRC19-46	F7 Berkut x LDRC 19	NAM19	1990163
EA-1397	LDRC19-47	F7 Berkut x LDRC 19	NAM19	1931587
EA-1398	LDRC19-48	F7 Berkut x LDRC 19	NAM19	2043721
EA-1399	LDRC19-49	F7 Berkut x LDRC 19	NAM19	1365612
EA-1400	LDRC19-50	F7 Berkut x LDRC 19	NAM19	2145843
EA-1401	LDRC19-51	F7 Berkut x LDRC 19	NAM19	2041487
EA-1402	LDRC19-52	F7 Berkut x LDRC 19	NAM19	1919455
EA-1403	LDRC19-53	F7 Berkut x LDRC 19	NAM19	1835581
EA-1404	LDRC19-54	F7 Berkut x LDRC 19	NAM19	1565295
EA-1405	LDRC19-55	F7 Berkut x LDRC 19	NAM19	1979830
EA-1406	LDRC19-56	F7 Berkut x LDRC 19	NAM19	1887667
EA-1407	LDRC19-57	F7 Berkut x LDRC 19	NAM19	1357997
EA-1408	LDRC19-58	F7 Berkut x LDRC 19	NAM19	2192076
EA-1409	LDRC19-59	F7 Berkut x LDRC 19	NAM19	1796664
EA-1410	LDRC19-60	F7 Berkut x LDRC 19	NAM19	2100158
EA-1411	LDRC19-61	F7 Berkut x LDRC 19	NAM19	2039365
EA-1412	LDRC19-62	F7 Berkut x LDRC 19	NAM19	1504766
EA-1413	LDRC19-63	F7 Berkut x LDRC 19	NAM19	1932016
EA-1414	LDRC19-64	F7 Berkut x LDRC 19	NAM19	1370375
EA-1415	LDRC19-65	F7 Berkut x LDRC 19	NAM19	2965496
EA-1416	LDRC19-66	F7 Berkut x LDRC 19	NAM19	2308226
EA-1417	LDRC19-67	F7 Berkut x LDRC 19	NAM19	2132005
EA-1418	LDRC19-68	F7 Berkut x LDRC 19	NAM19	1943922
EA-1419	LDRC19-69	F7 Berkut x LDRC 19	NAM19	2005952
EA-1420	LDRC19-70	F7 Berkut x LDRC 19	NAM19	1939185
EA-1421	LDRC19-71	F7 Berkut x LDRC 19	NAM19	2113001
EA-1422	LDRC19-72	F7 Berkut x LDRC 19	NAM19	42748
EA-1423	LDRC19-73	F7 Berkut x LDRC 19	NAM19	1984234
EA-1424	LDRC19-74	F7 Berkut x LDRC 19	NAM19	1353360
EA-1425	LDRC19-75	F7 Berkut x LDRC 19	NAM19	2338638
EA-1426	LDRC28-1	F7 Berkut x LDRC 28	NAM20	2057602
EA-1427	LDRC28-2	F7 Berkut x LDRC 28	NAM20	1015846
EA-1428	LDRC28-3	F7 Berkut x LDRC 28	NAM20	1826050
EA-1429	LDRC28-4	F7 Berkut x LDRC 28	NAM20	1706677
EA-1430	LDRC28-5	F7 Berkut x LDRC 28	NAM20	1293504
EA-1431	LDRC28-6	F7 Berkut x LDRC 28	NAM20	2257391
EA-1432	LDRC28-7	F7 Berkut x LDRC 28	NAM20	1724558
EA-1433	LDRC28-8	F7 Berkut x LDRC 28	NAM20	1814643
EA-1434	LDRC28-9	F7 Berkut x LDRC 28	NAM20	2200986
EA-1435	LDRC28-10	F7 Berkut x LDRC 28	NAM20	1192155
EA-1436	LDRC28-11	F7 Berkut x LDRC 28	NAM20	1555418
EA-1437	LDRC28-12	F7 Berkut x LDRC 28	NAM20	1934955
EA-1438	LDRC28-13	F7 Berkut x LDRC 28	NAM20	1399390
EA-1439	LDRC28-14	F7 Berkut x LDRC 28	NAM20	1150486
EA-1440	LDRC28-15	F7 Berkut x LDRC 28	NAM20	2432883
EA-1441	LDRC28-16	F7 Berkut x LDRC 28	NAM20	1974944
EA-1442	LDRC28-17	F7 Berkut x LDRC 28	NAM20	2342046
EA-1443	LDRC28-18	F7 Berkut x LDRC 28	NAM20	2245478
EA-1444	LDRC28-19	F7 Berkut x LDRC 28	NAM20	1872995
EA-1445	LDRC28-20	F7 Berkut x LDRC 28	NAM20	2756774
EA-1446	LDRC28-21	F7 Berkut x LDRC 28	NAM20	1403337
EA-1447	LDRC28-22	F7 Berkut x LDRC 28	NAM20	2206277
EA-1448	LDRC28-23	F7 Berkut x LDRC 28	NAM20	2658048
EA-1449	LDRC28-24	F7 Berkut x LDRC 28	NAM20	2420360
EA-1450	LDRC28-25	F7 Berkut x LDRC 28	NAM20	2004495
EA-1451	LDRC28-26	F7 Berkut x LDRC 28	NAM20	1930960
EA-1452	LDRC28-27	F7 Berkut x LDRC 28	NAM20	1962719
EA-1453	LDRC28-28	F7 Berkut x LDRC 28	NAM20	2204616
EA-1454	LDRC28-29	F7 Berkut x LDRC 28	NAM20	2052976
EA-1455	LDRC28-30	F7 Berkut x LDRC 28	NAM20	2156223
EA-1456	LDRC28-31	F7 Berkut x LDRC 28	NAM20	2077171
EA-1457	LDRC28-32	F7 Berkut x LDRC 28	NAM20	1878952
EA-1458	LDRC28-33	F7 Berkut x LDRC 28	NAM20	1935190
EA-1459	LDRC28-34	F7 Berkut x LDRC 28	NAM20	1913990
EA-1460	LDRC28-35	F7 Berkut x LDRC 28	NAM20	2112827
EA-1461	LDRC28-36	F7 Berkut x LDRC 28	NAM20	1926485
EA-1462	LDRC28-37	F7 Berkut x LDRC 28	NAM20	1581428
EA-1463	LDRC28-38	F7 Berkut x LDRC 28	NAM20	2424096
EA-1464	LDRC28-39	F7 Berkut x LDRC 28	NAM20	2038259
EA-1465	LDRC28-40	F7 Berkut x LDRC 28	NAM20	2113068
EA-1466	LDRC28-41	F7 Berkut x LDRC 28	NAM20	1981614
EA-1467	LDRC28-42	F7 Berkut x LDRC 28	NAM20	1664905
EA-1468	LDRC28-43	F7 Berkut x LDRC 28	NAM20	1844371
EA-1469	LDRC28-44	F7 Berkut x LDRC 28	NAM20	2162108
EA-1470	LDRC28-45	F7 Berkut x LDRC 28	NAM20	1025540
EA-1471	LDRC28-46	F7 Berkut x LDRC 28	NAM20	2295951
EA-1472	LDRC28-47	F7 Berkut x LDRC 28	NAM20	2027350
EA-1473	LDRC28-48	F7 Berkut x LDRC 28	NAM20	1911455
EA-1474	LDRC28-49	F7 Berkut x LDRC 28	NAM20	2227104
EA-1475	LDRC28-50	F7 Berkut x LDRC 28	NAM20	2040667
EA-1476	LDRC28-51	F7 Berkut x LDRC 28	NAM20	1884578
EA-1477	LDRC28-52	F7 Berkut x LDRC 28	NAM20	1954372
EA-1478	LDRC28-53	F7 Berkut x LDRC 28	NAM20	1610138
EA-1479	LDRC28-54	F7 Berkut x LDRC 28	NAM20	1819411
EA-1480	LDRC28-55	F7 Berkut x LDRC 28	NAM20	2081070
EA-1481	LDRC28-56	F7 Berkut x LDRC 28	NAM20	2250656
EA-1482	LDRC28-57	F7 Berkut x LDRC 28	NAM20	2087259
EA-1483	LDRC28-58	F7 Berkut x LDRC 28	NAM20	1974879
EA-1484	LDRC28-59	F7 Berkut x LDRC 28	NAM20	1900109
EA-1485	LDRC28-60	F7 Berkut x LDRC 28	NAM20	2461714
EA-1486	LDRC28-61	F7 Berkut x LDRC 28	NAM20	1615825
EA-1487	LDRC28-62	F7 Berkut x LDRC 28	NAM20	1452252
EA-1488	LDRC28-63	F7 Berkut x LDRC 28	NAM20	2343467
EA-1489	LDRC28-64	F7 Berkut x LDRC 28	NAM20	2148212
EA-1490	LDRC28-65	F7 Berkut x LDRC 28	NAM20	2011685
EA-1491	LDRC28-66	F7 Berkut x LDRC 28	NAM20	1389491
EA-1492	LDRC28-67	F7 Berkut x LDRC 28	NAM20	1557690
EA-1493	LDRC28-68	F7 Berkut x LDRC 28	NAM20	2267506
EA-1494	LDRC28-69	F7 Berkut x LDRC 28	NAM20	1708764
EA-1495	LDRC28-70	F7 Berkut x LDRC 28	NAM20	1400466
EA-1496	LDRC28-71	F7 Berkut x LDRC 28	NAM20	2430315
EA-1497	LDRC28-72	F7 Berkut x LDRC 28	NAM20	2021682
EA-1498	LDRC28-73	F7 Berkut x LDRC 28	NAM20	2130386
EA-1499	LDRC28-74	F7 Berkut x LDRC 28	NAM20	1854185
EA-1500	LDRC28-75	F7 Berkut x LDRC 28	NAM20	2036578
EA-1651	LDRC41-1	F7 Berkut x LDRC 41	NAM23	1931050
EA-1652	LDRC41-2	F7 Berkut x LDRC 41	NAM23	1795133
EA-1653	LDRC41-3	F7 Berkut x LDRC 41	NAM23	1960995
EA-1654	LDRC41-4	F7 Berkut x LDRC 41	NAM23	2229112
EA-1655	LDRC41-5	F7 Berkut x LDRC 41	NAM23	2075668
EA-1656	LDRC41-6	F7 Berkut x LDRC 41	NAM23	1970719
EA-1657	LDRC41-7	F7 Berkut x LDRC 41	NAM23	2128540
EA-1658	LDRC41-8	F7 Berkut x LDRC 41	NAM23	1869574
EA-1659	LDRC41-9	F7 Berkut x LDRC 41	NAM23	2137873
EA-1660	LDRC41-10	F7 Berkut x LDRC 41	NAM23	2085180
EA-1661	LDRC41-11	F7 Berkut x LDRC 41	NAM23	2178270
EA-1662	LDRC41-12	F7 Berkut x LDRC 41	NAM23	2456776
EA-1663	LDRC41-13	F7 Berkut x LDRC 41	NAM23	1645018
EA-1664	LDRC41-14	F7 Berkut x LDRC 41	NAM23	1880229
EA-1665	LDRC41-15	F7 Berkut x LDRC 41	NAM23	2316152
EA-1666	LDRC41-16	F7 Berkut x LDRC 41	NAM23	2086085
EA-1667	LDRC41-17	F7 Berkut x LDRC 41	NAM23	2115546
EA-1668	LDRC41-18	F7 Berkut x LDRC 41	NAM23	1786670
EA-1669	LDRC41-19	F7 Berkut x LDRC 41	NAM23	1969096
EA-1670	LDRC41-20	F7 Berkut x LDRC 41	NAM23	1654029
EA-1671	LDRC41-21	F7 Berkut x LDRC 41	NAM23	2375168
EA-1672	LDRC41-22	F7 Berkut x LDRC 41	NAM23	1915853
EA-1673	LDRC41-23	F7 Berkut x LDRC 41	NAM23	1960287
EA-1674	LDRC41-24	F7 Berkut x LDRC 41	NAM23	2366376
EA-1675	LDRC41-25	F7 Berkut x LDRC 41	NAM23	2041677
EA-1676	LDRC41-26	F7 Berkut x LDRC 41	NAM23	1698984
EA-1677	LDRC41-27	F7 Berkut x LDRC 41	NAM23	2345641
EA-1678	LDRC41-28	F7 Berkut x LDRC 41	NAM23	1243980
EA-1679	LDRC41-29	F7 Berkut x LDRC 41	NAM23	1737544
EA-1680	LDRC41-30	F7 Berkut x LDRC 41	NAM23	2574990
EA-1681	LDRC41-31	F7 Berkut x LDRC 41	NAM23	2094508
EA-1682	LDRC41-32	F7 Berkut x LDRC 41	NAM23	2067736
EA-1683	LDRC41-33	F7 Berkut x LDRC 41	NAM23	1930146
EA-1684	LDRC41-34	F7 Berkut x LDRC 41	NAM23	2010188
EA-1685	LDRC41-35	F7 Berkut x LDRC 41	NAM23	2280406
EA-1686	LDRC41-36	F7 Berkut x LDRC 41	NAM23	2161996
EA-1687	LDRC41-37	F7 Berkut x LDRC 41	NAM23	2270337
EA-1688	LDRC41-38	F7 Berkut x LDRC 41	NAM23	2074678
EA-1689	LDRC41-39	F7 Berkut x LDRC 41	NAM23	2380264
EA-1690	LDRC41-40	F7 Berkut x LDRC 41	NAM23	1862598
EA-1691	LDRC41-41	F7 Berkut x LDRC 41	NAM23	2009029
EA-1692	LDRC41-42	F7 Berkut x LDRC 41	NAM23	1371258
EA-1693	LDRC41-43	F7 Berkut x LDRC 41	NAM23	1896772
EA-1694	LDRC41-44	F7 Berkut x LDRC 41	NAM23	1946109
EA-1695	LDRC41-45	F7 Berkut x LDRC 41	NAM23	1730414
EA-1696	LDRC41-46	F7 Berkut x LDRC 41	NAM23	1949855
EA-1697	LDRC41-47	F7 Berkut x LDRC 41	NAM23	1604061
EA-1698	LDRC41-48	F7 Berkut x LDRC 41	NAM23	2267842
EA-1699	LDRC41-49	F7 Berkut x LDRC 41	NAM23	1901167
EA-1700	LDRC41-50	F7 Berkut x LDRC 41	NAM23	1713427
EA-1701	LDRC41-51	F7 Berkut x LDRC 41	NAM23	1702966
EA-1702	LDRC41-52	F7 Berkut x LDRC 41	NAM23	1727958
EA-1703	LDRC41-53	F7 Berkut x LDRC 41	NAM23	2172737
EA-1704	LDRC41-54	F7 Berkut x LDRC 41	NAM23	2224422
EA-1705	LDRC41-55	F7 Berkut x LDRC 41	NAM23	2365273
EA-1706	LDRC41-56	F7 Berkut x LDRC 41	NAM23	2067639
EA-1707	LDRC41-57	F7 Berkut x LDRC 41	NAM23	2009646
EA-1708	LDRC41-58	F7 Berkut x LDRC 41	NAM23	2267248
EA-1709	LDRC41-59	F7 Berkut x LDRC 41	NAM23	2184017
EA-1710	LDRC41-60	F7 Berkut x LDRC 41	NAM23	26110
EA-1711	LDRC41-61	F7 Berkut x LDRC 41	NAM23	2214597
EA-1712	LDRC41-62	F7 Berkut x LDRC 41	NAM23	1799348
EA-1713	LDRC41-63	F7 Berkut x LDRC 41	NAM23	1664731
EA-1714	LDRC41-64	F7 Berkut x LDRC 41	NAM23	2276103
EA-1715	LDRC41-65	F7 Berkut x LDRC 41	NAM23	1743402
EA-1716	LDRC41-66	F7 Berkut x LDRC 41	NAM23	1995407
EA-1717	LDRC41-67	F7 Berkut x LDRC 41	NAM23	1783213
EA-1718	LDRC41-68	F7 Berkut x LDRC 41	NAM23	1554732
EA-1719	LDRC41-69	F7 Berkut x LDRC 41	NAM23	2148483
EA-1720	LDRC41-70	F7 Berkut x LDRC 41	NAM23	1782239
EA-1721	LDRC41-71	F7 Berkut x LDRC 41	NAM23	1983254
EA-1722	LDRC41-72	F7 Berkut x LDRC 41	NAM23	606794
EA-1723	LDRC41-73	F7 Berkut x LDRC 41	NAM23	1948495
EA-1724	LDRC41-74	F7 Berkut x LDRC 41	NAM23	2298451
EA-1725	LDRC41-75	F7 Berkut x LDRC 41	NAM23	1396828
EA-1726	LDRC42-1	F7 Berkut x LDRC 42	NAM24	1963489
EA-1727	LDRC42-2	F7 Berkut x LDRC 42	NAM24	1948055
EA-1728	LDRC42-3	F7 Berkut x LDRC 42	NAM24	2550218
EA-1729	LDRC42-4	F7 Berkut x LDRC 42	NAM24	2078209
EA-1730	LDRC42-5	F7 Berkut x LDRC 42	NAM24	2922560
EA-1731	LDRC42-6	F7 Berkut x LDRC 42	NAM24	1965470
EA-1732	LDRC42-7	F7 Berkut x LDRC 42	NAM24	1980059
EA-1733	LDRC42-8	F7 Berkut x LDRC 42	NAM24	2395925
EA-1734	LDRC42-9	F7 Berkut x LDRC 42	NAM24	3446741
EA-1735	LDRC42-10	F7 Berkut x LDRC 42	NAM24	2116048
EA-1736	LDRC42-11	F7 Berkut x LDRC 42	NAM24	2292260
EA-1737	LDRC42-12	F7 Berkut x LDRC 42	NAM24	2360166
EA-1738	LDRC42-13	F7 Berkut x LDRC 42	NAM24	2132839
EA-1739	LDRC42-14	F7 Berkut x LDRC 42	NAM24	2331031
EA-1740	LDRC42-15	F7 Berkut x LDRC 42	NAM24	2169644
EA-1741	LDRC42-16	F7 Berkut x LDRC 42	NAM24	1625440
EA-1742	LDRC42-17	F7 Berkut x LDRC 42	NAM24	2498669
EA-1743	LDRC42-18	F7 Berkut x LDRC 42	NAM24	2249590
EA-1744	LDRC42-19	F7 Berkut x LDRC 42	NAM24	2014563
EA-1745	LDRC42-20	F7 Berkut x LDRC 42	NAM24	2229286
EA-1746	LDRC42-21	F7 Berkut x LDRC 42	NAM24	2263124
EA-1747	LDRC42-22	F7 Berkut x LDRC 42	NAM24	1779389
EA-1748	LDRC42-23	F7 Berkut x LDRC 42	NAM24	1957452
EA-1749	LDRC42-24	F7 Berkut x LDRC 42	NAM24	1706450
EA-1750	LDRC42-25	F7 Berkut x LDRC 42	NAM24	2329899
EA-1751	LDRC42-26	F7 Berkut x LDRC 42	NAM24	1972157
EA-1752	LDRC42-27	F7 Berkut x LDRC 42	NAM24	2418259
EA-1753	LDRC42-28	F7 Berkut x LDRC 42	NAM24	1994982
EA-1754	LDRC42-29	F7 Berkut x LDRC 42	NAM24	2089403
EA-1755	LDRC42-30	F7 Berkut x LDRC 42	NAM24	1924195
EA-1756	LDRC42-31	F7 Berkut x LDRC 42	NAM24	1711731
EA-1757	LDRC42-32	F7 Berkut x LDRC 42	NAM24	1713645
EA-1758	LDRC42-33	F7 Berkut x LDRC 42	NAM24	2211193
EA-1759	LDRC42-34	F7 Berkut x LDRC 42	NAM24	2386223
EA-1760	LDRC42-35	F7 Berkut x LDRC 42	NAM24	2377274
EA-1761	LDRC42-36	F7 Berkut x LDRC 42	NAM24	1696987
EA-1762	LDRC42-37	F7 Berkut x LDRC 42	NAM24	2585330
EA-1763	LDRC42-38	F7 Berkut x LDRC 42	NAM24	2098177
EA-1764	LDRC42-39	F7 Berkut x LDRC 42	NAM24	1654822
EA-1765	LDRC42-40	F7 Berkut x LDRC 42	NAM24	2545777
EA-1766	LDRC42-41	F7 Berkut x LDRC 42	NAM24	1559488
EA-1767	LDRC42-42	F7 Berkut x LDRC 42	NAM24	2243833
EA-1768	LDRC42-43	F7 Berkut x LDRC 42	NAM24	2745896
EA-1769	LDRC42-44	F7 Berkut x LDRC 42	NAM24	2180948
EA-1770	LDRC42-45	F7 Berkut x LDRC 42	NAM24	2118568
EA-1771	LDRC42-46	F7 Berkut x LDRC 42	NAM24	1843022
EA-1772	LDRC42-47	F7 Berkut x LDRC 42	NAM24	1836437
EA-1773	LDRC42-48	F7 Berkut x LDRC 42	NAM24	2293121
EA-1774	LDRC42-49	F7 Berkut x LDRC 42	NAM24	1992314
EA-1775	LDRC42-50	F7 Berkut x LDRC 42	NAM24	1896437
EA-1776	LDRC42-51	F7 Berkut x LDRC 42	NAM24	1992918
EA-1777	LDRC42-52	F7 Berkut x LDRC 42	NAM24	1895209
EA-1778	LDRC42-53	F7 Berkut x LDRC 42	NAM24	2405342
EA-1779	LDRC42-54	F7 Berkut x LDRC 42	NAM24	1752345
EA-1780	LDRC42-55	F7 Berkut x LDRC 42	NAM24	2204335
EA-1781	LDRC42-56	F7 Berkut x LDRC 42	NAM24	2061486
EA-1782	LDRC42-57	F7 Berkut x LDRC 42	NAM24	2145293
EA-1783	LDRC42-58	F7 Berkut x LDRC 42	NAM24	2326371
EA-1784	LDRC42-59	F7 Berkut x LDRC 42	NAM24	2039714
EA-1785	LDRC42-60	F7 Berkut x LDRC 42	NAM24	2460492
EA-1786	LDRC42-61	F7 Berkut x LDRC 42	NAM24	2105667
EA-1787	LDRC42-62	F7 Berkut x LDRC 42	NAM24	1834507
EA-1788	LDRC42-63	F7 Berkut x LDRC 42	NAM24	1935990
EA-1789	LDRC42-64	F7 Berkut x LDRC 42	NAM24	1590019
EA-1790	LDRC42-65	F7 Berkut x LDRC 42	NAM24	1878428
EA-1791	LDRC42-66	F7 Berkut x LDRC 42	NAM24	1891911
EA-1792	LDRC42-67	F7 Berkut x LDRC 42	NAM24	1764652
EA-1793	LDRC42-68	F7 Berkut x LDRC 42	NAM24	1750673
EA-1794	LDRC42-69	F7 Berkut x LDRC 42	NAM24	1908063
EA-1795	LDRC42-70	F7 Berkut x LDRC 42	NAM24	1221521
EA-1796	LDRC42-71	F7 Berkut x LDRC 42	NAM24	1542168
EA-1797	LDRC42-72	F7 Berkut x LDRC 42	NAM24	1729124
EA-1798	LDRC42-73	F7 Berkut x LDRC 42	NAM24	2060978
EA-1799	LDRC42-74	F7 Berkut x LDRC 42	NAM24	2061546
EA-1800	LDRC42-75	F7 Berkut x LDRC 42	NAM24	2575225
EA-1801	LDRC9-1	F7 Berkut x LDRC 9	NAM25	2190384
EA-1802	LDRC9-2	F7 Berkut x LDRC 9	NAM25	1644616
EA-1803	LDRC9-3	F7 Berkut x LDRC 9	NAM25	1804033
EA-1804	LDRC9-4	F7 Berkut x LDRC 9	NAM25	1931952
EA-1805	LDRC9-5	F7 Berkut x LDRC 9	NAM25	2047382
EA-1806	LDRC9-6	F7 Berkut x LDRC 9	NAM25	73114
EA-1807	LDRC9-7	F7 Berkut x LDRC 9	NAM25	2040759
EA-1808	LDRC9-8	F7 Berkut x LDRC 9	NAM25	1883644
EA-1809	LDRC9-9	F7 Berkut x LDRC 9	NAM25	1968682
EA-1810	LDRC9-10	F7 Berkut x LDRC 9	NAM25	1642753
EA-1811	LDRC9-11	F7 Berkut x LDRC 9	NAM25	1786500
EA-1812	LDRC9-12	F7 Berkut x LDRC 9	NAM25	1392943
EA-1813	LDRC9-13	F7 Berkut x LDRC 9	NAM25	1842951
EA-1814	LDRC9-14	F7 Berkut x LDRC 9	NAM25	1635693
EA-1815	LDRC9-15	F7 Berkut x LDRC 9	NAM25	2061471
EA-1816	LDRC9-16	F7 Berkut x LDRC 9	NAM25	1706493
EA-1817	LDRC9-17	F7 Berkut x LDRC 9	NAM25	1833342
EA-1818	LDRC9-18	F7 Berkut x LDRC 9	NAM25	1582995
EA-1819	LDRC9-19	F7 Berkut x LDRC 9	NAM25	2189293
EA-1820	LDRC9-20	F7 Berkut x LDRC 9	NAM25	1690702
EA-1821	LDRC9-21	F7 Berkut x LDRC 9	NAM25	1870311
EA-1822	LDRC9-22	F7 Berkut x LDRC 9	NAM25	968437
EA-1823	LDRC9-23	F7 Berkut x LDRC 9	NAM25	1266905
EA-1824	LDRC9-24	F7 Berkut x LDRC 9	NAM25	1801191
EA-1825	LDRC9-25	F7 Berkut x LDRC 9	NAM25	2556882
EA-1826	LDRC9-26	F7 Berkut x LDRC 9	NAM25	2669062
EA-1827	LDRC9-27	F7 Berkut x LDRC 9	NAM25	1703072
EA-1828	LDRC9-28	F7 Berkut x LDRC 9	NAM25	2854403
EA-1829	LDRC9-29	F7 Berkut x LDRC 9	NAM25	2560089
EA-1830	LDRC9-30	F7 Berkut x LDRC 9	NAM25	1376576
EA-1831	LDRC9-31	F7 Berkut x LDRC 9	NAM25	2176135
EA-1832	LDRC9-32	F7 Berkut x LDRC 9	NAM25	2242657
EA-1833	LDRC9-33	F7 Berkut x LDRC 9	NAM25	2893535
EA-1834	LDRC9-34	F7 Berkut x LDRC 9	NAM25	2120293
EA-1835	LDRC9-35	F7 Berkut x LDRC 9	NAM25	2052376
EA-1836	LDRC9-36	F7 Berkut x LDRC 9	NAM25	2447848
EA-1837	LDRC9-37	F7 Berkut x LDRC 9	NAM25	1950949
EA-1838	LDRC9-38	F7 Berkut x LDRC 9	NAM25	2381794
EA-1839	LDRC9-39	F7 Berkut x LDRC 9	NAM25	1910900
EA-1840	LDRC9-40	F7 Berkut x LDRC 9	NAM25	3294488
EA-1841	LDRC9-41	F7 Berkut x LDRC 9	NAM25	1874686
EA-1842	LDRC9-42	F7 Berkut x LDRC 9	NAM25	1880361
EA-1843	LDRC9-43	F7 Berkut x LDRC 9	NAM25	2208965
EA-1844	LDRC9-44	F7 Berkut x LDRC 9	NAM25	2225675
EA-1845	LDRC9-45	F7 Berkut x LDRC 9	NAM25	1726769
EA-1846	LDRC9-46	F7 Berkut x LDRC 9	NAM25	1913959
EA-1847	LDRC9-47	F7 Berkut x LDRC 9	NAM25	1990825
EA-1848	LDRC9-48	F7 Berkut x LDRC 9	NAM25	2236383
EA-1849	LDRC9-49	F7 Berkut x LDRC 9	NAM25	2801678
EA-1850	LDRC9-50	F7 Berkut x LDRC 9	NAM25	1904657
EA-1851	LDRC9-51	F7 Berkut x LDRC 9	NAM25	1924608
EA-1852	LDRC9-52	F7 Berkut x LDRC 9	NAM25	2125952
EA-1853	LDRC9-53	F7 Berkut x LDRC 9	NAM25	3351045
EA-1854	LDRC9-54	F7 Berkut x LDRC 9	NAM25	2496703
EA-1855	LDRC9-55	F7 Berkut x LDRC 9	NAM25	2145934
EA-1856	LDRC9-56	F7 Berkut x LDRC 9	NAM25	1891350
EA-1857	LDRC9-57	F7 Berkut x LDRC 9	NAM25	2291861
EA-1858	LDRC9-58	F7 Berkut x LDRC 9	NAM25	2188073
EA-1859	LDRC9-59	F7 Berkut x LDRC 9	NAM25	2206131
EA-1860	LDRC9-60	F7 Berkut x LDRC 9	NAM25	2259931
EA-1861	LDRC9-61	F7 Berkut x LDRC 9	NAM25	2009642
EA-1862	LDRC9-62	F7 Berkut x LDRC 9	NAM25	1616030
EA-1863	LDRC9-63	F7 Berkut x LDRC 9	NAM25	1973047
EA-1864	LDRC9-64	F7 Berkut x LDRC 9	NAM25	1644
EA-1865	LDRC9-65	F7 Berkut x LDRC 9	NAM25	3019729
EA-1866	LDRC9-66	F7 Berkut x LDRC 9	NAM25	2054588
EA-1867	LDRC9-67	F7 Berkut x LDRC 9	NAM25	1864511
EA-1868	LDRC9-68	F7 Berkut x LDRC 9	NAM25	1866829
EA-1869	LDRC9-69	F7 Berkut x LDRC 9	NAM25	1921300
EA-1870	LDRC9-70	F7 Berkut x LDRC 9	NAM25	1536136
EA-1871	LDRC9-71	F7 Berkut x LDRC 9	NAM25	2011079
EA-1872	LDRC9-72	F7 Berkut x LDRC 9	NAM25	3865550
EA-1873	LDRC9-73	F7 Berkut x LDRC 9	NAM25	2204879
EA-1874	LDRC9-74	F7 Berkut x LDRC 9	NAM25	1581591
EA-1875	LDRC9-75	F7 Berkut x LDRC 9	NAM25	1902932
EA-1876	LDRC37-1	F7 Berkut x LDRC 37	NAM26	14668
EA-1877	LDRC37-2	F7 Berkut x LDRC 37	NAM26	1426365
EA-1878	LDRC37-4	F7 Berkut x LDRC 37	NAM26	1976117
EA-1879	LDRC37-5	F7 Berkut x LDRC 37	NAM26	710
EA-1880	LDRC37-8	F7 Berkut x LDRC 37	NAM26	2082894
EA-1881	LDRC37-9	F7 Berkut x LDRC 37	NAM26	2071334
EA-1882	LDRC37-10	F7 Berkut x LDRC 37	NAM26	1923579
EA-1883	LDRC37-11	F7 Berkut x LDRC 37	NAM26	1538443
EA-1884	LDRC37-12	F7 Berkut x LDRC 37	NAM26	1560356
EA-1885	LDRC37-13	F7 Berkut x LDRC 37	NAM26	1923149
EA-1886	LDRC37-15	F7 Berkut x LDRC 37	NAM26	1805838
EA-1887	LDRC37-16	F7 Berkut x LDRC 37	NAM26	1758011
EA-1888	LDRC37-17	F7 Berkut x LDRC 37	NAM26	1972391
EA-1889	LDRC37-19	F7 Berkut x LDRC 37	NAM26	2040437
EA-1890	LDRC37-21	F7 Berkut x LDRC 37	NAM26	1721119
EA-1891	LDRC37-22	F7 Berkut x LDRC 37	NAM26	1871250
EA-1892	LDRC37-23	F7 Berkut x LDRC 37	NAM26	1637915
EA-1893	LDRC37-24	F7 Berkut x LDRC 37	NAM26	1419797
EA-1894	LDRC37-26	F7 Berkut x LDRC 37	NAM26	1849900
EA-1895	LDRC37-27	F7 Berkut x LDRC 37	NAM26	1791570
EA-1896	LDRC37-28	F7 Berkut x LDRC 37	NAM26	2198920
EA-1897	LDRC37-29	F7 Berkut x LDRC 37	NAM26	2206428
EA-1898	LDRC37-30	F7 Berkut x LDRC 37	NAM26	1521039
EA-1899	LDRC37-31	F7 Berkut x LDRC 37	NAM26	1528268
EA-1900	LDRC37-32	F7 Berkut x LDRC 37	NAM26	1996810
EA-1901	LDRC37-33	F7 Berkut x LDRC 37	NAM26	1702344
EA-1902	LDRC37-7	F7 Berkut x LDRC 37	NAM26	31626
EA-1903	LDRC37-38	F7 Berkut x LDRC 37	NAM26	1921
EA-1904	LDRC37-40	F7 Berkut x LDRC 37	NAM26	2847903
EA-1905	LDRC37-41	F7 Berkut x LDRC 37	NAM26	1991741
EA-1906	LDRC37-43	F7 Berkut x LDRC 37	NAM26	2327915
EA-1907	LDRC37-44	F7 Berkut x LDRC 37	NAM26	1758124
EA-1908	LDRC37-45	F7 Berkut x LDRC 37	NAM26	2255107
EA-1909	LDRC37-47	F7 Berkut x LDRC 37	NAM26	2435
EA-1910	LDRC37-48	F7 Berkut x LDRC 37	NAM26	1540366
EA-1911	LDRC37-49	F7 Berkut x LDRC 37	NAM26	1597567
EA-1912	LDRC37-50	F7 Berkut x LDRC 37	NAM26	1667325
EA-1913	LDRC37-52	F7 Berkut x LDRC 37	NAM26	2093418
EA-1914	LDRC37-55	F7 Berkut x LDRC 37	NAM26	2662588
EA-1915	LDRC37-56	F7 Berkut x LDRC 37	NAM26	1753
EA-1916	LDRC37-57	F7 Berkut x LDRC 37	NAM26	1832220
EA-1917	LDRC37-60	F7 Berkut x LDRC 37	NAM26	2065038
EA-1918	LDRC37-61	F7 Berkut x LDRC 37	NAM26	1877195
EA-1919	LDRC37-62	F7 Berkut x LDRC 37	NAM26	1499379
EA-1920	LDRC37-63	F7 Berkut x LDRC 37	NAM26	2302753
EA-1921	LDRC37-64	F7 Berkut x LDRC 37	NAM26	1971983
EA-1922	LDRC37-65	F7 Berkut x LDRC 37	NAM26	2202269
EA-1923	LDRC37-66	F7 Berkut x LDRC 37	NAM26	2296360
EA-1924	LDRC37-68	F7 Berkut x LDRC 37	NAM26	2306997
EA-1925	LDRC37-71	F7 Berkut x LDRC 37	NAM26	2928779
EA-1926	LDRC37-72	F7 Berkut x LDRC 37	NAM26	1747966
EA-1927	LDRC37-73	F7 Berkut x LDRC 37	NAM26	1864021
EA-1928	LDRC37-77	F7 Berkut x LDRC 37	NAM26	1703
EA-1929	LDRC37-79	F7 Berkut x LDRC 37	NAM26	2315942
EA-1930	LDRC37-80	F7 Berkut x LDRC 37	NAM26	1782891
EA-1931	LDRC37-81	F7 Berkut x LDRC 37	NAM26	2280889
EA-1932	LDRC37-84	F7 Berkut x LDRC 37	NAM26	2545784
EA-1933	LDRC37-86	F7 Berkut x LDRC 37	NAM26	1808750
EA-1934	LDRC37-87	F7 Berkut x LDRC 37	NAM26	159153
EA-1935	LDRC37-89	F7 Berkut x LDRC 37	NAM26	1613267
EA-1936	LDRC37-90	F7 Berkut x LDRC 37	NAM26	2153750
EA-1937	LDRC37-94	F7 Berkut x LDRC 37	NAM26	1536573
EA-1938	LDRC37-95	F7 Berkut x LDRC 37	NAM26	1798413
EA-1939	LDRC37-96	F7 Berkut x LDRC 37	NAM26	2331858
EA-1940	LDRC37-97	F7 Berkut x LDRC 37	NAM26	2037442
EA-1941	LDRC37-98	F7 Berkut x LDRC 37	NAM26	1728916
EA-1942	LDRC37-99	F7 Berkut x LDRC 37	NAM26	3030514
EA-1943	LDRC37-100	F7 Berkut x LDRC 37	NAM26	1986033
EA-1944	LDRC37-105	F7 Berkut x LDRC 37	NAM26	1635981
EA-1945	LDRC37-107	F7 Berkut x LDRC 37	NAM26	2172891
EA-1946	LDRC37-108	F7 Berkut x LDRC 37	NAM26	1948353
EA-1947	LDRC37-109	F7 Berkut x LDRC 37	NAM26	2182474
EA-1948	LDRC37-110	F7 Berkut x LDRC 37	NAM26	2241483
EA-1949	LDRC37-111	F7 Berkut x LDRC 37	NAM26	3074791
EA-1950	LDRC37-114	F7 Berkut x LDRC 37	NAM26	2400215
EA-1951	LDRC43-1	F7 Berkut x LDRC 43	NAM27	2558422
EA-1952	LDRC43-4	F7 Berkut x LDRC 43	NAM27	1874296
EA-1953	LDRC43-5	F7 Berkut x LDRC 43	NAM27	2021816
EA-1954	LDRC43-7	F7 Berkut x LDRC 43	NAM27	1351144
EA-1955	LDRC43-12	F7 Berkut x LDRC 43	NAM27	2635706
EA-1956	LDRC43-13	F7 Berkut x LDRC 43	NAM27	1656242
EA-1957	LDRC43-16	F7 Berkut x LDRC 43	NAM27	1526963
EA-1958	LDRC43-17	F7 Berkut x LDRC 43	NAM27	1281510
EA-1959	LDRC43-18	F7 Berkut x LDRC 43	NAM27	1529127
EA-1960	LDRC43-19	F7 Berkut x LDRC 43	NAM27	2049011
EA-1961	LDRC43-27	F7 Berkut x LDRC 43	NAM27	2266228
EA-1962	LDRC43-29	F7 Berkut x LDRC 43	NAM27	1687233
EA-1963	LDRC43-30	F7 Berkut x LDRC 43	NAM27	2047664
EA-1964	LDRC43-32	F7 Berkut x LDRC 43	NAM27	2422315
EA-1965	LDRC43-33	F7 Berkut x LDRC 43	NAM27	2519334
EA-1966	LDRC43-35	F7 Berkut x LDRC 43	NAM27	1900145
EA-1967	LDRC43-39	F7 Berkut x LDRC 43	NAM27	1536575
EA-1968	LDRC43-40	F7 Berkut x LDRC 43	NAM27	1704835
EA-1969	LDRC43-41	F7 Berkut x LDRC 43	NAM27	2283012
EA-1970	LDRC43-42	F7 Berkut x LDRC 43	NAM27	1889981
EA-1971	LDRC43-3	F7 Berkut x LDRC 43	NAM27	1317474
EA-1972	LDRC43-20	F7 Berkut x LDRC 43	NAM27	1760967
EA-1973	LDRC43-47	F7 Berkut x LDRC 43	NAM27	626510
EA-1974	LDRC43-48	F7 Berkut x LDRC 43	NAM27	1583911
EA-1975	LDRC43-49	F7 Berkut x LDRC 43	NAM27	1651571
EA-1976	LDRC43-50	F7 Berkut x LDRC 43	NAM27	1589891
EA-1977	LDRC43-51	F7 Berkut x LDRC 43	NAM27	2233838
EA-1978	LDRC43-52	F7 Berkut x LDRC 43	NAM27	2199846
EA-1979	LDRC43-53	F7 Berkut x LDRC 43	NAM27	1457176
EA-1980	LDRC43-54	F7 Berkut x LDRC 43	NAM27	1576948
EA-1981	LDRC43-55	F7 Berkut x LDRC 43	NAM27	2076062
EA-1982	LDRC43-56	F7 Berkut x LDRC 43	NAM27	2221052
EA-1983	LDRC43-57	F7 Berkut x LDRC 43	NAM27	1729463
EA-1984	LDRC43-60	F7 Berkut x LDRC 43	NAM27	2241672
EA-1985	LDRC43-61	F7 Berkut x LDRC 43	NAM27	1572992
EA-1986	LDRC43-62	F7 Berkut x LDRC 43	NAM27	2206287
EA-1987	LDRC43-63	F7 Berkut x LDRC 43	NAM27	2238746
EA-1988	LDRC43-66	F7 Berkut x LDRC 43	NAM27	1818837
EA-1989	LDRC43-68	F7 Berkut x LDRC 43	NAM27	1540123
EA-1990	LDRC43-69	F7 Berkut x LDRC 43	NAM27	2157261
EA-1991	LDRC43-70	F7 Berkut x LDRC 43	NAM27	2003226
EA-1992	LDRC43-71	F7 Berkut x LDRC 43	NAM27	2219453
EA-1993	LDRC43-72	F7 Berkut x LDRC 43	NAM27	2350058
EA-1994	LDRC43-73	F7 Berkut x LDRC 43	NAM27	1460479
EA-1995	LDRC43-75	F7 Berkut x LDRC 43	NAM27	2551066
EA-1996	LDRC43-77	F7 Berkut x LDRC 43	NAM27	2539895
EA-1997	LDRC43-78	F7 Berkut x LDRC 43	NAM27	2276058
EA-1998	LDRC43-80	F7 Berkut x LDRC 43	NAM27	21477
EA-1999	LDRC43-81	F7 Berkut x LDRC 43	NAM27	1148400
EA-2000	LDRC43-82	F7 Berkut x LDRC 43	NAM27	1618523
EA-2001	LDRC43-101	F7 Berkut x LDRC 43	NAM27	1613421
EA-2002	LDRC43-84	F7 Berkut x LDRC 43	NAM27	2940731
EA-2003	LDRC43-85	F7 Berkut x LDRC 43	NAM27	1674196
EA-2004	LDRC43-86	F7 Berkut x LDRC 43	NAM27	1981944
EA-2005	LDRC43-87	F7 Berkut x LDRC 43	NAM27	2212597
EA-2006	LDRC43-88	F7 Berkut x LDRC 43	NAM27	2201318
EA-2007	LDRC43-89	F7 Berkut x LDRC 43	NAM27	2196156
EA-2008	LDRC43-90	F7 Berkut x LDRC 43	NAM27	2990465
EA-2009	LDRC43-93	F7 Berkut x LDRC 43	NAM27	2292577
EA-2010	LDRC43-95	F7 Berkut x LDRC 43	NAM27	2431726
EA-2011	LDRC43-96	F7 Berkut x LDRC 43	NAM27	1956307
EA-2012	LDRC43-97	F7 Berkut x LDRC 43	NAM27	2125864
EA-2013	LDRC43-98	F7 Berkut x LDRC 43	NAM27	2915047
EA-2014	LDRC43-99	F7 Berkut x LDRC 43	NAM27	2331893
EA-2015	LDRC43-100	F7 Berkut x LDRC 43	NAM27	1703149
EA-2016	LDRC43-102	F7 Berkut x LDRC 43	NAM27	2767541
EA-2017	LDRC43-103	F7 Berkut x LDRC 43	NAM27	1878930
EA-2018	LDRC43-104	F7 Berkut x LDRC 43	NAM27	3109894
EA-2019	LDRC43-106	F7 Berkut x LDRC 43	NAM27	1973224
EA-2020	LDRC43-107	F7 Berkut x LDRC 43	NAM27	3116113
EA-2021	LDRC43-108	F7 Berkut x LDRC 43	NAM27	2535668
EA-2022	LDRC43-109	F7 Berkut x LDRC 43	NAM27	1206062
EA-2023	LDRC43-110	F7 Berkut x LDRC 43	NAM27	2937282
EA-2024	LDRC43-111	F7 Berkut x LDRC 43	NAM27	2401098
EA-2025	LDRC43-112	F7 Berkut x LDRC 43	NAM27	2488977
EA-2026	LDRC47-1	F7 Berkut x LDRC 47	NAM28	2367839
EA-2027	LDRC47-12	F7 Berkut x LDRC 47	NAM28	1884337
EA-2028	LDRC47-3	F7 Berkut x LDRC 47	NAM28	1153426
EA-2029	LDRC47-4	F7 Berkut x LDRC 47	NAM28	1817260
EA-2030	LDRC47-5	F7 Berkut x LDRC 47	NAM28	2497260
EA-2031	LDRC47-6	F7 Berkut x LDRC 47	NAM28	1334531
EA-2032	LDRC47-9	F7 Berkut x LDRC 47	NAM28	2794500
EA-2033	LDRC47-36	F7 Berkut x LDRC 47	NAM28	2035985
EA-2034	LDRC47-11	F7 Berkut x LDRC 47	NAM28	2518344
EA-2035	LDRC47-13	F7 Berkut x LDRC 47	NAM28	1889129
EA-2036	LDRC47-14	F7 Berkut x LDRC 47	NAM28	1985174
EA-2037	LDRC47-65	F7 Berkut x LDRC 47	NAM28	2020793
EA-2038	LDRC47-16	F7 Berkut x LDRC 47	NAM28	155730
EA-2039	LDRC47-17	F7 Berkut x LDRC 47	NAM28	490898
EA-2040	LDRC47-19	F7 Berkut x LDRC 47	NAM28	1246610
EA-2041	LDRC47-21	F7 Berkut x LDRC 47	NAM28	2325887
EA-2042	LDRC47-22	F7 Berkut x LDRC 47	NAM28	2217549
EA-2043	LDRC47-73	F7 Berkut x LDRC 47	NAM28	1852345
EA-2044	LDRC47-24	F7 Berkut x LDRC 47	NAM28	2089497
EA-2045	LDRC47-25	F7 Berkut x LDRC 47	NAM28	2062471
EA-2046	LDRC47-26	F7 Berkut x LDRC 47	NAM28	2233855
EA-2047	LDRC47-75	F7 Berkut x LDRC 47	NAM28	1995408
EA-2048	LDRC47-28	F7 Berkut x LDRC 47	NAM28	2439879
EA-2049	LDRC47-29	F7 Berkut x LDRC 47	NAM28	1899726
EA-2050	LDRC47-30	F7 Berkut x LDRC 47	NAM28	2760470
EA-2051	LDRC47-31	F7 Berkut x LDRC 47	NAM28	1798223
EA-2052	LDRC47-32	F7 Berkut x LDRC 47	NAM28	2009587
EA-2053	LDRC47-33	F7 Berkut x LDRC 47	NAM28	1968062
EA-2054	LDRC47-34	F7 Berkut x LDRC 47	NAM28	1614468
EA-2055	LDRC47-35	F7 Berkut x LDRC 47	NAM28	1305387
EA-2056	LDRC47-37	F7 Berkut x LDRC 47	NAM28	1773069
EA-2057	LDRC47-38	F7 Berkut x LDRC 47	NAM28	1517850
EA-2058	LDRC47-84	F7 Berkut x LDRC 47	NAM28	1816169
EA-2059	LDRC47-91	F7 Berkut x LDRC 47	NAM28	1910587
EA-2060	LDRC47-41	F7 Berkut x LDRC 47	NAM28	1257636
EA-2061	LDRC47-42	F7 Berkut x LDRC 47	NAM28	1753419
EA-2062	LDRC47-43	F7 Berkut x LDRC 47	NAM28	1889905
EA-2063	LDRC47-44	F7 Berkut x LDRC 47	NAM28	1618959
EA-2064	LDRC47-45	F7 Berkut x LDRC 47	NAM28	2134
EA-2065	LDRC47-46	F7 Berkut x LDRC 47	NAM28	2325962
EA-2066	LDRC47-47	F7 Berkut x LDRC 47	NAM28	2837525
EA-2067	LDRC47-48	F7 Berkut x LDRC 47	NAM28	2221802
EA-2068	LDRC47-49	F7 Berkut x LDRC 47	NAM28	2862117
EA-2069	LDRC47-50	F7 Berkut x LDRC 47	NAM28	1758873
EA-2070	LDRC47-51	F7 Berkut x LDRC 47	NAM28	1711963
EA-2071	LDRC47-52	F7 Berkut x LDRC 47	NAM28	1503783
EA-2072	LDRC47-53	F7 Berkut x LDRC 47	NAM28	1711922
EA-2073	LDRC47-54	F7 Berkut x LDRC 47	NAM28	1354761
EA-2074	LDRC47-55	F7 Berkut x LDRC 47	NAM28	1568527
EA-2075	LDRC47-56	F7 Berkut x LDRC 47	NAM28	1869641
EA-2076	LDRC47-58	F7 Berkut x LDRC 47	NAM28	1497362
EA-2077	LDRC47-60	F7 Berkut x LDRC 47	NAM28	1274179
EA-2078	LDRC47-64	F7 Berkut x LDRC 47	NAM28	1867399
EA-2079	LDRC47-59	F7 Berkut x LDRC 47	NAM28	1464169
EA-2080	LDRC47-68	F7 Berkut x LDRC 47	NAM28	1840803
EA-2081	LDRC47-70	F7 Berkut x LDRC 47	NAM28	1984284
EA-2082	LDRC47-71	F7 Berkut x LDRC 47	NAM28	2047957
EA-2083	LDRC47-72	F7 Berkut x LDRC 47	NAM28	1476504
EA-2084	LDRC47-76	F7 Berkut x LDRC 47	NAM28	2502489
EA-2085	LDRC47-77	F7 Berkut x LDRC 47	NAM28	1698027
EA-2086	LDRC47-78	F7 Berkut x LDRC 47	NAM28	1288351
EA-2087	LDRC47-82	F7 Berkut x LDRC 47	NAM28	2128796
EA-2088	LDRC47-83	F7 Berkut x LDRC 47	NAM28	2414666
EA-2089	LDRC47-85	F7 Berkut x LDRC 47	NAM28	1919716
EA-2090	LDRC47-86	F7 Berkut x LDRC 47	NAM28	1614230
EA-2091	LDRC47-87	F7 Berkut x LDRC 47	NAM28	1919713
EA-2092	LDRC47-88	F7 Berkut x LDRC 47	NAM28	898561
EA-2093	LDRC47-92	F7 Berkut x LDRC 47	NAM28	1806529
EA-2094	LDRC47-94	F7 Berkut x LDRC 47	NAM28	17296
EA-2095	LDRC47-95	F7 Berkut x LDRC 47	NAM28	1008243
EA-2096	LDRC47-96	F7 Berkut x LDRC 47	NAM28	1977955
EA-2097	LDRC47-98	F7 Berkut x LDRC 47	NAM28	2168961
EA-2098	LDRC47-99	F7 Berkut x LDRC 47	NAM28	2173585
EA-2099	LDRC47-100	F7 Berkut x LDRC 47	NAM28	1364540
EA-2100	LDRC47-101	F7 Berkut x LDRC 47	NAM28	1722459
EA-2101	LDRC48-3	F7 Berkut x LDRC 48	NAM29	2044431
EA-2102	LDRC48-4	F7 Berkut x LDRC 48	NAM29	1227058
EA-2103	LDRC48-6	F7 Berkut x LDRC 48	NAM29	1323808
EA-2104	LDRC48-7	F7 Berkut x LDRC 48	NAM29	1692734
EA-2105	LDRC48-10	F7 Berkut x LDRC 48	NAM29	1928151
EA-2106	LDRC48-11	F7 Berkut x LDRC 48	NAM29	1952433
EA-2107	LDRC48-13	F7 Berkut x LDRC 48	NAM29	1631525
EA-2108	LDRC48-14	F7 Berkut x LDRC 48	NAM29	2030121
EA-2109	LDRC48-15	F7 Berkut x LDRC 48	NAM29	2218612
EA-2110	LDRC48-16	F7 Berkut x LDRC 48	NAM29	1566829
EA-2111	LDRC48-17	F7 Berkut x LDRC 48	NAM29	1474625
EA-2112	LDRC48-18	F7 Berkut x LDRC 48	NAM29	2607061
EA-2113	LDRC48-19	F7 Berkut x LDRC 48	NAM29	2629527
EA-2114	LDRC48-20	F7 Berkut x LDRC 48	NAM29	2698437
EA-2115	LDRC48-21	F7 Berkut x LDRC 48	NAM29	2141675
EA-2116	LDRC48-22	F7 Berkut x LDRC 48	NAM29	1918016
EA-2117	LDRC48-23	F7 Berkut x LDRC 48	NAM29	2530723
EA-2118	LDRC48-67	F7 Berkut x LDRC 48	NAM29	1893647
EA-2119	LDRC48-25	F7 Berkut x LDRC 48	NAM29	2972590
EA-2120	LDRC48-26	F7 Berkut x LDRC 48	NAM29	2249374
EA-2121	LDRC48-27	F7 Berkut x LDRC 48	NAM29	2728546
EA-2122	LDRC48-28	F7 Berkut x LDRC 48	NAM29	2587197
EA-2123	LDRC48-29	F7 Berkut x LDRC 48	NAM29	1904742
EA-2124	LDRC48-30	F7 Berkut x LDRC 48	NAM29	2135768
EA-2125	LDRC48-31	F7 Berkut x LDRC 48	NAM29	2391152
EA-2126	LDRC48-32	F7 Berkut x LDRC 48	NAM29	2952810
EA-2127	LDRC48-5	F7 Berkut x LDRC 48	NAM29	2092131
EA-2128	LDRC48-34	F7 Berkut x LDRC 48	NAM29	1274066
EA-2129	LDRC48-35	F7 Berkut x LDRC 48	NAM29	2477680
EA-2130	LDRC48-36	F7 Berkut x LDRC 48	NAM29	2281416
EA-2131	LDRC48-37	F7 Berkut x LDRC 48	NAM29	1855426
EA-2132	LDRC48-39	F7 Berkut x LDRC 48	NAM29	1457233
EA-2133	LDRC48-41	F7 Berkut x LDRC 48	NAM29	1123253
EA-2134	LDRC48-42	F7 Berkut x LDRC 48	NAM29	2526997
EA-2135	LDRC48-43	F7 Berkut x LDRC 48	NAM29	2153764
EA-2136	LDRC48-44	F7 Berkut x LDRC 48	NAM29	2258942
EA-2137	LDRC48-45	F7 Berkut x LDRC 48	NAM29	2573142
EA-2138	LDRC48-46	F7 Berkut x LDRC 48	NAM29	2038832
EA-2139	LDRC48-48	F7 Berkut x LDRC 48	NAM29	2244465
EA-2140	LDRC48-49	F7 Berkut x LDRC 48	NAM29	1686680
EA-2141	LDRC48-50	F7 Berkut x LDRC 48	NAM29	2235475
EA-2142	LDRC48-51	F7 Berkut x LDRC 48	NAM29	2510326
EA-2143	LDRC48-52	F7 Berkut x LDRC 48	NAM29	1669619
EA-2144	LDRC48-53	F7 Berkut x LDRC 48	NAM29	2432
EA-2145	LDRC48-54	F7 Berkut x LDRC 48	NAM29	2120915
EA-2146	LDRC48-55	F7 Berkut x LDRC 48	NAM29	2085042
EA-2147	LDRC48-56	F7 Berkut x LDRC 48	NAM29	1987700
EA-2148	LDRC48-58	F7 Berkut x LDRC 48	NAM29	1539775
[truncated: 102 more rows]
