# Supplementary material for: The genetic architecture of genome‐wide recombination rate variation in allopolyploid wheat revealed by nested association mapping
Source: Plant J. 2018 Jul 19;95(6):1039–54. doi: 10.1111/tpj.14009 (PMC6174997; doi:10.1111/tpj.14009)
Supplement: Supplementary file 7 [file TPJ-95-1039-s007.xlsx]

## Sheet: TableS6.TPJ-00363-2018.R1_GBSta
Table S6. GBS Tag Names (Sample)	** Full table can be downloaded from http://wheatgenomics.plantpath.ksu.edu/nam/TableS6.All_segregating_SNPs_PAV_intermediate_names.txt
Individual GBS Tag Name	Same SNPs detected in bi-parental mapping population
Tag_1_SNP_64	PI_8813_88_64_NAM16_SNP	PI_366716_98825_64_NAM4_SNP	PI_262611_114596_64_NAM13_SNP
Tag_2_PAV	PI_9791_224939_NAM10_PAV	PI_94567_1460054_NAM20_PAV	Dharwar_Dry_378279_NAM1_PAV	PI_283147_1436416_NAM3_PAV	PI_382150_205246_NAM5_PAV	PI_8813_96_NAM16_PAV
Tag_3_SNP_40	PI_8813_255_40_NAM16_SNP	Berkut_81464_40_NAM10_SNP	Berkut_81464_40_NAM2_SNP	Berkut_81464_40_NAM3_SNP	Berkut_81464_40_NAM12_SNP	Berkut_81464_40_NAM9_SNP	Berkut_81464_40_NAM1_SNP	Berkut_81464_40_NAM23_SNP	Berkut_81464_40_NAM8_SNP	PI_366716_27_40_NAM4_SNP
Tag_4_SNP_29	Berkut_1345596_29_NAM9_SNP	Berkut_1345596_29_NAM19_SNP	Berkut_1345596_29_NAM10_SNP	Berkut_1345596_29_NAM28_SNP	Berkut_1345596_29_NAM30_SNP	Berkut_1345596_29_NAM2_SNP	Berkut_1345596_29_NAM3_SNP	PI_8813_284_29_NAM16_SNP	Berkut_1345596_29_NAM1_SNP	PI_366716_128922_29_NAM4_SNP	Berkut_1345596_29_NAM24_SNP
Tag_5_SNP_69	PI_8813_335_69_NAM16_SNP	PI_262611_1093017_69_NAM13_SNP
Tag_6_SNP_81	PI_470817_42564_81_NAM6_SNP	PI_8813_363_81_NAM16_SNP	PI_262611_1521233_81_NAM13_SNP
Tag_7_SNP_40	PI_470817_130213_40_NAM6_SNP	PI_8813_400_40_NAM16_SNP
Tag_9_SNP_38	PI_262611_1430951_38_NAM13_HQ	PI_8813_559_38_NAM16_SNP
Tag_10_SNP_44	Berkut_3743899_44_NAM15_SNP	PI_8813_577_44_NAM16_HQ	Berkut_3743899_44_NAM12_SNP	PI_565213_460468_44_NAM7_SNP	Berkut_3743899_44_NAM11_SNP	Berkut_3743899_44_NAM1_SNP
Tag_11_SNP_43	PI_262611_703035_43_NAM13_HQ	PI_8813_738_43_NAM16_SNP	PI_382150_1823032_43_NAM5_SNP	PI_366716_1200049_43_NAM4_SNP
Tag_12_SNP_30	PI_366716_1200049_30_NAM4_SNP	PI_382150_1823032_30_NAM5_SNP	PI_262611_703035_30_NAM13_HQ	PI_8813_738_30_NAM16_SNP
Tag_14_SNP_61	Vida_239640_61_NAM9_SNP	Berkut_342313_61_NAM17_SNP	PI_8813_839_61_NAM16_SNP	PI_470817_685850_61_NAM6_SNP
Tag_16_SNP_47	PI_8813_889_47_NAM16_SNP	PI_262611_370597_47_NAM13_SNP
Tag_17_SNP_61	PI_382150_91961_61_NAM5_HQ	PI_366716_731113_61_NAM4_HQ	PI_8813_993_61_NAM16_HQ
Tag_18_PAV	PI_283147_273450_NAM3_PAV	PI_262611_600445_NAM13_PAV	Cl4175_187896_NAM11_PAV	Dharwar_Dry_178809_NAM1_PAV	PI_382150_33745_NAM5_PAV	PI_8813_1031_NAM16_PAV	PI_192569_259583_NAM27_PAV	PI_9791_113003_NAM10_PAV	PI_366716_68315_NAM4_PAV
Tag_20_SNP_39	PI_565213_223378_39_NAM7_HQ	PI_262611_14256_39_NAM13_HQ	PI_8813_1189_39_NAM16_HQ	PI_382150_135137_39_NAM5_HQ
Tag_21_SNP_41	PI_565213_223378_41_NAM7_HQ	PI_262611_14256_41_NAM13_HQ	PI_8813_1189_41_NAM16_HQ	PI_382150_135137_41_NAM5_HQ
Tag_22_SNP_40	PI_262611_71575_40_NAM13_SNP	PI_8813_1218_40_NAM16_SNP
Tag_23_SNP_19	PI_8813_1221_19_NAM16_HQ	PI_470817_81813_19_NAM6_HQ
Tag_24_SNP_79	PI_366716_1499984_79_NAM4_SNP	PI_262611_596343_79_NAM13_SNP	PI_470817_439514_79_NAM6_SNP	PI_8813_1280_79_NAM16_SNP
Tag_25_SNP_37	PI_366716_1499984_37_NAM4_SNP	PI_262611_596343_37_NAM13_SNP	PI_8813_1280_37_NAM16_SNP
Tag_26_SNP_33	PI_8813_1348_33_NAM16_SNP	PI_366716_1807390_33_NAM4_SNP
Tag_27_SNP_53	PI_565213_2240990_53_NAM7_SNP	PI_470817_1143454_53_NAM6_SNP	PI_8813_1411_53_NAM16_SNP
Tag_30_SNP_73	PI_366716_592694_73_NAM4_SNP	PI_8813_1672_73_NAM16_SNP	Berkut_942217_73_NAM8_SNP	Berkut_942217_73_NAM24_SNP
Tag_31_SNP_57	PI_262611_98409_57_NAM13_HQ	PI_8813_1727_57_NAM16_HQ
Tag_32_SNP_79	PI_366716_144882_79_NAM4_SNP	PI_8813_1761_79_NAM16_SNP	PI_262611_407887_79_NAM13_SNP	PI_382150_80511_79_NAM5_SNP
Tag_33_SNP_40	PI_262611_45595_40_NAM13_SNP	Berkut_31910_40_NAM19_SNP	Berkut_31910_40_NAM2_SNP	PI_366716_181136_40_NAM4_SNP	PI_8813_1974_40_NAM16_SNP
Tag_35_PAV	PI_366716_1563304_NAM4_PAV	PI_572692_372520_NAM2_PAV	PI_8813_2140_NAM16_PAV	Vida_3602_NAM9_PAV	PI_470817_1020108_NAM6_PAV	Cl4175_314297_NAM11_PAV
Tag_36_SNP_32	PI_565213_93541_32_NAM7_HQ	PI_8813_2198_32_NAM16_SNP	PI_262611_699512_32_NAM13_HQ	PI_382150_1044970_32_NAM5_HQ
Tag_38_PAV	PI_8813_2522_NAM16_PAV	PI_366716_717925_NAM4_PAV
Tag_39_SNP_42	PI_565213_48334_42_NAM7_SNP	Berkut_122483_42_NAM14_SNP	Berkut_122483_42_NAM24_SNP	PI_262611_193416_42_NAM13_SNP	PI_8813_2628_42_NAM16_SNP	Berkut_122483_42_NAM11_SNP	PI_366716_92569_42_NAM4_SNP	Berkut_122483_42_NAM1_SNP
Tag_40_SNP_59	PI_262611_187586_59_NAM13_SNP	PI_8813_2638_59_NAM16_SNP
Tag_42_SNP_58	PI_366716_29080_58_NAM4_HQ	PI_470817_301012_58_NAM6_HQ	PI_8813_2797_58_NAM16_HQ	PI_262611_335821_58_NAM13_HQ
Tag_43_SNP_14	PI_470817_301012_14_NAM6_HQ	PI_262611_335821_14_NAM13_HQ	PI_8813_2797_14_NAM16_HQ	PI_366716_29080_14_NAM4_HQ
Tag_44_SNP_48	PI_470817_96845_48_NAM6_SNP	PI_8813_2801_48_NAM16_SNP
Tag_45_SNP_9	PI_8813_2900_9_NAM16_SNP	PI_470817_150747_9_NAM6_SNP
Tag_46_SNP_2	PI_470817_437412_2_NAM6_SNP	PI_565213_98936_2_NAM7_HQ	PI_8813_2949_2_NAM16_HQ
Tag_48_SNP_33	PI_262611_57922_33_NAM13_HQ	PI_8813_3342_33_NAM16_HQ	PI_470817_46348_33_NAM6_HQ
Tag_49_SNP_68	PI_262611_57922_68_NAM13_HQ	PI_8813_3342_68_NAM16_HQ	PI_470817_46348_68_NAM6_HQ
Tag_50_SNP_79	Berkut_673431_79_NAM11_SNP	Berkut_673431_79_NAM1_SNP	Berkut_673431_79_NAM24_SNP	Berkut_673431_79_NAM14_SNP	PI_470817_1886390_79_NAM6_SNP	Berkut_673431_79_NAM26_SNP	PI_8813_3422_79_NAM16_SNP	PI_262611_493849_79_NAM13_SNP	Berkut_673431_79_NAM17_SNP	Berkut_673431_79_NAM9_SNP
Tag_51_SNP_45	PI_262611_570384_45_NAM13_HQ	PI_8813_3647_45_NAM16_HQ
Tag_53_SNP_32	PI_8813_4342_32_NAM16_HQ	PI_565213_1133185_32_NAM7_HQ	PI_382150_12582_32_NAM5_HQ	PI_470817_182612_32_NAM6_HQ	PI_262611_45384_32_NAM13_HQ	PI_366716_135442_32_NAM4_SNP
Tag_54_SNP_62	PI_8813_4350_62_NAM16_HQ	PI_262611_6735_62_NAM13_HQ
Tag_55_PAV	PI_366716_1211255_NAM4_PAV	PI_8813_4392_NAM16_PAV
Tag_56_SNP_82	PI_262611_209_82_NAM13_SNP	PI_8813_4402_82_NAM16_SNP
Tag_57_SNP_52	PI_8813_4410_52_NAM16_SNP	PI_470817_11769_52_NAM6_SNP	PI_366716_34569_52_NAM4_SNP
Tag_58_SNP_63	PI_8813_4410_63_NAM16_SNP	PI_470817_11769_63_NAM6_SNP	PI_366716_34569_63_NAM4_SNP
Tag_59_SNP_64	PI_262611_398991_64_NAM13_HQ	PI_8813_4503_64_NAM16_SNP	PI_366716_744752_64_NAM4_SNP
Tag_61_SNP_75	PI_366716_323911_75_NAM4_SNP	Berkut_1925323_75_NAM24_SNP	PI_8813_4906_75_NAM16_SNP
Tag_63_SNP_64	PI_565213_61584_64_NAM7_HQ	PI_8813_5061_64_NAM16_HQ
Tag_64_SNP_58	PI_470817_327_58_NAM6_HQ	PI_8813_5068_58_NAM16_HQ	PI_366716_331188_58_NAM4_SNP
Tag_65_SNP_47	PI_366716_485342_47_NAM4_HQ	PI_8813_5159_47_NAM16_HQ	PI_262611_139793_47_NAM13_HQ
Tag_66_SNP_79	PI_262611_139793_79_NAM13_HQ	PI_366716_485342_79_NAM4_HQ	PI_8813_5159_79_NAM16_HQ
Tag_67_SNP_68	PI_470817_1314931_68_NAM6_HQ	PI_8813_5253_68_NAM16_HQ
Tag_69_PAV	PI_8813_5438_NAM16_PAV	PI_43355_139919_NAM19_PAV	PI_185715_130517_NAM26_PAV	PI_220431_25188_NAM29_PAV	PI_94567_634420_NAM20_PAV	PI_192569_442862_NAM27_PAV	Cl4175_164821_NAM11_PAV	PI_82469_243371_NAM17_PAV	PI_70613_365910_NAM14_PAV	Dharwar_Dry_1137938_NAM1_PAV	PI_366716_674017_NAM4_PAV	PI_470817_340114_NAM6_PAV
Tag_71_SNP_59	PI_565213_636634_59_NAM7_SNP	PI_8813_5476_59_NAM16_SNP
Tag_72_SNP_53	PI_8813_5477_53_NAM16_SNP	PI_565213_744939_53_NAM7_SNP
Tag_73_SNP_38	PI_382150_38319_38_NAM5_SNP	PI_470817_3295_38_NAM6_SNP	PI_565213_1640126_38_NAM7_SNP	PI_8813_5572_38_NAM16_SNP
Tag_75_PAV	PI_262611_954600_NAM13_PAV	PI_366716_367121_NAM4_PAV	PI_8813_5608_NAM16_PAV	PI_470817_855502_NAM6_PAV	PI_9791_50273_NAM10_PAV	Cl4175_89924_NAM11_PAV
Tag_76_SNP_61	PI_470817_110455_61_NAM6_SNP	PI_366716_20770_61_NAM4_SNP	PI_8813_5617_61_NAM16_SNP
Tag_78_PAV	Dharwar_Dry_65875_NAM1_PAV	PI_9791_97446_NAM10_PAV	PI_8813_5703_NAM16_PAV	PI_470817_303414_NAM6_PAV
Tag_79_SNP_59	PI_8813_5896_59_NAM16_SNP	Berkut_23023_59_NAM8_SNP	Berkut_23023_59_NAM26_SNP
Tag_81_SNP_11	PI_366716_1401551_11_NAM4_SNP	PI_8813_5970_11_NAM16_SNP	PI_262611_21845_11_NAM13_HQ
Tag_82_SNP_11	PI_366716_876384_11_NAM4_SNP	PI_8813_6006_11_NAM16_SNP
Tag_83_SNP_58	PI_382150_101080_58_NAM5_SNP	PI_262611_90143_58_NAM13_SNP	PI_470817_482780_58_NAM6_SNP	PI_8813_6095_58_NAM16_SNP
Tag_84_SNP_5	PI_8813_6095_5_NAM16_SNP	PI_382150_101080_5_NAM5_SNP	PI_470817_482780_5_NAM6_SNP	PI_262611_90143_5_NAM13_SNP
Tag_86_SNP_4	PI_366716_90759_4_NAM4_SNP	PI_8813_6126_4_NAM16_SNP	PI_262611_43345_4_NAM13_SNP
Tag_89_SNP_12	Berkut_294595_12_NAM30_SNP	Berkut_294595_12_NAM24_SNP	Berkut_294595_12_NAM27_SNP	Berkut_294595_12_NAM9_SNP	PI_262611_221082_12_NAM13_SNP	Berkut_294595_12_NAM12_SNP	Berkut_294595_12_NAM2_SNP	PI_8813_6395_12_NAM16_SNP	Berkut_294595_12_NAM29_SNP	Berkut_294595_12_NAM11_SNP	Berkut_294595_12_NAM14_SNP	PI_470817_919099_12_NAM6_SNP	Berkut_294595_12_NAM3_SNP	PI_366716_196887_12_NAM4_SNP	PI_382150_460178_12_NAM5_SNP	Berkut_294595_12_NAM26_SNP	Berkut_294595_12_NAM15_SNP	Berkut_294595_12_NAM18_SNP	PI_565213_405547_12_NAM7_SNP	Berkut_294595_12_NAM19_SNP
Tag_90_SNP_77	PI_470817_104676_77_NAM6_SNP	PI_262611_288338_77_NAM13_SNP	PI_8813_6402_77_NAM16_SNP	PI_366716_1024_77_NAM4_SNP
Tag_91_SNP_42	PI_8813_6593_42_NAM16_HQ	PI_382150_211369_42_NAM5_HQ	PI_565213_696548_42_NAM7_SNP
Tag_92_SNP_10	Berkut_42444_10_NAM11_SNP	Berkut_42444_10_NAM24_SNP	PI_262611_8932_10_NAM13_SNP	Berkut_42444_10_NAM2_SNP	Berkut_42444_10_NAM19_SNP	PI_8813_6711_10_NAM16_SNP	Berkut_42444_10_NAM1_SNP	Berkut_42444_10_NAM3_SNP
Tag_93_SNP_52	PI_8813_6780_52_NAM16_SNP	PI_262611_28531_52_NAM13_SNP	PI_366716_202653_52_NAM4_SNP
Tag_94_SNP_61	PI_366716_13234_61_NAM4_SNP	PI_8813_7152_61_NAM16_HQ	PI_382150_406464_61_NAM5_HQ	PI_470817_107837_61_NAM6_HQ	PI_262611_226891_61_NAM13_HQ
Tag_95_SNP_75	PI_382150_406464_75_NAM5_HQ	PI_262611_226891_75_NAM13_HQ	PI_470817_107837_75_NAM6_HQ	PI_366716_13234_75_NAM4_HQ	PI_8813_7152_75_NAM16_HQ
Tag_96_PAV	PI_8813_7314_NAM16_PAV	PI_94567_920120_NAM20_PAV	PI_262611_246180_NAM13_PAV
Tag_98_SNP_21	PI_366716_20158_21_NAM4_SNP	PI_8813_7623_21_NAM16_SNP
Tag_100_SNP_72	PI_8813_7756_72_NAM16_SNP	PI_366716_459223_72_NAM4_SNP
Tag_101_SNP_20	PI_366716_45037_20_NAM4_SNP	PI_8813_7814_20_NAM16_SNP
Tag_102_SNP_76	PI_470817_904509_76_NAM6_SNP	PI_565213_2451733_76_NAM7_SNP	PI_8813_7831_76_NAM16_SNP
Tag_103_SNP_3	PI_8813_7831_3_NAM16_SNP	PI_470817_904509_3_NAM6_SNP	PI_565213_2451733_3_NAM7_SNP
Tag_104_SNP_14	PI_366716_364669_14_NAM4_SNP	PI_8813_7923_14_NAM16_SNP	PI_382150_537331_14_NAM5_SNP
Tag_105_PAV	PI_278297_407796_NAM30_PAV	PI_8813_7930_NAM16_PAV	PI_565213_706919_NAM7_PAV
Tag_107_SNP_33	PI_366716_405230_33_NAM4_SNP	PI_470817_297418_33_NAM6_SNP	PI_262611_239669_33_NAM13_SNP	PI_382150_143681_33_NAM5_SNP	PI_8813_8013_33_NAM16_SNP
Tag_108_SNP_63	PI_8813_8024_63_NAM16_HQ	PI_366716_751566_63_NAM4_HQ
Tag_109_PAV	PI_8813_8026_NAM16_PAV	PI_262611_166526_NAM13_PAV
Tag_111_SNP_25	PI_8813_8164_25_NAM16_HQ	PI_382150_719783_25_NAM5_SNP	PI_262611_306142_25_NAM13_HQ
Tag_112_SNP_68	PI_8813_8164_68_NAM16_HQ	PI_382150_719783_68_NAM5_SNP	PI_262611_306142_68_NAM13_HQ
Tag_113_SNP_51	PI_8813_8164_51_NAM16_HQ	PI_382150_719783_51_NAM5_SNP	PI_262611_306142_51_NAM13_HQ
Tag_114_SNP_32	Berkut_1178378_32_NAM9_SNP	Berkut_1178378_32_NAM11_SNP	PI_8813_8215_32_NAM16_SNP	Berkut_1178378_32_NAM17_SNP	PI_262611_56615_32_NAM13_SNP	Berkut_1178378_32_NAM18_SNP	Berkut_1178378_32_NAM20_SNP	Berkut_1178378_32_NAM10_SNP
Tag_116_SNP_6	PI_8813_8517_6_NAM16_SNP	PI_262611_785981_6_NAM13_SNP
Tag_117_SNP_67	PI_8813_8539_67_NAM16_HQ	PI_262611_38481_67_NAM13_HQ	PI_366716_11613_67_NAM4_HQ
Tag_118_SNP_33	PI_262611_2992_33_NAM13_SNP	PI_8813_8622_33_NAM16_SNP
Tag_119_SNP_28	Berkut_348921_28_NAM19_SNP	Berkut_348921_28_NAM17_SNP	Berkut_348921_28_NAM14_SNP	Berkut_348921_28_NAM11_SNP	PI_366716_381223_28_NAM4_HQ	Berkut_348921_28_NAM24_SNP	PI_382150_24581_28_NAM5_HQ	PI_565213_388392_28_NAM7_HQ	Berkut_348921_28_NAM2_SNP	Berkut_348921_28_NAM9_SNP	Berkut_348921_28_NAM18_SNP	Berkut_348921_28_NAM12_SNP	PI_8813_8716_28_NAM16_HQ
Tag_120_SNP_13	PI_8813_8895_13_NAM16_SNP	PI_262611_267055_13_NAM13_SNP
Tag_121_SNP_35	PI_382150_368594_35_NAM5_SNP	PI_565213_110187_35_NAM7_HQ	PI_8813_8988_35_NAM16_SNP
Tag_123_PAV	PI_8813_9026_NAM16_PAV	PI_470817_262461_NAM6_PAV
Tag_124_SNP_48	PI_262611_2147866_48_NAM13_SNP	PI_8813_9118_48_NAM16_HQ
Tag_125_SNP_70	PI_8813_9182_70_NAM16_SNP	PI_382150_164835_70_NAM5_SNP
Tag_126_SNP_45	Berkut_191842_45_NAM20_SNP	Berkut_191842_45_NAM28_SNP	Berkut_191842_45_NAM30_SNP	Berkut_191842_45_NAM11_SNP	Berkut_191842_45_NAM24_SNP	PI_262611_361839_45_NAM13_SNP	PI_8813_9308_45_NAM16_SNP	Berkut_191842_45_NAM8_SNP	Berkut_191842_45_NAM27_SNP	Berkut_191842_45_NAM9_SNP	PI_470817_1389035_45_NAM6_SNP
Tag_127_SNP_34	PI_382150_192757_34_NAM5_HQ	PI_8813_9324_34_NAM16_HQ	PI_470817_279252_34_NAM6_HQ
Tag_128_SNP_62	PI_8813_9344_62_NAM16_SNP	PI_366716_511191_62_NAM4_SNP
Tag_129_SNP_26	PI_262611_191405_26_NAM13_SNP	PI_8813_9363_26_NAM16_SNP	PI_366716_62623_26_NAM4_SNP	PI_470817_104549_26_NAM6_SNP
Tag_130_SNP_67	PI_9791_232178_67_NAM10_SNP	PI_8813_9427_67_NAM16_SNP	PI_210945_40968_67_NAM28_SNP	PI_192001_157085_67_NAM23_SNP	Berkut_1980133_67_NAM23_SNP	PI_283147_556113_67_NAM3_SNP	Berkut_1980133_67_NAM10_SNP	Berkut_1980133_67_NAM3_SNP	PI_262611_44701_67_NAM13_SNP
Tag_132_SNP_10	PI_262611_48814_10_NAM13_HQ	PI_8813_9454_10_NAM16_HQ	PI_382150_42776_10_NAM5_HQ	PI_470817_301951_10_NAM6_HQ	PI_366716_102112_10_NAM4_HQ
Tag_133_SNP_48	PI_8813_9492_48_NAM16_SNP	PI_262611_226429_48_NAM13_HQ	PI_470817_537686_48_NAM6_SNP
Tag_134_SNP_79	PI_8813_9517_79_NAM16_SNP	PI_565213_1259577_79_NAM7_SNP
Tag_135_PAV	PI_8813_9528_NAM16_PAV	PI_262611_318990_NAM13_PAV
Tag_136_SNP_29	Berkut_900448_29_NAM10_SNP	PI_8813_9737_29_NAM16_SNP	Berkut_900448_29_NAM11_SNP	Berkut_900448_29_NAM15_SNP	Berkut_900448_29_NAM25_SNP	Berkut_900448_29_NAM1_SNP	Berkut_900448_29_NAM17_SNP
Tag_137_SNP_4	PI_8813_9770_4_NAM16_HQ	PI_470817_949811_4_NAM6_HQ	Cl4175_79274_4_NAM11_HQ	PI_366716_72488_4_NAM4_HQ
Tag_138_SNP_3	PI_262611_13982_3_NAM13_SNP	PI_8813_9815_3_NAM16_SNP
Tag_139_SNP_63	PI_366716_441492_63_NAM4_HQ	PI_8813_9978_63_NAM16_HQ
Tag_141_SNP_65	PI_366716_373393_65_NAM4_SNP	PI_8813_10086_65_NAM16_SNP	PI_262611_500361_65_NAM13_HQ
Tag_143_SNP_32	PI_470817_591299_32_NAM6_SNP	PI_8813_10226_32_NAM16_SNP
Tag_144_PAV	PI_8813_10297_NAM16_PAV	PI_262611_494391_NAM13_PAV
Tag_145_SNP_11	PI_262611_142903_11_NAM13_HQ	PI_8813_10416_11_NAM16_HQ	PI_366716_417334_11_NAM4_HQ
Tag_146_SNP_57	PI_8813_10596_57_NAM16_SNP	PI_382150_3276824_57_NAM5_SNP
Tag_147_SNP_60	PI_8813_10627_60_NAM16_HQ	PI_366716_512405_60_NAM4_HQ
Tag_148_SNP_56	PI_262611_53842_56_NAM13_HQ	PI_8813_10749_56_NAM16_HQ
Tag_149_SNP_11	PI_262611_53842_11_NAM13_HQ	PI_8813_10749_11_NAM16_HQ
Tag_152_SNP_33	PI_8813_10926_33_NAM16_SNP	PI_470817_913378_33_NAM6_HQ	PI_382150_895376_33_NAM5_HQ	PI_565213_1219472_33_NAM7_SNP
Tag_153_SNP_6	PI_565213_1219472_6_NAM7_SNP	PI_470817_913378_6_NAM6_HQ	PI_382150_895376_6_NAM5_HQ	PI_8813_10926_6_NAM16_SNP
Tag_156_PAV	PI_565213_663473_NAM7_PAV	PI_192001_186540_NAM23_PAV	PI_8813_11004_NAM16_PAV	PI_9791_11729_NAM10_PAV	PI_82469_368596_NAM17_PAV	PBW343_1040832_NAM8_PAV
Tag_157_SNP_29	PI_8813_11182_29_NAM16_SNP	PI_565213_116519_29_NAM7_SNP	PI_262611_253867_29_NAM13_SNP	PI_382150_237748_29_NAM5_SNP	PI_366716_7237_29_NAM4_SNP
Tag_159_SNP_74	PI_366716_129015_74_NAM4_HQ	PI_470817_170680_74_NAM6_HQ	PI_8813_11267_74_NAM16_SNP
Tag_160_SNP_2	PI_470817_723723_2_NAM6_SNP	PI_8813_11310_2_NAM16_SNP	PI_262611_255250_2_NAM13_HQ
Tag_162_PAV	PI_283147_544935_NAM3_PAV	PI_262611_429663_NAM13_PAV	PI_70613_1142732_NAM14_PAV	PI_8813_11358_NAM16_PAV
Tag_165_PAV	PI_82469_531136_NAM17_PAV	PI_94567_1024244_NAM20_PAV	PI_382150_1781708_NAM5_PAV	PI_8813_11698_NAM16_PAV
Tag_166_SNP_59	PI_8813_11946_59_NAM16_SNP	PI_262611_54549_59_NAM13_SNP
Tag_167_SNP_52	PI_470817_68313_52_NAM6_HQ	PI_8813_11994_52_NAM16_HQ
Tag_168_SNP_46	PI_470817_1610164_46_NAM6_SNP	PI_8813_12122_46_NAM16_SNP
Tag_169_SNP_3	Berkut_239540_3_NAM1_SNP	Berkut_239540_3_NAM24_SNP	PI_192147_45111_3_NAM24_SNP	Berkut_239540_3_NAM10_SNP	Berkut_239540_3_NAM3_SNP	Berkut_239540_3_NAM29_SNP	PI_9791_17968_3_NAM10_SNP	PI_283147_189942_3_NAM3_SNP	PI_8813_12293_3_NAM16_SNP
Tag_170_SNP_32	PI_262611_1046397_32_NAM13_HQ	PI_565213_3715531_32_NAM7_SNP	PI_366716_230667_32_NAM4_HQ	PI_382150_463759_32_NAM5_HQ	PI_8813_12311_32_NAM16_HQ
Tag_171_SNP_57	PI_262611_307497_57_NAM13_HQ	PI_8813_12366_57_NAM16_HQ
Tag_172_SNP_38	PI_366716_239445_38_NAM4_SNP	PI_8813_12384_38_NAM16_SNP
Tag_173_SNP_64	PI_565213_254822_64_NAM7_SNP	PI_8813_12410_64_NAM16_SNP	PI_262611_2628210_64_NAM13_SNP
Tag_174_SNP_2	PI_8813_12410_2_NAM16_SNP	PI_262611_2628210_2_NAM13_SNP	PI_565213_254822_2_NAM7_SNP
Tag_175_SNP_57	PI_262611_153160_57_NAM13_SNP	PI_382150_192016_57_NAM5_SNP	PI_8813_12446_57_NAM16_SNP
Tag_176_SNP_56	PI_262611_337862_56_NAM13_HQ	PI_366716_105974_56_NAM4_HQ	PI_8813_12520_56_NAM16_HQ	PI_565213_226498_56_NAM7_SNP
Tag_177_SNP_8	PI_382150_38456_8_NAM5_SNP	PI_366716_326403_8_NAM4_SNP	PI_8813_12541_8_NAM16_SNP	PI_565213_205966_8_NAM7_SNP
Tag_178_SNP_47	PI_565213_205966_47_NAM7_SNP	PI_382150_38456_47_NAM5_SNP	PI_8813_12541_47_NAM16_SNP
Tag_179_SNP_33	PI_382150_38877_33_NAM5_HQ	PI_262611_39085_33_NAM13_HQ	PI_8813_12701_33_NAM16_HQ	PI_366716_406850_33_NAM4_SNP
Tag_182_SNP_38	PI_366716_123098_38_NAM4_SNP	PI_470817_88064_38_NAM6_SNP	PI_8813_12888_38_NAM16_SNP
Tag_183_SNP_56	PI_8813_13088_56_NAM16_SNP	Berkut_113115_56_NAM9_SNP
Tag_184_SNP_81	PI_470817_1728990_81_NAM6_SNP	PI_8813_13097_81_NAM16_SNP	PI_382150_81572_81_NAM5_SNP
Tag_185_SNP_26	PI_8813_13115_26_NAM16_SNP	PI_382150_1203441_26_NAM5_SNP
Tag_186_PAV	PI_8813_13151_NAM16_PAV	PI_382150_397074_NAM5_PAV	PI_262611_3376559_NAM13_PAV
Tag_187_SNP_32	PI_262611_124992_32_NAM13_HQ	PI_8813_13214_32_NAM16_HQ	PI_470817_8030_32_NAM6_HQ
Tag_188_SNP_69	PI_262611_4046382_69_NAM13_SNP	PI_366716_2483009_69_NAM4_SNP	PI_8813_13269_69_NAM16_SNP
Tag_189_SNP_16	PI_366716_2483009_16_NAM4_SNP	PI_8813_13269_16_NAM16_SNP	PI_262611_4046382_16_NAM13_SNP
Tag_190_SNP_25	Berkut_28126_25_NAM9_SNP	PI_366716_45334_25_NAM4_SNP	PI_8813_13382_25_NAM16_SNP	PI_382150_409406_25_NAM5_SNP	Berkut_28126_25_NAM26_SNP	Berkut_28126_25_NAM17_SNP	Berkut_28126_25_NAM27_SNP	Berkut_28126_25_NAM11_SNP
Tag_192_SNP_74	PI_262611_164272_74_NAM13_HQ	PI_470817_260922_74_NAM6_HQ	PI_8813_13464_74_NAM16_HQ	PI_366716_310616_74_NAM4_HQ	PI_565213_290748_74_NAM7_HQ
Tag_193_SNP_59	PI_470817_136783_59_NAM6_HQ	PI_262611_48128_59_NAM13_SNP	PI_382150_6804_59_NAM5_HQ	PI_8813_13476_59_NAM16_HQ	PI_366716_261228_59_NAM4_HQ
Tag_195_SNP_47	PI_8813_13546_47_NAM16_SNP	PI_262611_274541_47_NAM13_HQ	PI_366716_152170_47_NAM4_HQ	PI_565213_39147_47_NAM7_HQ
Tag_197_SNP_66	PI_366716_352366_66_NAM4_SNP	PI_382150_334369_66_NAM5_HQ	PI_565213_210782_66_NAM7_SNP	PI_8813_13623_66_NAM16_SNP	PI_470817_865816_66_NAM6_SNP
Tag_198_SNP_27	PI_8813_13624_27_NAM16_SNP	PI_366716_1497285_27_NAM4_HQ
Tag_199_SNP_5	PI_8813_13624_5_NAM16_SNP	PI_366716_1497285_5_NAM4_SNP
Tag_200_SNP_4	PI_262611_582179_4_NAM13_HQ	PI_8813_13670_4_NAM16_SNP	PI_470817_776753_4_NAM6_HQ
Tag_201_PAV	CI_15134_322189_NAM25_PAV	PI_262611_420962_NAM13_PAV	PI_8813_13724_NAM16_PAV
Tag_202_SNP_73	PI_8813_13796_73_NAM16_SNP	Berkut_234350_73_NAM23_SNP	Berkut_234350_73_NAM24_SNP	Berkut_234350_73_NAM17_SNP	Berkut_234350_73_NAM15_SNP	Berkut_234350_73_NAM3_SNP	Berkut_234350_73_NAM8_SNP
Tag_203_SNP_19	Berkut_234350_19_NAM8_SNP	Berkut_234350_19_NAM15_SNP	Berkut_234350_19_NAM3_SNP	Berkut_234350_19_NAM17_SNP	PI_8813_13796_19_NAM16_SNP	Berkut_234350_19_NAM24_SNP	Berkut_234350_19_NAM23_SNP
Tag_204_SNP_62	PI_262611_185817_62_NAM13_HQ	PI_470817_170356_62_NAM6_SNP	PI_8813_13840_62_NAM16_SNP
Tag_205_SNP_26	PI_8813_13949_26_NAM16_SNP	Berkut_1124085_26_NAM9_SNP	Berkut_1124085_26_NAM25_SNP	Berkut_1124085_26_NAM27_SNP	Berkut_1124085_26_NAM2_SNP	PI_366716_167310_26_NAM4_SNP	PI_262611_241708_26_NAM13_SNP	Berkut_1124085_26_NAM3_SNP
Tag_206_SNP_32	PI_8813_14128_32_NAM16_SNP	PI_470817_577774_32_NAM6_SNP	PI_366716_196790_32_NAM4_SNP	PI_262611_132231_32_NAM13_SNP
Tag_207_SNP_44	PI_8813_14157_44_NAM16_SNP	PI_262611_321782_44_NAM13_HQ
Tag_208_PAV	PI_572692_117660_NAM2_PAV	Cl4175_256122_NAM11_PAV	PI_9791_265742_NAM10_PAV	PI_262611_552412_NAM13_PAV	PI_283147_317903_NAM3_PAV	PI_366716_62074_NAM4_PAV	PI_82469_347815_NAM17_PAV	PI_8813_14305_NAM16_PAV
Tag_209_SNP_4	PI_366716_676477_4_NAM4_HQ	PI_8813_14333_4_NAM16_HQ
Tag_211_SNP_59	PI_262611_254467_59_NAM13_SNP	PI_8813_14413_59_NAM16_SNP	PI_366716_647678_59_NAM4_SNP	PI_470817_9314_59_NAM6_SNP
Tag_212_SNP_82	Berkut_6718_82_NAM12_SNP	Berkut_6718_82_NAM10_SNP	Berkut_6718_82_NAM24_SNP	PI_470817_496176_82_NAM6_SNP	Berkut_6718_82_NAM2_SNP	Berkut_6718_82_NAM29_SNP	PI_382150_349241_82_NAM5_SNP	PI_8813_14481_82_NAM16_SNP	Berkut_6718_82_NAM11_SNP
Tag_213_SNP_21	PI_8813_14530_21_NAM16_SNP	PI_262611_5617_21_NAM13_SNP	PI_565213_225281_21_NAM7_SNP
Tag_214_SNP_52	PI_8813_14702_52_NAM16_SNP	PI_366716_274492_52_NAM4_SNP	PI_470817_620246_52_NAM6_HQ	PI_262611_50682_52_NAM13_SNP
Tag_215_SNP_48	PI_470817_13877_48_NAM6_HQ	PI_382150_459006_48_NAM5_SNP	PI_366716_410218_48_NAM4_HQ	PI_8813_14740_48_NAM16_HQ
Tag_216_SNP_68	PI_8813_14772_68_NAM16_SNP	PI_262611_132298_68_NAM13_SNP
Tag_219_SNP_12	PI_262611_181915_12_NAM13_SNP	PI_366716_455526_12_NAM4_SNP	PI_8813_15302_12_NAM16_SNP
Tag_220_SNP_10	PI_470817_834740_10_NAM6_SNP	PI_366716_129972_10_NAM4_HQ	PI_8813_15511_10_NAM16_SNP	PI_262611_241829_10_NAM13_HQ
Tag_221_SNP_21	PI_8813_15661_21_NAM16_SNP	PI_366716_93750_21_NAM4_SNP
Tag_223_SNP_59	PI_8813_16045_59_NAM16_SNP	Berkut_170707_59_NAM17_SNP
Tag_224_SNP_25	PI_382150_129894_25_NAM5_SNP	PI_366716_754863_25_NAM4_SNP	PI_8813_16047_25_NAM16_SNP
Tag_225_SNP_82	PI_8813_16247_82_NAM16_SNP	PI_565213_226008_82_NAM7_SNP
Tag_226_PAV	PI_8813_16329_NAM16_PAV	PI_262611_652467_NAM13_PAV	PBW343_1834470_NAM8_PAV	Cl11223_522839_NAM12_PAV	PI_366716_436090_NAM4_PAV	PI_572692_198384_NAM2_PAV
Tag_227_SNP_23	PI_470817_1336995_23_NAM6_HQ	PI_565213_342845_23_NAM7_HQ	PI_8813_16804_23_NAM16_HQ	PI_382150_493123_23_NAM5_HQ	PI_262611_110957_23_NAM13_SNP	PI_366716_621961_23_NAM4_HQ
Tag_228_SNP_57	PI_366716_320307_57_NAM4_SNP	PI_262611_35581_57_NAM13_HQ	PI_8813_16860_57_NAM16_HQ
Tag_229_SNP_61	Berkut_2562518_61_NAM29_SNP	PI_8813_16890_61_NAM16_SNP	Berkut_2562518_61_NAM26_SNP
Tag_230_SNP_45	Berkut_2562518_45_NAM26_SNP	Berkut_2562518_45_NAM29_SNP	PI_8813_16890_45_NAM16_SNP
Tag_231_SNP_81	PI_8813_16896_81_NAM16_SNP	PI_470817_2100863_81_NAM6_SNP
Tag_232_SNP_41	PI_382150_416916_41_NAM5_HQ	PI_262611_267166_41_NAM13_HQ	PI_8813_17084_41_NAM16_HQ
Tag_235_PAV	PI_8813_17214_NAM16_PAV	PI_565213_2685863_NAM7_PAV
Tag_236_SNP_32	PI_262611_56980_32_NAM13_SNP	PI_8813_17299_32_NAM16_SNP	PI_470817_50752_32_NAM6_SNP
Tag_237_SNP_80	PI_470817_4849_80_NAM6_SNP	PI_8813_17343_80_NAM16_SNP
Tag_238_SNP_26	PI_8813_17343_26_NAM16_SNP	PI_470817_4849_26_NAM6_SNP
Tag_239_PAV	Dharwar_Dry_359734_NAM1_PAV	PI_8813_17371_NAM16_PAV	PI_470817_1335475_NAM6_PAV	PI_220431_777167_NAM29_PAV
Tag_241_SNP_36	PI_262611_45764_36_NAM13_SNP	PI_382150_450186_36_NAM5_HQ	PI_8813_17463_36_NAM16_HQ
Tag_242_SNP_33	PI_8813_17718_33_NAM16_SNP	PI_366716_370561_33_NAM4_SNP	PI_470817_170455_33_NAM6_SNP
Tag_243_SNP_62	PI_366716_66017_62_NAM4_SNP	PI_470817_536690_62_NAM6_SNP	PI_8813_17806_62_NAM16_SNP
Tag_244_SNP_72	PI_8813_17884_72_NAM16_SNP	PI_262611_12926_72_NAM13_SNP
Tag_245_SNP_13	PI_8813_17892_13_NAM16_SNP	PI_470817_151946_13_NAM6_SNP
Tag_246_SNP_30	Berkut_161389_30_NAM3_SNP	Berkut_161389_30_NAM9_SNP	Berkut_161389_30_NAM11_SNP	Berkut_161389_30_NAM8_SNP	PI_366716_138886_30_NAM4_SNP	PI_262611_105678_30_NAM13_SNP	PI_8813_18046_30_NAM16_SNP	Berkut_161389_30_NAM12_SNP
Tag_247_PAV	PI_220431_820290_NAM29_PAV	PI_192569_443771_NAM27_PAV	PI_9791_394130_NAM10_PAV	PI_572692_1478800_NAM2_PAV	PI_70613_140861_NAM14_PAV	PI_8813_18051_NAM16_PAV	PI_192147_1673843_NAM24_PAV	PBW343_927209_NAM8_PAV	PI_262611_1923344_NAM13_PAV	PI_283147_1551774_NAM3_PAV	PI_192001_434312_NAM23_PAV
Tag_248_SNP_45	PI_220431_87748_45_NAM29_SNP	Berkut_450924_45_NAM27_SNP	PI_43355_2375982_45_NAM19_SNP	PI_192569_902695_45_NAM27_SNP	Berkut_450924_45_NAM10_SNP	PI_70613_594723_45_NAM14_SNP	Berkut_450924_45_NAM3_SNP	PI_9791_294272_45_NAM10_SNP	PI_283147_353410_45_NAM3_SNP	Berkut_450924_45_NAM29_SNP	Berkut_450924_45_NAM14_SNP	PI_210945_966899_45_NAM28_SNP	CI_15134_101893_45_NAM25_SNP	Berkut_450924_45_NAM24_SNP	Berkut_450924_45_NAM19_SNP	PI_8813_18064_45_NAM16_HQ	PI_94567_667604_45_NAM20_SNP
Tag_249_SNP_25	PI_8813_18299_25_NAM16_SNP	PI_262611_134523_25_NAM13_SNP	PI_366716_591521_25_NAM4_SNP
Tag_251_SNP_26	PI_262611_12058_26_NAM13_HQ	PI_8813_18511_26_NAM16_HQ
Tag_252_PAV	PI_220431_941600_NAM29_PAV	PI_8813_18586_NAM16_PAV	PI_262611_111340_NAM13_PAV
Tag_254_SNP_33	PI_470817_1112725_33_NAM6_SNP	PI_8813_18656_33_NAM16_HQ
Tag_255_SNP_15	PI_8813_18751_15_NAM16_SNP	PI_262611_584543_15_NAM13_SNP	PI_565213_225385_15_NAM7_SNP
Tag_256_SNP_3	PI_262611_53634_3_NAM13_SNP	PI_470817_215672_3_NAM6_SNP	PI_8813_18758_3_NAM16_SNP
Tag_257_PAV	PI_382150_209063_NAM5_PAV	PI_8813_18865_NAM16_PAV	PI_366716_662476_NAM4_PAV
Tag_258_SNP_44	PI_8813_18895_44_NAM16_HQ	PI_382150_596884_44_NAM5_HQ
Tag_259_SNP_72	Berkut_60369_72_NAM12_SNP	Berkut_60369_72_NAM2_SNP	Berkut_60369_72_NAM8_SNP	Berkut_60369_72_NAM3_SNP	Berkut_60369_72_NAM28_SNP	Berkut_60369_72_NAM9_SNP	PI_8813_18928_72_NAM16_SNP	Berkut_60369_72_NAM1_SNP	Berkut_60369_72_NAM23_SNP	Berkut_60369_72_NAM29_SNP
Tag_260_SNP_69	PI_8813_18978_69_NAM16_SNP	PI_470817_84631_69_NAM6_SNP
Tag_261_SNP_57	PI_262611_90067_57_NAM13_SNP	PI_8813_18986_57_NAM16_SNP
Tag_262_PAV	PI_366716_38149_NAM4_PAV	Dharwar_Dry_338625_NAM1_PAV	PI_8813_18989_NAM16_PAV
Tag_264_SNP_54	PI_262611_1045035_54_NAM13_SNP	PI_8813_19039_54_NAM16_SNP
Tag_265_SNP_82	Berkut_400041_82_NAM29_SNP	Berkut_400041_82_NAM14_SNP	Berkut_400041_82_NAM3_SNP	Berkut_400041_82_NAM1_SNP	PI_8813_19142_82_NAM16_SNP	Berkut_400041_82_NAM2_SNP	PI_470817_97044_82_NAM6_SNP
Tag_266_PAV	PI_470817_110179_NAM6_PAV	PI_185715_16050_NAM26_PAV	PI_220431_918820_NAM29_PAV	PBW343_2017896_NAM8_PAV	PI_82469_505869_NAM17_PAV	PI_278297_298028_NAM30_PAV	PI_192147_201203_NAM24_PAV	PI_8813_19190_NAM16_PAV
Tag_267_SNP_27	PI_8813_19285_27_NAM16_HQ	PI_366716_83861_27_NAM4_HQ	PI_262611_12220_27_NAM13_HQ
Tag_269_SNP_49	PI_366716_94260_49_NAM4_HQ	PI_262611_95528_49_NAM13_HQ	PI_382150_259816_49_NAM5_HQ	PI_470817_448515_49_NAM6_HQ	PI_8813_19964_49_NAM16_HQ
Tag_270_SNP_64	PI_8813_20089_64_NAM16_SNP	PI_262611_54892_64_NAM13_SNP
Tag_271_SNP_46	PI_382150_431742_46_NAM5_HQ	PI_8813_20104_46_NAM16_HQ	PI_470817_146605_46_NAM6_HQ	PI_262611_69863_46_NAM13_HQ	PI_366716_358416_46_NAM4_HQ
Tag_272_SNP_25	PI_8813_20175_25_NAM16_SNP	PI_366716_174602_25_NAM4_SNP
Tag_273_SNP_70	PI_470817_203459_70_NAM6_SNP	Berkut_3239245_70_NAM12_SNP	PI_366716_2880770_70_NAM4_SNP	Berkut_3239245_70_NAM19_SNP	PI_8813_20252_70_NAM16_SNP	Berkut_3239245_70_NAM18_SNP	Berkut_3239245_70_NAM10_SNP	Berkut_3239245_70_NAM20_SNP
Tag_274_SNP_2	PI_366716_267302_2_NAM4_HQ	PI_262611_719021_2_NAM13_HQ	PI_8813_20303_2_NAM16_HQ
Tag_275_SNP_61	PI_8813_20310_61_NAM16_HQ	PI_470817_182889_61_NAM6_HQ	PI_565213_86915_61_NAM7_HQ	PI_382150_469390_61_NAM5_HQ	PI_366716_743649_61_NAM4_HQ
Tag_276_SNP_75	PI_470817_182889_75_NAM6_HQ	PI_8813_20310_75_NAM16_HQ	PI_565213_86915_75_NAM7_HQ	PI_366716_743649_75_NAM4_HQ	PI_382150_469390_75_NAM5_HQ
Tag_277_SNP_43	PI_382150_29942_43_NAM5_SNP	PI_8813_20385_43_NAM16_SNP
Tag_278_PAV	PI_8813_20440_NAM16_PAV	PI_43355_322072_NAM19_PAV	PI_192147_95670_NAM24_PAV	PBW343_163625_NAM8_PAV
Tag_279_PAV	PI_9791_1982148_NAM10_PAV	PI_262611_202921_NAM13_PAV	PI_366716_556100_NAM4_PAV	PI_8813_20467_NAM16_PAV
Tag_280_SNP_71	PI_572692_111900_71_NAM2_SNP	PI_8813_20635_71_NAM16_SNP	Berkut_134201_71_NAM20_SNP	Berkut_134201_71_NAM28_SNP	Berkut_134201_71_NAM17_SNP	Berkut_134201_71_NAM19_SNP	PI_382150_939789_71_NAM5_SNP
Tag_281_SNP_11	PI_382150_52606_11_NAM5_SNP	PI_8813_20757_11_NAM16_SNP
Tag_282_SNP_3	Berkut_646406_3_NAM10_SNP	Berkut_646406_3_NAM28_SNP	Berkut_646406_3_NAM26_SNP	Berkut_646406_3_NAM27_SNP	Berkut_646406_3_NAM19_SNP	Berkut_646406_3_NAM3_SNP	PI_8813_20892_3_NAM16_HQ
Tag_283_SNP_66	Berkut_178492_66_NAM12_SNP	Berkut_178492_66_NAM17_SNP	PI_262611_42453_66_NAM13_SNP	PI_470817_155894_66_NAM6_SNP	Berkut_178492_66_NAM26_SNP	PI_8813_20970_66_NAM16_SNP	Berkut_178492_66_NAM11_SNP	Berkut_178492_66_NAM9_SNP	Berkut_178492_66_NAM24_SNP
Tag_284_SNP_67	PI_382150_59018_67_NAM5_SNP	PI_366716_104887_67_NAM4_SNP	PI_8813_21105_67_NAM16_SNP
Tag_286_SNP_40	PI_8813_21156_40_NAM16_SNP	PI_262611_370844_40_NAM13_SNP
Tag_287_SNP_31	PI_8813_21272_31_NAM16_HQ	PI_43355_1096403_31_NAM19_HQ	PI_262611_36748_31_NAM13_HQ	PI_366716_32015_31_NAM4_HQ	Cl11223_550528_31_NAM12_SNP	PI_9791_111808_31_NAM10_HQ
Tag_289_PAV	PI_283147_692743_NAM3_PAV	PI_262611_1084637_NAM13_PAV	PI_8813_21383_NAM16_PAV	PI_366716_132376_NAM4_PAV	PI_192147_1101779_NAM24_PAV
Tag_290_PAV	PI_382150_288876_NAM5_PAV	PI_185715_2547338_NAM26_PAV	PI_8813_21457_NAM16_PAV	PI_82469_87894_NAM17_PAV
Tag_291_SNP_69	PI_262611_439003_69_NAM13_SNP	PI_565213_200311_69_NAM7_SNP	PI_8813_21510_69_NAM16_SNP
Tag_292_SNP_31	PI_8813_21519_31_NAM16_HQ	PI_262611_118623_31_NAM13_HQ
Tag_293_PAV	PI_366716_205226_NAM4_PAV	PI_470817_213752_NAM6_PAV	PI_8813_21545_NAM16_PAV
Tag_294_PAV	PI_382150_837537_NAM5_PAV	PI_8813_21606_NAM16_PAV	PBW343_224289_NAM8_PAV	PI_470817_78915_NAM6_PAV
Tag_295_PAV	PI_8813_21616_NAM16_PAV	PI_382150_341495_NAM5_PAV
Tag_296_SNP_73	PI_382150_342011_73_NAM5_HQ	PI_8813_21702_73_NAM16_HQ
Tag_298_SNP_2	PI_262611_2920826_2_NAM13_SNP	PI_8813_21949_2_NAM16_SNP	PI_366716_2083036_2_NAM4_SNP
Tag_299_SNP_49	PI_366716_2083036_49_NAM4_SNP	PI_262611_2920826_49_NAM13_SNP	PI_8813_21949_49_NAM16_SNP
Tag_300_SNP_8	PI_8813_21965_8_NAM16_SNP	PI_262611_97890_8_NAM13_SNP
Tag_301_SNP_82	PI_8813_22176_82_NAM16_SNP	Berkut_236711_82_NAM17_SNP	Berkut_236711_82_NAM8_SNP
Tag_303_SNP_6	PI_470817_101640_6_NAM6_HQ	PI_8813_22344_6_NAM16_HQ	PI_382150_1008050_6_NAM5_SNP	PI_262611_1905420_6_NAM13_SNP
Tag_304_SNP_10	PI_262611_1905420_10_NAM13_SNP	PI_470817_101640_10_NAM6_HQ	PI_8813_22344_10_NAM16_HQ
Tag_305_SNP_5	PI_470817_101640_5_NAM6_HQ	PI_262611_1905420_5_NAM13_SNP	PI_8813_22344_5_NAM16_HQ
Tag_306_SNP_34	PI_8813_22351_34_NAM16_SNP	PI_185715_221911_34_NAM26_SNP	Berkut_2229276_34_NAM9_SNP
Tag_307_SNP_76	PI_470817_155386_76_NAM6_HQ	PI_262611_121632_76_NAM13_HQ	PI_366716_261253_76_NAM4_HQ	PI_8813_22529_76_NAM16_HQ
Tag_308_SNP_17	PI_8813_22571_17_NAM16_SNP	PI_366716_832935_17_NAM4_SNP
Tag_309_SNP_19	PI_8813_22795_19_NAM16_HQ	PI_262611_15457_19_NAM13_HQ	PI_366716_800655_19_NAM4_SNP
Tag_310_PAV	PI_8813_22949_NAM16_PAV	PBW343_662910_NAM8_PAV	PI_572692_930215_NAM2_PAV	PI_9791_995776_NAM10_PAV	PI_192147_652964_NAM24_PAV	PI_262611_435558_NAM13_PAV
Tag_311_SNP_45	PI_565213_2482993_45_NAM7_SNP	PI_366716_316545_45_NAM4_SNP	PI_8813_22987_45_NAM16_SNP
Tag_312_SNP_23	PI_8813_22994_23_NAM16_SNP	Berkut_798957_23_NAM12_SNP	Berkut_798957_23_NAM18_SNP	PI_470817_1710773_23_NAM6_SNP	Berkut_798957_23_NAM10_SNP	PI_262611_246665_23_NAM13_SNP	Berkut_798957_23_NAM15_SNP	Berkut_798957_23_NAM19_SNP	PI_192147_5032_23_NAM24_SNP	PI_382150_161787_23_NAM5_SNP
Tag_313_SNP_48	PI_382150_133293_48_NAM5_SNP	PI_8813_23238_48_NAM16_SNP
Tag_314_SNP_62	PI_8813_23311_62_NAM16_HQ	PI_262611_681125_62_NAM13_HQ	PI_366716_26643_62_NAM4_HQ	PI_470817_133649_62_NAM6_SNP
Tag_315_SNP_22	PI_366716_26643_22_NAM4_HQ	PI_470817_133649_22_NAM6_HQ	PI_262611_681125_22_NAM13_HQ	PI_8813_23311_22_NAM16_HQ
Tag_316_SNP_63	PI_262611_863471_63_NAM13_HQ	PI_8813_23325_63_NAM16_HQ	PI_366716_267120_63_NAM4_HQ
Tag_317_SNP_67	PI_366716_267120_67_NAM4_HQ	PI_262611_863471_67_NAM13_HQ	PI_8813_23325_67_NAM16_HQ
Tag_319_PAV	PI_8813_23516_NAM16_PAV	PI_262611_1327419_NAM13_PAV	PI_210945_79604_NAM28_PAV	PI_382150_882297_NAM5_PAV	PI_565213_1051992_NAM7_PAV	PI_94567_414753_NAM20_PAV	PI_278297_225247_NAM30_PAV	PI_185715_524097_NAM26_PAV	PBW343_628658_NAM8_PAV	PI_192001_230297_NAM23_PAV
Tag_320_PAV	PI_220431_203898_NAM29_PAV	PI_8813_23547_NAM16_PAV	Cl4175_350055_NAM11_PAV	PI_9791_469815_NAM10_PAV	Vida_486302_NAM9_PAV	PI_82469_211692_NAM17_PAV	PBW343_115592_NAM8_PAV	PI_262611_295479_NAM13_PAV	PI_366716_472083_NAM4_PAV	PI_382150_145294_NAM5_PAV	PI_70613_260790_NAM14_PAV
Tag_321_SNP_20	PI_262611_195042_20_NAM13_SNP	PI_366716_52627_20_NAM4_SNP	PI_8813_23559_20_NAM16_SNP
Tag_322_SNP_68	PI_8813_23559_68_NAM16_SNP	PI_366716_52627_68_NAM4_SNP	PI_262611_195042_68_NAM13_SNP
Tag_323_PAV	PI_262611_2035009_NAM13_PAV	CI_15134_546642_NAM25_PAV	PI_8813_23571_NAM16_PAV
Tag_325_PAV	PI_283147_154492_NAM3_PAV	PI_220431_393010_NAM29_PAV	PBW343_142580_NAM8_PAV	PI_8813_23793_NAM16_PAV	PI_262611_896_NAM13_PAV	PI_9791_637518_NAM10_PAV	PI_572692_652952_NAM2_PAV
Tag_326_SNP_66	PI_8813_23813_66_NAM16_SNP	PI_470817_820284_66_NAM6_SNP	PI_366716_1331140_66_NAM4_SNP	PI_565213_2130257_66_NAM7_SNP
Tag_327_SNP_56	PI_8813_23813_56_NAM16_SNP	PI_565213_2130257_56_NAM7_SNP	PI_470817_820284_56_NAM6_SNP	PI_366716_1331140_56_NAM4_SNP
Tag_328_SNP_58	PI_565213_2130257_58_NAM7_SNP	PI_366716_1331140_58_NAM4_SNP	PI_8813_23813_58_NAM16_SNP	PI_470817_820284_58_NAM6_SNP
Tag_329_SNP_29	PI_8813_23887_29_NAM16_SNP	PI_382150_1607238_29_NAM5_SNP	PI_262611_879767_29_NAM13_SNP
Tag_330_SNP_55	PI_262611_907060_55_NAM13_SNP	PI_8813_23956_55_NAM16_SNP
Tag_331_SNP_42	PI_366716_37193_42_NAM4_HQ	PI_470817_168394_42_NAM6_HQ	PI_262611_9932_42_NAM13_HQ	PI_8813_23986_42_NAM16_HQ
Tag_332_SNP_56	PI_8813_24027_56_NAM16_HQ	PI_366716_548712_56_NAM4_HQ
Tag_333_SNP_77	PI_262611_1791647_77_NAM13_SNP	PI_8813_24296_77_NAM16_SNP	PI_470817_301871_77_NAM6_SNP
Tag_334_SNP_41	PI_8813_24296_41_NAM16_SNP	PI_470817_301871_41_NAM6_SNP	PI_262611_1791647_41_NAM13_SNP
Tag_335_SNP_47	PI_470817_839555_47_NAM6_SNP	PI_8813_24321_47_NAM16_SNP
Tag_336_SNP_14	PI_8813_24640_14_NAM16_SNP	PI_262611_137630_14_NAM13_SNP	Berkut_9984_14_NAM17_SNP	Berkut_9984_14_NAM12_SNP	Berkut_9984_14_NAM26_SNP	Berkut_9984_14_NAM11_SNP	Berkut_9984_14_NAM10_SNP	Berkut_9984_14_NAM24_SNP
Tag_337_SNP_46	PI_470817_919661_46_NAM6_HQ	PI_8813_24718_46_NAM16_HQ	PI_366716_400182_46_NAM4_HQ
Tag_339_PAV	PI_262611_304838_NAM13_PAV	PI_283147_251176_NAM3_PAV	PI_470817_842669_NAM6_PAV	PI_366716_1588699_NAM4_PAV	PI_192001_1401040_NAM23_PAV	PI_8813_24823_NAM16_PAV	PI_185715_1083003_NAM26_PAV	Dharwar_Dry_752491_NAM1_PAV
Tag_341_SNP_48	PI_470817_357022_48_NAM6_HQ	PI_8813_24992_48_NAM16_HQ	PI_262611_789451_48_NAM13_HQ
Tag_343_SNP_69	PI_8813_25133_69_NAM16_HQ	PI_470817_272432_69_NAM6_HQ	PI_262611_425461_69_NAM13_HQ
Tag_344_SNP_28	PI_262611_411314_28_NAM13_HQ	PI_470817_396783_28_NAM6_HQ	PI_366716_439538_28_NAM4_HQ	PI_8813_25143_28_NAM16_HQ
Tag_345_SNP_16	PI_565213_134431_16_NAM7_HQ	PI_8813_25191_16_NAM16_HQ	PI_262611_154532_16_NAM13_HQ
Tag_346_SNP_23	PI_262611_154532_23_NAM13_HQ	PI_8813_25191_23_NAM16_HQ	PI_565213_134431_23_NAM7_HQ
Tag_347_PAV	Cl4175_504956_NAM11_PAV	PI_366716_1048763_NAM4_PAV	PI_8813_25293_NAM16_PAV	PI_278297_332510_NAM30_PAV	PI_262611_18447_NAM13_PAV
Tag_348_SNP_45	PI_470817_62806_45_NAM6_HQ	PI_262611_19249_45_NAM13_SNP	PI_8813_25310_45_NAM16_HQ
Tag_349_SNP_41	PI_8813_25376_41_NAM16_SNP	PI_382150_92386_41_NAM5_SNP
Tag_350_SNP_3	PI_565213_460935_3_NAM7_SNP	PI_262611_42718_3_NAM13_HQ	PI_470817_48968_3_NAM6_SNP	PI_8813_25378_3_NAM16_HQ	PI_382150_353108_3_NAM5_SNP
Tag_351_SNP_50	Berkut_2017225_50_NAM27_SNP	PI_192147_871961_50_NAM24_SNP	Berkut_2017225_50_NAM26_SNP	Berkut_2017225_50_NAM12_SNP	Berkut_2017225_50_NAM11_SNP	PI_382150_231066_50_NAM5_SNP	Berkut_2017225_50_NAM30_SNP	Berkut_2017225_50_NAM2_SNP	PI_8813_25527_50_NAM16_SNP	PI_43355_2753261_50_NAM19_SNP	PI_262611_1152947_50_NAM13_SNP	Berkut_2017225_50_NAM25_SNP
Tag_352_SNP_6	PI_565213_1132043_6_NAM7_HQ	PI_8813_25565_6_NAM16_HQ
Tag_353_SNP_62	PI_366716_198639_62_NAM4_HQ	PI_8813_25565_62_NAM16_HQ	PI_565213_1132043_62_NAM7_HQ
Tag_354_SNP_46	PI_8813_25608_46_NAM16_SNP	PI_470817_831233_46_NAM6_SNP	PI_262611_990112_46_NAM13_HQ
Tag_355_SNP_44	PI_565213_247693_44_NAM7_SNP	PI_382150_146238_44_NAM5_HQ	PI_262611_96780_44_NAM13_HQ	PI_470817_100914_44_NAM6_HQ	PI_8813_25705_44_NAM16_HQ	PI_366716_291918_44_NAM4_HQ
Tag_356_SNP_48	PI_366716_331669_48_NAM4_HQ	PI_8813_25753_48_NAM16_HQ	PI_565213_536604_48_NAM7_HQ
Tag_357_SNP_13	PI_283147_264827_13_NAM3_HQ	PI_220431_303893_13_NAM29_SNP	PI_565213_298479_13_NAM7_SNP	CI_15134_73627_13_NAM25_SNP	PI_192147_128713_13_NAM24_SNP	Berkut_2531901_13_NAM8_SNP	CI_15144_725081_13_NAM18_SNP	PI_192569_547831_13_NAM27_SNP	PI_9791_1467153_13_NAM10_SNP	PI_43355_230723_13_NAM19_SNP	Berkut_2531901_13_NAM11_SNP	PI_8813_25789_13_NAM16_SNP	PI_94567_415973_13_NAM20_SNP	PI_70613_44355_13_NAM14_SNP	PI_366716_496888_13_NAM4_SNP
Tag_358_SNP_54	PI_8813_25873_54_NAM16_SNP	PI_366716_72486_54_NAM4_SNP
Tag_359_SNP_35	PI_8813_25873_35_NAM16_SNP	PI_366716_72486_35_NAM4_SNP
Tag_360_SNP_25	PI_366716_72486_25_NAM4_SNP	PI_8813_25873_25_NAM16_SNP
Tag_361_PAV	PI_8813_26087_NAM16_PAV	PBW343_35289_NAM8_PAV	PI_283147_454712_NAM3_PAV	PI_192147_567293_NAM24_PAV	PI_9791_160172_NAM10_PAV	PI_262611_461738_NAM13_PAV	PI_70613_665819_NAM14_PAV	Dharwar_Dry_765393_NAM1_PAV	PI_82469_494679_NAM17_PAV
Tag_362_PAV	PI_262611_1726387_NAM13_PAV	PI_8813_26332_NAM16_PAV	Dharwar_Dry_2130506_NAM1_PAV	PI_94567_3172170_NAM20_PAV
Tag_363_SNP_70	PI_8813_26346_70_NAM16_SNP	PI_382150_1039408_70_NAM5_SNP	PI_565213_2861799_70_NAM7_SNP	PI_262611_1608648_70_NAM13_SNP
Tag_364_SNP_10	PI_382150_1039408_10_NAM5_SNP	PI_262611_1608648_10_NAM13_SNP	PI_565213_2861799_10_NAM7_SNP	PI_8813_26346_10_NAM16_SNP
Tag_365_SNP_65	PI_470817_10571_65_NAM6_SNP	PI_8813_26397_65_NAM16_HQ	PI_366716_1168503_65_NAM4_HQ
Tag_366_SNP_9	PI_470817_10571_9_NAM6_SNP	PI_366716_1168503_9_NAM4_HQ	PI_8813_26397_9_NAM16_HQ
Tag_367_SNP_24	PI_8813_26474_24_NAM16_SNP	PI_262611_299191_24_NAM13_SNP	PI_366716_329621_24_NAM4_SNP
Tag_368_SNP_53	PI_470817_522724_53_NAM6_SNP	PI_262611_1523146_53_NAM13_SNP	PI_8813_26566_53_NAM16_SNP
Tag_369_SNP_2	PI_8813_26566_2_NAM16_SNP	PI_262611_1523146_2_NAM13_SNP	PI_470817_522724_2_NAM6_SNP
Tag_371_SNP_56	PI_8813_26759_56_NAM16_HQ	PI_262611_897006_56_NAM13_HQ
Tag_372_SNP_77	PI_262611_897006_77_NAM13_SNP	PI_8813_26759_77_NAM16_HQ
Tag_373_SNP_33	PI_8813_26812_33_NAM16_SNP	PI_262611_773845_33_NAM13_SNP
Tag_374_SNP_64	PI_8813_26872_64_NAM16_HQ	PI_470817_558965_64_NAM6_HQ
Tag_376_SNP_21	Berkut_181292_21_NAM30_SNP	Berkut_181292_21_NAM3_SNP	Berkut_181292_21_NAM28_SNP	Berkut_181292_21_NAM9_SNP	PI_262611_23754_21_NAM13_HQ	PI_8813_27145_21_NAM16_HQ	Berkut_181292_21_NAM29_SNP	PI_565213_39104_21_NAM7_SNP	Berkut_181292_21_NAM26_SNP	PI_366716_336677_21_NAM4_HQ	Berkut_181292_21_NAM23_SNP
Tag_377_SNP_50	Berkut_10340_50_NAM14_SNP	Berkut_10340_50_NAM28_SNP	PI_8813_27326_50_NAM16_SNP	Berkut_10340_50_NAM2_SNP	Berkut_10340_50_NAM12_SNP	Berkut_10340_50_NAM10_SNP
Tag_378_SNP_79	PI_262611_101441_79_NAM13_SNP	PI_8813_27336_79_NAM16_SNP
Tag_379_SNP_62	PI_382150_43835_62_NAM5_SNP	Berkut_15655_62_NAM9_SNP	PI_8813_27370_62_NAM16_SNP
Tag_380_PAV	PI_283147_2676539_NAM3_PAV	PI_210945_187925_NAM28_PAV	PI_278297_285431_NAM30_PAV	PI_382150_926745_NAM5_PAV	Vida_2282191_NAM9_PAV	PI_262611_64352_NAM13_PAV	PI_192001_424997_NAM23_PAV	PI_94567_613032_NAM20_PAV	PI_470817_21180_NAM6_PAV	Dharwar_Dry_533192_NAM1_PAV	PI_8813_27456_NAM16_PAV	PI_220431_1504045_NAM29_PAV	PI_43355_45617_NAM19_PAV	PI_82469_596790_NAM17_PAV	Cl11223_1466567_NAM12_PAV
Tag_381_SNP_57	PI_470817_466944_57_NAM6_HQ	PI_366716_286649_57_NAM4_HQ	PI_382150_95393_57_NAM5_HQ	PI_8813_27586_57_NAM16_HQ
Tag_382_SNP_54	PI_366716_579616_54_NAM4_SNP	PI_470817_907772_54_NAM6_SNP	PI_262611_328453_54_NAM13_SNP	PI_8813_27696_54_NAM16_SNP	PI_382150_1210312_54_NAM5_HQ
Tag_383_SNP_72	PI_470817_219492_72_NAM6_SNP	PI_8813_27763_72_NAM16_SNP
Tag_384_SNP_75	PI_366716_217837_75_NAM4_SNP	PI_470817_219492_75_NAM6_HQ	PI_565213_53375_75_NAM7_SNP	PI_8813_27763_75_NAM16_HQ
Tag_385_SNP_78	PI_8813_27763_78_NAM16_HQ	PI_565213_53375_78_NAM7_SNP	PI_470817_219492_78_NAM6_HQ	PI_366716_217837_78_NAM4_HQ
Tag_386_SNP_20	PI_262611_690292_20_NAM13_HQ	PI_8813_27865_20_NAM16_HQ	Berkut_984165_20_NAM25_SNP
Tag_387_SNP_80	Berkut_984165_80_NAM12_SNP	Berkut_984165_80_NAM25_SNP	PI_8813_27865_80_NAM16_HQ	PI_262611_690292_80_NAM13_SNP	Berkut_984165_80_NAM1_SNP	Berkut_984165_80_NAM24_SNP
Tag_388_SNP_42	PI_8813_27903_42_NAM16_HQ	PI_470817_21190_42_NAM6_HQ	PI_366716_447866_42_NAM4_HQ
Tag_389_SNP_8	PI_366716_384513_8_NAM4_SNP	PI_8813_27954_8_NAM16_SNP	PI_565213_10627_8_NAM7_SNP	PI_262611_1175_8_NAM13_SNP
Tag_390_SNP_40	PI_262611_596801_40_NAM13_HQ	PI_366716_120092_40_NAM4_HQ	PI_8813_28008_40_NAM16_SNP	PI_470817_1041211_40_NAM6_HQ	PI_565213_523211_40_NAM7_SNP
Tag_391_SNP_65	PI_8813_28029_65_NAM16_HQ	Berkut_211663_65_NAM1_SNP	Berkut_211663_65_NAM3_SNP	Berkut_211663_65_NAM29_SNP	PI_366716_672509_65_NAM4_HQ	Berkut_211663_65_NAM27_SNP
Tag_393_SNP_31	PI_366716_2890_31_NAM4_SNP	PI_8813_28112_31_NAM16_SNP	PI_262611_27464_31_NAM13_SNP
Tag_394_PAV	PI_8813_28131_NAM16_PAV	PI_366716_117340_NAM4_PAV	PI_262611_65246_NAM13_PAV
Tag_395_SNP_14	PI_262611_11297_14_NAM13_SNP	PI_366716_15056_14_NAM4_SNP	PI_382150_299784_14_NAM5_SNP	PI_8813_28132_14_NAM16_SNP
Tag_396_SNP_46	PI_382150_299784_46_NAM5_SNP	PI_366716_15056_46_NAM4_SNP	PI_262611_11297_46_NAM13_SNP	PI_8813_28132_46_NAM16_SNP
Tag_397_SNP_22	PI_366716_1104329_22_NAM4_SNP	PI_565213_651844_22_NAM7_SNP	PI_8813_28523_22_NAM16_SNP	PI_262611_246129_22_NAM13_SNP
Tag_398_SNP_65	PI_565213_651844_65_NAM7_SNP	PI_366716_1104329_65_NAM4_SNP	PI_8813_28523_65_NAM16_SNP	PI_262611_246129_65_NAM13_SNP
Tag_399_PAV	Dharwar_Dry_681348_NAM1_PAV	PI_9791_1289319_NAM10_PAV	PI_366716_534233_NAM4_PAV	PI_8813_28555_NAM16_PAV	PI_283147_3153655_NAM3_PAV
Tag_400_SNP_38	PI_8813_28609_38_NAM16_SNP	PI_262611_1139211_38_NAM13_SNP
Tag_401_SNP_42	PI_565213_799772_42_NAM7_SNP	PI_382150_228165_42_NAM5_HQ	PI_8813_28621_42_NAM16_HQ
Tag_403_PAV	CI_7635_311631_NAM15_PAV	PI_572692_1801858_NAM2_PAV	Dharwar_Dry_751787_NAM1_PAV	PI_8813_28665_NAM16_PAV	PBW343_697427_NAM8_PAV
Tag_404_SNP_10	PI_8813_28757_10_NAM16_SNP	PI_262611_59442_10_NAM13_SNP
Tag_405_PAV	PI_8813_28802_NAM16_PAV	PI_565213_496694_NAM7_PAV	PI_366716_1620367_NAM4_PAV
Tag_406_SNP_80	PI_262611_569336_80_NAM13_SNP	PI_8813_29037_80_NAM16_SNP
Tag_407_SNP_2	PI_262611_1446835_2_NAM13_HQ	PI_470817_808667_2_NAM6_HQ	PI_8813_29042_2_NAM16_HQ
Tag_408_SNP_39	PI_8813_29046_39_NAM16_SNP	Berkut_224374_39_NAM2_SNP	Berkut_224374_39_NAM12_SNP	Berkut_224374_39_NAM27_SNP
Tag_409_SNP_2	Berkut_224374_2_NAM27_SNP	Berkut_224374_2_NAM15_SNP	PI_8813_29046_2_NAM16_SNP	Berkut_224374_2_NAM2_SNP	Berkut_224374_2_NAM12_SNP
Tag_410_SNP_55	PI_366716_825992_55_NAM4_SNP	PI_8813_29056_55_NAM16_SNP	PI_565213_2988476_55_NAM7_SNP
Tag_412_SNP_53	PI_470817_115788_53_NAM6_SNP	PI_8813_29633_53_NAM16_SNP	PI_366716_239821_53_NAM4_SNP	PI_382150_137586_53_NAM5_SNP
Tag_413_SNP_69	PI_8813_29701_69_NAM16_SNP	PI_366716_519499_69_NAM4_SNP
Tag_414_SNP_7	PI_8813_29862_7_NAM16_HQ	PI_262611_100478_7_NAM13_HQ
Tag_415_SNP_5	PI_262611_100478_5_NAM13_HQ	PI_8813_29862_5_NAM16_HQ
Tag_416_SNP_58	PI_8813_29986_58_NAM16_SNP	PI_262611_907823_58_NAM13_SNP
Tag_417_SNP_63	PI_262611_907823_63_NAM13_SNP	PI_8813_29986_63_NAM16_SNP
Tag_418_SNP_64	PI_262611_849720_64_NAM13_HQ	PI_8813_30039_64_NAM16_SNP	PI_470817_902733_64_NAM6_SNP
Tag_419_PAV	PI_470817_628226_NAM6_PAV	PI_192147_891489_NAM24_PAV	Cl11223_225768_NAM12_PAV	PI_210945_199131_NAM28_PAV	PI_572692_1050659_NAM2_PAV	CI_15144_911104_NAM18_PAV	Dharwar_Dry_765036_NAM1_PAV	PI_382150_332259_NAM5_PAV	PI_8813_30094_NAM16_PAV	PI_283147_1001559_NAM3_PAV	PI_94567_144331_NAM20_PAV
Tag_420_SNP_60	PI_8813_30266_60_NAM16_SNP	PI_470817_165754_60_NAM6_SNP
Tag_421_SNP_33	PI_366716_213622_33_NAM4_SNP	PI_8813_30289_33_NAM16_HQ
Tag_423_SNP_22	PI_382150_1280521_22_NAM5_HQ	PI_8813_30348_22_NAM16_HQ	PI_366716_591865_22_NAM4_HQ	PI_262611_865015_22_NAM13_HQ
Tag_424_SNP_59	PI_366716_591865_59_NAM4_HQ	PI_8813_30348_59_NAM16_HQ	PI_382150_1280521_59_NAM5_HQ	PI_262611_865015_59_NAM13_HQ
Tag_425_SNP_67	PI_8813_30410_67_NAM16_SNP	PI_262611_808992_67_NAM13_SNP
Tag_426_SNP_54	PI_8813_30439_54_NAM16_SNP	PI_565213_1634153_54_NAM7_SNP	PI_382150_1640218_54_NAM5_SNP
Tag_427_SNP_78	PI_470817_276029_78_NAM6_HQ	PI_8813_30483_78_NAM16_HQ
Tag_428_SNP_15	PI_8813_30784_15_NAM16_HQ	PI_262611_978028_15_NAM13_HQ
Tag_429_SNP_16	PI_470817_1141635_16_NAM6_SNP	PI_8813_30838_16_NAM16_SNP
Tag_430_SNP_27	PI_8813_30884_27_NAM16_SNP	PI_262611_128863_27_NAM13_SNP
Tag_431_SNP_70	PI_262611_717260_70_NAM13_SNP	PI_366716_433489_70_NAM4_SNP	PI_8813_30959_70_NAM16_SNP
Tag_432_SNP_46	PI_262611_619651_46_NAM13_HQ	PI_8813_31025_46_NAM16_HQ	PI_382150_391767_46_NAM5_HQ	PI_470817_125952_46_NAM6_SNP	PI_366716_1199010_46_NAM4_HQ
Tag_433_SNP_36	PI_382150_308651_36_NAM5_SNP	PI_8813_31085_36_NAM16_SNP	PI_565213_264760_36_NAM7_SNP
Tag_434_PAV	PI_470817_921947_NAM6_PAV	PI_210945_442438_NAM28_PAV	PI_70613_42479_NAM14_PAV	Vida_471508_NAM9_PAV	PI_278297_35571_NAM30_PAV	PI_192569_111573_NAM27_PAV	Dharwar_Dry_139442_NAM1_PAV	PI_8813_31172_NAM16_PAV	Cl4175_700284_NAM11_PAV
Tag_435_SNP_3	PI_8813_31389_3_NAM16_SNP	PI_262611_450968_3_NAM13_SNP	PI_382150_1322038_3_NAM5_SNP
Tag_436_SNP_6	PI_262611_280027_6_NAM13_SNP	PI_8813_31429_6_NAM16_SNP
Tag_437_SNP_30	PI_8813_31429_30_NAM16_SNP	PI_262611_280027_30_NAM13_SNP
Tag_438_SNP_19	PI_565213_567489_19_NAM7_SNP	PI_8813_31645_19_NAM16_HQ	PI_382150_363805_19_NAM5_SNP	PI_262611_178531_19_NAM13_HQ	PI_366716_8058_19_NAM4_HQ
Tag_439_SNP_4	PI_8813_31659_4_NAM16_HQ	PI_565213_561386_4_NAM7_HQ	PI_262611_23926_4_NAM13_HQ
Tag_440_SNP_3	PI_366716_503150_3_NAM4_SNP	PI_382150_1609840_3_NAM5_SNP	PI_470817_94547_3_NAM6_SNP	PI_8813_31869_3_NAM16_SNP
Tag_441_SNP_12	PI_262611_119246_12_NAM13_SNP	PI_8813_31931_12_NAM16_SNP
Tag_442_SNP_45	Berkut_95791_45_NAM9_SNP	Berkut_95791_45_NAM30_SNP	Berkut_95791_45_NAM3_SNP	PI_8813_31941_45_NAM16_SNP	Berkut_95791_45_NAM1_SNP	Berkut_95791_45_NAM24_SNP	PI_366716_184574_45_NAM4_SNP
Tag_443_SNP_80	PI_8813_31987_80_NAM16_SNP	PI_470817_53490_80_NAM6_SNP	PI_366716_646455_80_NAM4_SNP
Tag_444_PAV	PI_8813_31990_NAM16_PAV	Cl4175_647531_NAM11_PAV	PI_82469_176814_NAM17_PAV
Tag_445_SNP_33	PI_8813_31998_33_NAM16_SNP	PI_565213_520734_33_NAM7_SNP	PI_470817_11915_33_NAM6_SNP
Tag_446_SNP_55	PI_8813_32006_55_NAM16_SNP	PI_470817_712744_55_NAM6_SNP	PI_262611_69055_55_NAM13_SNP
Tag_447_SNP_66	PI_8813_32111_66_NAM16_HQ	PI_262611_1683869_66_NAM13_HQ
Tag_448_SNP_13	PI_565213_19997_13_NAM7_SNP	PI_8813_32132_13_NAM16_SNP
Tag_449_SNP_36	PI_8813_32132_36_NAM16_SNP	PI_565213_19997_36_NAM7_SNP
Tag_450_SNP_49	PI_8813_32153_49_NAM16_HQ	PI_262611_67309_49_NAM13_HQ	PI_470817_16510_49_NAM6_HQ
Tag_451_SNP_65	PI_8813_32184_65_NAM16_SNP	PI_366716_2279540_65_NAM4_SNP
Tag_453_SNP_48	PI_565213_417672_48_NAM7_SNP	PI_262611_30393_48_NAM13_HQ	PI_382150_119973_48_NAM5_HQ	PI_8813_32271_48_NAM16_HQ
Tag_454_SNP_34	PI_382150_3567858_34_NAM5_HQ	PI_262611_307030_34_NAM13_SNP	PI_8813_32280_34_NAM16_SNP
Tag_456_SNP_57	PI_8813_32589_57_NAM16_HQ	PI_366716_425441_57_NAM4_HQ	PI_470817_89777_57_NAM6_HQ
Tag_457_SNP_14	Berkut_397660_14_NAM11_SNP	Berkut_397660_14_NAM3_SNP	Berkut_397660_14_NAM20_SNP	Berkut_397660_14_NAM10_SNP	Berkut_397660_14_NAM17_SNP	PI_8813_32678_14_NAM16_SNP	Berkut_397660_14_NAM28_SNP
Tag_460_SNP_75	PI_8813_33311_75_NAM16_SNP	PI_366716_766700_75_NAM4_SNP	PI_470817_6410_75_NAM6_SNP	PI_565213_8973_75_NAM7_SNP
Tag_461_SNP_34	PI_8813_33311_34_NAM16_SNP	PI_366716_766700_34_NAM4_SNP	PI_565213_8973_34_NAM7_SNP
Tag_462_SNP_14	PI_8813_33390_14_NAM16_SNP	Berkut_12158_14_NAM11_SNP	Berkut_12158_14_NAM23_SNP	PI_470817_223327_14_NAM6_SNP	Berkut_12158_14_NAM3_SNP	Berkut_12158_14_NAM9_SNP	Berkut_12158_14_NAM12_SNP
Tag_463_SNP_60	PI_8813_33437_60_NAM16_SNP	PI_262611_3536260_60_NAM13_SNP
Tag_464_SNP_13	PI_8813_33437_13_NAM16_SNP	PI_262611_3536260_13_NAM13_SNP
Tag_465_SNP_65	PI_366716_62403_65_NAM4_HQ	PI_565213_322711_65_NAM7_SNP	PI_8813_33486_65_NAM16_HQ
Tag_466_SNP_33	Berkut_3306817_33_NAM17_SNP	Berkut_3306817_33_NAM18_SNP	PI_366716_1099863_33_NAM4_SNP	Berkut_3306817_33_NAM23_SNP	PI_262611_2266860_33_NAM13_SNP	PI_8813_33590_33_NAM16_SNP	Berkut_3306817_33_NAM11_SNP	Berkut_3306817_33_NAM25_SNP	PI_192147_2605973_33_NAM24_SNP
Tag_467_SNP_30	Berkut_3306817_30_NAM11_SNP	Berkut_3306817_30_NAM25_SNP	PI_262611_2266860_30_NAM13_SNP	PI_8813_33590_30_NAM16_SNP	Berkut_3306817_30_NAM23_SNP	Berkut_3306817_30_NAM17_SNP	PI_366716_1099863_30_NAM4_SNP	Berkut_3306817_30_NAM18_SNP	PI_192147_2605973_30_NAM24_SNP
Tag_468_SNP_32	PI_366716_1458772_32_NAM4_HQ	PI_8813_33638_32_NAM16_SNP
Tag_469_SNP_72	PI_8813_33647_72_NAM16_SNP	PI_470817_47231_72_NAM6_SNP	PI_262611_24787_72_NAM13_SNP
Tag_471_SNP_58	PI_8813_33751_58_NAM16_HQ	PI_262611_115832_58_NAM13_HQ
Tag_472_SNP_16	PI_565213_39736_16_NAM7_HQ	PI_8813_33764_16_NAM16_SNP
Tag_474_SNP_67	PI_8813_34204_67_NAM16_SNP	PI_470817_258330_67_NAM6_SNP	PI_262611_623815_67_NAM13_SNP	PI_366716_111981_67_NAM4_SNP
Tag_475_SNP_8	PI_8813_34234_8_NAM16_SNP	PI_382150_53091_8_NAM5_SNP
Tag_476_SNP_44	PI_8813_34242_44_NAM16_SNP	PI_565213_55957_44_NAM7_SNP	PI_262611_12415_44_NAM13_SNP	PI_366716_24714_44_NAM4_SNP
Tag_477_SNP_23	PI_366716_24714_23_NAM4_SNP	PI_8813_34242_23_NAM16_SNP	PI_262611_12415_23_NAM13_SNP	PI_565213_55957_23_NAM7_SNP
Tag_478_SNP_55	PI_8813_34242_55_NAM16_SNP	PI_262611_12415_55_NAM13_SNP	PI_366716_24714_55_NAM4_SNP	PI_565213_55957_55_NAM7_SNP
Tag_479_SNP_28	Berkut_157911_28_NAM12_SNP	Berkut_157911_28_NAM27_SNP	Berkut_157911_28_NAM24_SNP	PI_8813_34384_28_NAM16_SNP	Berkut_157911_28_NAM17_SNP
Tag_480_PAV	PI_192147_3176040_NAM24_PAV	PI_8813_34553_NAM16_PAV	PI_262611_4011103_NAM13_PAV
Tag_481_SNP_56	PI_8813_34626_56_NAM16_SNP	PI_262611_39110_56_NAM13_SNP
Tag_482_SNP_77	PI_470817_138091_77_NAM6_SNP	PI_8813_34641_77_NAM16_HQ
Tag_483_SNP_81	PI_366716_112076_81_NAM4_SNP	PI_382150_41362_81_NAM5_SNP	PI_8813_34684_81_NAM16_SNP	PI_565213_687_81_NAM7_SNP	PI_262611_166088_81_NAM13_SNP
Tag_484_SNP_22	PI_262611_141637_22_NAM13_HQ	PI_8813_34712_22_NAM16_HQ
Tag_485_SNP_12	PI_8813_34822_12_NAM16_SNP	PI_382150_193408_12_NAM5_SNP
Tag_486_SNP_42	Berkut_75958_42_NAM24_SNP	Berkut_75958_42_NAM20_SNP	Berkut_75958_42_NAM25_SNP	Berkut_75958_42_NAM17_SNP	PI_8813_34836_42_NAM16_HQ	PI_382150_291437_42_NAM5_HQ	Berkut_75958_42_NAM3_SNP	Berkut_75958_42_NAM12_SNP	Berkut_75958_42_NAM1_SNP	Berkut_75958_42_NAM9_SNP	Berkut_75958_42_NAM27_SNP	Berkut_75958_42_NAM11_SNP	PI_262611_141297_42_NAM13_HQ
Tag_487_SNP_34	PI_470817_160862_34_NAM6_HQ	PI_8813_34980_34_NAM16_SNP
Tag_488_SNP_43	PI_470817_160862_43_NAM6_HQ	PI_8813_34980_43_NAM16_SNP
Tag_489_SNP_9	PI_366716_202306_9_NAM4_HQ	PI_8813_35146_9_NAM16_HQ	PI_262611_50338_9_NAM13_HQ
Tag_490_SNP_72	PI_262611_50338_72_NAM13_HQ	PI_366716_202306_72_NAM4_HQ	PI_8813_35146_72_NAM16_HQ
Tag_491_SNP_22	PI_8813_35146_22_NAM16_HQ	PI_262611_50338_22_NAM13_HQ	PI_366716_202306_22_NAM4_HQ
Tag_492_SNP_82	PI_8813_35266_82_NAM16_SNP	Berkut_218020_82_NAM25_SNP	Berkut_218020_82_NAM28_SNP	PI_382150_58408_82_NAM5_SNP	Berkut_218020_82_NAM1_SNP	Berkut_218020_82_NAM15_SNP	Berkut_218020_82_NAM2_SNP	Berkut_218020_82_NAM14_SNP	Berkut_218020_82_NAM26_SNP
Tag_494_SNP_7	PI_8813_35732_7_NAM16_SNP	PI_262611_92453_7_NAM13_SNP
Tag_495_SNP_63	PI_565213_1983391_63_NAM7_SNP	PI_366716_530700_63_NAM4_SNP	PI_8813_35767_63_NAM16_SNP
Tag_496_SNP_39	PI_262611_3504214_39_NAM13_SNP	PI_382150_794613_39_NAM5_SNP	PI_8813_35780_39_NAM16_SNP
Tag_497_SNP_51	PI_8813_35780_51_NAM16_SNP	PI_382150_794613_51_NAM5_SNP	PI_262611_3504214_51_NAM13_SNP
Tag_498_SNP_13	PI_382150_463855_13_NAM5_HQ	PI_262611_802579_13_NAM13_HQ	PI_8813_36351_13_NAM16_HQ	PI_366716_992695_13_NAM4_HQ	PI_470817_579838_13_NAM6_HQ	PI_565213_1647310_13_NAM7_HQ
Tag_499_PAV	PI_8813_36448_NAM16_PAV	PI_470817_32015_NAM6_PAV	PI_366716_134826_NAM4_PAV
Tag_500_SNP_78	PI_262611_55604_78_NAM13_SNP	PI_366716_784785_78_NAM4_SNP	PI_8813_36513_78_NAM16_HQ
Tag_501_SNP_73	PI_470817_111206_73_NAM6_HQ	PI_366716_634155_73_NAM4_HQ	PI_382150_199158_73_NAM5_HQ	PI_8813_36579_73_NAM16_HQ
Tag_502_PAV	PI_8813_36688_NAM16_PAV	PI_262611_555097_NAM13_PAV
Tag_503_SNP_23	PI_8813_36714_23_NAM16_SNP	PI_262611_3326032_23_NAM13_SNP
Tag_504_SNP_3	PI_8813_36761_3_NAM16_SNP	PI_262611_180362_3_NAM13_SNP
Tag_505_PAV	PI_366716_152226_NAM4_PAV	PI_210945_352298_NAM28_PAV	PI_8813_36910_NAM16_PAV	PI_262611_78144_NAM13_PAV	PI_283147_462101_NAM3_PAV
Tag_506_SNP_79	PI_8813_37289_79_NAM16_SNP	PI_565213_595025_79_NAM7_SNP	PI_470817_356434_79_NAM6_SNP	PI_366716_1579335_79_NAM4_SNP
Tag_507_SNP_10	PI_470817_356434_10_NAM6_SNP	PI_8813_37289_10_NAM16_SNP
Tag_508_SNP_53	PI_382150_37849_53_NAM5_SNP	PI_8813_37391_53_NAM16_HQ
Tag_509_PAV	Vida_355988_NAM9_PAV	PI_8813_37512_NAM16_PAV	Dharwar_Dry_557581_NAM1_PAV	PI_192147_467886_NAM24_PAV	PI_262611_54383_NAM13_PAV
Tag_510_SNP_44	PI_366716_257323_44_NAM4_SNP	PI_8813_37522_44_NAM16_HQ	PI_470817_126109_44_NAM6_HQ
Tag_511_SNP_15	PI_366716_257323_15_NAM4_HQ	PI_470817_126109_15_NAM6_HQ	PI_8813_37522_15_NAM16_HQ
Tag_512_SNP_62	PI_366716_257323_62_NAM4_HQ	PI_8813_37522_62_NAM16_HQ	PI_470817_126109_62_NAM6_HQ
Tag_513_SNP_58	PI_8813_37570_58_NAM16_HQ	PI_262611_426345_58_NAM13_HQ	PI_470817_646880_58_NAM6_SNP
Tag_514_SNP_54	PI_262611_426345_54_NAM13_HQ	PI_8813_37570_54_NAM16_HQ	PI_470817_646880_54_NAM6_HQ
Tag_515_SNP_56	PI_8813_37832_56_NAM16_SNP	PI_565213_1272376_56_NAM7_SNP	PI_470817_214815_56_NAM6_SNP	PI_366716_2172132_56_NAM4_HQ
Tag_516_SNP_14	PI_8813_37922_14_NAM16_SNP	PI_366716_183574_14_NAM4_SNP
Tag_517_SNP_62	PI_8813_37942_62_NAM16_HQ	PI_262611_2479303_62_NAM13_HQ
Tag_519_SNP_66	Cl11223_99268_66_NAM12_HQ	PI_262611_1077205_66_NAM13_HQ	PI_8813_38068_66_NAM16_HQ
Tag_520_PAV	PI_8813_38173_NAM16_PAV	Dharwar_Dry_401630_NAM1_PAV
Tag_521_SNP_48	PI_8813_38222_48_NAM16_SNP	PI_565213_126663_48_NAM7_SNP	PI_70613_597918_48_NAM14_SNP
Tag_523_SNP_19	PI_382150_7743_19_NAM5_SNP	PI_366716_109362_19_NAM4_SNP	PI_8813_38293_19_NAM16_SNP	PI_565213_73880_19_NAM7_SNP
Tag_524_SNP_29	PI_8813_38409_29_NAM16_SNP	PI_262611_3869085_29_NAM13_SNP	PI_366716_1695442_29_NAM4_SNP
Tag_525_SNP_42	PI_470817_1055278_42_NAM6_HQ	PI_262611_62319_42_NAM13_SNP	PI_8813_38440_42_NAM16_HQ
Tag_526_SNP_75	PI_8813_38709_75_NAM16_SNP	PI_262611_342708_75_NAM13_SNP	PI_470817_70790_75_NAM6_SNP
Tag_527_SNP_18	PI_470817_82292_18_NAM6_SNP	PI_8813_38754_18_NAM16_SNP
Tag_528_SNP_7	PI_8813_38804_7_NAM16_SNP	PI_262611_228521_7_NAM13_SNP
Tag_529_SNP_29	PI_366716_1604710_29_NAM4_SNP	PI_8813_38828_29_NAM16_SNP	PI_262611_1611800_29_NAM13_HQ
Tag_530_SNP_77	PI_565213_514121_77_NAM7_SNP	PI_262611_1289277_77_NAM13_SNP	PI_8813_38911_77_NAM16_SNP
Tag_531_SNP_31	PI_366716_1274258_31_NAM4_SNP	PI_382150_719162_31_NAM5_SNP	PI_8813_39021_31_NAM16_SNP
Tag_533_SNP_66	PI_8813_39090_66_NAM16_SNP	PI_262611_114364_66_NAM13_SNP
Tag_534_SNP_16	PI_262611_114364_16_NAM13_SNP	PI_8813_39090_16_NAM16_SNP
Tag_535_SNP_22	PI_382150_487659_22_NAM5_SNP	PI_8813_39214_22_NAM16_SNP
Tag_536_SNP_78	PI_470817_313561_78_NAM6_HQ	PI_8813_39219_78_NAM16_HQ
Tag_537_SNP_61	PI_366716_109382_61_NAM4_SNP	PI_8813_39312_61_NAM16_HQ	PI_262611_1040447_61_NAM13_SNP
Tag_538_SNP_57	PI_8813_39415_57_NAM16_SNP	PI_262611_15247_57_NAM13_SNP	PI_470817_1892992_57_NAM6_SNP
Tag_539_SNP_6	PI_382150_25687_6_NAM5_SNP	Berkut_17966_6_NAM11_SNP	PI_8813_39432_6_NAM16_HQ	Berkut_17966_6_NAM1_SNP	Berkut_17966_6_NAM2_SNP	Berkut_17966_6_NAM30_SNP	Berkut_17966_6_NAM25_SNP	Berkut_17966_6_NAM23_SNP
Tag_540_SNP_15	PI_382150_2330606_15_NAM5_SNP	PI_8813_39620_15_NAM16_SNP	PI_366716_2135265_15_NAM4_SNP
Tag_541_SNP_43	PI_210945_844494_43_NAM28_SNP	PI_470817_1818302_43_NAM6_SNP	Berkut_24104_43_NAM18_SNP	Berkut_24104_43_NAM26_SNP	Cl4175_883126_43_NAM11_SNP	Berkut_24104_43_NAM10_SNP	Berkut_24104_43_NAM3_SNP	PI_366716_1002410_43_NAM4_SNP	PI_8813_39741_43_NAM16_SNP	Berkut_24104_43_NAM24_SNP	PI_70613_1995333_43_NAM14_SNP
Tag_542_SNP_41	PI_8813_39741_41_NAM16_SNP	PI_470817_1818302_41_NAM6_SNP	Berkut_24104_41_NAM26_SNP	Berkut_24104_41_NAM3_SNP	Berkut_24104_41_NAM10_SNP	PI_210945_844494_41_NAM28_SNP	Berkut_24104_41_NAM18_SNP	PI_262611_484756_41_NAM13_SNP	PI_70613_1995333_41_NAM14_SNP
Tag_543_SNP_55	PI_382150_625199_55_NAM5_SNP	PI_8813_39879_55_NAM16_SNP	PI_470817_310_55_NAM6_SNP	PI_262611_299427_55_NAM13_SNP
Tag_544_PAV	PI_220431_203965_NAM29_PAV	PI_8813_40010_NAM16_PAV	PI_185715_545209_NAM26_PAV	Berkut_4872749_NAM18_PAV	Berkut_4872749_NAM15_PAV	Berkut_4872749_NAM9_PAV	Berkut_4872749_NAM6_PAV
Tag_545_PAV	PI_262611_185213_NAM13_PAV	PI_8813_40177_NAM16_PAV
Tag_546_SNP_40	PI_8813_40203_40_NAM16_SNP	PI_262611_441170_40_NAM13_SNP	PI_470817_46282_40_NAM6_SNP
Tag_547_SNP_12	PI_366716_1542456_12_NAM4_SNP	PI_470817_95603_12_NAM6_SNP	PI_8813_40222_12_NAM16_SNP
Tag_548_SNP_32	PI_470817_464675_32_NAM6_SNP	PI_8813_40424_32_NAM16_SNP	PI_262611_204754_32_NAM13_SNP	PI_366716_1883269_32_NAM4_SNP
Tag_549_PAV	PI_278297_897438_NAM30_PAV	PI_43355_595553_NAM19_PAV	CI_15144_76258_NAM18_PAV	PI_8813_40493_NAM16_PAV	PBW343_58599_NAM8_PAV	PI_283147_562258_NAM3_PAV
Tag_550_SNP_18	PI_262611_21048_18_NAM13_SNP	PI_8813_40517_18_NAM16_SNP
Tag_551_PAV	PI_470817_324333_NAM6_PAV	Cl4175_570646_NAM11_PAV	PI_70613_253311_NAM14_PAV	PI_8813_40527_NAM16_PAV	PI_283147_1066216_NAM3_PAV	Dharwar_Dry_1085812_NAM1_PAV	PI_192147_265234_NAM24_PAV	PI_9791_933777_NAM10_PAV
Tag_553_SNP_47	PI_8813_40723_47_NAM16_HQ	PI_565213_358160_47_NAM7_SNP	PI_382150_20113_47_NAM5_SNP
Tag_554_SNP_49	PI_366716_1278967_49_NAM4_SNP	PI_8813_40738_49_NAM16_SNP
Tag_555_SNP_47	PI_366716_1278967_47_NAM4_SNP	PI_8813_40738_47_NAM16_SNP
Tag_556_PAV	PI_262611_1783773_NAM13_PAV	PI_8813_40796_NAM16_PAV
Tag_557_SNP_66	PI_262611_661984_66_NAM13_HQ	PI_470817_762833_66_NAM6_SNP	PI_8813_40831_66_NAM16_HQ
Tag_558_SNP_43	Berkut_263248_43_NAM28_SNP	Berkut_263248_43_NAM20_SNP	PI_8813_41069_43_NAM16_SNP	PI_470817_107068_43_NAM6_SNP	Berkut_263248_43_NAM30_SNP	Berkut_263248_43_NAM18_SNP	Berkut_263248_43_NAM10_SNP	Berkut_263248_43_NAM29_SNP	Berkut_263248_43_NAM3_SNP	Berkut_263248_43_NAM8_SNP
Tag_559_SNP_61	PI_8813_41069_61_NAM16_HQ	Berkut_263248_61_NAM20_SNP	PI_262611_35583_61_NAM13_HQ	Berkut_263248_61_NAM10_SNP	Berkut_263248_61_NAM29_SNP	Berkut_263248_61_NAM8_SNP	PI_470817_107068_61_NAM6_SNP	Berkut_263248_61_NAM18_SNP	Berkut_263248_61_NAM3_SNP	Berkut_263248_61_NAM30_SNP	Berkut_263248_61_NAM28_SNP
Tag_561_SNP_58	PI_8813_41132_58_NAM16_HQ	PI_382150_432550_58_NAM5_HQ	PI_262611_829142_58_NAM13_HQ
Tag_562_SNP_64	PI_8813_41170_64_NAM16_SNP	PI_470817_120894_64_NAM6_SNP
Tag_563_SNP_58	PI_470817_120894_58_NAM6_SNP	PI_8813_41170_58_NAM16_SNP
Tag_564_PAV	PI_382150_727151_NAM5_PAV	PI_8813_41277_NAM16_PAV	PI_82469_700791_NAM17_PAV	Cl11223_1232263_NAM12_PAV	PI_192147_534651_NAM24_PAV	PI_572692_35523_NAM2_PAV	Vida_32098_NAM9_PAV	PI_210945_191529_NAM28_PAV	PI_185715_359353_NAM26_PAV	PBW343_204141_NAM8_PAV	PI_283147_181341_NAM3_PAV
Tag_565_SNP_43	PI_262611_4700_43_NAM13_SNP	PI_8813_41601_43_NAM16_SNP
Tag_566_SNP_59	PI_366716_643432_59_NAM4_HQ	PI_262611_268454_59_NAM13_HQ	PI_8813_41754_59_NAM16_SNP	PI_382150_13290_59_NAM5_HQ
Tag_567_SNP_43	PI_470817_49654_43_NAM6_SNP	PI_8813_41918_43_NAM16_SNP
Tag_568_SNP_37	PI_8813_42031_37_NAM16_SNP	PI_565213_842618_37_NAM7_HQ
Tag_569_SNP_61	PI_8813_42088_61_NAM16_HQ	PI_366716_935544_61_NAM4_HQ	PI_565213_131268_61_NAM7_SNP	PI_262611_11607_61_NAM13_SNP
Tag_570_SNP_49	PI_565213_131268_49_NAM7_SNP	PI_8813_42088_49_NAM16_HQ	PI_262611_11607_49_NAM13_SNP	PI_366716_935544_49_NAM4_HQ
Tag_571_SNP_5	PI_8813_42106_5_NAM16_SNP	PI_366716_303686_5_NAM4_SNP
Tag_572_SNP_71	PI_8813_42106_71_NAM16_SNP	PI_366716_303686_71_NAM4_SNP
Tag_573_SNP_54	PI_366716_303686_54_NAM4_SNP	PI_8813_42106_54_NAM16_SNP
Tag_574_SNP_48	PI_8813_42158_48_NAM16_SNP	PI_382150_393593_48_NAM5_HQ	PI_565213_626828_48_NAM7_SNP
Tag_575_SNP_50	PI_470817_799739_50_NAM6_SNP	PI_382150_98241_50_NAM5_SNP	PI_565213_128499_50_NAM7_SNP	PI_8813_42314_50_NAM16_SNP
Tag_576_SNP_71	PI_470817_13146_71_NAM6_HQ	PI_8813_42407_71_NAM16_HQ	PI_262611_338509_71_NAM13_HQ
Tag_577_PAV	PI_8813_42529_NAM16_PAV	PI_262611_645313_NAM13_PAV	PI_366716_564696_NAM4_PAV	Vida_375249_NAM9_PAV	Dharwar_Dry_108870_NAM1_PAV	PI_572692_2760_NAM2_PAV	PI_470817_640254_NAM6_PAV	PI_9791_20704_NAM10_PAV
Tag_578_SNP_36	PI_8813_42538_36_NAM16_HQ	PI_470817_311346_36_NAM6_HQ	PI_366716_972734_36_NAM4_HQ	PI_262611_1015739_36_NAM13_HQ
Tag_581_SNP_63	PI_262611_43593_63_NAM13_SNP	PI_8813_42776_63_NAM16_SNP
Tag_583_SNP_71	PI_382150_262159_71_NAM5_HQ	PI_8813_42816_71_NAM16_SNP
Tag_585_SNP_33	PI_470817_1577597_33_NAM6_SNP	PI_565213_824079_33_NAM7_SNP	PI_8813_43316_33_NAM16_SNP	PI_382150_908528_33_NAM5_HQ
Tag_586_SNP_45	PI_382150_908528_45_NAM5_HQ	PI_470817_1577597_45_NAM6_SNP	PI_565213_824079_45_NAM7_SNP	PI_8813_43316_45_NAM16_SNP
Tag_587_SNP_70	PI_366716_1283536_70_NAM4_SNP	PI_8813_43398_70_NAM16_SNP	PI_262611_27706_70_NAM13_SNP
Tag_588_SNP_35	PI_8813_43722_35_NAM16_SNP	PI_470817_1032268_35_NAM6_SNP	PI_262611_248536_35_NAM13_SNP
Tag_589_SNP_53	Berkut_514225_53_NAM1_SNP	PI_43355_359165_53_NAM19_SNP	Berkut_514225_53_NAM12_SNP	Berkut_514225_53_NAM25_SNP	PI_262611_355778_53_NAM13_SNP	Berkut_514225_53_NAM17_SNP	PI_8813_43906_53_NAM16_SNP	PI_366716_162919_53_NAM4_SNP	CI_15134_24733_53_NAM25_SNP	Cl11223_1060237_53_NAM12_SNP	CI_7635_15883_53_NAM15_SNP	Berkut_514225_53_NAM30_SNP	PI_382150_62571_53_NAM5_SNP	Berkut_514225_53_NAM19_SNP	PI_278297_41600_53_NAM30_SNP
Tag_590_SNP_12	PI_8813_43974_12_NAM16_HQ	PI_366716_271455_12_NAM4_HQ	PI_262611_242536_12_NAM13_HQ
Tag_591_PAV	PI_8813_44128_NAM16_PAV	PI_470817_148329_NAM6_PAV	PI_565213_120556_NAM7_PAV	PI_382150_13929_NAM5_PAV
Tag_592_SNP_62	PI_470817_40202_62_NAM6_SNP	PI_262611_7435_62_NAM13_SNP	Berkut_254290_62_NAM3_SNP	PI_8813_44194_62_NAM16_SNP
Tag_593_SNP_20	Berkut_97102_20_NAM27_SNP	Berkut_97102_20_NAM1_SNP	Berkut_97102_20_NAM20_SNP	PI_382150_117073_20_NAM5_SNP	Berkut_97102_20_NAM25_SNP	PI_366716_162704_20_NAM4_SNP	Berkut_97102_20_NAM23_SNP	Berkut_97102_20_NAM9_SNP	Berkut_97102_20_NAM24_SNP	Berkut_97102_20_NAM19_SNP	PI_8813_44452_20_NAM16_SNP	PI_470817_96364_20_NAM6_SNP	PI_565213_21182_20_NAM7_SNP	Berkut_97102_20_NAM12_SNP
Tag_594_SNP_16	Berkut_97102_16_NAM11_SNP	PI_382150_117073_16_NAM5_SNP	Berkut_97102_16_NAM12_SNP	PI_470817_96364_16_NAM6_SNP	Berkut_97102_16_NAM20_SNP	PI_366716_162704_16_NAM4_SNP	Berkut_97102_16_NAM25_SNP	Berkut_97102_16_NAM24_SNP	Berkut_97102_16_NAM19_SNP	Berkut_97102_16_NAM27_SNP	PI_8813_44452_16_NAM16_SNP	Berkut_97102_16_NAM1_SNP	PI_565213_21182_16_NAM7_SNP	Berkut_97102_16_NAM9_SNP
Tag_595_SNP_34	Berkut_97102_34_NAM9_SNP	Berkut_97102_34_NAM12_SNP	Berkut_97102_34_NAM20_SNP	Berkut_97102_34_NAM1_SNP	Berkut_97102_34_NAM17_SNP	PI_8813_44452_34_NAM16_SNP	PI_382150_117073_34_NAM5_SNP	PI_565213_21182_34_NAM7_SNP	PI_470817_96364_34_NAM6_SNP	Berkut_97102_34_NAM23_SNP
Tag_596_SNP_47	PI_366716_141558_47_NAM4_SNP	PI_8813_44490_47_NAM16_SNP
Tag_597_SNP_68	PI_8813_44547_68_NAM16_HQ	PI_366716_234085_68_NAM4_HQ
Tag_598_SNP_18	PI_8813_44547_18_NAM16_HQ	PI_366716_234085_18_NAM4_HQ
Tag_599_PAV	PI_210945_862204_NAM28_PAV	PI_470817_3023_NAM6_PAV	PI_8813_44593_NAM16_PAV	PI_82469_121204_NAM17_PAV
Tag_601_PAV	PI_262611_13536_NAM13_PAV	PI_8813_45127_NAM16_PAV
Tag_602_SNP_47	Berkut_177622_47_NAM11_SNP	PI_8813_45229_47_NAM16_SNP	Berkut_177622_47_NAM3_SNP	PI_366716_480348_47_NAM4_SNP	Berkut_177622_47_NAM14_SNP
Tag_604_SNP_13	PI_8813_45308_13_NAM16_SNP	PI_262611_753407_13_NAM13_SNP	PI_366716_1582884_13_NAM4_SNP
Tag_605_SNP_11	PI_262611_753407_11_NAM13_SNP	PI_366716_1582884_11_NAM4_SNP	PI_8813_45308_11_NAM16_SNP
Tag_606_SNP_12	PI_8813_45422_12_NAM16_SNP	PI_262611_2195512_12_NAM13_SNP
Tag_607_SNP_61	PI_262611_2195512_61_NAM13_SNP	PI_8813_45422_61_NAM16_SNP
Tag_608_SNP_6	PI_8813_45585_6_NAM16_SNP	PI_366716_57980_6_NAM4_SNP
Tag_610_SNP_3	PI_262611_112287_3_NAM13_HQ	PI_8813_45650_3_NAM16_HQ	PI_366716_307224_3_NAM4_HQ
Tag_611_PAV	PI_382150_464898_NAM5_PAV	Cl11223_526846_NAM12_PAV	PI_565213_469951_NAM7_PAV	PI_366716_179620_NAM4_PAV	PI_8813_46014_NAM16_PAV	PI_262611_31157_NAM13_PAV	PI_572692_318972_NAM2_PAV	PI_470817_76592_NAM6_PAV
Tag_612_SNP_11	Berkut_80673_11_NAM29_SNP	PI_8813_46071_11_NAM16_SNP	Berkut_80673_11_NAM28_SNP	PI_262611_4540_11_NAM13_SNP	Berkut_80673_11_NAM25_SNP
Tag_615_SNP_49	Berkut_106075_49_NAM11_SNP	PI_8813_46227_49_NAM16_SNP	Berkut_106075_49_NAM12_SNP	Berkut_106075_49_NAM29_SNP	PI_382150_269288_49_NAM5_HQ	PI_470817_44249_49_NAM6_HQ	Berkut_106075_49_NAM17_SNP	PI_366716_59455_49_NAM4_HQ	PI_262611_50387_49_NAM13_HQ	Berkut_106075_49_NAM23_SNP	Berkut_106075_49_NAM28_SNP
Tag_616_SNP_82	PI_8813_46308_82_NAM16_SNP	PI_262611_78684_82_NAM13_SNP
Tag_617_SNP_77	PI_366716_353758_77_NAM4_HQ	PI_8813_46308_77_NAM16_HQ	PI_262611_78684_77_NAM13_HQ
Tag_619_SNP_78	PI_262611_352204_78_NAM13_SNP	PI_8813_46801_78_NAM16_SNP
Tag_621_PAV	PI_262611_111224_NAM13_PAV	PI_8813_47119_NAM16_PAV	PI_210945_1531355_NAM28_PAV	Dharwar_Dry_245440_NAM1_PAV	PI_192147_392750_NAM24_PAV	PI_572692_150750_NAM2_PAV	CI_7635_167919_NAM15_PAV
Tag_623_SNP_10	PI_8813_47224_10_NAM16_SNP	PI_565213_2437361_10_NAM7_SNP
Tag_624_SNP_60	PI_8813_47237_60_NAM16_HQ	PI_262611_93755_60_NAM13_HQ
Tag_625_SNP_17	PI_470817_241434_17_NAM6_SNP	PI_8813_47267_17_NAM16_SNP	PI_262611_223628_17_NAM13_SNP
Tag_627_SNP_31	PI_366716_597749_31_NAM4_HQ	PI_8813_47319_31_NAM16_HQ
Tag_628_SNP_9	PI_366716_1322391_9_NAM4_SNP	PI_8813_47415_9_NAM16_SNP
Tag_629_PAV	PI_572692_44063_NAM2_PAV	Dharwar_Dry_408347_NAM1_PAV	PI_382150_108625_NAM5_PAV	PI_220431_268987_NAM29_PAV	PBW343_1024140_NAM8_PAV	PI_43355_167342_NAM19_PAV	PI_8813_47499_NAM16_PAV	PI_366716_2516_NAM4_PAV	Vida_7429_NAM9_PAV
Tag_630_SNP_66	PI_262611_182181_66_NAM13_HQ	PI_8813_47505_66_NAM16_SNP
Tag_631_SNP_58	PI_470817_556543_58_NAM6_HQ	PI_366716_246620_58_NAM4_HQ	PI_262611_958928_58_NAM13_HQ	PI_8813_47626_58_NAM16_HQ	PI_565213_328253_58_NAM7_HQ
Tag_632_SNP_15	PI_470817_556543_15_NAM6_HQ	PI_565213_328253_15_NAM7_HQ	PI_262611_958928_15_NAM13_HQ	PI_8813_47626_15_NAM16_HQ	PI_366716_246620_15_NAM4_HQ
Tag_633_SNP_47	PI_565213_1266918_47_NAM7_SNP	PI_8813_47720_47_NAM16_SNP
Tag_634_SNP_82	PI_8813_47720_82_NAM16_SNP	PI_565213_1266918_82_NAM7_SNP
Tag_635_SNP_21	PI_262611_3413_21_NAM13_SNP	PI_8813_47817_21_NAM16_SNP
Tag_636_SNP_82	PI_470817_408998_82_NAM6_SNP	PI_8813_48097_82_NAM16_SNP
Tag_637_SNP_50	PI_470817_1354167_50_NAM6_SNP	PI_565213_2549086_50_NAM7_SNP	PI_8813_48197_50_NAM16_SNP
Tag_638_SNP_31	PI_8813_48250_31_NAM16_SNP	PI_470817_284078_31_NAM6_SNP	PI_366716_35134_31_NAM4_SNP
Tag_639_SNP_53	PI_382150_88373_53_NAM5_SNP	PI_366716_13382_53_NAM4_SNP	PI_565213_508490_53_NAM7_SNP	PI_8813_48266_53_NAM16_SNP	PI_262611_1794016_53_NAM13_HQ
Tag_640_SNP_53	PI_470817_1205638_53_NAM6_SNP	PI_8813_48325_53_NAM16_SNP	PI_262611_620428_53_NAM13_SNP
Tag_641_SNP_65	PI_470817_1205638_65_NAM6_SNP	PI_8813_48325_65_NAM16_SNP	PI_262611_620428_65_NAM13_SNP
Tag_643_SNP_16	PI_8813_48358_16_NAM16_HQ	PI_262611_282029_16_NAM13_SNP
Tag_644_SNP_33	PI_382150_743461_33_NAM5_HQ	PI_8813_48379_33_NAM16_HQ
Tag_645_SNP_24	PI_262611_3174_24_NAM13_HQ	PI_8813_48394_24_NAM16_HQ
Tag_646_SNP_8	PI_470817_624_8_NAM6_HQ	PI_366716_629104_8_NAM4_HQ	PI_8813_48442_8_NAM16_HQ	PI_382150_6730_8_NAM5_HQ	PI_262611_345905_8_NAM13_HQ
Tag_647_SNP_57	PI_470817_268076_57_NAM6_HQ	PI_262611_145748_57_NAM13_HQ	PI_8813_48600_57_NAM16_HQ
Tag_648_SNP_73	PI_565213_1485331_73_NAM7_SNP	PI_366716_907954_73_NAM4_SNP	PI_382150_343821_73_NAM5_SNP	PI_262611_220408_73_NAM13_SNP	PI_8813_48696_73_NAM16_SNP
Tag_649_SNP_65	PI_8813_48745_65_NAM16_HQ	PI_262611_367230_65_NAM13_HQ
Tag_650_SNP_44	PI_8813_48745_44_NAM16_HQ	PI_262611_367230_44_NAM13_HQ
Tag_651_SNP_75	PI_366716_907208_75_NAM4_HQ	PI_470817_215248_75_NAM6_HQ	PI_262611_624276_75_NAM13_HQ	PI_8813_48800_75_NAM16_HQ
Tag_652_SNP_54	PI_470817_215248_54_NAM6_SNP	PI_8813_48800_54_NAM16_SNP
Tag_654_SNP_57	PI_366716_1473089_57_NAM4_SNP	PI_8813_48844_57_NAM16_SNP	PI_262611_928185_57_NAM13_SNP
Tag_655_SNP_27	PI_8813_48844_27_NAM16_SNP	PI_366716_1473089_27_NAM4_SNP	PI_262611_928185_27_NAM13_SNP
Tag_656_SNP_38	PI_8813_48846_38_NAM16_SNP	PI_262611_2569779_38_NAM13_SNP
Tag_657_SNP_37	PI_565213_31332_37_NAM7_HQ	PI_8813_48967_37_NAM16_HQ
Tag_658_SNP_42	PI_366716_553246_42_NAM4_SNP	PI_8813_48983_42_NAM16_SNP	PI_565213_277959_42_NAM7_SNP
Tag_659_SNP_11	PI_470817_429048_11_NAM6_HQ	PI_8813_49116_11_NAM16_HQ	PI_382150_271015_11_NAM5_HQ
Tag_660_SNP_20	PI_8813_49119_20_NAM16_SNP	PI_470817_429756_20_NAM6_SNP	PI_565213_10303_20_NAM7_SNP	PI_262611_1067221_20_NAM13_SNP	PI_382150_299307_20_NAM5_HQ
Tag_661_SNP_54	PI_382150_545913_54_NAM5_SNP	PI_8813_49139_54_NAM16_SNP
Tag_662_SNP_79	PI_565213_33688_79_NAM7_SNP	PI_262611_474113_79_NAM13_HQ	PI_382150_1021412_79_NAM5_SNP	PI_8813_49355_79_NAM16_SNP	PI_366716_2974438_79_NAM4_SNP	PI_470817_130237_79_NAM6_SNP
Tag_663_SNP_51	PI_470817_2212431_51_NAM6_HQ	PI_8813_49475_51_NAM16_HQ
Tag_664_SNP_77	PI_8813_49555_77_NAM16_SNP	PI_366716_1762910_77_NAM4_SNP	PI_565213_2463458_77_NAM7_SNP
Tag_665_SNP_66	PI_8813_49565_66_NAM16_HQ	PI_470817_104317_66_NAM6_HQ	PI_262611_197696_66_NAM13_HQ
Tag_666_SNP_60	PI_262611_197696_60_NAM13_HQ	PI_470817_104317_60_NAM6_HQ	PI_8813_49565_60_NAM16_HQ
Tag_667_SNP_9	PI_8813_49576_9_NAM16_SNP	PI_366716_36313_9_NAM4_SNP
Tag_668_SNP_38	PI_470817_1570232_38_NAM6_SNP	PI_8813_49594_38_NAM16_SNP	PI_382150_321234_38_NAM5_SNP	Berkut_701212_38_NAM17_SNP	Berkut_701212_38_NAM2_SNP	Berkut_701212_38_NAM3_SNP	Berkut_701212_38_NAM12_SNP	PI_262611_230781_38_NAM13_SNP	Berkut_701212_38_NAM1_SNP
Tag_669_SNP_67	Berkut_701212_67_NAM12_SNP	Berkut_701212_67_NAM2_SNP	PI_8813_49594_67_NAM16_SNP	PI_382150_321234_67_NAM5_SNP	Berkut_701212_67_NAM17_SNP	PI_470817_1570232_67_NAM6_SNP
Tag_670_SNP_21	PI_8813_49596_21_NAM16_SNP	PI_262611_951413_21_NAM13_SNP
Tag_671_SNP_71	PI_366716_95106_71_NAM4_HQ	PI_8813_49599_71_NAM16_SNP	PI_470817_449242_71_NAM6_SNP	PI_262611_15516_71_NAM13_HQ	PI_382150_840560_71_NAM5_SNP
Tag_672_SNP_8	PI_470817_449242_8_NAM6_SNP	PI_8813_49599_8_NAM16_SNP	PI_565213_1855370_8_NAM7_SNP	PI_366716_95106_8_NAM4_HQ	PI_382150_840560_8_NAM5_SNP	PI_262611_15516_8_NAM13_HQ
Tag_673_SNP_40	PI_366716_95106_40_NAM4_HQ	PI_262611_15516_40_NAM13_HQ	PI_565213_1855370_40_NAM7_HQ	PI_8813_49599_40_NAM16_SNP	PI_382150_840560_40_NAM5_SNP	PI_470817_449242_40_NAM6_SNP
Tag_674_SNP_33	PI_8813_49751_33_NAM16_SNP	PI_262611_371933_33_NAM13_SNP
Tag_675_SNP_81	PI_366716_167707_81_NAM4_SNP	PI_8813_49784_81_NAM16_SNP	PI_470817_495549_81_NAM6_SNP
Tag_676_SNP_61	PI_8813_49953_61_NAM16_SNP	Berkut_1336343_61_NAM12_SNP
Tag_677_PAV	PI_9791_445660_NAM10_PAV	Dharwar_Dry_1043442_NAM1_PAV	PI_366716_145472_NAM4_PAV	PI_192147_831895_NAM24_PAV	PI_8813_49975_NAM16_PAV	PI_572692_15336_NAM2_PAV	PBW343_309033_NAM8_PAV
Tag_678_SNP_53	PI_470817_24281_53_NAM6_SNP	PI_8813_50015_53_NAM16_SNP
Tag_679_SNP_15	PI_470817_24281_15_NAM6_SNP	PI_8813_50015_15_NAM16_SNP
Tag_680_SNP_61	PI_8813_50177_61_NAM16_SNP	PI_366716_1235417_61_NAM4_SNP	PI_262611_2074898_61_NAM13_SNP
Tag_681_SNP_28	PI_366716_1235417_28_NAM4_SNP	PI_262611_2074898_28_NAM13_SNP	PI_8813_50177_28_NAM16_SNP
Tag_682_SNP_14	PI_262611_679739_14_NAM13_SNP	PI_8813_50180_14_NAM16_SNP	PI_470817_1739173_14_NAM6_SNP
Tag_683_SNP_29	PI_262611_365929_29_NAM13_HQ	PI_470817_25017_29_NAM6_HQ	PI_8813_50225_29_NAM16_SNP
Tag_684_SNP_24	PI_262611_252601_24_NAM13_HQ	PI_565213_1957288_24_NAM7_HQ	PI_8813_50376_24_NAM16_HQ	PI_366716_473133_24_NAM4_HQ	PI_382150_1280608_24_NAM5_HQ	PI_470817_87188_24_NAM6_HQ
Tag_685_PAV	PI_43355_584296_NAM19_PAV	Cl4175_2465870_NAM11_PAV	PI_8813_50428_NAM16_PAV	PI_94567_1403040_NAM20_PAV
Tag_686_SNP_8	PI_366716_590491_8_NAM4_HQ	PI_8813_50465_8_NAM16_HQ	PI_262611_12721_8_NAM13_HQ
Tag_688_SNP_6	PI_470817_26092_6_NAM6_SNP	PI_8813_50626_6_NAM16_SNP	PI_366716_77756_6_NAM4_SNP
Tag_689_SNP_42	PI_366716_77756_42_NAM4_SNP	PI_8813_50626_42_NAM16_SNP	PI_470817_26092_42_NAM6_SNP
Tag_690_SNP_71	PI_262611_2074284_71_NAM13_SNP	PI_8813_50644_71_NAM16_SNP
Tag_691_SNP_11	PI_262611_558759_11_NAM13_HQ	PI_8813_50818_11_NAM16_HQ
Tag_692_SNP_59	PI_470817_576520_59_NAM6_SNP	PI_8813_50933_59_NAM16_SNP	PI_262611_120193_59_NAM13_SNP
Tag_693_SNP_65	PI_8813_50933_65_NAM16_SNP	PI_262611_120193_65_NAM13_SNP	PI_470817_576520_65_NAM6_SNP
Tag_694_SNP_51	PI_9791_719112_51_NAM10_SNP	PI_262611_70320_51_NAM13_SNP	Vida_82490_51_NAM9_SNP	Cl4175_352423_51_NAM11_SNP	PI_8813_50935_51_NAM16_SNP
Tag_695_SNP_68	PI_366716_138997_68_NAM4_SNP	PI_8813_50955_68_NAM16_SNP
Tag_696_SNP_65	PI_470817_504322_65_NAM6_SNP	PI_8813_51116_65_NAM16_SNP
Tag_697_SNP_44	PI_470817_504322_44_NAM6_SNP	PI_8813_51116_44_NAM16_SNP
Tag_699_SNP_16	PI_262611_180888_16_NAM13_SNP	PI_8813_51827_16_NAM16_HQ	PI_366716_897524_16_NAM4_SNP
Tag_700_SNP_25	PI_262611_1007548_25_NAM13_SNP	PI_470817_115436_25_NAM6_SNP	PI_8813_51871_25_NAM16_SNP
Tag_701_SNP_33	PI_470817_115436_33_NAM6_SNP	PI_8813_51871_33_NAM16_SNP
Tag_702_SNP_59	PI_8813_51993_59_NAM16_SNP	PI_262611_202570_59_NAM13_SNP	PI_470817_395510_59_NAM6_SNP
Tag_703_SNP_41	PI_8813_52089_41_NAM16_SNP	PI_262611_153728_41_NAM13_HQ	PI_565213_229840_41_NAM7_HQ	PI_366716_166474_41_NAM4_HQ
Tag_704_SNP_61	PI_262611_89549_61_NAM13_HQ	PI_8813_52183_61_NAM16_HQ
Tag_705_SNP_77	PI_8813_52183_77_NAM16_HQ	PI_262611_89549_77_NAM13_HQ
Tag_706_SNP_35	PI_366716_10155_35_NAM4_SNP	PI_565213_380368_35_NAM7_SNP	PI_8813_52258_35_NAM16_SNP	PI_382150_620290_35_NAM5_SNP	Berkut_717266_35_NAM28_SNP	Berkut_717266_35_NAM3_SNP	Berkut_717266_35_NAM24_SNP	Berkut_717266_35_NAM1_SNP
Tag_707_SNP_5	PI_366716_715201_5_NAM4_SNP	PI_470817_687_5_NAM6_SNP	PI_262611_340150_5_NAM13_HQ	PI_8813_52347_5_NAM16_SNP
Tag_708_SNP_23	PI_366716_548666_23_NAM4_SNP	PI_8813_52467_23_NAM16_HQ	PI_262611_35363_23_NAM13_HQ	PI_382150_1557629_23_NAM5_HQ
Tag_709_SNP_17	PI_8813_52492_17_NAM16_HQ	PI_382150_476500_17_NAM5_HQ
Tag_710_SNP_19	PI_8813_52513_19_NAM16_SNP	PI_262611_670169_19_NAM13_SNP	PI_470817_271697_19_NAM6_HQ	PI_382150_33179_19_NAM5_HQ
Tag_711_SNP_75	PI_470817_271697_75_NAM6_HQ	PI_8813_52513_75_NAM16_SNP	PI_262611_670169_75_NAM13_SNP	PI_382150_33179_75_NAM5_HQ
Tag_712_SNP_44	PI_262611_670169_44_NAM13_SNP	PI_8813_52513_44_NAM16_HQ	PI_470817_271697_44_NAM6_HQ	PI_382150_33179_44_NAM5_HQ
Tag_714_SNP_5	PI_262611_1943931_5_NAM13_SNP	PI_470817_568543_5_NAM6_SNP	PI_8813_52666_5_NAM16_SNP
Tag_715_SNP_20	PI_262611_535444_20_NAM13_SNP	PI_8813_52717_20_NAM16_SNP
Tag_717_SNP_75	Berkut_53307_75_NAM11_SNP	PI_8813_52848_75_NAM16_SNP
Tag_718_PAV	PI_262611_1259719_NAM13_PAV	PI_8813_52865_NAM16_PAV	PI_382150_1472868_NAM5_PAV	PI_9791_1098588_NAM10_PAV	Dharwar_Dry_2176993_NAM1_PAV	PI_192147_2499537_NAM24_PAV	PI_220431_685819_NAM29_PAV
Tag_719_SNP_65	PI_8813_53213_65_NAM16_HQ	PI_262611_330535_65_NAM13_HQ
Tag_721_SNP_40	PI_8813_53344_40_NAM16_SNP	PI_382150_5348_40_NAM5_SNP
Tag_722_SNP_23	PI_382150_846711_23_NAM5_SNP	PI_366716_3590044_23_NAM4_SNP	PI_8813_53398_23_NAM16_SNP
Tag_723_SNP_67	PI_8813_53536_67_NAM16_SNP	PI_366716_3361538_67_NAM4_SNP	PI_470817_790675_67_NAM6_SNP
Tag_724_SNP_58	PI_366716_3361538_58_NAM4_SNP	PI_470817_790675_58_NAM6_SNP	PI_8813_53536_58_NAM16_SNP
Tag_725_SNP_81	PI_8813_53606_81_NAM16_SNP	PI_262611_114886_81_NAM13_SNP	PI_185715_304118_81_NAM26_SNP	CI_15134_2732602_81_NAM25_SNP	PI_283147_1098441_81_NAM3_SNP	Berkut_637805_81_NAM8_SNP
Tag_726_SNP_5	PI_8813_53611_5_NAM16_SNP	PI_470817_280438_5_NAM6_SNP	PI_366716_335691_5_NAM4_SNP
Tag_727_SNP_36	PI_366716_1238181_36_NAM4_SNP	PI_8813_53647_36_NAM16_SNP
Tag_728_SNP_47	PI_366716_1238181_47_NAM4_SNP	PI_8813_53647_47_NAM16_SNP
Tag_729_SNP_63	PI_8813_53790_63_NAM16_SNP	PI_470817_265946_63_NAM6_SNP	PI_262611_552673_63_NAM13_SNP	PI_565213_3177568_63_NAM7_SNP
Tag_730_SNP_74	PI_8813_53813_74_NAM16_HQ	PI_366716_63037_74_NAM4_HQ	PI_470817_48649_74_NAM6_HQ
Tag_731_SNP_66	PI_262611_25939_66_NAM13_SNP	PI_366716_13592_66_NAM4_SNP	PI_8813_53920_66_NAM16_HQ
Tag_732_PAV	PI_470817_136221_NAM6_PAV	PI_185715_52789_NAM26_PAV	PI_262611_59476_NAM13_PAV	Vida_64704_NAM9_PAV	Dharwar_Dry_425544_NAM1_PAV	PI_8813_53955_NAM16_PAV	PI_210945_100155_NAM28_PAV	CI_7635_19378_NAM15_PAV
Tag_733_SNP_17	PI_70613_34957_17_NAM14_SNP	PI_192147_227394_17_NAM24_SNP	PI_366716_183115_17_NAM4_SNP	Berkut_173883_17_NAM8_SNP	PI_8813_53991_17_NAM16_SNP	PI_382150_1958699_17_NAM5_SNP	Berkut_173883_17_NAM2_SNP
Tag_734_SNP_47	PI_382150_1958699_47_NAM5_SNP	PI_8813_53991_47_NAM16_SNP	PI_70613_34957_47_NAM14_SNP	PI_192147_227394_47_NAM24_SNP	Berkut_173883_47_NAM8_SNP	Berkut_173883_47_NAM2_SNP	PI_366716_183115_47_NAM4_SNP
Tag_735_SNP_55	PI_366716_511478_55_NAM4_HQ	PI_382150_3671011_55_NAM5_HQ	PI_565213_449318_55_NAM7_HQ	PI_8813_54057_55_NAM16_SNP	PI_470817_1848692_55_NAM6_HQ
Tag_736_SNP_65	PI_8813_54084_65_NAM16_HQ	PI_382150_77396_65_NAM5_HQ
Tag_737_SNP_82	PI_565213_227119_82_NAM7_SNP	PI_262611_510599_82_NAM13_SNP	PI_8813_54089_82_NAM16_SNP	PI_382150_138659_82_NAM5_SNP
Tag_738_PAV	PI_8813_54108_NAM16_PAV	PI_262611_193845_NAM13_PAV
Tag_739_SNP_53	PI_366716_187919_53_NAM4_SNP	PI_565213_434245_53_NAM7_SNP	PI_382150_25791_53_NAM5_SNP	PI_262611_288969_53_NAM13_SNP	PI_8813_54304_53_NAM16_SNP
Tag_740_SNP_73	PI_382150_316205_73_NAM5_HQ	PI_262611_44206_73_NAM13_HQ	PI_8813_54428_73_NAM16_HQ
Tag_741_SNP_20	PI_8813_54480_20_NAM16_SNP	PI_262611_958263_20_NAM13_HQ
Tag_742_SNP_80	PI_262611_400682_80_NAM13_SNP	PI_470817_1066616_80_NAM6_SNP	PI_8813_54504_80_NAM16_SNP
Tag_743_SNP_38	PI_8813_54504_38_NAM16_HQ	PI_262611_400682_38_NAM13_SNP	PI_470817_1066616_38_NAM6_SNP
Tag_744_SNP_51	PI_8813_54544_51_NAM16_SNP	PI_262611_3012846_51_NAM13_SNP
Tag_746_SNP_77	PI_8813_54662_77_NAM16_SNP	Berkut_140836_77_NAM17_SNP	Berkut_140836_77_NAM26_SNP
Tag_747_SNP_80	Berkut_140836_80_NAM17_SNP	Berkut_140836_80_NAM2_SNP	PI_8813_54662_80_NAM16_SNP	Berkut_140836_80_NAM15_SNP	Berkut_140836_80_NAM28_SNP	Berkut_140836_80_NAM26_SNP	Berkut_140836_80_NAM14_SNP
Tag_748_SNP_64	PI_8813_54789_64_NAM16_SNP	PI_382150_48214_64_NAM5_SNP	PI_470817_224030_64_NAM6_SNP	PI_262611_1079727_64_NAM13_HQ
Tag_749_SNP_30	PI_382150_48214_30_NAM5_SNP	PI_8813_54789_30_NAM16_SNP	PI_470817_224030_30_NAM6_SNP	PI_262611_1079727_30_NAM13_HQ
Tag_750_SNP_22	PI_8813_54920_22_NAM16_SNP	Berkut_61757_22_NAM25_SNP
Tag_751_SNP_23	PI_8813_55002_23_NAM16_HQ	Berkut_184461_23_NAM26_SNP	Berkut_184461_23_NAM17_SNP	Berkut_184461_23_NAM12_SNP	PI_470817_186697_23_NAM6_HQ	Berkut_184461_23_NAM29_SNP	Berkut_184461_23_NAM15_SNP	Berkut_184461_23_NAM23_SNP	Berkut_184461_23_NAM20_SNP	Berkut_184461_23_NAM25_SNP	PI_262611_111331_23_NAM13_HQ	Berkut_184461_23_NAM1_SNP
Tag_752_PAV	PI_382150_1940613_NAM5_PAV	PI_8813_55244_NAM16_PAV	Dharwar_Dry_2121587_NAM1_PAV
Tag_753_SNP_77	PI_262611_2229408_77_NAM13_SNP	PI_8813_55358_77_NAM16_SNP
Tag_754_SNP_40	Berkut_306387_40_NAM17_SNP	PI_8813_55711_40_NAM16_SNP	Berkut_306387_40_NAM1_SNP	Berkut_306387_40_NAM3_SNP	Berkut_306387_40_NAM24_SNP	PI_470817_726015_40_NAM6_SNP	Berkut_306387_40_NAM11_SNP	Berkut_306387_40_NAM25_SNP	Berkut_306387_40_NAM12_SNP
Tag_755_SNP_69	PI_262611_97165_69_NAM13_HQ	PI_366716_55559_69_NAM4_HQ	PI_8813_55712_69_NAM16_HQ
Tag_756_SNP_44	PI_262611_97165_44_NAM13_HQ	PI_8813_55712_44_NAM16_HQ
Tag_757_SNP_22	PI_366716_55559_22_NAM4_HQ	PI_262611_97165_22_NAM13_HQ	PI_8813_55712_22_NAM16_HQ
Tag_758_SNP_55	Berkut_11904_55_NAM2_SNP	PI_8813_55862_55_NAM16_SNP	Berkut_11904_55_NAM11_SNP	PI_262611_271471_55_NAM13_SNP	Berkut_11904_55_NAM3_SNP	Berkut_11904_55_NAM10_SNP	Berkut_11904_55_NAM27_SNP	PI_366716_226811_55_NAM4_SNP	Berkut_11904_55_NAM14_SNP	Berkut_11904_55_NAM18_SNP	Berkut_11904_55_NAM12_SNP	PI_565213_8310_55_NAM7_SNP	Berkut_11904_55_NAM29_SNP	Berkut_11904_55_NAM9_SNP	Berkut_11904_55_NAM26_SNP	Berkut_11904_55_NAM30_SNP	Berkut_11904_55_NAM1_SNP
Tag_759_PAV	PI_8813_55873_NAM16_PAV	PI_382150_196361_NAM5_PAV	CI_15144_593334_NAM18_PAV
Tag_760_SNP_24	PI_8813_55888_24_NAM16_SNP	PI_565213_782527_24_NAM7_SNP
Tag_761_SNP_47	Berkut_143507_47_NAM19_SNP	PI_43355_6583_47_NAM19_HQ	Berkut_143507_47_NAM30_SNP	PI_9791_642544_47_NAM10_HQ	PI_366716_864494_47_NAM4_HQ	Berkut_143507_47_NAM28_SNP	PI_210945_263312_47_NAM28_SNP	Berkut_143507_47_NAM17_SNP	CI_15134_1399226_47_NAM25_HQ	Vida_97499_47_NAM9_HQ	Berkut_143507_47_NAM20_SNP	PI_8813_55937_47_NAM16_SNP	PI_262611_124451_47_NAM13_HQ	PI_382150_775806_47_NAM5_HQ	PI_94567_422864_47_NAM20_HQ
Tag_763_SNP_65	PI_382150_2429021_65_NAM5_SNP	PI_8813_56118_65_NAM16_SNP	PI_470817_395016_65_NAM6_SNP
Tag_764_PAV	PI_366716_1006329_NAM4_PAV	PI_8813_56336_NAM16_PAV
Tag_765_SNP_47	PI_366716_440820_47_NAM4_HQ	PI_8813_56420_47_NAM16_HQ	PI_565213_533349_47_NAM7_SNP
Tag_766_SNP_57	PI_470817_28058_57_NAM6_HQ	PI_262611_582627_57_NAM13_HQ	PI_8813_56467_57_NAM16_HQ
Tag_767_SNP_42	PI_8813_56742_42_NAM16_SNP	PI_262611_5175_42_NAM13_SNP
Tag_768_SNP_15	PI_262611_218991_15_NAM13_SNP	PI_366716_2295_15_NAM4_SNP	PI_8813_56821_15_NAM16_SNP
Tag_769_SNP_29	PI_8813_56821_29_NAM16_SNP	PI_366716_2295_29_NAM4_SNP	PI_262611_218991_29_NAM13_SNP
Tag_772_SNP_8	PI_262611_329020_8_NAM13_SNP	PI_8813_57526_8_NAM16_SNP	PI_366716_974352_8_NAM4_SNP	PI_470817_498869_8_NAM6_SNP
Tag_773_SNP_38	PI_382150_3526505_38_NAM5_HQ	PI_565213_3186147_38_NAM7_SNP	PI_262611_887821_38_NAM13_SNP	PI_366716_885138_38_NAM4_SNP	PI_8813_57586_38_NAM16_SNP
Tag_774_SNP_20	PI_470817_182140_20_NAM6_SNP	PI_262611_644556_20_NAM13_SNP	PI_8813_57823_20_NAM16_SNP
Tag_775_SNP_14	PI_8813_57892_14_NAM16_SNP	PI_470817_495889_14_NAM6_SNP
Tag_776_SNP_73	PI_262611_34402_73_NAM13_HQ	PI_8813_57908_73_NAM16_HQ
Tag_777_SNP_68	PI_366716_444094_68_NAM4_SNP	PI_565213_1048278_68_NAM7_SNP	PI_8813_57942_68_NAM16_SNP
Tag_778_SNP_70	PI_8813_57981_70_NAM16_SNP	PI_262611_411526_70_NAM13_SNP
Tag_779_SNP_41	PI_8813_57990_41_NAM16_SNP	PI_262611_281500_41_NAM13_SNP
Tag_780_SNP_49	PI_470817_83075_49_NAM6_HQ	PI_366716_651611_49_NAM4_HQ	PI_8813_58107_49_NAM16_HQ
Tag_781_PAV	PI_8813_58136_NAM16_PAV	PI_382150_910717_NAM5_PAV
Tag_783_SNP_17	PI_262611_342474_17_NAM13_SNP	PI_8813_58234_17_NAM16_SNP	PI_382150_435996_17_NAM5_SNP
Tag_785_SNP_80	PI_262611_27846_80_NAM13_SNP	PI_470817_111374_80_NAM6_SNP	PI_382150_128742_80_NAM5_SNP	PI_565213_73964_80_NAM7_SNP	PI_8813_58393_80_NAM16_HQ	PI_366716_11481_80_NAM4_SNP
Tag_786_SNP_35	PI_262611_426781_35_NAM13_SNP	PI_8813_58697_35_NAM16_SNP
Tag_787_SNP_10	PI_262611_427714_10_NAM13_HQ	PI_8813_58784_10_NAM16_HQ	PI_470817_556091_10_NAM6_HQ
Tag_788_PAV	PI_283147_165197_NAM3_PAV	Cl11223_859305_NAM12_PAV	PI_192147_60506_NAM24_PAV	PI_366716_934297_NAM4_PAV	PI_8813_58833_NAM16_PAV	Dharwar_Dry_69721_NAM1_PAV	PI_9791_31828_NAM10_PAV	PI_262611_349327_NAM13_PAV
Tag_789_SNP_26	PI_8813_58885_26_NAM16_HQ	PI_262611_721684_26_NAM13_HQ	PI_565213_142386_26_NAM7_SNP
Tag_792_SNP_56	PI_366716_97423_56_NAM4_HQ	PI_8813_59003_56_NAM16_HQ	PI_262611_167872_56_NAM13_HQ	PI_565213_39662_56_NAM7_HQ
Tag_793_SNP_53	PI_366716_32856_53_NAM4_SNP	PI_262611_129123_53_NAM13_SNP	PI_8813_59027_53_NAM16_SNP
Tag_794_SNP_48	PI_366716_22579_48_NAM4_HQ	CI_7635_177120_48_NAM15_SNP	PI_565213_41911_48_NAM7_HQ	PI_8813_59226_48_NAM16_HQ
Tag_795_SNP_81	Berkut_28027_81_NAM3_SNP	Berkut_28027_81_NAM15_SNP	Berkut_28027_81_NAM12_SNP	Berkut_28027_81_NAM11_SNP	PI_262611_17748_81_NAM13_SNP	PI_470817_375730_81_NAM6_SNP	PI_8813_59260_81_NAM16_SNP	PI_366716_347429_81_NAM4_SNP	Berkut_28027_81_NAM18_SNP
Tag_796_SNP_21	PI_366716_1227763_21_NAM4_HQ	PI_8813_59456_21_NAM16_HQ
Tag_797_SNP_23	PI_8813_59456_23_NAM16_HQ	PI_366716_1227763_23_NAM4_HQ
Tag_798_PAV	Vida_392613_NAM9_PAV	PI_366716_10629_NAM4_PAV	PI_572692_251449_NAM2_PAV	Cl4175_227106_NAM11_PAV	PI_192147_442734_NAM24_PAV	PI_470817_278974_NAM6_PAV	PI_8813_59504_NAM16_PAV	Dharwar_Dry_610483_NAM1_PAV
Tag_799_SNP_31	PI_8813_59517_31_NAM16_SNP	PI_262611_2482313_31_NAM13_SNP
Tag_800_SNP_67	PI_8813_59574_67_NAM16_HQ	PI_470817_72995_67_NAM6_HQ	PI_366716_532588_67_NAM4_HQ	PI_565213_310000_67_NAM7_SNP
Tag_801_SNP_45	PI_366716_109086_45_NAM4_HQ	PI_8813_59636_45_NAM16_HQ	PI_262611_91001_45_NAM13_HQ
Tag_802_SNP_40	PI_262611_180952_40_NAM13_HQ	PI_382150_46589_40_NAM5_HQ	PI_8813_59677_40_NAM16_HQ	PI_366716_27653_40_NAM4_HQ	PI_565213_165641_40_NAM7_SNP
Tag_804_PAV	PI_185715_1043122_NAM26_PAV	PI_572692_229114_NAM2_PAV	PBW343_922901_NAM8_PAV	PI_8813_59761_NAM16_PAV
Tag_806_SNP_32	PI_8813_59954_32_NAM16_SNP	Berkut_1258453_32_NAM18_SNP
Tag_808_SNP_42	Berkut_270190_42_NAM11_SNP	PI_8813_60299_42_NAM16_SNP	Berkut_270190_42_NAM10_SNP	Berkut_270190_42_NAM25_SNP	Berkut_270190_42_NAM18_SNP	Berkut_270190_42_NAM27_SNP	PI_262611_1411252_42_NAM13_SNP	Berkut_270190_42_NAM29_SNP
Tag_812_PAV	PI_8813_60754_NAM16_PAV	PI_366716_102190_NAM4_PAV	Cl4175_434390_NAM11_PAV	PI_82469_271416_NAM17_PAV	PI_470817_201248_NAM6_PAV	PI_43355_125504_NAM19_PAV	PI_9791_263049_NAM10_PAV
Tag_814_SNP_30	PI_382150_611305_30_NAM5_SNP	PI_8813_61166_30_NAM16_SNP
Tag_815_SNP_32	PI_262611_50103_32_NAM13_SNP	PI_8813_61427_32_NAM16_SNP
Tag_816_SNP_33	PI_565213_635707_33_NAM7_HQ	PI_262611_103122_33_NAM13_SNP	PI_470817_60766_33_NAM6_SNP	PI_366716_77780_33_NAM4_HQ	PI_8813_61482_33_NAM16_SNP
Tag_817_SNP_52	PI_366716_77780_52_NAM4_HQ	PI_262611_103122_52_NAM13_SNP	PI_8813_61482_52_NAM16_SNP	PI_470817_60766_52_NAM6_SNP	PI_565213_635707_52_NAM7_HQ
Tag_818_SNP_65	PI_366716_77780_65_NAM4_HQ	PI_470817_60766_65_NAM6_SNP	PI_8813_61482_65_NAM16_SNP	PI_262611_103122_65_NAM13_SNP	PI_565213_635707_65_NAM7_HQ
Tag_819_SNP_38	PI_8813_61530_38_NAM16_HQ	PI_262611_313471_38_NAM13_HQ	PI_470817_724712_38_NAM6_SNP
Tag_820_PAV	Dharwar_Dry_347404_NAM1_PAV	CI_15134_291395_NAM25_PAV	PI_8813_61838_NAM16_PAV
Tag_821_SNP_74	PI_8813_62302_74_NAM16_HQ	PI_470817_297621_74_NAM6_HQ
Tag_823_SNP_49	PI_470817_180581_49_NAM6_HQ	PI_262611_311492_49_NAM13_HQ	PI_8813_62343_49_NAM16_HQ
Tag_824_SNP_4	PI_382150_16144_4_NAM5_SNP	PI_8813_62825_4_NAM16_SNP	PI_262611_476172_4_NAM13_SNP
Tag_825_SNP_8	PI_8813_62825_8_NAM16_SNP	PI_382150_16144_8_NAM5_SNP	PI_262611_476172_8_NAM13_SNP
Tag_826_SNP_81	PI_470817_1902513_81_NAM6_SNP	PI_8813_63024_81_NAM16_SNP
Tag_827_SNP_50	PI_8813_63172_50_NAM16_SNP	PI_366716_19706_50_NAM4_SNP	PI_262611_2048461_50_NAM13_SNP
Tag_829_SNP_9	PI_8813_63618_9_NAM16_SNP	PI_262611_226123_9_NAM13_SNP
Tag_830_SNP_32	PI_262611_226123_32_NAM13_SNP	PI_8813_63618_32_NAM16_SNP
Tag_831_SNP_32	PI_262611_232538_32_NAM13_HQ	PI_8813_63708_32_NAM16_HQ
Tag_832_SNP_79	PI_366716_281913_79_NAM4_SNP	PI_565213_1505272_79_NAM7_SNP	PI_262611_1370799_79_NAM13_SNP	PI_8813_63834_79_NAM16_SNP	PI_382150_1761924_79_NAM5_SNP
Tag_833_SNP_19	PI_470817_18079_19_NAM6_SNP	PI_8813_63929_19_NAM16_SNP	PI_262611_71143_19_NAM13_SNP	PI_565213_22889_19_NAM7_SNP
Tag_834_SNP_72	PI_470817_159085_72_NAM6_SNP	PI_8813_64096_72_NAM16_SNP
Tag_835_SNP_56	PI_8813_64103_56_NAM16_SNP	PI_262611_382182_56_NAM13_HQ	PI_470817_867921_56_NAM6_HQ
Tag_836_SNP_22	Cl11223_1661765_22_NAM12_SNP	Berkut_490365_22_NAM12_SNP	PI_366716_652084_22_NAM4_SNP	Berkut_490365_22_NAM10_SNP	CI_7635_288381_22_NAM15_SNP	PI_8813_64164_22_NAM16_SNP
Tag_837_SNP_69	PI_8813_64224_69_NAM16_SNP	PI_470817_5678_69_NAM6_SNP
Tag_839_PAV	PI_572692_92915_NAM2_PAV	PI_262611_661543_NAM13_PAV	PI_70613_1695790_NAM14_PAV	PI_8813_64480_NAM16_PAV
Tag_841_SNP_32	PI_366716_1273624_32_NAM4_SNP	PI_8813_64607_32_NAM16_HQ
Tag_843_SNP_77	Berkut_160165_77_NAM29_SNP	Berkut_160165_77_NAM20_SNP	Berkut_160165_77_NAM27_SNP	Berkut_160165_77_NAM24_SNP	Berkut_160165_77_NAM23_SNP	Berkut_160165_77_NAM28_SNP	Berkut_160165_77_NAM26_SNP	Berkut_160165_77_NAM12_SNP	PI_8813_64717_77_NAM16_SNP	Berkut_160165_77_NAM2_SNP	Berkut_160165_77_NAM1_SNP
Tag_844_SNP_16	PI_470817_53727_16_NAM6_SNP	PI_565213_65880_16_NAM7_SNP	PI_366716_19855_16_NAM4_HQ	PI_262611_179856_16_NAM13_SNP	PI_8813_64857_16_NAM16_HQ
Tag_846_SNP_34	PI_470817_327432_34_NAM6_HQ	PI_8813_65071_34_NAM16_HQ	PI_262611_84822_34_NAM13_HQ
Tag_847_PAV	PI_283147_614615_NAM3_PAV	PI_192147_111371_NAM24_PAV	PI_94567_1849083_NAM20_PAV	PBW343_273147_NAM8_PAV	PI_382150_596233_NAM5_PAV	PI_192569_624915_NAM27_PAV	PI_366716_89615_NAM4_PAV	PI_9791_472754_NAM10_PAV	PI_470817_616915_NAM6_PAV	PI_8813_65284_NAM16_PAV
Tag_848_SNP_25	PI_470817_430511_25_NAM6_HQ	PI_262611_58540_25_NAM13_HQ	PI_8813_65350_25_NAM16_HQ	PI_382150_387792_25_NAM5_HQ
Tag_849_SNP_14	PI_366716_32539_14_NAM4_SNP	PI_262611_632997_14_NAM13_SNP	PI_8813_65443_14_NAM16_SNP
Tag_850_PAV	PI_8813_65548_NAM16_PAV	Dharwar_Dry_464915_NAM1_PAV	CI_15144_591835_NAM18_PAV
Tag_851_SNP_51	PI_262611_687598_51_NAM13_HQ	PI_8813_65574_51_NAM16_HQ	PI_470817_153323_51_NAM6_HQ
Tag_852_SNP_34	PI_8813_65645_34_NAM16_SNP	PI_470817_919101_34_NAM6_SNP
Tag_853_SNP_30	PI_8813_65645_30_NAM16_SNP	PI_470817_919101_30_NAM6_SNP
Tag_854_SNP_18	PI_262611_1229095_18_NAM13_SNP	PI_8813_65666_18_NAM16_SNP	PI_366716_1115324_18_NAM4_SNP	PI_470817_1718290_18_NAM6_SNP
Tag_855_PAV	PI_8813_65681_NAM16_PAV	PI_565213_1431668_NAM7_PAV	PI_382150_186685_NAM5_PAV
Tag_856_SNP_11	PI_8813_65953_11_NAM16_SNP	PI_262611_107334_11_NAM13_SNP
Tag_857_SNP_30	PI_8813_65960_30_NAM16_SNP	PI_366716_1121255_30_NAM4_SNP
Tag_858_PAV	PI_43355_239800_NAM19_PAV	PI_572692_28597_NAM2_PAV	PI_470817_689595_NAM6_PAV	PI_382150_654325_NAM5_PAV	PBW343_231445_NAM8_PAV	PI_8813_66090_NAM16_PAV	Dharwar_Dry_124045_NAM1_PAV
Tag_859_SNP_9	PI_382150_152268_9_NAM5_SNP	PI_8813_66335_9_NAM16_SNP
Tag_860_SNP_77	PI_366716_734575_77_NAM4_SNP	PI_8813_66464_77_NAM16_SNP
Tag_861_SNP_5	Berkut_429602_5_NAM12_SNP	Berkut_429602_5_NAM9_SNP	PI_8813_66586_5_NAM16_SNP
Tag_862_SNP_67	PI_366716_378848_67_NAM4_HQ	PI_565213_455165_67_NAM7_SNP	PI_382150_232237_67_NAM5_HQ	PI_262611_379508_67_NAM13_HQ	PI_8813_66686_67_NAM16_HQ
Tag_863_SNP_6	PI_8813_66686_6_NAM16_HQ	PI_382150_232237_6_NAM5_HQ	PI_565213_455165_6_NAM7_SNP	PI_366716_378848_6_NAM4_HQ	PI_470817_354089_6_NAM6_SNP
Tag_864_PAV	PI_366716_138717_NAM4_PAV	PI_8813_66813_NAM16_PAV
Tag_865_SNP_9	PI_8813_66949_9_NAM16_HQ	PI_382150_289773_9_NAM5_HQ
Tag_866_SNP_30	PI_8813_67109_30_NAM16_HQ	PI_262611_1244511_30_NAM13_HQ
Tag_867_SNP_42	PI_8813_67109_42_NAM16_HQ	PI_262611_1244511_42_NAM13_HQ
Tag_868_SNP_52	PI_8813_67194_52_NAM16_HQ	PI_382150_868285_52_NAM5_HQ	PI_366716_167147_52_NAM4_HQ
Tag_871_SNP_78	PI_8813_67322_78_NAM16_SNP	PI_382150_56063_78_NAM5_HQ	PI_470817_201480_78_NAM6_HQ
Tag_872_SNP_43	PI_262611_1853384_43_NAM13_SNP	PI_8813_67337_43_NAM16_SNP
Tag_874_SNP_48	PI_8813_67602_48_NAM16_SNP	PI_262611_204867_48_NAM13_HQ
Tag_875_SNP_75	PI_262611_35597_75_NAM13_SNP	PI_8813_67612_75_NAM16_SNP	PI_382150_36786_75_NAM5_SNP
Tag_876_SNP_71	PI_366716_341418_71_NAM4_SNP	Berkut_264183_71_NAM19_SNP	PI_470817_337828_71_NAM6_SNP	Berkut_264183_71_NAM17_SNP	PI_8813_67662_71_NAM16_SNP	Berkut_264183_71_NAM29_SNP	Berkut_264183_71_NAM12_SNP
Tag_877_PAV	PI_8813_67666_NAM16_PAV	PI_262611_99680_NAM13_PAV	PI_470817_97339_NAM6_PAV
Tag_878_SNP_22	PI_8813_67717_22_NAM16_HQ	PI_470817_264836_22_NAM6_HQ
Tag_879_SNP_6	PI_8813_67717_6_NAM16_HQ	PI_470817_264836_6_NAM6_HQ
Tag_880_SNP_78	PI_262611_632941_78_NAM13_HQ	PI_8813_67806_78_NAM16_SNP
Tag_882_SNP_29	PI_565213_10528_29_NAM7_HQ	PI_8813_67954_29_NAM16_HQ	PI_470817_13960_29_NAM6_HQ
Tag_883_SNP_4	PI_8813_67954_4_NAM16_HQ	PI_565213_10528_4_NAM7_HQ	PI_470817_13960_4_NAM6_HQ
Tag_884_SNP_46	PI_8813_68007_46_NAM16_HQ	PI_366716_75520_46_NAM4_SNP	PI_382150_35237_46_NAM5_HQ
Tag_885_SNP_7	PI_8813_68007_7_NAM16_HQ	PI_366716_75520_7_NAM4_SNP	PI_382150_35237_7_NAM5_HQ
Tag_887_SNP_5	PI_8813_68029_5_NAM16_SNP	PI_262611_3918973_5_NAM13_SNP
Tag_889_PAV	Cl4175_660133_NAM11_PAV	PI_192147_73468_NAM24_PAV	PI_82469_81983_NAM17_PAV	PI_470817_45085_NAM6_PAV	PI_565213_104169_NAM7_PAV	Dharwar_Dry_295272_NAM1_PAV	PI_210945_129529_NAM28_PAV	PI_366716_229401_NAM4_PAV	PBW343_45799_NAM8_PAV	PI_8813_68212_NAM16_PAV	PI_94567_307342_NAM20_PAV	PI_283147_45612_NAM3_PAV	PI_9791_102968_NAM10_PAV
Tag_890_PAV	PI_8813_68236_NAM16_PAV	PI_470817_642553_NAM6_PAV
Tag_891_SNP_63	PI_262611_58868_63_NAM13_SNP	PI_8813_68256_63_NAM16_SNP
Tag_892_PAV	PI_8813_68378_NAM16_PAV	PI_565213_1603278_NAM7_PAV
Tag_893_SNP_25	PI_262611_2253526_25_NAM13_SNP	PI_8813_68481_25_NAM16_SNP
Tag_894_PAV	PBW343_2183854_NAM8_PAV	PI_283147_1674999_NAM3_PAV	PI_8813_68520_NAM16_PAV	PI_43355_388952_NAM19_PAV	PI_192147_1801702_NAM24_PAV	PI_82469_50297_NAM17_PAV
Tag_895_SNP_15	PI_565213_63333_15_NAM7_SNP	PI_262611_424590_15_NAM13_HQ	PI_8813_68933_15_NAM16_HQ
Tag_896_SNP_3	PI_8813_69136_3_NAM16_SNP	PI_262611_2641687_3_NAM13_SNP
Tag_897_SNP_42	PI_262611_1346011_42_NAM13_SNP	PI_8813_69250_42_NAM16_HQ	PI_470817_447078_42_NAM6_HQ
Tag_898_SNP_29	PI_8813_69250_29_NAM16_HQ	PI_470817_447078_29_NAM6_HQ
Tag_900_PAV	Vida_1599978_NAM9_PAV	PI_366716_216617_NAM4_PAV	PI_8813_69653_NAM16_PAV
Tag_901_SNP_17	PI_8813_69901_17_NAM16_SNP	PI_366716_364370_17_NAM4_SNP	PI_470817_554891_17_NAM6_SNP
Tag_902_SNP_45	PI_470817_554891_45_NAM6_SNP	PI_8813_69901_45_NAM16_SNP
Tag_903_SNP_16	PI_262611_113106_16_NAM13_HQ	PI_8813_69989_16_NAM16_HQ
Tag_906_SNP_16	Berkut_951168_16_NAM9_SNP	Berkut_951168_16_NAM8_SNP	Berkut_951168_16_NAM27_SNP	PI_8813_70137_16_NAM16_SNP	Berkut_951168_16_NAM2_SNP	Berkut_951168_16_NAM19_SNP	Berkut_951168_16_NAM17_SNP	Berkut_951168_16_NAM14_SNP
Tag_907_SNP_62	Berkut_377461_62_NAM9_SNP	Berkut_377461_62_NAM23_SNP	PI_8813_70683_62_NAM16_SNP
Tag_908_SNP_42	Berkut_377461_42_NAM23_SNP	Berkut_377461_42_NAM9_SNP	PI_8813_70683_42_NAM16_SNP
Tag_909_SNP_4	Berkut_60761_4_NAM26_SNP	Berkut_60761_4_NAM12_SNP	Berkut_60761_4_NAM9_SNP	Berkut_60761_4_NAM19_SNP	Berkut_60761_4_NAM24_SNP	PI_366716_104264_4_NAM4_HQ	PI_262611_355829_4_NAM13_HQ	PI_565213_776116_4_NAM7_HQ	PI_8813_70875_4_NAM16_HQ	Berkut_60761_4_NAM11_SNP	PI_470817_259053_4_NAM6_HQ	Berkut_60761_4_NAM20_SNP
Tag_911_SNP_45	PI_8813_70975_45_NAM16_SNP	PI_470817_813119_45_NAM6_SNP
Tag_912_SNP_65	PI_8813_71053_65_NAM16_SNP	PI_470817_31586_65_NAM6_SNP
Tag_913_SNP_31	PI_8813_71294_31_NAM16_SNP	PI_262611_104157_31_NAM13_SNP	Berkut_116505_31_NAM25_SNP
Tag_914_SNP_37	PI_470817_27370_37_NAM6_HQ	PI_8813_71372_37_NAM16_HQ
Tag_915_SNP_35	PI_470817_143993_35_NAM6_HQ	PI_8813_71564_35_NAM16_HQ	PI_382150_279217_35_NAM5_HQ	PI_262611_2154851_35_NAM13_HQ	PI_366716_295020_35_NAM4_HQ
Tag_917_PAV	PI_94567_1247891_NAM20_PAV	Vida_1194264_NAM9_PAV	Dharwar_Dry_1195890_NAM1_PAV	PI_572692_1776351_NAM2_PAV	PI_8813_71739_NAM16_PAV	PI_470817_1208636_NAM6_PAV	Cl4175_1434959_NAM11_PAV	PI_382150_872807_NAM5_PAV	PI_262611_1917132_NAM13_PAV	PI_82469_1399785_NAM17_PAV
Tag_918_SNP_46	PI_8813_71911_46_NAM16_HQ	PI_382150_469975_46_NAM5_HQ	PI_366716_158771_46_NAM4_HQ
Tag_919_SNP_60	PI_565213_815732_60_NAM7_SNP	PI_8813_71928_60_NAM16_SNP
Tag_920_SNP_57	PI_8813_71988_57_NAM16_SNP	PI_366716_193886_57_NAM4_SNP	PI_470817_32435_57_NAM6_SNP
Tag_921_SNP_76	PI_382150_164706_76_NAM5_HQ	PI_565213_120992_76_NAM7_SNP	PI_366716_86558_76_NAM4_HQ	PI_262611_483665_76_NAM13_HQ	PI_470817_238938_76_NAM6_SNP	PI_8813_72153_76_NAM16_HQ
Tag_923_SNP_55	PI_262611_506231_55_NAM13_SNP	PI_8813_72237_55_NAM16_SNP	PI_470817_1407740_55_NAM6_SNP
Tag_924_SNP_10	PI_470817_1407740_10_NAM6_SNP	PI_8813_72237_10_NAM16_SNP	PI_262611_506231_10_NAM13_SNP
Tag_925_PAV	PI_8813_72404_NAM16_PAV	PI_366716_147541_NAM4_PAV	Cl4175_6411_NAM11_PAV	PI_262611_74894_NAM13_PAV
Tag_927_SNP_50	PI_366716_2302301_50_NAM4_HQ	PI_565213_694977_50_NAM7_HQ	PI_262611_833996_50_NAM13_HQ	PI_382150_449448_50_NAM5_SNP	PI_470817_258531_50_NAM6_SNP	PI_8813_72717_50_NAM16_SNP
Tag_928_SNP_36	Berkut_266064_36_NAM9_SNP	PI_8813_72755_36_NAM16_SNP	PI_366716_84522_36_NAM4_HQ
Tag_929_SNP_41	Berkut_266064_41_NAM9_SNP	Berkut_266064_41_NAM11_SNP	PI_366716_84522_41_NAM4_HQ	PI_8813_72755_41_NAM16_SNP
Tag_930_SNP_32	PI_470817_1226673_32_NAM6_SNP	PI_8813_72764_32_NAM16_SNP	PI_382150_419328_32_NAM5_SNP
Tag_932_SNP_82	PI_470817_213487_82_NAM6_SNP	PI_382150_191517_82_NAM5_SNP	PI_565213_285038_82_NAM7_SNP	PI_8813_73089_82_NAM16_SNP
Tag_933_SNP_66	PI_8813_73294_66_NAM16_SNP	PI_366716_391552_66_NAM4_SNP
Tag_934_PAV	PI_9791_500304_NAM10_PAV	PI_470817_130731_NAM6_PAV	PI_210945_365273_NAM28_PAV	PI_70613_216914_NAM14_PAV	PI_8813_73376_NAM16_PAV	PI_94567_31834_NAM20_PAV	Dharwar_Dry_1069896_NAM1_PAV	PI_262611_3484_NAM13_PAV	PI_185715_648930_NAM26_PAV
Tag_935_SNP_4	PI_470817_1034569_4_NAM6_HQ	PI_8813_73404_4_NAM16_HQ
Tag_937_SNP_15	PI_8813_73479_15_NAM16_SNP	PI_366716_581118_15_NAM4_SNP
Tag_938_SNP_51	PI_262611_223210_51_NAM13_HQ	PI_366716_725094_51_NAM4_SNP	PI_8813_73642_51_NAM16_HQ
Tag_939_SNP_26	PI_8813_73644_26_NAM16_HQ	PI_382150_2232132_26_NAM5_HQ
Tag_940_SNP_56	PI_8813_73732_56_NAM16_HQ	PI_470817_23235_56_NAM6_HQ	PI_262611_87046_56_NAM13_HQ
Tag_942_SNP_81	PI_470817_546153_81_NAM6_SNP	PI_8813_73860_81_NAM16_SNP	PI_262611_105378_81_NAM13_SNP
Tag_943_SNP_24	PI_382150_62884_24_NAM5_HQ	PI_565213_110283_24_NAM7_SNP	PI_470817_555330_24_NAM6_SNP	PI_8813_73885_24_NAM16_HQ
Tag_944_SNP_53	PI_8813_74017_53_NAM16_SNP	Berkut_427849_53_NAM10_SNP	Berkut_427849_53_NAM17_SNP	PI_366716_196998_53_NAM4_SNP	Berkut_427849_53_NAM29_SNP	Cl4175_785892_53_NAM11_SNP	Berkut_427849_53_NAM11_SNP	Berkut_427849_53_NAM15_SNP	Berkut_427849_53_NAM3_SNP	PI_220431_287003_53_NAM29_SNP
Tag_947_SNP_21	PI_8813_74081_21_NAM16_HQ	PI_565213_340067_21_NAM7_HQ	PI_366716_67709_21_NAM4_HQ	PI_262611_58486_21_NAM13_HQ	PI_470817_12153_21_NAM6_HQ	PI_382150_16390_21_NAM5_HQ
Tag_949_SNP_52	PI_8813_74155_52_NAM16_HQ	PI_470817_169410_52_NAM6_SNP
Tag_950_SNP_12	PI_8813_74169_12_NAM16_SNP	PI_382150_3217216_12_NAM5_SNP
Tag_951_SNP_37	PI_8813_74220_37_NAM16_SNP	PI_366716_418593_37_NAM4_SNP	PI_382150_298073_37_NAM5_SNP
Tag_952_SNP_53	PI_8813_74454_53_NAM16_HQ	PI_382150_514748_53_NAM5_HQ
Tag_953_PAV	PI_8813_74538_NAM16_PAV	PI_470817_107448_NAM6_PAV
Tag_954_SNP_8	Berkut_53279_8_NAM12_SNP	Berkut_53279_8_NAM2_SNP	Berkut_53279_8_NAM14_SNP	PI_8813_74539_8_NAM16_SNP	Berkut_53279_8_NAM11_SNP	Berkut_53279_8_NAM24_SNP	Berkut_53279_8_NAM9_SNP
Tag_956_SNP_12	PI_470817_493422_12_NAM6_SNP	PI_8813_74820_12_NAM16_SNP	PI_262611_643872_12_NAM13_SNP
Tag_957_SNP_62	PI_8813_74930_62_NAM16_SNP	PI_262611_94362_62_NAM13_HQ
Tag_958_SNP_34	PI_8813_75016_34_NAM16_HQ	PI_262611_1197543_34_NAM13_HQ
Tag_959_SNP_65	PI_8813_75016_65_NAM16_HQ	PI_262611_1197543_65_NAM13_HQ
Tag_960_SNP_41	PI_8813_75016_41_NAM16_SNP	PI_262611_1197543_41_NAM13_HQ
Tag_962_SNP_9	PI_470817_56471_9_NAM6_SNP	PI_8813_75107_9_NAM16_SNP
Tag_963_SNP_14	PI_262611_1437190_14_NAM13_SNP	PI_8813_75130_14_NAM16_HQ
Tag_964_SNP_69	PI_262611_1437190_69_NAM13_SNP	PI_8813_75130_69_NAM16_HQ
Tag_965_SNP_72	PI_8813_75130_72_NAM16_HQ	PI_262611_1437190_72_NAM13_SNP
Tag_966_SNP_46	PI_366716_1290301_46_NAM4_HQ	PI_8813_75424_46_NAM16_SNP	PI_262611_302508_46_NAM13_HQ	PI_470817_1593628_46_NAM6_HQ	PI_382150_275993_46_NAM5_HQ
Tag_967_SNP_44	PI_8813_75587_44_NAM16_HQ	PI_382150_993055_44_NAM5_HQ	PI_366716_168700_44_NAM4_HQ	PI_470817_388379_44_NAM6_SNP	PI_262611_128446_44_NAM13_HQ
Tag_971_SNP_17	PI_382150_335797_17_NAM5_SNP	PI_8813_76128_17_NAM16_HQ	PI_565213_205161_17_NAM7_SNP	PI_262611_286327_17_NAM13_HQ	PI_366716_45289_17_NAM4_HQ
Tag_972_SNP_67	PI_470817_996824_67_NAM6_HQ	PI_8813_76290_67_NAM16_HQ	PI_262611_978307_67_NAM13_HQ
Tag_973_SNP_76	PI_366716_128830_76_NAM4_HQ	PI_262611_559655_76_NAM13_HQ	PI_382150_309296_76_NAM5_SNP	PI_8813_76294_76_NAM16_HQ	PI_470817_1507220_76_NAM6_HQ
Tag_974_SNP_25	PI_366716_89880_25_NAM4_HQ	PI_470817_298440_25_NAM6_HQ	PI_382150_68238_25_NAM5_HQ	PI_8813_76508_25_NAM16_HQ	PI_262611_79659_25_NAM13_HQ
Tag_975_SNP_4	PI_262611_557830_4_NAM13_SNP	PI_366716_392241_4_NAM4_HQ	PI_8813_76564_4_NAM16_HQ
Tag_976_PAV	PI_8813_76651_NAM16_PAV	PI_366716_794592_NAM4_PAV	PI_94567_1033626_NAM20_PAV	PI_9791_792156_NAM10_PAV
Tag_977_PAV	PBW343_261548_NAM8_PAV	PI_283147_272077_NAM3_PAV	CI_7635_302868_NAM15_PAV	PI_82469_953569_NAM17_PAV	PI_262611_388620_NAM13_PAV	PI_8813_77148_NAM16_PAV
Tag_978_SNP_76	Berkut_713793_76_NAM24_SNP	PI_8813_77176_76_NAM16_SNP	PI_262611_202797_76_NAM13_SNP	Berkut_713793_76_NAM10_SNP	Berkut_713793_76_NAM17_SNP	PI_470817_653356_76_NAM6_SNP
Tag_979_SNP_36	PI_565213_35655_36_NAM7_SNP	PI_366716_16084_36_NAM4_SNP	PI_8813_77291_36_NAM16_SNP	PI_262611_538182_36_NAM13_SNP
Tag_981_SNP_64	PI_382150_929113_64_NAM5_SNP	PI_8813_77561_64_NAM16_SNP
Tag_982_PAV	Dharwar_Dry_46778_NAM1_PAV	PI_262611_37088_NAM13_PAV	Vida_309285_NAM9_PAV	PI_192147_260965_NAM24_PAV	PI_220431_306232_NAM29_PAV	PI_470817_435120_NAM6_PAV	PI_8813_77769_NAM16_PAV
Tag_983_SNP_21	PI_8813_77961_21_NAM16_HQ	PI_262611_99612_21_NAM13_HQ	PI_220431_647869_21_NAM29_SNP
Tag_984_SNP_5	PI_470817_641713_5_NAM6_SNP	PI_8813_78023_5_NAM16_HQ	PI_262611_353749_5_NAM13_HQ	PI_565213_331835_5_NAM7_HQ
Tag_985_SNP_67	Berkut_1363551_67_NAM24_SNP	PI_8813_78117_67_NAM16_SNP	Vida_173497_67_NAM9_SNP	Berkut_1363551_67_NAM12_SNP	Berkut_1363551_67_NAM28_SNP	Berkut_1363551_67_NAM9_SNP	PI_262611_88011_67_NAM13_SNP
Tag_987_SNP_21	PI_8813_78338_21_NAM16_SNP	PI_262611_5302_21_NAM13_SNP
Tag_988_SNP_66	PI_262611_5302_66_NAM13_SNP	PI_8813_78338_66_NAM16_SNP
Tag_989_SNP_15	Berkut_324943_15_NAM12_SNP	Berkut_324943_15_NAM10_SNP	PI_8813_78360_15_NAM16_SNP	PI_366716_78306_15_NAM4_SNP	PI_382150_673659_15_NAM5_SNP	PI_470817_526590_15_NAM6_SNP	Berkut_324943_15_NAM9_SNP	Berkut_324943_15_NAM11_SNP
Tag_990_SNP_22	PI_8813_78527_22_NAM16_SNP	PI_470817_7879_22_NAM6_HQ
Tag_991_SNP_33	PI_262611_327607_33_NAM13_SNP	PI_8813_78608_33_NAM16_SNP
Tag_992_SNP_68	PI_262611_258684_68_NAM13_HQ	PI_8813_78617_68_NAM16_SNP
Tag_993_SNP_42	PI_262611_2670680_42_NAM13_SNP	PI_8813_78874_42_NAM16_SNP
Tag_994_PAV	PI_572692_830367_NAM2_PAV	PI_192001_1213058_NAM23_PAV	PI_470817_37666_NAM6_PAV	PI_8813_79035_NAM16_PAV	PI_9791_976556_NAM10_PAV	Vida_421903_NAM9_PAV	PI_192569_79162_NAM27_PAV	PI_366716_538667_NAM4_PAV	PBW343_18547_NAM8_PAV	PI_283147_858150_NAM3_PAV
Tag_995_SNP_24	PI_262611_196282_24_NAM13_HQ	PI_382150_884293_24_NAM5_HQ	PI_8813_79039_24_NAM16_HQ
Tag_998_SNP_64	PI_262611_567993_64_NAM13_HQ	PI_366716_56828_64_NAM4_HQ	PI_8813_79451_64_NAM16_SNP
Tag_999_SNP_65	PI_366716_63243_65_NAM4_HQ	PI_8813_79801_65_NAM16_SNP
Tag_1000_SNP_14	PI_565213_16920_14_NAM7_SNP	PI_366716_62548_14_NAM4_SNP	PI_8813_80111_14_NAM16_SNP
Tag_1001_SNP_50	PI_470817_827043_50_NAM6_SNP	PI_8813_80146_50_NAM16_SNP	PI_262611_3031021_50_NAM13_SNP	PI_366716_1344035_50_NAM4_SNP
Tag_1002_SNP_6	PI_262611_31133_6_NAM13_SNP	PI_8813_80375_6_NAM16_SNP
Tag_1004_SNP_79	PI_262611_435745_79_NAM13_SNP	PI_8813_80693_79_NAM16_SNP
Tag_1005_SNP_65	PI_262611_775145_65_NAM13_SNP	PI_8813_80699_65_NAM16_SNP	PI_470817_581470_65_NAM6_SNP
Tag_1006_SNP_44	Berkut_293782_44_NAM25_SNP	Berkut_293782_44_NAM11_SNP	Berkut_293782_44_NAM9_SNP	PI_366716_145386_44_NAM4_SNP	Berkut_293782_44_NAM12_SNP	PI_382150_347257_44_NAM5_SNP	Berkut_293782_44_NAM27_SNP	Berkut_293782_44_NAM3_SNP	Berkut_293782_44_NAM10_SNP	Berkut_293782_44_NAM15_SNP	Berkut_293782_44_NAM8_SNP	Berkut_293782_44_NAM1_SNP	PI_8813_80818_44_NAM16_SNP
Tag_1007_SNP_39	PI_262611_88501_39_NAM13_HQ	PI_366716_45502_39_NAM4_HQ	PI_8813_80952_39_NAM16_HQ
Tag_1009_SNP_76	PI_262611_299676_76_NAM13_HQ	PI_8813_81013_76_NAM16_SNP
Tag_1010_PAV	PI_366716_277847_NAM4_PAV	PI_382150_228759_NAM5_PAV	PI_8813_81039_NAM16_PAV	Dharwar_Dry_84435_NAM1_PAV	PI_283147_108794_NAM3_PAV	PI_572692_310877_NAM2_PAV	PI_470817_142271_NAM6_PAV	PI_70613_193306_NAM14_PAV	PI_9791_1229877_NAM10_PAV
Tag_1011_SNP_72	PI_8813_81066_72_NAM16_SNP	PI_262611_559748_72_NAM13_SNP
Tag_1012_SNP_67	PI_8813_81106_67_NAM16_HQ	PI_382150_566780_67_NAM5_HQ	PI_366716_113462_67_NAM4_SNP
Tag_1013_SNP_50	PI_8813_81106_50_NAM16_HQ	PI_366716_113462_50_NAM4_HQ	PI_382150_566780_50_NAM5_HQ
Tag_1014_PAV	PI_192147_654673_NAM24_PAV	PI_8813_81182_NAM16_PAV	PI_262611_94485_NAM13_PAV	PI_366716_1482748_NAM4_PAV
Tag_1015_SNP_32	Berkut_318536_32_NAM10_SNP	Berkut_318536_32_NAM26_SNP	PI_470817_339300_32_NAM6_SNP	Berkut_318536_32_NAM11_SNP	Berkut_318536_32_NAM17_SNP	PI_8813_81418_32_NAM16_SNP	Berkut_318536_32_NAM12_SNP	Berkut_318536_32_NAM9_SNP
Tag_1016_PAV	PI_366716_3673759_NAM4_PAV	PI_8813_81459_NAM16_PAV
Tag_1019_SNP_68	PI_8813_81875_68_NAM16_HQ	PI_366716_57225_68_NAM4_HQ
Tag_1020_SNP_44	PI_565213_142005_44_NAM7_HQ	PI_8813_82234_44_NAM16_HQ	PI_262611_667724_44_NAM13_SNP
Tag_1021_SNP_4	PI_366716_34763_4_NAM4_HQ	PI_262611_66809_4_NAM13_HQ	PI_8813_82292_4_NAM16_HQ
Tag_1022_PAV	PI_262611_51195_NAM13_PAV	PI_8813_82400_NAM16_PAV
Tag_1023_SNP_60	PI_8813_82474_60_NAM16_HQ	PI_262611_247340_60_NAM13_SNP
Tag_1025_PAV	PI_470817_78248_NAM6_PAV	PI_565213_175594_NAM7_PAV	PI_9791_920310_NAM10_PAV	PI_8813_82696_NAM16_PAV	PBW343_152826_NAM8_PAV	PI_382150_632879_NAM5_PAV	PI_192147_386385_NAM24_PAV
Tag_1027_SNP_43	PI_262611_410023_43_NAM13_HQ	PI_382150_48398_43_NAM5_SNP	PI_8813_82961_43_NAM16_HQ	PI_470817_284624_43_NAM6_HQ
Tag_1030_SNP_14	PI_8813_83521_14_NAM16_HQ	PI_382150_82633_14_NAM5_SNP	PI_565213_81614_14_NAM7_HQ	PI_262611_488435_14_NAM13_HQ
Tag_1031_SNP_5	PI_8813_83521_5_NAM16_HQ	PI_565213_81614_5_NAM7_SNP	PI_262611_488435_5_NAM13_HQ	PI_382150_82633_5_NAM5_SNP
Tag_1032_SNP_64	PI_8813_83521_64_NAM16_HQ	PI_565213_81614_64_NAM7_HQ	PI_262611_488435_64_NAM13_HQ
Tag_1033_SNP_56	PI_8813_83717_56_NAM16_SNP	PI_262611_2195528_56_NAM13_SNP
Tag_1034_SNP_69	PI_262611_166316_69_NAM13_HQ	PI_8813_84269_69_NAM16_HQ
Tag_1035_SNP_8	PI_8813_84362_8_NAM16_SNP	PI_382150_571194_8_NAM5_SNP
Tag_1036_SNP_55	Berkut_96789_55_NAM3_SNP	PI_185715_790380_55_NAM26_SNP	Berkut_96789_55_NAM28_SNP	Berkut_96789_55_NAM15_SNP	PI_210945_262935_55_NAM28_SNP	PI_43355_287499_55_NAM19_SNP	PI_8813_84504_55_NAM16_SNP	Berkut_96789_55_NAM17_SNP	Berkut_96789_55_NAM19_SNP	PI_470817_389263_55_NAM6_SNP	Cl11223_274702_55_NAM12_SNP	Berkut_96789_55_NAM12_SNP
Tag_1037_SNP_4	PI_262611_846686_4_NAM13_SNP	PI_8813_84539_4_NAM16_SNP	PI_366716_88313_4_NAM4_SNP	PI_470817_1828896_4_NAM6_SNP
Tag_1038_SNP_66	PI_262611_202963_66_NAM13_HQ	PI_366716_1920062_66_NAM4_HQ	PI_8813_84549_66_NAM16_HQ
Tag_1041_SNP_30	PI_470817_378973_30_NAM6_SNP	PI_8813_84629_30_NAM16_SNP	PI_262611_270569_30_NAM13_SNP
Tag_1042_SNP_45	PI_8813_84764_45_NAM16_SNP	PI_262611_212266_45_NAM13_SNP
Tag_1043_SNP_67	PI_366716_1602717_67_NAM4_SNP	PI_8813_84765_67_NAM16_HQ	PI_470817_250373_67_NAM6_HQ
Tag_1044_SNP_65	PI_366716_1497972_65_NAM4_SNP	PI_565213_351929_65_NAM7_SNP	PI_8813_84811_65_NAM16_SNP	PI_470817_584153_65_NAM6_SNP	PI_262611_78576_65_NAM13_SNP
Tag_1045_SNP_15	PI_262611_116700_15_NAM13_HQ	PI_366716_394304_15_NAM4_HQ	PI_470817_282179_15_NAM6_HQ	PI_8813_84872_15_NAM16_HQ
Tag_1046_PAV	PI_70613_908496_NAM14_PAV	PI_278297_305480_NAM30_PAV	PBW343_270965_NAM8_PAV	PI_9791_735374_NAM10_PAV	PI_470817_918283_NAM6_PAV	PI_94567_422369_NAM20_PAV	Vida_720738_NAM9_PAV	PI_8813_84877_NAM16_PAV	PI_185715_1829491_NAM26_PAV	PI_220431_361270_NAM29_PAV
Tag_1047_SNP_56	PI_8813_85051_56_NAM16_HQ	PI_366716_626065_56_NAM4_HQ	PI_382150_209269_56_NAM5_HQ	PI_262611_1361767_56_NAM13_HQ
Tag_1048_SNP_47	PI_43355_92663_47_NAM19_SNP	Berkut_2409157_47_NAM12_SNP	Berkut_2409157_47_NAM10_SNP	Berkut_2409157_47_NAM19_SNP	PI_9791_113235_47_NAM10_SNP	Berkut_2409157_47_NAM20_SNP	Cl4175_227169_47_NAM11_SNP	PI_192001_48607_47_NAM23_SNP	Berkut_2409157_47_NAM11_SNP	PI_94567_241696_47_NAM20_SNP	Berkut_2409157_47_NAM18_SNP	Berkut_2409157_47_NAM1_SNP	Berkut_2409157_47_NAM3_SNP	PI_8813_85071_47_NAM16_SNP	Berkut_2409157_47_NAM25_SNP	PI_192147_214954_47_NAM24_SNP	Berkut_2409157_47_NAM17_SNP	Berkut_2409157_47_NAM23_SNP	Cl11223_321417_47_NAM12_SNP
Tag_1049_PAV	PI_572692_480520_NAM2_PAV	PI_382150_136080_NAM5_PAV	Cl11223_76810_NAM12_PAV	Vida_91574_NAM9_PAV	Dharwar_Dry_923897_NAM1_PAV	PBW343_203289_NAM8_PAV	PI_9791_79238_NAM10_PAV	PI_8813_85148_NAM16_PAV
Tag_1050_SNP_81	PI_382150_426770_81_NAM5_SNP	PI_470817_127566_81_NAM6_SNP	PI_8813_85279_81_NAM16_SNP	PI_262611_132464_81_NAM13_SNP
Tag_1051_SNP_16	PI_8813_85279_16_NAM16_HQ	PI_262611_132464_16_NAM13_HQ	PI_382150_426770_16_NAM5_HQ	PI_470817_127566_16_NAM6_HQ
Tag_1052_SNP_34	PI_382150_426770_34_NAM5_HQ	PI_8813_85279_34_NAM16_HQ	PI_262611_132464_34_NAM13_HQ	PI_470817_127566_34_NAM6_HQ
Tag_1053_SNP_71	PI_8813_85417_71_NAM16_SNP	PI_366716_302637_71_NAM4_SNP	PI_382150_165703_71_NAM5_SNP
Tag_1054_PAV	PI_262611_75987_NAM13_PAV	PI_8813_85568_NAM16_PAV	PI_366716_7433_NAM4_PAV	PI_9791_494507_NAM10_PAV	PI_278297_233868_NAM30_PAV	PI_470817_251056_NAM6_PAV
Tag_1055_SNP_75	PI_262611_598751_75_NAM13_HQ	PI_8813_85585_75_NAM16_SNP	PI_382150_39605_75_NAM5_HQ
Tag_1056_PAV	PI_8813_85717_NAM16_PAV	PI_565213_819875_NAM7_PAV	PI_70613_1854606_NAM14_PAV	PI_9791_274406_NAM10_PAV	Dharwar_Dry_2160160_NAM1_PAV	PI_470817_1528849_NAM6_PAV
Tag_1058_SNP_63	PI_8813_86081_63_NAM16_SNP	PI_262611_324518_63_NAM13_SNP	Berkut_300858_63_NAM10_SNP	PI_470817_75558_63_NAM6_SNP	Berkut_300858_63_NAM26_SNP	Berkut_300858_63_NAM17_SNP	Berkut_300858_63_NAM9_SNP	Berkut_300858_63_NAM24_SNP	Berkut_300858_63_NAM11_SNP
Tag_1059_SNP_71	PI_470817_1547615_71_NAM6_SNP	PI_8813_86352_71_NAM16_SNP
Tag_1060_SNP_75	PI_470817_1547615_75_NAM6_SNP	PI_8813_86352_75_NAM16_SNP	PI_366716_159513_75_NAM4_SNP
Tag_1061_SNP_75	PI_262611_59574_75_NAM13_SNP	PI_8813_86379_75_NAM16_SNP	PI_366716_244063_75_NAM4_HQ	PI_470817_2239026_75_NAM6_SNP
Tag_1062_SNP_49	PI_8813_86418_49_NAM16_HQ	PI_470817_271928_49_NAM6_HQ
Tag_1063_SNP_6	PI_8813_86480_6_NAM16_SNP	PI_565213_2834515_6_NAM7_SNP	PI_366716_3624464_6_NAM4_SNP
Tag_1064_SNP_43	PI_8813_86480_43_NAM16_SNP	PI_366716_3624464_43_NAM4_SNP	PI_565213_2834515_43_NAM7_SNP
Tag_1065_SNP_60	PI_8813_86557_60_NAM16_HQ	PI_366716_204652_60_NAM4_SNP
Tag_1066_SNP_43	PI_8813_86712_43_NAM16_SNP	Berkut_727435_43_NAM10_SNP	Berkut_727435_43_NAM24_SNP
Tag_1067_SNP_62	PI_8813_86769_62_NAM16_SNP	PI_262611_1965295_62_NAM13_SNP
Tag_1068_SNP_76	Berkut_1486623_76_NAM1_SNP	PI_8813_86782_76_NAM16_SNP	Berkut_1486623_76_NAM12_SNP	Cl4175_97761_76_NAM11_SNP	PI_262611_132280_76_NAM13_SNP	PI_382150_95357_76_NAM5_SNP	Berkut_1486623_76_NAM23_SNP	Berkut_1486623_76_NAM19_SNP	PI_185715_861148_76_NAM26_SNP	Berkut_1486623_76_NAM14_SNP	PI_9791_1240480_76_NAM10_SNP
Tag_1070_PAV	PI_8813_86843_NAM16_PAV	PI_382150_557427_NAM5_PAV
Tag_1071_SNP_18	PI_262611_862650_18_NAM13_HQ	PI_8813_86944_18_NAM16_SNP	PI_470817_566607_18_NAM6_SNP	PI_366716_1142885_18_NAM4_SNP
Tag_1072_SNP_44	PI_262611_862650_44_NAM13_HQ	PI_470817_566607_44_NAM6_SNP	PI_8813_86944_44_NAM16_SNP	PI_366716_1142885_44_NAM4_SNP
Tag_1073_SNP_30	PI_470817_1187298_30_NAM6_SNP	PI_366716_1212481_30_NAM4_HQ	PI_262611_617386_30_NAM13_HQ	PI_565213_131255_30_NAM7_HQ	PI_382150_1024267_30_NAM5_HQ	PI_8813_87104_30_NAM16_HQ
Tag_1074_SNP_23	PI_8813_87174_23_NAM16_SNP	Berkut_303828_23_NAM2_SNP
Tag_1075_SNP_16	PI_262611_911846_16_NAM13_SNP	PI_8813_87217_16_NAM16_SNP	PI_366716_167559_16_NAM4_SNP	PI_470817_36971_16_NAM6_SNP
Tag_1076_SNP_18	PI_262611_99427_18_NAM13_SNP	Berkut_559402_18_NAM27_SNP	Berkut_559402_18_NAM18_SNP	Berkut_559402_18_NAM19_SNP	PI_366716_319322_18_NAM4_SNP	PI_8813_87258_18_NAM16_SNP	Berkut_559402_18_NAM25_SNP
Tag_1079_SNP_4	PI_8813_87740_4_NAM16_SNP	PI_262611_220704_4_NAM13_SNP
Tag_1080_SNP_43	PI_382150_125161_43_NAM5_SNP	PI_8813_87797_43_NAM16_SNP
Tag_1081_SNP_65	PI_8813_87913_65_NAM16_SNP	PI_470817_103688_65_NAM6_SNP
Tag_1082_SNP_53	PI_366716_524222_53_NAM4_HQ	PI_8813_87913_53_NAM16_HQ	PI_470817_103688_53_NAM6_HQ	PI_262611_467925_53_NAM13_HQ
Tag_1087_SNP_10	Berkut_541713_10_NAM17_SNP	Berkut_541713_10_NAM23_SNP	Berkut_541713_10_NAM30_SNP	PI_366716_960389_10_NAM4_SNP	PI_470817_659649_10_NAM6_SNP	PI_8813_88559_10_NAM16_SNP	Berkut_541713_10_NAM9_SNP	Berkut_541713_10_NAM24_SNP	Berkut_541713_10_NAM8_SNP
Tag_1088_SNP_6	PI_366716_1015989_6_NAM4_SNP	PI_262611_867513_6_NAM13_HQ	PI_8813_88764_6_NAM16_SNP
Tag_1089_SNP_20	PI_8813_88764_20_NAM16_SNP	PI_366716_1015989_20_NAM4_SNP	PI_262611_867513_20_NAM13_HQ
Tag_1092_SNP_19	PI_8813_88856_19_NAM16_SNP	PI_262611_107795_19_NAM13_SNP
Tag_1093_SNP_15	PI_565213_708308_15_NAM7_SNP	PI_8813_89005_15_NAM16_SNP
Tag_1094_SNP_45	Berkut_142899_45_NAM10_SNP	Berkut_142899_45_NAM11_SNP	Berkut_142899_45_NAM18_SNP	PI_470817_10608_45_NAM6_HQ	PI_8813_89102_45_NAM16_HQ
Tag_1095_SNP_78	PI_470817_113352_78_NAM6_SNP	PI_8813_89300_78_NAM16_SNP
Tag_1096_SNP_33	PI_8813_89355_33_NAM16_SNP	PI_382150_109719_33_NAM5_SNP
Tag_1097_SNP_46	PI_262611_58002_46_NAM13_SNP	PI_8813_89559_46_NAM16_SNP
Tag_1098_SNP_37	PI_8813_89703_37_NAM16_SNP	PI_366716_183953_37_NAM4_SNP
Tag_1099_SNP_50	PI_8813_89703_50_NAM16_SNP	PI_366716_183953_50_NAM4_SNP
Tag_1100_SNP_34	PI_8813_89703_34_NAM16_SNP	PI_366716_183953_34_NAM4_SNP
Tag_1101_PAV	PI_262611_514378_NAM13_PAV	PI_8813_89741_NAM16_PAV	PI_283147_296622_NAM3_PAV	PI_278297_383781_NAM30_PAV	PI_94567_638743_NAM20_PAV	PI_9791_662285_NAM10_PAV	PI_366716_501820_NAM4_PAV	PBW343_1144283_NAM8_PAV
Tag_1102_SNP_35	PI_8813_89776_35_NAM16_SNP	PI_262611_261293_35_NAM13_SNP
Tag_1103_SNP_23	PI_366716_954471_23_NAM4_SNP	PI_8813_89781_23_NAM16_SNP
Tag_1104_SNP_10	PI_8813_89923_10_NAM16_SNP	PI_470817_68642_10_NAM6_SNP	PI_262611_262021_10_NAM13_HQ
Tag_1105_SNP_71	PI_470817_68642_71_NAM6_SNP	PI_262611_262021_71_NAM13_HQ	PI_8813_89923_71_NAM16_SNP
Tag_1106_SNP_35	PI_262611_1259459_35_NAM13_SNP	PI_8813_89988_35_NAM16_SNP	PI_565213_25779_35_NAM7_SNP
Tag_1107_PAV	PI_470817_2244312_NAM6_PAV	PBW343_361529_NAM8_PAV	PI_9791_138277_NAM10_PAV	PI_283147_367422_NAM3_PAV	PI_82469_577847_NAM17_PAV	Cl11223_399946_NAM12_PAV	PI_8813_90042_NAM16_PAV	PI_565213_2817190_NAM7_PAV	Dharwar_Dry_1734276_NAM1_PAV	PI_70613_3322002_NAM14_PAV
Tag_1108_SNP_56	PI_382150_1813646_56_NAM5_HQ	PI_366716_422776_56_NAM4_HQ	PI_8813_90194_56_NAM16_SNP	PI_565213_49795_56_NAM7_HQ	PI_262611_351890_56_NAM13_HQ
Tag_1109_SNP_24	PI_366716_36970_24_NAM4_SNP	PI_94567_193287_24_NAM20_SNP	PI_572692_289846_24_NAM2_SNP	PI_565213_354255_24_NAM7_SNP	PI_9791_310630_24_NAM10_SNP	Berkut_1564045_24_NAM29_SNP	PI_8813_90245_24_NAM16_SNP	Berkut_1564045_24_NAM14_SNP	PI_262611_598079_24_NAM13_SNP	Berkut_1564045_24_NAM25_SNP
Tag_1110_SNP_13	PI_8813_90287_13_NAM16_SNP	PI_366716_5947_13_NAM4_SNP
Tag_1111_SNP_27	PI_262611_1066466_27_NAM13_HQ	PI_8813_90298_27_NAM16_HQ
Tag_1112_PAV	PI_210945_274376_NAM28_PAV	PI_572692_364532_NAM2_PAV	PI_8813_90532_NAM16_PAV	PI_262611_1223971_NAM13_PAV	PI_192147_2633922_NAM24_PAV
Tag_1113_PAV	PI_262611_3394541_NAM13_PAV	Vida_2409669_NAM9_PAV	PI_382150_1138620_NAM5_PAV	PI_8813_90661_NAM16_PAV
Tag_1114_PAV	PI_366716_1596808_NAM4_PAV	PI_82469_727301_NAM17_PAV	Cl4175_1162620_NAM11_PAV	PI_8813_90810_NAM16_PAV	PI_94567_248450_NAM20_PAV	PI_565213_3149598_NAM7_PAV	Dharwar_Dry_153904_NAM1_PAV
Tag_1116_SNP_51	PI_8813_90965_51_NAM16_SNP	PI_470817_963162_51_NAM6_SNP
Tag_1117_PAV	PI_8813_91087_NAM16_PAV	PI_470817_1367475_NAM6_PAV	Cl4175_444409_NAM11_PAV
Tag_1118_SNP_5	Berkut_282429_5_NAM12_SNP	Berkut_282429_5_NAM24_SNP	PI_8813_91204_5_NAM16_SNP	Berkut_282429_5_NAM23_SNP
Tag_1119_PAV	PI_8813_91506_NAM16_PAV	PI_192569_1526246_NAM27_PAV	PI_382150_894808_NAM5_PAV
Tag_1120_SNP_41	PI_278297_122961_41_NAM30_SNP	PI_262611_911024_41_NAM13_SNP	PI_185715_2640366_41_NAM26_SNP	PI_8813_91512_41_NAM16_SNP
Tag_1121_PAV	Vida_986356_NAM9_PAV	PI_572692_242217_NAM2_PAV	PI_9791_848354_NAM10_PAV	PI_470817_230902_NAM6_PAV	PI_192147_511015_NAM24_PAV	PI_262611_1254917_NAM13_PAV	PI_8813_92368_NAM16_PAV	PI_94567_143205_NAM20_PAV	Dharwar_Dry_362548_NAM1_PAV	PI_70613_1115345_NAM14_PAV	PI_283147_2027230_NAM3_PAV	PI_43355_449621_NAM19_PAV
Tag_1122_SNP_51	PI_565213_188931_51_NAM7_HQ	PI_8813_92487_51_NAM16_HQ	PI_470817_305437_51_NAM6_HQ	PI_366716_158435_51_NAM4_HQ
Tag_1123_SNP_34	Berkut_259769_34_NAM24_SNP	PI_8813_92489_34_NAM16_SNP	Berkut_259769_34_NAM9_SNP	Berkut_259769_34_NAM10_SNP
Tag_1125_SNP_3	PI_366716_15145_3_NAM4_SNP	PI_8813_92554_3_NAM16_SNP	PI_382150_45866_3_NAM5_SNP	PI_470817_462424_3_NAM6_SNP
Tag_1126_SNP_12	PI_262611_491000_12_NAM13_SNP	PI_565213_1325141_12_NAM7_SNP	PI_8813_92714_12_NAM16_HQ	PI_366716_21581_12_NAM4_SNP
Tag_1127_SNP_79	PI_366716_21581_79_NAM4_SNP	PI_262611_491000_79_NAM13_SNP	PI_8813_92714_79_NAM16_HQ	PI_565213_1325141_79_NAM7_SNP
Tag_1128_SNP_68	PI_262611_189369_68_NAM13_SNP	PI_382150_1564579_68_NAM5_SNP	PI_8813_92754_68_NAM16_SNP	PI_565213_827194_68_NAM7_HQ
Tag_1130_SNP_67	Berkut_76755_67_NAM14_SNP	Berkut_76755_67_NAM19_SNP	PI_8813_92971_67_NAM16_SNP	Berkut_76755_67_NAM17_SNP	Berkut_76755_67_NAM1_SNP
Tag_1132_SNP_9	PI_8813_93368_9_NAM16_HQ	PI_262611_81124_9_NAM13_HQ
Tag_1133_SNP_69	PI_262611_81124_69_NAM13_HQ	PI_8813_93368_69_NAM16_HQ
Tag_1134_SNP_28	PI_382150_304691_28_NAM5_HQ	PI_366716_1084650_28_NAM4_HQ	PI_8813_93646_28_NAM16_HQ	PI_262611_980903_28_NAM13_HQ
Tag_1135_SNP_60	PI_8813_93646_60_NAM16_HQ	PI_382150_304691_60_NAM5_HQ	PI_262611_980903_60_NAM13_HQ	PI_366716_1084650_60_NAM4_HQ
Tag_1136_SNP_46	PI_8813_93669_46_NAM16_SNP	PI_470817_917077_46_NAM6_SNP
Tag_1137_SNP_60	PI_262611_300167_60_NAM13_SNP	PI_470817_641850_60_NAM6_SNP	PI_8813_93719_60_NAM16_SNP
Tag_1139_SNP_38	PI_8813_93920_38_NAM16_SNP	PI_470817_24224_38_NAM6_SNP	PI_262611_178476_38_NAM13_SNP	PI_382150_231616_38_NAM5_SNP	PI_366716_16434_38_NAM4_SNP
Tag_1141_SNP_32	PI_8813_94054_32_NAM16_HQ	PI_262611_402812_32_NAM13_HQ
Tag_1142_SNP_46	PI_470817_133375_46_NAM6_HQ	PI_262611_326006_46_NAM13_HQ	PI_8813_94156_46_NAM16_HQ
Tag_1143_SNP_12	PI_8813_94156_12_NAM16_HQ	PI_262611_326006_12_NAM13_HQ	PI_470817_133375_12_NAM6_HQ
Tag_1145_PAV	PI_262611_452172_NAM13_PAV	CI_7635_901853_NAM15_PAV	PI_278297_1502366_NAM30_PAV	Vida_765978_NAM9_PAV	PI_192147_3315851_NAM24_PAV	PI_8813_94358_NAM16_PAV	PI_9791_2225087_NAM10_PAV	Dharwar_Dry_1326025_NAM1_PAV
Tag_1146_PAV	PI_8813_94479_NAM16_PAV	Dharwar_Dry_476279_NAM1_PAV	CI_15134_614439_NAM25_PAV
Tag_1148_SNP_30	PI_8813_95181_30_NAM16_SNP	PI_366716_9543_30_NAM4_SNP
Tag_1149_SNP_58	PI_382150_38131_58_NAM5_SNP	PI_470817_168053_58_NAM6_SNP	PI_8813_95434_58_NAM16_SNP	PI_366716_19408_58_NAM4_SNP	PI_262611_10877_58_NAM13_SNP
Tag_1151_SNP_26	PI_8813_95682_26_NAM16_HQ	PI_366716_245415_26_NAM4_HQ
Tag_1152_SNP_15	PI_8813_95785_15_NAM16_HQ	PI_262611_1017419_15_NAM13_SNP	PI_382150_799097_15_NAM5_HQ
Tag_1153_SNP_64	PI_470817_9824_64_NAM6_SNP	PI_262611_685444_64_NAM13_SNP	PI_8813_95800_64_NAM16_SNP
Tag_1154_SNP_2	PI_8813_96315_2_NAM16_HQ	PI_366716_172840_2_NAM4_HQ	PI_262611_326133_2_NAM13_HQ	PI_382150_394828_2_NAM5_HQ
Tag_1155_SNP_10	PI_8813_96391_10_NAM16_SNP	PI_382150_26847_10_NAM5_SNP	PI_565213_136508_10_NAM7_SNP
Tag_1156_SNP_33	PI_8813_96426_33_NAM16_HQ	PI_262611_161958_33_NAM13_HQ
Tag_1157_SNP_69	PI_366716_1017653_69_NAM4_SNP	PI_565213_1603117_69_NAM7_SNP	PI_8813_96521_69_NAM16_SNP
Tag_1158_SNP_78	PI_8813_96744_78_NAM16_SNP	PI_470817_307001_78_NAM6_SNP
Tag_1160_SNP_31	PI_8813_97260_31_NAM16_SNP	PI_262611_560778_31_NAM13_SNP	PI_382150_287844_31_NAM5_SNP	PI_366716_14509_31_NAM4_SNP
Tag_1162_SNP_79	PI_8813_97764_79_NAM16_SNP	PI_366716_237454_79_NAM4_SNP
Tag_1163_SNP_76	PI_470817_1441897_76_NAM6_SNP	PI_8813_97868_76_NAM16_SNP
Tag_1164_SNP_12	PI_8813_97883_12_NAM16_SNP	Berkut_67500_12_NAM11_SNP
Tag_1165_SNP_7	PI_470817_1490299_7_NAM6_SNP	PI_8813_97948_7_NAM16_SNP
Tag_1166_SNP_71	PI_262611_3050572_71_NAM13_SNP	PI_366716_988485_71_NAM4_SNP	PI_8813_98074_71_NAM16_SNP
Tag_1167_SNP_14	PI_8813_98074_14_NAM16_SNP	PI_366716_988485_14_NAM4_SNP
Tag_1168_PAV	PI_8813_98120_NAM16_PAV	Cl4175_1150166_NAM11_PAV	PI_382150_503975_NAM5_PAV	Vida_486117_NAM9_PAV
Tag_1169_PAV	PI_366716_1381219_NAM4_PAV	PI_382150_1177743_NAM5_PAV	PI_8813_98205_NAM16_PAV
Tag_1171_SNP_59	PI_565213_257896_59_NAM7_SNP	PI_8813_98285_59_NAM16_SNP
Tag_1172_SNP_74	PI_565213_257896_74_NAM7_SNP	PI_8813_98285_74_NAM16_SNP
Tag_1173_SNP_35	PI_382150_127430_35_NAM5_HQ	PI_8813_98289_35_NAM16_HQ	PI_262611_391505_35_NAM13_HQ	PI_366716_161557_35_NAM4_HQ
Tag_1174_SNP_46	PI_382150_127430_46_NAM5_HQ	PI_262611_391505_46_NAM13_HQ	PI_366716_161557_46_NAM4_HQ	PI_8813_98289_46_NAM16_HQ
Tag_1175_SNP_28	PI_262611_167760_28_NAM13_SNP	PI_366716_1002991_28_NAM4_SNP	PI_8813_98321_28_NAM16_SNP
Tag_1176_SNP_8	PI_366716_513334_8_NAM4_SNP	PI_8813_98915_8_NAM16_SNP	PI_470817_262456_8_NAM6_SNP
Tag_1177_SNP_26	PI_366716_332528_26_NAM4_SNP	PI_382150_297681_26_NAM5_SNP	PI_565213_97673_26_NAM7_SNP	PI_262611_830492_26_NAM13_SNP	PI_8813_98941_26_NAM16_SNP
Tag_1178_SNP_48	PI_8813_99037_48_NAM16_HQ	PI_565213_23442_48_NAM7_HQ
Tag_1179_SNP_22	PI_565213_23442_22_NAM7_HQ	PI_8813_99037_22_NAM16_HQ
Tag_1180_SNP_80	PI_8813_99037_80_NAM16_HQ	PI_565213_23442_80_NAM7_SNP
Tag_1181_SNP_62	PI_366716_973214_62_NAM4_SNP	PI_262611_1703967_62_NAM13_HQ	PI_8813_99272_62_NAM16_SNP
Tag_1183_PAV	PI_8813_99686_NAM16_PAV	PBW343_15936_NAM8_PAV
Tag_1184_SNP_8	PI_470817_5521_8_NAM6_SNP	PI_8813_99819_8_NAM16_SNP
Tag_1185_SNP_79	PI_470817_5521_79_NAM6_SNP	PI_8813_99819_79_NAM16_SNP
Tag_1186_SNP_24	PI_8813_99819_24_NAM16_SNP	PI_470817_5521_24_NAM6_SNP
Tag_1187_SNP_69	PI_366716_1300622_69_NAM4_HQ	PI_8813_99940_69_NAM16_SNP	PI_262611_353138_69_NAM13_HQ
Tag_1188_SNP_56	PI_8813_100124_56_NAM16_SNP	PI_262611_704289_56_NAM13_SNP	PI_366716_157365_56_NAM4_SNP
Tag_1189_SNP_8	PI_262611_225616_8_NAM13_SNP	PI_382150_614728_8_NAM5_SNP	PI_8813_100202_8_NAM16_SNP
Tag_1190_SNP_29	PI_8813_100226_29_NAM16_HQ	PI_366716_1066746_29_NAM4_SNP	PI_470817_933374_29_NAM6_HQ
Tag_1191_SNP_51	PI_8813_100241_51_NAM16_SNP	PI_382150_431058_51_NAM5_HQ
Tag_1192_SNP_30	PI_8813_100710_30_NAM16_HQ	PI_262611_315522_30_NAM13_HQ	PI_366716_109480_30_NAM4_HQ
Tag_1193_SNP_14	PI_262611_315522_14_NAM13_HQ	PI_366716_109480_14_NAM4_HQ	PI_8813_100710_14_NAM16_HQ
Tag_1194_SNP_42	PI_470817_1446157_42_NAM6_SNP	PI_262611_1815244_42_NAM13_SNP	PI_366716_665901_42_NAM4_SNP	PI_382150_3285003_42_NAM5_SNP	PI_8813_100899_42_NAM16_SNP
Tag_1196_SNP_75	PI_8813_101123_75_NAM16_SNP	PI_262611_285165_75_NAM13_SNP
Tag_1197_SNP_5	PI_262611_40637_5_NAM13_SNP	PI_8813_101294_5_NAM16_SNP
Tag_1198_SNP_23	PI_262611_176508_23_NAM13_SNP	PI_8813_101307_23_NAM16_SNP
Tag_1199_SNP_59	PI_8813_101673_59_NAM16_SNP	PI_262611_19358_59_NAM13_SNP	PI_470817_119562_59_NAM6_SNP
Tag_1200_PAV	PBW343_88684_NAM8_PAV	PI_70613_164394_NAM14_PAV	PI_382150_1099447_NAM5_PAV	PI_8813_101688_NAM16_PAV	PI_283147_75750_NAM3_PAV	PI_262611_2158622_NAM13_PAV	PI_9791_215940_NAM10_PAV	PI_572692_28702_NAM2_PAV	PI_82469_416238_NAM17_PAV	Dharwar_Dry_172122_NAM1_PAV	PI_470817_738010_NAM6_PAV	PI_192147_266427_NAM24_PAV
Tag_1202_SNP_47	PI_262611_1063368_47_NAM13_SNP	PI_8813_102039_47_NAM16_SNP	PI_366716_139708_47_NAM4_SNP
Tag_1203_SNP_63	PI_470817_1422498_63_NAM6_SNP	PI_8813_102173_63_NAM16_SNP
Tag_1204_SNP_12	PI_470817_1422498_12_NAM6_SNP	PI_8813_102173_12_NAM16_SNP
Tag_1205_SNP_57	PI_470817_532993_57_NAM6_SNP	PI_8813_102204_57_NAM16_SNP
Tag_1207_SNP_56	PI_8813_102294_56_NAM16_SNP	PI_366716_754489_56_NAM4_SNP	PI_382150_827517_56_NAM5_HQ	PI_262611_393233_56_NAM13_SNP
Tag_1209_PAV	PI_8813_102332_NAM16_PAV	PI_262611_480339_NAM13_PAV	CI_15134_131127_NAM25_PAV
Tag_1210_SNP_78	PI_470817_8009_78_NAM6_SNP	PI_8813_102418_78_NAM16_SNP
Tag_1211_SNP_11	PI_262611_70238_11_NAM13_HQ	PI_8813_102477_11_NAM16_SNP	PI_366716_77152_11_NAM4_SNP
Tag_1212_SNP_26	PI_366716_77152_26_NAM4_SNP	PI_8813_102477_26_NAM16_SNP	PI_262611_70238_26_NAM13_HQ
Tag_1214_SNP_60	PI_8813_102823_60_NAM16_SNP	PI_470817_489369_60_NAM6_SNP
Tag_1215_SNP_63	PI_262611_3597506_63_NAM13_SNP	PI_8813_102922_63_NAM16_SNP	PI_470817_187061_63_NAM6_SNP
Tag_1216_PAV	PI_470817_325680_NAM6_PAV	PI_8813_103149_NAM16_PAV
Tag_1217_SNP_69	PI_8813_103209_69_NAM16_SNP	PI_382150_639569_69_NAM5_SNP	PI_366716_33813_69_NAM4_SNP
Tag_1218_SNP_79	PI_8813_103210_79_NAM16_SNP	PI_470817_53162_79_NAM6_SNP	PI_262611_157139_79_NAM13_SNP
Tag_1219_SNP_67	PI_366716_1168059_67_NAM4_SNP	PI_8813_103408_67_NAM16_SNP
Tag_1220_SNP_68	PI_8813_103408_68_NAM16_SNP	PI_366716_1168059_68_NAM4_SNP
Tag_1221_SNP_43	PI_366716_22973_43_NAM4_SNP	PI_565213_635121_43_NAM7_HQ	PI_8813_103416_43_NAM16_SNP	PI_382150_1507180_43_NAM5_HQ	PI_262611_1326459_43_NAM13_HQ
Tag_1222_SNP_74	PI_262611_359284_74_NAM13_SNP	PI_8813_103516_74_NAM16_SNP
Tag_1223_SNP_22	PI_8813_103516_22_NAM16_SNP	PI_262611_359284_22_NAM13_SNP
Tag_1224_SNP_34	PI_262611_359284_34_NAM13_SNP	PI_8813_103516_34_NAM16_HQ
Tag_1225_SNP_4	PI_8813_103814_4_NAM16_HQ	PI_470817_23578_4_NAM6_HQ	PI_366716_160041_4_NAM4_HQ
Tag_1226_SNP_50	PI_262611_387535_50_NAM13_HQ	PI_8813_103887_50_NAM16_HQ
Tag_1227_SNP_74	PI_366716_642261_74_NAM4_SNP	PI_470817_155541_74_NAM6_SNP	PI_262611_239755_74_NAM13_SNP	PI_8813_104054_74_NAM16_SNP
Tag_1228_SNP_65	PI_366716_147616_65_NAM4_HQ	PI_382150_329057_65_NAM5_SNP	PI_8813_104064_65_NAM16_HQ	PI_470817_105274_65_NAM6_HQ
Tag_1229_SNP_73	PI_382150_329057_73_NAM5_SNP	PI_8813_104064_73_NAM16_HQ	PI_366716_147616_73_NAM4_HQ	PI_470817_105274_73_NAM6_HQ
Tag_1230_SNP_46	PI_262611_280933_46_NAM13_SNP	PI_8813_104139_46_NAM16_SNP	PI_382150_243011_46_NAM5_SNP
Tag_1231_SNP_20	Berkut_4151881_20_NAM15_SNP	Berkut_4151881_20_NAM9_SNP	PI_262611_585450_20_NAM13_SNP	PI_8813_104157_20_NAM16_SNP
Tag_1232_PAV	PI_43355_312686_NAM19_PAV	PI_82469_1498166_NAM17_PAV	PBW343_562740_NAM8_PAV	PI_8813_104239_NAM16_PAV
Tag_1233_SNP_68	PI_565213_1198867_68_NAM7_SNP	PI_366716_2210085_68_NAM4_SNP	PI_8813_104242_68_NAM16_SNP	PI_262611_347472_68_NAM13_HQ	PI_382150_211947_68_NAM5_HQ
Tag_1234_SNP_54	PI_382150_211947_54_NAM5_HQ	PI_366716_2210085_54_NAM4_SNP	PI_565213_1198867_54_NAM7_SNP	PI_262611_347472_54_NAM13_HQ	PI_8813_104242_54_NAM16_SNP
Tag_1236_SNP_74	Berkut_57600_74_NAM27_SNP	Berkut_57600_74_NAM1_SNP	Berkut_57600_74_NAM19_SNP	PI_8813_104370_74_NAM16_SNP	Berkut_57600_74_NAM25_SNP
Tag_1237_SNP_5	Berkut_57600_5_NAM25_SNP	PI_8813_104370_5_NAM16_SNP	Berkut_57600_5_NAM1_SNP	Berkut_57600_5_NAM27_SNP	Berkut_57600_5_NAM19_SNP
Tag_1238_SNP_51	PI_8813_104381_51_NAM16_SNP	PI_262611_1781925_51_NAM13_HQ	PI_470817_833117_51_NAM6_SNP
Tag_1239_SNP_30	PI_470817_833117_30_NAM6_SNP	PI_8813_104381_30_NAM16_SNP	PI_262611_1781925_30_NAM13_HQ
Tag_1240_PAV	PI_8813_104678_NAM16_PAV	PI_366716_446736_NAM4_PAV
Tag_1241_PAV	PI_572692_119334_NAM2_PAV	PI_366716_96392_NAM4_PAV	PI_470817_112084_NAM6_PAV	PI_283147_516063_NAM3_PAV	PI_9791_568307_NAM10_PAV	PI_8813_104780_NAM16_PAV	PI_262611_618625_NAM13_PAV
Tag_1242_PAV	PI_192001_492949_NAM23_PAV	PBW343_216523_NAM8_PAV	PI_82469_46027_NAM17_PAV	PI_8813_104866_NAM16_PAV	Cl4175_355226_NAM11_PAV	PI_262611_1359929_NAM13_PAV	PI_220431_129227_NAM29_PAV
Tag_1243_SNP_61	PI_8813_105001_61_NAM16_SNP	PI_366716_1557685_61_NAM4_HQ	PI_262611_1553720_61_NAM13_HQ
Tag_1244_SNP_27	PI_8813_105078_27_NAM16_SNP	Berkut_6819_27_NAM12_SNP
Tag_1245_SNP_28	PI_8813_105097_28_NAM16_HQ	PI_262611_1106061_28_NAM13_HQ	PI_565213_837873_28_NAM7_HQ	PI_366716_121126_28_NAM4_HQ
Tag_1246_SNP_78	Berkut_28772_78_NAM3_SNP	PI_470817_11700_78_NAM6_SNP	Berkut_28772_78_NAM11_SNP	PI_8813_105156_78_NAM16_SNP	Berkut_28772_78_NAM1_SNP	Berkut_28772_78_NAM30_SNP	Berkut_28772_78_NAM29_SNP	Berkut_28772_78_NAM27_SNP	Berkut_28772_78_NAM23_SNP	Berkut_28772_78_NAM14_SNP
Tag_1247_SNP_28	PI_8813_105228_28_NAM16_HQ	PI_470817_555974_28_NAM6_HQ
Tag_1248_SNP_10	PI_8813_105373_10_NAM16_HQ	PI_470817_58517_10_NAM6_HQ	PI_262611_48067_10_NAM13_HQ
Tag_1249_SNP_69	PI_8813_105402_69_NAM16_HQ	PI_262611_325557_69_NAM13_HQ
Tag_1250_SNP_22	Berkut_85569_22_NAM11_SNP	PI_8813_105656_22_NAM16_SNP
Tag_1251_SNP_45	PI_470817_1524200_45_NAM6_SNP	PI_262611_523848_45_NAM13_SNP	PI_8813_105758_45_NAM16_SNP
Tag_1252_SNP_7	PI_470817_143470_7_NAM6_HQ	PI_8813_105862_7_NAM16_SNP
Tag_1253_SNP_73	PI_470817_37310_73_NAM6_HQ	PI_262611_23427_73_NAM13_HQ	PI_8813_105950_73_NAM16_HQ
Tag_1254_SNP_57	PI_366716_1078326_57_NAM4_SNP	PI_8813_105954_57_NAM16_SNP	PI_262611_235871_57_NAM13_SNP
Tag_1255_SNP_32	Berkut_141084_32_NAM3_SNP	Berkut_141084_32_NAM24_SNP	Berkut_141084_32_NAM29_SNP	Berkut_141084_32_NAM19_SNP	PI_8813_105991_32_NAM16_SNP
Tag_1256_SNP_14	PI_470817_20038_14_NAM6_SNP	PI_8813_106003_14_NAM16_SNP
Tag_1258_SNP_33	PI_262611_3681567_33_NAM13_HQ	PI_8813_106073_33_NAM16_HQ
Tag_1260_SNP_26	PI_8813_106543_26_NAM16_HQ	PI_262611_173555_26_NAM13_HQ	PI_366716_393963_26_NAM4_HQ	PI_382150_211679_26_NAM5_HQ
Tag_1261_SNP_62	PI_366716_96444_62_NAM4_SNP	PI_8813_106615_62_NAM16_SNP	PI_262611_1851059_62_NAM13_SNP
Tag_1262_SNP_65	PI_262611_1695291_65_NAM13_SNP	PI_8813_106623_65_NAM16_SNP
Tag_1263_SNP_45	PI_8813_106623_45_NAM16_SNP	PI_262611_1695291_45_NAM13_SNP
Tag_1265_SNP_5	PI_470817_4560_5_NAM6_HQ	PI_8813_107101_5_NAM16_HQ	PI_262611_18074_5_NAM13_HQ
Tag_1266_PAV	PI_470817_37764_NAM6_PAV	PI_8813_107286_NAM16_PAV
Tag_1267_SNP_49	PI_8813_107364_49_NAM16_HQ	PI_366716_87384_49_NAM4_HQ
Tag_1268_SNP_64	PI_366716_72557_64_NAM4_SNP	PI_8813_108070_64_NAM16_SNP	PI_470817_119954_64_NAM6_SNP	PI_262611_143984_64_NAM13_SNP
Tag_1269_SNP_82	PI_8813_108070_82_NAM16_SNP	PI_470817_119954_82_NAM6_SNP
Tag_1274_SNP_10	PI_8813_108556_10_NAM16_SNP	PI_262611_26669_10_NAM13_SNP	PI_366716_271779_10_NAM4_SNP	PI_470817_98791_10_NAM6_SNP
Tag_1275_SNP_64	PI_262611_1338690_64_NAM13_SNP	PI_8813_108689_64_NAM16_SNP
Tag_1276_SNP_80	PI_262611_1338690_80_NAM13_SNP	PI_8813_108689_80_NAM16_SNP
Tag_1278_SNP_22	PI_470817_204626_22_NAM6_HQ	PI_8813_108774_22_NAM16_HQ	PI_262611_205941_22_NAM13_HQ
Tag_1279_SNP_59	PI_8813_108870_59_NAM16_SNP	PI_366716_122319_59_NAM4_SNP
Tag_1280_SNP_23	PI_565213_1380703_23_NAM7_SNP	PI_366716_563124_23_NAM4_SNP	PI_470817_711498_23_NAM6_SNP	PI_8813_108960_23_NAM16_HQ
Tag_1281_SNP_46	PI_366716_563124_46_NAM4_HQ	PI_8813_108960_46_NAM16_HQ	PI_565213_1380703_46_NAM7_SNP	PI_470817_711498_46_NAM6_SNP
Tag_1282_SNP_33	PI_8813_108997_33_NAM16_SNP	Berkut_3442968_33_NAM20_SNP	PI_262611_2850742_33_NAM13_SNP	Berkut_3442968_33_NAM24_SNP	Berkut_3442968_33_NAM10_SNP
Tag_1284_SNP_18	PI_192147_894941_18_NAM24_SNP	PI_8813_109013_18_NAM16_HQ	Berkut_466800_18_NAM19_SNP	Berkut_466800_18_NAM28_SNP	PI_9791_14873_18_NAM10_SNP	Berkut_466800_18_NAM9_SNP	PI_43355_2814702_18_NAM19_SNP	CI_15134_244602_18_NAM25_SNP	Berkut_466800_18_NAM8_SNP	PI_210945_114245_18_NAM28_SNP	Berkut_466800_18_NAM1_SNP	Berkut_466800_18_NAM26_SNP	Vida_555690_18_NAM9_SNP	Berkut_466800_18_NAM25_SNP	PI_366716_235316_18_NAM4_HQ
Tag_1285_SNP_62	PI_565213_158241_62_NAM7_SNP	PI_8813_109143_62_NAM16_SNP
Tag_1286_SNP_45	Berkut_19963_45_NAM29_SNP	Berkut_19963_45_NAM2_SNP	Berkut_19963_45_NAM28_SNP	Berkut_19963_45_NAM1_SNP	PI_8813_109157_45_NAM16_HQ
Tag_1287_PAV	PBW343_1279231_NAM8_PAV	PI_70613_505987_NAM14_PAV	PI_43355_496785_NAM19_PAV	PI_283147_2052602_NAM3_PAV	PI_192147_561614_NAM24_PAV	PI_382150_2382749_NAM5_PAV	PI_8813_109471_NAM16_PAV	PI_9791_2367980_NAM10_PAV	PI_572692_5055_NAM2_PAV	PI_262611_428919_NAM13_PAV	Vida_752157_NAM9_PAV
Tag_1288_SNP_55	PI_262611_107484_55_NAM13_SNP	PI_366716_306731_55_NAM4_SNP	PI_8813_109630_55_NAM16_SNP
Tag_1289_SNP_71	Berkut_309953_71_NAM25_SNP	Berkut_309953_71_NAM27_SNP	PI_8813_109920_71_NAM16_SNP	Berkut_309953_71_NAM26_SNP	Berkut_309953_71_NAM3_SNP	Berkut_309953_71_NAM24_SNP
Tag_1290_SNP_15	PI_262611_189913_15_NAM13_HQ	PI_382150_3188056_15_NAM5_SNP	PI_8813_109945_15_NAM16_SNP	PI_366716_738668_15_NAM4_SNP	PI_470817_399838_15_NAM6_HQ
Tag_1291_SNP_64	PI_565213_32454_64_NAM7_SNP	PI_8813_110223_64_NAM16_HQ	PI_470817_54202_64_NAM6_HQ	PI_366716_449519_64_NAM4_HQ
Tag_1292_SNP_68	PI_470817_809884_68_NAM6_SNP	PI_8813_110235_68_NAM16_SNP
Tag_1293_PAV	PI_9791_672776_NAM10_PAV	Cl11223_673498_NAM12_PAV	PI_8813_110241_NAM16_PAV	PI_82469_33826_NAM17_PAV	PI_220431_14037_NAM29_PAV	PBW343_190692_NAM8_PAV
Tag_1294_PAV	PI_366716_70892_NAM4_PAV	PI_262611_1454832_NAM13_PAV	PI_9791_195445_NAM10_PAV	PI_8813_110259_NAM16_PAV	Dharwar_Dry_2073_NAM1_PAV	PI_283147_74704_NAM3_PAV
Tag_1295_SNP_55	Berkut_151350_55_NAM3_SNP	Berkut_151350_55_NAM15_SNP	Berkut_151350_55_NAM11_SNP	PI_8813_110284_55_NAM16_SNP	PI_262611_178425_55_NAM13_SNP
Tag_1297_SNP_23	PI_8813_110414_23_NAM16_SNP	PI_565213_33536_23_NAM7_SNP
Tag_1298_SNP_5	PI_470817_280729_5_NAM6_SNP	PI_8813_110471_5_NAM16_SNP
Tag_1299_SNP_78	Berkut_1604361_78_NAM11_SNP	Berkut_1604361_78_NAM26_SNP	Berkut_1604361_78_NAM12_SNP	Berkut_1604361_78_NAM19_SNP	PI_382150_137552_78_NAM5_SNP	CI_15144_1028305_78_NAM18_HQ	CI_15134_641985_78_NAM25_SNP	Berkut_1604361_78_NAM27_SNP	PI_8813_110554_78_NAM16_SNP	PI_43355_605822_78_NAM19_SNP	PI_94567_552086_78_NAM20_SNP	Berkut_1604361_78_NAM14_SNP	PI_192569_181127_78_NAM27_SNP	Berkut_1604361_78_NAM18_SNP	Cl4175_1367384_78_NAM11_HQ	PI_572692_324893_78_NAM2_HQ	Berkut_1604361_78_NAM3_SNP	Berkut_1604361_78_NAM2_SNP	Berkut_1604361_78_NAM30_SNP	Berkut_1604361_78_NAM20_SNP	Berkut_1604361_78_NAM1_SNP	Berkut_1604361_78_NAM8_SNP
Tag_1300_SNP_33	PI_8813_110631_33_NAM16_HQ	PI_262611_1638005_33_NAM13_HQ
Tag_1301_SNP_70	PI_8813_110788_70_NAM16_SNP	PI_470817_49532_70_NAM6_SNP
Tag_1302_SNP_48	PI_8813_110959_48_NAM16_SNP	PI_366716_108798_48_NAM4_SNP
Tag_1304_SNP_7	PI_8813_111109_7_NAM16_HQ	PI_262611_662490_7_NAM13_HQ	PI_470817_296193_7_NAM6_HQ
Tag_1305_SNP_21	PI_8813_111291_21_NAM16_SNP	PI_366716_63157_21_NAM4_SNP
Tag_1306_SNP_13	PI_8813_111291_13_NAM16_SNP	PI_366716_63157_13_NAM4_SNP
Tag_1308_SNP_56	PI_262611_168558_56_NAM13_SNP	PI_366716_213806_56_NAM4_SNP	PI_8813_111499_56_NAM16_SNP
Tag_1309_SNP_33	PI_8813_111499_33_NAM16_SNP	PI_366716_213806_33_NAM4_SNP	PI_262611_168558_33_NAM13_SNP
Tag_1310_SNP_34	PI_366716_3162477_34_NAM4_SNP	PI_262611_35353_34_NAM13_SNP	PI_8813_111538_34_NAM16_SNP
Tag_1312_SNP_34	PI_8813_111743_34_NAM16_SNP	PI_382150_41240_34_NAM5_SNP
Tag_1313_SNP_57	PI_366716_2667099_57_NAM4_HQ	PI_565213_3159604_57_NAM7_SNP	PI_8813_112092_57_NAM16_HQ	PI_470817_1598910_57_NAM6_HQ
Tag_1314_PAV	PI_8813_112226_NAM16_PAV	PI_572692_2593409_NAM2_PAV	PI_366716_1023207_NAM4_PAV
Tag_1315_SNP_58	PI_262611_209241_58_NAM13_SNP	PI_8813_112227_58_NAM16_SNP	PI_382150_308826_58_NAM5_SNP
Tag_1316_SNP_63	PI_565213_760110_63_NAM7_SNP	PI_8813_112504_63_NAM16_SNP
Tag_1318_SNP_79	PI_8813_112593_79_NAM16_SNP	PI_470817_1513422_79_NAM6_SNP
Tag_1321_PAV	PI_82469_1076385_NAM17_PAV	Cl11223_1420302_NAM12_PAV	PI_262611_1237078_NAM13_PAV	PI_8813_112947_NAM16_PAV
Tag_1322_SNP_44	PI_382150_1632372_44_NAM5_SNP	PI_8813_113000_44_NAM16_SNP	PI_262611_1975921_44_NAM13_SNP	PI_192147_2855033_44_NAM24_SNP
Tag_1323_SNP_31	PI_8813_113049_31_NAM16_HQ	PI_470817_854992_31_NAM6_HQ	PI_366716_148410_31_NAM4_HQ
Tag_1324_SNP_5	PI_366716_148410_5_NAM4_HQ	PI_470817_854992_5_NAM6_HQ	PI_8813_113049_5_NAM16_HQ
Tag_1325_SNP_41	PI_470817_854992_41_NAM6_HQ	PI_366716_148410_41_NAM4_HQ	PI_8813_113049_41_NAM16_HQ
Tag_1328_SNP_54	PI_366716_1027475_54_NAM4_SNP	Berkut_810732_54_NAM11_SNP	PI_185715_1334776_54_NAM26_SNP	PI_8813_113635_54_NAM16_SNP	PI_470817_147228_54_NAM6_SNP	Berkut_810732_54_NAM8_SNP	Berkut_810732_54_NAM24_SNP	PI_9791_1118596_54_NAM10_SNP	Berkut_810732_54_NAM10_SNP	Berkut_810732_54_NAM17_SNP	PI_283147_195593_54_NAM3_SNP	Berkut_810732_54_NAM3_SNP	PI_192147_391968_54_NAM24_SNP
Tag_1329_SNP_13	PI_262611_59183_13_NAM13_SNP	PI_8813_113647_13_NAM16_SNP	PI_366716_218693_13_NAM4_SNP
Tag_1331_PAV	PI_470817_331785_NAM6_PAV	Vida_350412_NAM9_PAV	PI_8813_113693_NAM16_PAV	PBW343_535761_NAM8_PAV	Dharwar_Dry_556175_NAM1_PAV	PI_382150_258885_NAM5_PAV	PI_185715_621806_NAM26_PAV	PI_192147_146438_NAM24_PAV	PI_82469_233160_NAM17_PAV	PI_9791_80847_NAM10_PAV	Cl4175_26228_NAM11_PAV
Tag_1334_SNP_10	PI_8813_114049_10_NAM16_SNP	PI_262611_311284_10_NAM13_SNP
Tag_1335_SNP_2	PI_262611_500702_2_NAM13_HQ	PI_8813_114388_2_NAM16_HQ	PI_366716_318448_2_NAM4_HQ
Tag_1336_SNP_28	PI_8813_114388_28_NAM16_HQ	PI_262611_500702_28_NAM13_HQ	PI_366716_318448_28_NAM4_HQ
Tag_1337_SNP_42	PI_366716_127192_42_NAM4_HQ	PI_8813_114397_42_NAM16_HQ	PI_262611_27439_42_NAM13_HQ
Tag_1338_SNP_81	PI_262611_3837140_81_NAM13_SNP	PI_8813_114559_81_NAM16_SNP
Tag_1339_SNP_41	PI_382150_1278188_41_NAM5_SNP	PI_8813_114948_41_NAM16_SNP	PI_262611_2257476_41_NAM13_SNP
Tag_1341_SNP_40	PI_470817_392165_40_NAM6_SNP	PI_366716_1079640_40_NAM4_SNP	PI_382150_287530_40_NAM5_HQ	PI_8813_115401_40_NAM16_SNP
Tag_1342_SNP_68	PI_470817_2020991_68_NAM6_HQ	PI_8813_115445_68_NAM16_HQ
Tag_1343_SNP_4	Cl4175_162717_4_NAM11_SNP	PI_283147_16117_4_NAM3_SNP	PI_262611_1037076_4_NAM13_SNP	PI_9791_192379_4_NAM10_SNP	PI_70613_317559_4_NAM14_SNP	PI_8813_115495_4_NAM16_SNP
Tag_1345_SNP_36	PI_366716_1109383_36_NAM4_SNP	PI_262611_960246_36_NAM13_HQ	PI_8813_115815_36_NAM16_SNP
Tag_1346_SNP_32	PI_366716_9316_32_NAM4_HQ	PI_8813_115948_32_NAM16_HQ
Tag_1348_SNP_55	PI_382150_210627_55_NAM5_HQ	PI_8813_116341_55_NAM16_HQ	PI_470817_707029_55_NAM6_HQ	PI_262611_162901_55_NAM13_HQ
Tag_1349_SNP_40	PI_366716_6653_40_NAM4_HQ	PI_8813_116391_40_NAM16_HQ	PI_262611_168520_40_NAM13_SNP
Tag_1350_PAV	PBW343_530629_NAM8_PAV	PI_8813_116449_NAM16_PAV	PI_82469_2235182_NAM17_PAV
Tag_1351_SNP_79	PI_366716_1003901_79_NAM4_SNP	PI_262611_794904_79_NAM13_SNP	PI_8813_116572_79_NAM16_SNP
Tag_1352_SNP_51	PI_366716_1003901_51_NAM4_SNP	PI_262611_794904_51_NAM13_SNP	PI_8813_116572_51_NAM16_SNP
Tag_1353_SNP_82	PI_8813_116572_82_NAM16_SNP	PI_382150_524003_82_NAM5_SNP	PI_565213_759744_82_NAM7_SNP
Tag_1354_SNP_62	PI_8813_116626_62_NAM16_SNP	PI_262611_838384_62_NAM13_SNP
Tag_1355_SNP_55	PI_8813_116672_55_NAM16_HQ	PI_366716_901409_55_NAM4_HQ	PI_262611_1059661_55_NAM13_HQ
Tag_1356_SNP_60	PI_8813_116699_60_NAM16_HQ	PI_470817_1251934_60_NAM6_HQ
Tag_1357_SNP_24	PI_8813_116706_24_NAM16_HQ	PI_262611_1188424_24_NAM13_HQ	PI_470817_459932_24_NAM6_SNP
Tag_1358_SNP_41	PI_470817_20278_41_NAM6_SNP	PI_8813_116784_41_NAM16_SNP	PI_366716_151895_41_NAM4_SNP
Tag_1359_SNP_54	PI_8813_117049_54_NAM16_SNP	PI_262611_113587_54_NAM13_HQ	PI_470817_2030885_54_NAM6_HQ
Tag_1360_SNP_26	PI_8813_117101_26_NAM16_SNP	PI_262611_376258_26_NAM13_SNP
Tag_1361_PAV	PI_43355_3457373_NAM19_PAV	PI_82469_13746_NAM17_PAV	PI_8813_117219_NAM16_PAV	PI_470817_719060_NAM6_PAV
Tag_1362_SNP_60	PI_8813_117255_60_NAM16_HQ	PI_382150_123340_60_NAM5_HQ	PI_366716_731107_60_NAM4_HQ
Tag_1363_SNP_17	PI_8813_117255_17_NAM16_HQ	PI_366716_731107_17_NAM4_HQ
Tag_1364_SNP_75	PI_366716_111955_75_NAM4_HQ	PI_470817_733812_75_NAM6_HQ	PI_8813_117338_75_NAM16_HQ
Tag_1365_SNP_2	PI_366716_71597_2_NAM4_HQ	PI_470817_503330_2_NAM6_HQ	PI_262611_219220_2_NAM13_HQ	PI_8813_117598_2_NAM16_HQ	PI_382150_15050_2_NAM5_HQ	PI_565213_93029_2_NAM7_HQ
Tag_1366_PAV	PI_8813_118066_NAM16_PAV	PI_470817_1825750_NAM6_PAV	PI_366716_2176818_NAM4_PAV	Dharwar_Dry_259566_NAM1_PAV	PI_43355_1549242_NAM19_PAV	PI_9791_1135590_NAM10_PAV	PI_262611_604343_NAM13_PAV	PI_220431_411048_NAM29_PAV	PI_192569_2229277_NAM27_PAV	PI_192147_1191814_NAM24_PAV
Tag_1367_SNP_66	Berkut_198994_66_NAM17_SNP	Berkut_198994_66_NAM29_SNP	PI_8813_118079_66_NAM16_SNP
Tag_1369_SNP_66	PI_262611_360179_66_NAM13_SNP	PI_470817_1424035_66_NAM6_SNP	PI_8813_118304_66_NAM16_SNP
Tag_1370_SNP_65	PI_8813_118307_65_NAM16_SNP	PI_262611_548451_65_NAM13_SNP
Tag_1372_SNP_57	PI_366716_113853_57_NAM4_SNP	PI_8813_118436_57_NAM16_SNP
Tag_1373_SNP_33	PI_262611_31775_33_NAM13_SNP	PI_382150_180463_33_NAM5_SNP	PI_565213_172678_33_NAM7_SNP	PI_8813_118920_33_NAM16_SNP
Tag_1374_SNP_81	PI_565213_172678_81_NAM7_SNP	PI_382150_180463_81_NAM5_SNP	PI_262611_31775_81_NAM13_SNP	PI_8813_118920_81_NAM16_SNP
Tag_1377_SNP_61	PI_8813_119262_61_NAM16_SNP	PI_366716_3067859_61_NAM4_SNP	PI_262611_262267_61_NAM13_SNP
Tag_1378_SNP_50	PI_8813_119502_50_NAM16_SNP	PI_262611_241490_50_NAM13_HQ
Tag_1379_SNP_5	PI_8813_119502_5_NAM16_SNP	PI_262611_241490_5_NAM13_HQ
Tag_1380_PAV	PI_470817_169629_NAM6_PAV	PI_366716_179734_NAM4_PAV	PI_8813_119526_NAM16_PAV	PI_382150_664598_NAM5_PAV
Tag_1381_SNP_58	PI_262611_527194_58_NAM13_SNP	PI_8813_119632_58_NAM16_SNP	PI_470817_405297_58_NAM6_SNP
Tag_1382_SNP_55	PI_8813_119660_55_NAM16_HQ	PI_262611_314181_55_NAM13_HQ	PI_366716_577_55_NAM4_HQ	PI_382150_499787_55_NAM5_HQ
Tag_1383_PAV	PI_82469_657622_NAM17_PAV	PI_8813_119677_NAM16_PAV	PI_220431_754457_NAM29_PAV	PI_470817_859450_NAM6_PAV
Tag_1384_SNP_54	PI_565213_387794_54_NAM7_HQ	PI_366716_123979_54_NAM4_SNP	PI_8813_120006_54_NAM16_HQ	PI_262611_822806_54_NAM13_HQ
Tag_1385_SNP_46	PI_8813_120119_46_NAM16_SNP	PI_470817_697424_46_NAM6_SNP	PI_366716_2129403_46_NAM4_SNP	PI_565213_3589065_46_NAM7_SNP
Tag_1386_SNP_74	PI_8813_120241_74_NAM16_SNP	PI_262611_1214069_74_NAM13_SNP
Tag_1387_PAV	Dharwar_Dry_2099953_NAM1_PAV	PI_9791_701067_NAM10_PAV	Vida_720225_NAM9_PAV	PI_210945_70495_NAM28_PAV	PI_70613_571671_NAM14_PAV	PI_8813_120482_NAM16_PAV	PI_82469_3643_NAM17_PAV
Tag_1388_SNP_54	PI_8813_120647_54_NAM16_HQ	PI_382150_266454_54_NAM5_HQ
Tag_1389_PAV	PI_262611_2969883_NAM13_PAV	PI_470817_724257_NAM6_PAV	PI_8813_120800_NAM16_PAV	Dharwar_Dry_1466892_NAM1_PAV	PI_283147_1984489_NAM3_PAV	PI_9791_1927779_NAM10_PAV
Tag_1391_SNP_63	PI_262611_3671097_63_NAM13_HQ	PI_8813_120892_63_NAM16_SNP
Tag_1392_SNP_64	PI_262611_3671097_64_NAM13_HQ	PI_8813_120892_64_NAM16_SNP
Tag_1393_PAV	PI_572692_577812_NAM2_PAV	Cl4175_1443241_NAM11_PAV	PI_8813_120963_NAM16_PAV	PI_9791_43317_NAM10_PAV	PBW343_1280762_NAM8_PAV	PI_70613_476882_NAM14_PAV
Tag_1396_SNP_38	PI_8813_121429_38_NAM16_HQ	PI_565213_201965_38_NAM7_HQ
Tag_1397_SNP_11	PI_262611_113544_11_NAM13_SNP	PI_8813_121445_11_NAM16_SNP
Tag_1398_SNP_28	PI_470817_1617148_28_NAM6_HQ	PI_565213_757251_28_NAM7_HQ	PI_8813_121457_28_NAM16_SNP
Tag_1399_SNP_67	PI_8813_121648_67_NAM16_HQ	PI_470817_614055_67_NAM6_SNP
Tag_1400_SNP_5	PI_8813_121763_5_NAM16_HQ	PI_382150_547669_5_NAM5_HQ	PI_366716_293131_5_NAM4_HQ
Tag_1401_SNP_82	PI_382150_1600696_82_NAM5_SNP	PI_8813_121782_82_NAM16_SNP	PI_565213_954390_82_NAM7_SNP
Tag_1403_SNP_6	PI_470817_1134629_6_NAM6_SNP	PI_8813_122096_6_NAM16_SNP	PI_262611_769144_6_NAM13_HQ
Tag_1404_SNP_29	PI_470817_913549_29_NAM6_SNP	PI_8813_122373_29_NAM16_SNP
Tag_1406_SNP_53	PI_382150_2208211_53_NAM5_SNP	PI_470817_576060_53_NAM6_SNP	PI_8813_123221_53_NAM16_SNP
Tag_1408_PAV	PI_192569_25843_NAM27_PAV	PI_9791_975902_NAM10_PAV	PI_382150_2721622_NAM5_PAV	PI_262611_2683651_NAM13_PAV	PI_283147_289991_NAM3_PAV	CI_7635_132519_NAM15_PAV	PI_8813_123325_NAM16_PAV	PI_366716_780544_NAM4_PAV	PI_43355_538190_NAM19_PAV	Dharwar_Dry_292014_NAM1_PAV
Tag_1410_SNP_55	PI_262611_375511_55_NAM13_HQ	PI_366716_66754_55_NAM4_HQ	PI_8813_123749_55_NAM16_HQ
Tag_1412_PAV	PI_262611_3228754_NAM13_PAV	PI_8813_124386_NAM16_PAV
Tag_1413_SNP_31	PI_470817_19886_31_NAM6_HQ	PI_8813_124455_31_NAM16_HQ	PI_262611_81512_31_NAM13_HQ
Tag_1414_SNP_50	PI_262611_974460_50_NAM13_HQ	PI_8813_124505_50_NAM16_HQ	PI_470817_383044_50_NAM6_HQ
Tag_1415_SNP_54	PI_262611_974460_54_NAM13_HQ	PI_470817_383044_54_NAM6_HQ	PI_8813_124505_54_NAM16_HQ
Tag_1416_SNP_28	PI_262611_520409_28_NAM13_HQ	PI_8813_124510_28_NAM16_HQ	PI_366716_422304_28_NAM4_HQ
Tag_1417_SNP_41	PI_382150_391371_41_NAM5_HQ	PI_565213_71601_41_NAM7_HQ	PI_8813_124545_41_NAM16_HQ	PI_262611_2158132_41_NAM13_HQ	PI_470817_116583_41_NAM6_HQ
Tag_1418_SNP_75	PI_8813_124756_75_NAM16_SNP	PI_366716_231353_75_NAM4_SNP
Tag_1419_SNP_55	PI_565213_177397_55_NAM7_SNP	PI_382150_837529_55_NAM5_HQ	PI_366716_1904311_55_NAM4_HQ	PI_8813_124822_55_NAM16_HQ	PI_262611_1848094_55_NAM13_HQ
Tag_1420_SNP_22	PI_262611_1848094_22_NAM13_HQ	PI_382150_837529_22_NAM5_HQ	PI_366716_1904311_22_NAM4_SNP	PI_565213_177397_22_NAM7_SNP	PI_8813_124822_22_NAM16_HQ
Tag_1422_SNP_29	PI_8813_125124_29_NAM16_SNP	Berkut_1189195_29_NAM3_SNP	Berkut_1189195_29_NAM15_SNP	Berkut_1189195_29_NAM1_SNP	Berkut_1189195_29_NAM2_SNP	Berkut_1189195_29_NAM9_SNP	Berkut_1189195_29_NAM29_SNP	PI_565213_470947_29_NAM7_SNP	Berkut_1189195_29_NAM28_SNP	PI_382150_452161_29_NAM5_SNP	Berkut_1189195_29_NAM12_SNP
Tag_1423_SNP_46	PI_262611_22791_46_NAM13_SNP	PI_8813_125129_46_NAM16_SNP	PI_366716_1488289_46_NAM4_SNP
Tag_1424_SNP_23	PI_8813_125203_23_NAM16_SNP	PI_565213_1163548_23_NAM7_SNP
Tag_1426_SNP_27	PI_8813_125541_27_NAM16_HQ	PI_565213_29200_27_NAM7_HQ	PI_470817_362691_27_NAM6_HQ	PI_382150_319228_27_NAM5_HQ	PI_366716_276105_27_NAM4_HQ
Tag_1427_SNP_4	PI_382150_319228_4_NAM5_HQ	PI_8813_125541_4_NAM16_HQ	PI_470817_362691_4_NAM6_HQ	PI_565213_29200_4_NAM7_HQ	PI_366716_276105_4_NAM4_HQ
Tag_1428_SNP_28	PI_470817_781299_28_NAM6_SNP	PI_366716_1073195_28_NAM4_SNP	PI_8813_125576_28_NAM16_SNP
Tag_1429_PAV	PI_8813_125741_NAM16_PAV	PI_220431_2015736_NAM29_PAV	PI_283147_314649_NAM3_PAV	Dharwar_Dry_2648011_NAM1_PAV
Tag_1430_PAV	PI_470817_332226_NAM6_PAV	Cl11223_67922_NAM12_PAV	PI_8813_125775_NAM16_PAV
Tag_1431_SNP_36	PI_382150_15411_36_NAM5_SNP	PI_366716_84828_36_NAM4_SNP	PI_262611_84918_36_NAM13_SNP	PI_8813_125839_36_NAM16_SNP
Tag_1432_SNP_33	PI_382150_2292945_33_NAM5_SNP	PI_8813_125972_33_NAM16_SNP
Tag_1433_SNP_73	PI_470817_2059939_73_NAM6_SNP	PI_8813_126010_73_NAM16_SNP
Tag_1434_SNP_66	PI_8813_126010_66_NAM16_SNP	PI_470817_2059939_66_NAM6_SNP
Tag_1435_SNP_18	PI_262611_4077199_18_NAM13_SNP	PI_470817_84986_18_NAM6_SNP	PI_8813_126065_18_NAM16_SNP
Tag_1436_PAV	PI_185715_269187_NAM26_PAV	PI_262611_1162852_NAM13_PAV	PBW343_782272_NAM8_PAV	PI_82469_3875_NAM17_PAV	PI_470817_186796_NAM6_PAV	PI_70613_394_NAM14_PAV	PI_565213_545849_NAM7_PAV	Dharwar_Dry_55684_NAM1_PAV	PI_8813_126739_NAM16_PAV	PI_9791_167941_NAM10_PAV	PI_366716_223235_NAM4_PAV	Cl11223_2582_NAM12_PAV	Vida_104726_NAM9_PAV	PI_283147_213312_NAM3_PAV	PI_572692_64803_NAM2_PAV
Tag_1438_SNP_64	PI_8813_127060_64_NAM16_SNP	PI_565213_22093_64_NAM7_SNP
Tag_1439_PAV	PI_366716_1379181_NAM4_PAV	Cl11223_301857_NAM12_PAV	PI_8813_127078_NAM16_PAV
Tag_1440_PAV	PI_8813_127152_NAM16_PAV	PI_382150_1734834_NAM5_PAV
Tag_1442_PAV	PBW343_492250_NAM8_PAV	PI_283147_1363986_NAM3_PAV	Dharwar_Dry_120519_NAM1_PAV	PI_366716_49070_NAM4_PAV	PI_565213_735886_NAM7_PAV	PI_572692_99321_NAM2_PAV	PI_9791_1013680_NAM10_PAV	PI_262611_54933_NAM13_PAV	PI_70613_236806_NAM14_PAV	PI_82469_75287_NAM17_PAV	PI_8813_127299_NAM16_PAV	PI_192147_141606_NAM24_PAV	PI_382150_1044294_NAM5_PAV	Cl11223_937240_NAM12_PAV
Tag_1443_SNP_67	PI_262611_95295_67_NAM13_SNP	PI_8813_127339_67_NAM16_SNP
Tag_1444_SNP_65	PI_366716_37691_65_NAM4_SNP	PI_8813_127482_65_NAM16_SNP
Tag_1445_SNP_23	PI_8813_127498_23_NAM16_SNP	PI_262611_3218127_23_NAM13_HQ
Tag_1446_SNP_13	PI_8813_127498_13_NAM16_SNP	PI_262611_3218127_13_NAM13_HQ
Tag_1447_SNP_74	PI_8813_128018_74_NAM16_SNP	PI_382150_269782_74_NAM5_SNP	PI_470817_278890_74_NAM6_SNP
Tag_1448_SNP_8	PI_8813_128018_8_NAM16_SNP	PI_470817_278890_8_NAM6_SNP	PI_382150_269782_8_NAM5_SNP
Tag_1449_SNP_35	PI_470817_713952_35_NAM6_SNP	PI_8813_128066_35_NAM16_SNP	PI_262611_170683_35_NAM13_SNP
Tag_1450_SNP_49	PI_8813_128071_49_NAM16_SNP	PI_262611_2038764_49_NAM13_SNP
Tag_1451_SNP_10	PI_366716_163721_10_NAM4_SNP	PI_8813_128084_10_NAM16_SNP	PI_565213_770711_10_NAM7_SNP
Tag_1452_SNP_10	PI_8813_128313_10_NAM16_SNP	PI_565213_90991_10_NAM7_SNP
Tag_1453_PAV	PI_262611_1818020_NAM13_PAV	PI_8813_128316_NAM16_PAV
Tag_1455_SNP_74	PI_8813_128767_74_NAM16_SNP	PI_470817_397297_74_NAM6_HQ
Tag_1456_PAV	PI_192001_1172800_NAM23_PAV	PI_8813_129063_NAM16_PAV	PI_366716_357870_NAM4_PAV	PI_565213_645612_NAM7_PAV	PI_82469_1760876_NAM17_PAV
Tag_1458_SNP_32	PI_8813_129194_32_NAM16_SNP	PI_366716_126727_32_NAM4_SNP
Tag_1459_SNP_12	PI_470817_656166_12_NAM6_SNP	PI_8813_129224_12_NAM16_SNP
Tag_1461_SNP_51	PI_366716_295322_51_NAM4_HQ	PI_8813_129360_51_NAM16_HQ	PI_262611_82758_51_NAM13_HQ	PI_382150_174381_51_NAM5_HQ
Tag_1462_PAV	PI_283147_735852_NAM3_PAV	PI_8813_129365_NAM16_PAV	PI_366716_2556942_NAM4_PAV	PI_192001_875252_NAM23_PAV	PI_262611_979765_NAM13_PAV
Tag_1463_SNP_65	PI_470817_836256_65_NAM6_SNP	PI_8813_129690_65_NAM16_SNP	PI_382150_777228_65_NAM5_HQ
Tag_1464_SNP_9	Berkut_281197_9_NAM2_SNP	Berkut_281197_9_NAM9_SNP	Berkut_281197_9_NAM14_SNP	PI_8813_129724_9_NAM16_SNP
Tag_1465_SNP_82	Berkut_281197_82_NAM25_SNP	PI_8813_129724_82_NAM16_SNP	Berkut_281197_82_NAM29_SNP	Berkut_281197_82_NAM3_SNP	Berkut_281197_82_NAM14_SNP	Berkut_281197_82_NAM2_SNP
Tag_1467_SNP_42	PI_8813_129909_42_NAM16_SNP	PI_262611_59260_42_NAM13_SNP	PI_366716_14699_42_NAM4_SNP
Tag_1468_SNP_19	PI_8813_130130_19_NAM16_HQ	PI_366716_573775_19_NAM4_HQ	PI_565213_1126453_19_NAM7_HQ
Tag_1469_SNP_62	PI_8813_130153_62_NAM16_SNP	PI_262611_506316_62_NAM13_SNP	PI_565213_3188063_62_NAM7_SNP
Tag_1470_SNP_19	PI_262611_506316_19_NAM13_SNP	PI_8813_130153_19_NAM16_SNP	PI_565213_3188063_19_NAM7_SNP
Tag_1471_SNP_61	PI_8813_130276_61_NAM16_HQ	PI_262611_2711017_61_NAM13_HQ	PI_470817_1570452_61_NAM6_SNP
Tag_1472_SNP_16	PI_262611_2711017_16_NAM13_HQ	PI_470817_1570452_16_NAM6_SNP	PI_8813_130276_16_NAM16_HQ
Tag_1473_PAV	PI_565213_356772_NAM7_PAV	PI_382150_525831_NAM5_PAV	PI_8813_130448_NAM16_PAV	PI_278297_299766_NAM30_PAV
Tag_1474_SNP_54	Berkut_156771_54_NAM9_SNP	PI_262611_72221_54_NAM13_SNP	Berkut_156771_54_NAM18_SNP	Berkut_156771_54_NAM25_SNP	Berkut_156771_54_NAM10_SNP	Berkut_156771_54_NAM17_SNP	PI_382150_1335436_54_NAM5_SNP	Berkut_156771_54_NAM3_SNP	Berkut_156771_54_NAM24_SNP	Berkut_156771_54_NAM14_SNP	Berkut_156771_54_NAM15_SNP	Berkut_156771_54_NAM11_SNP	PI_8813_130578_54_NAM16_SNP	Berkut_156771_54_NAM1_SNP	Berkut_156771_54_NAM2_SNP	Berkut_156771_54_NAM8_SNP	Berkut_156771_54_NAM20_SNP	Berkut_156771_54_NAM12_SNP
Tag_1475_SNP_69	PI_262611_2670978_69_NAM13_SNP	PI_366716_73881_69_NAM4_SNP	PI_8813_130728_69_NAM16_SNP
Tag_1476_SNP_17	PI_8813_130847_17_NAM16_SNP	Berkut_264500_17_NAM2_SNP
Tag_1477_SNP_61	PI_8813_130885_61_NAM16_HQ	PI_366716_1784449_61_NAM4_SNP	PI_382150_2070642_61_NAM5_HQ
Tag_1478_SNP_22	PI_8813_131301_22_NAM16_HQ	PI_366716_68115_22_NAM4_HQ
Tag_1479_PAV	PI_262611_198584_NAM13_PAV	CI_15134_578110_NAM25_PAV	PI_8813_131428_NAM16_PAV
Tag_1480_SNP_6	Berkut_31313_6_NAM20_SNP	Berkut_31313_6_NAM26_SNP	PI_262611_132434_6_NAM13_SNP	Berkut_31313_6_NAM14_SNP	Berkut_31313_6_NAM12_SNP	Berkut_31313_6_NAM23_SNP	Berkut_31313_6_NAM1_SNP	Berkut_31313_6_NAM28_SNP	PI_8813_131587_6_NAM16_SNP
Tag_1481_SNP_65	PI_8813_131886_65_NAM16_HQ	PI_470817_1420311_65_NAM6_HQ	PI_366716_142979_65_NAM4_HQ	PI_382150_76723_65_NAM5_SNP
Tag_1483_PAV	PI_470817_365836_NAM6_PAV	PI_8813_132099_NAM16_PAV	PBW343_212247_NAM8_PAV	PI_283147_725513_NAM3_PAV	CI_7635_664138_NAM15_PAV	PI_192147_938821_NAM24_PAV	PI_366716_2554_NAM4_PAV
Tag_1484_SNP_12	PI_8813_132156_12_NAM16_SNP	PI_382150_110699_12_NAM5_SNP	PI_470817_34201_12_NAM6_SNP	PI_262611_102144_12_NAM13_SNP
Tag_1485_SNP_15	PI_8813_132176_15_NAM16_HQ	PI_382150_841543_15_NAM5_HQ	PI_470817_339023_15_NAM6_HQ
Tag_1486_PAV	PI_470817_822895_NAM6_PAV	PI_8813_132309_NAM16_PAV	PI_192147_263491_NAM24_PAV
Tag_1487_SNP_75	PI_470817_247427_75_NAM6_SNP	PI_8813_132312_75_NAM16_HQ
Tag_1488_SNP_9	PI_8813_132312_9_NAM16_HQ	PI_470817_247427_9_NAM6_HQ
Tag_1491_SNP_60	PI_565213_99853_60_NAM7_SNP	PI_470817_213796_60_NAM6_HQ	PI_8813_132828_60_NAM16_SNP
Tag_1492_SNP_68	PI_8813_132898_68_NAM16_SNP	PI_565213_888232_68_NAM7_SNP
Tag_1493_SNP_47	PI_8813_133160_47_NAM16_SNP	PI_262611_89832_47_NAM13_SNP
Tag_1494_SNP_34	Berkut_1636743_34_NAM1_SNP	PI_8813_133566_34_NAM16_SNP	PI_470817_851755_34_NAM6_SNP	PI_262611_97426_34_NAM13_SNP	PI_366716_1056311_34_NAM4_SNP
Tag_1495_SNP_57	PI_262611_97426_57_NAM13_SNP	Berkut_1636743_57_NAM1_SNP	PI_470817_851755_57_NAM6_SNP	PI_8813_133566_57_NAM16_SNP
Tag_1496_SNP_3	PI_8813_133602_3_NAM16_SNP	PI_565213_1198688_3_NAM7_SNP
Tag_1497_PAV	PI_9791_197421_NAM10_PAV	PI_43355_226429_NAM19_PAV	PI_382150_325860_NAM5_PAV	PI_262611_768789_NAM13_PAV	PI_94567_21802_NAM20_PAV	Dharwar_Dry_1212032_NAM1_PAV	PI_470817_198868_NAM6_PAV	PI_82469_294377_NAM17_PAV	PI_192147_207661_NAM24_PAV	PI_70613_751193_NAM14_PAV	PI_572692_1017755_NAM2_PAV	PI_283147_976649_NAM3_PAV	PI_8813_133629_NAM16_PAV
Tag_1498_SNP_8	PI_262611_35304_8_NAM13_SNP	PI_8813_133685_8_NAM16_HQ
Tag_1499_PAV	PI_366716_314743_NAM4_PAV	PI_43355_430950_NAM19_PAV	PI_82469_237435_NAM17_PAV	PI_565213_673797_NAM7_PAV	PI_70613_378186_NAM14_PAV	PI_572692_914398_NAM2_PAV	PI_8813_133737_NAM16_PAV
Tag_1500_SNP_4	PI_565213_164659_4_NAM7_SNP	PI_470817_97624_4_NAM6_HQ	PI_8813_133871_4_NAM16_HQ
Tag_1501_SNP_47	PI_470817_480982_47_NAM6_SNP	PI_8813_133894_47_NAM16_SNP
Tag_1502_SNP_7	PI_470817_263752_7_NAM6_SNP	CI_15134_497005_7_NAM25_SNP	PI_283147_459479_7_NAM3_SNP	Berkut_799676_7_NAM1_SNP	Berkut_799676_7_NAM19_SNP	PI_8813_133960_7_NAM16_SNP	PI_220431_901247_7_NAM29_SNP	PI_192147_535946_7_NAM24_SNP	Berkut_799676_7_NAM27_SNP	PI_262611_677729_7_NAM13_SNP
Tag_1503_SNP_43	PI_262611_370102_43_NAM13_SNP	PI_565213_103719_43_NAM7_SNP	PI_470817_509585_43_NAM6_SNP	PI_366716_649946_43_NAM4_SNP	PI_8813_133999_43_NAM16_SNP
Tag_1504_SNP_70	PI_470817_303788_70_NAM6_SNP	PI_8813_134155_70_NAM16_SNP
Tag_1505_SNP_8	PI_8813_134222_8_NAM16_HQ	PI_262611_520319_8_NAM13_HQ
Tag_1506_PAV	PI_366716_1627_NAM4_PAV	PI_8813_134328_NAM16_PAV
Tag_1507_PAV	PI_470817_1882924_NAM6_PAV	PI_8813_134406_NAM16_PAV
Tag_1508_SNP_2	PI_262611_237771_2_NAM13_SNP	PI_366716_2392485_2_NAM4_HQ	PI_8813_134455_2_NAM16_HQ
Tag_1509_SNP_14	PI_8813_134513_14_NAM16_SNP	PI_366716_289094_14_NAM4_SNP
Tag_1510_SNP_34	PI_8813_134643_34_NAM16_HQ	PI_382150_653271_34_NAM5_SNP	PI_262611_41138_34_NAM13_HQ
Tag_1512_SNP_32	PI_8813_134708_32_NAM16_SNP	PI_366716_1528605_32_NAM4_SNP
Tag_1513_SNP_13	PI_366716_1528605_13_NAM4_SNP	PI_8813_134708_13_NAM16_SNP
Tag_1515_PAV	CI_15134_1339549_NAM25_PAV	PI_262611_3324118_NAM13_PAV	PI_8813_134956_NAM16_PAV
Tag_1516_PAV	PBW343_442896_NAM8_PAV	PI_192569_176163_NAM27_PAV	PI_283147_409659_NAM3_PAV	PI_8813_135010_NAM16_PAV
Tag_1517_SNP_65	PI_470817_394614_65_NAM6_HQ	PI_8813_135545_65_NAM16_HQ	PI_262611_872560_65_NAM13_HQ
Tag_1518_SNP_14	PI_262611_542606_14_NAM13_SNP	PI_8813_135592_14_NAM16_SNP	PI_470817_697252_14_NAM6_SNP
Tag_1519_SNP_72	PI_470817_697252_72_NAM6_SNP	PI_8813_135592_72_NAM16_SNP	PI_262611_542606_72_NAM13_SNP
Tag_1520_SNP_46	PI_8813_135600_46_NAM16_SNP	PI_262611_1400879_46_NAM13_HQ	PI_382150_2873812_46_NAM5_HQ	PI_366716_656933_46_NAM4_SNP	PI_470817_1453082_46_NAM6_SNP
Tag_1521_SNP_75	PI_382150_1624950_75_NAM5_HQ	PI_8813_135665_75_NAM16_HQ	PI_470817_58916_75_NAM6_HQ
Tag_1522_PAV	PI_8813_135747_NAM16_PAV	PI_82469_432711_NAM17_PAV	Dharwar_Dry_107623_NAM1_PAV	PI_220431_133659_NAM29_PAV	Cl11223_802040_NAM12_PAV	PI_366716_765227_NAM4_PAV	PI_192001_127092_NAM23_PAV
Tag_1523_PAV	PI_366716_116474_NAM4_PAV	PI_262611_1980234_NAM13_PAV	PI_8813_135769_NAM16_PAV
Tag_1525_PAV	PI_262611_1860548_NAM13_PAV	Cl4175_33417_NAM11_PAV	PI_572692_286843_NAM2_PAV	PI_8813_136099_NAM16_PAV	PI_470817_197368_NAM6_PAV	Vida_21746_NAM9_PAV	PI_366716_443773_NAM4_PAV	PI_70613_564884_NAM14_PAV
Tag_1527_SNP_27	PI_470817_407053_27_NAM6_SNP	PI_262611_240141_27_NAM13_SNP	PI_8813_136240_27_NAM16_SNP
Tag_1529_SNP_20	PI_8813_136635_20_NAM16_HQ	PI_366716_116505_20_NAM4_HQ	PI_565213_264090_20_NAM7_HQ	PI_382150_676972_20_NAM5_HQ
Tag_1531_SNP_29	PI_382150_304532_29_NAM5_SNP	PI_8813_136705_29_NAM16_SNP
Tag_1532_SNP_77	PI_8813_136705_77_NAM16_SNP	PI_382150_304532_77_NAM5_SNP
Tag_1533_SNP_22	PI_382150_217977_22_NAM5_SNP	PI_8813_136714_22_NAM16_SNP	PI_366716_101671_22_NAM4_SNP
Tag_1535_SNP_57	PI_8813_136933_57_NAM16_SNP	PI_262611_3943009_57_NAM13_SNP
Tag_1536_SNP_51	PI_8813_136933_51_NAM16_SNP	PI_262611_3943009_51_NAM13_SNP
Tag_1537_SNP_4	PI_262611_3943009_4_NAM13_SNP	PI_8813_136933_4_NAM16_SNP
Tag_1538_SNP_75	Berkut_1318280_75_NAM10_SNP	PI_210945_878833_75_NAM28_SNP	Cl4175_383691_75_NAM11_SNP	PI_8813_137065_75_NAM16_SNP	Berkut_1318280_75_NAM27_SNP	Berkut_1318280_75_NAM11_SNP	PI_366716_2381614_75_NAM4_SNP	PI_192569_422348_75_NAM27_SNP
Tag_1539_SNP_67	PI_8813_137130_67_NAM16_HQ	PI_262611_650276_67_NAM13_HQ
Tag_1540_SNP_55	Berkut_2850853_55_NAM12_SNP	Berkut_2850853_55_NAM10_SNP	Berkut_2850853_55_NAM20_SNP	PI_8813_137186_55_NAM16_SNP	PI_262611_836097_55_NAM13_SNP	Berkut_2850853_55_NAM17_SNP	PI_470817_304414_55_NAM6_SNP	Berkut_2850853_55_NAM26_SNP	Berkut_2850853_55_NAM11_SNP
Tag_1541_PAV	PI_8813_137251_NAM16_PAV	PI_470817_1938063_NAM6_PAV
Tag_1543_PAV	PI_262611_416843_NAM13_PAV	Cl4175_1199009_NAM11_PAV	PI_283147_1028132_NAM3_PAV	PI_8813_137318_NAM16_PAV	PI_192001_818183_NAM23_PAV	PI_366716_594616_NAM4_PAV
Tag_1544_SNP_73	PI_565213_50955_73_NAM7_HQ	PI_382150_296397_73_NAM5_HQ	PI_262611_13665_73_NAM13_HQ	PI_8813_137350_73_NAM16_HQ	PI_470817_280328_73_NAM6_HQ
Tag_1545_SNP_64	PI_382150_76713_64_NAM5_SNP	PI_262611_51082_64_NAM13_SNP	PI_8813_137395_64_NAM16_SNP
Tag_1546_SNP_68	PI_262611_51082_68_NAM13_SNP	PI_8813_137395_68_NAM16_SNP	PI_382150_76713_68_NAM5_SNP
Tag_1547_SNP_55	PI_565213_1460084_55_NAM7_SNP	PI_8813_137889_55_NAM16_SNP
Tag_1548_SNP_69	PI_8813_137995_69_NAM16_SNP	PI_366716_472721_69_NAM4_SNP	PI_262611_393654_69_NAM13_SNP
Tag_1549_SNP_9	PI_382150_29625_9_NAM5_HQ	PI_8813_138350_9_NAM16_HQ
Tag_1551_SNP_4	PI_262611_231837_4_NAM13_HQ	PI_470817_44990_4_NAM6_HQ	PI_8813_138439_4_NAM16_HQ
Tag_1552_PAV	PI_43355_1431229_NAM19_PAV	Cl11223_1568788_NAM12_PAV	PI_94567_257668_NAM20_PAV	PI_572692_141379_NAM2_PAV	PI_366716_54767_NAM4_PAV	PI_8813_138567_NAM16_PAV
Tag_1553_SNP_13	PI_565213_382795_13_NAM7_SNP	PI_382150_1930104_13_NAM5_SNP	PI_8813_138569_13_NAM16_SNP
Tag_1555_SNP_64	PI_8813_138792_64_NAM16_SNP	PI_262611_338017_64_NAM13_SNP
Tag_1556_SNP_49	PI_262611_338017_49_NAM13_HQ	PI_366716_2780721_49_NAM4_HQ	PI_8813_138792_49_NAM16_HQ
Tag_1557_SNP_36	PI_43355_104652_36_NAM19_HQ	PI_192569_855_36_NAM27_HQ	PI_210945_363539_36_NAM28_HQ	Berkut_2127110_36_NAM28_SNP	PI_220431_54460_36_NAM29_HQ	Berkut_2127110_36_NAM24_SNP	PI_192147_563444_36_NAM24_HQ	PI_9791_89177_36_NAM10_HQ	PI_8813_138815_36_NAM16_HQ	Berkut_2127110_36_NAM10_SNP	Berkut_2127110_36_NAM19_SNP	Berkut_2127110_36_NAM27_SNP
Tag_1558_SNP_67	PI_8813_139027_67_NAM16_SNP	PI_470817_34325_67_NAM6_SNP	PI_262611_263599_67_NAM13_SNP
Tag_1559_PAV	PI_262611_2189184_NAM13_PAV	Cl4175_732123_NAM11_PAV	PI_8813_139055_NAM16_PAV
Tag_1560_SNP_22	PI_8813_139077_22_NAM16_HQ	PI_262611_89830_22_NAM13_SNP
Tag_1561_SNP_14	PI_8813_139077_14_NAM16_HQ	PI_262611_89830_14_NAM13_SNP
Tag_1562_SNP_27	PI_8813_139091_27_NAM16_HQ	PI_470817_77698_27_NAM6_HQ	PI_262611_497825_27_NAM13_HQ
Tag_1565_SNP_40	PI_262611_106801_40_NAM13_SNP	PI_366716_317857_40_NAM4_SNP	PI_8813_139476_40_NAM16_SNP
Tag_1566_SNP_53	PI_8813_139543_53_NAM16_SNP	PI_366716_454801_53_NAM4_SNP
Tag_1567_SNP_42	PI_262611_1435299_42_NAM13_SNP	PI_366716_1374192_42_NAM4_SNP	PI_8813_139681_42_NAM16_SNP
Tag_1568_SNP_48	PI_262611_1435299_48_NAM13_SNP	PI_8813_139681_48_NAM16_SNP	PI_366716_1374192_48_NAM4_SNP
Tag_1569_SNP_72	PI_8813_139716_72_NAM16_SNP	PI_470817_740143_72_NAM6_SNP	PI_262611_212510_72_NAM13_SNP
Tag_1570_SNP_58	PI_262611_212510_58_NAM13_SNP	PI_470817_740143_58_NAM6_SNP	PI_8813_139716_58_NAM16_SNP
Tag_1571_SNP_56	PI_8813_139805_56_NAM16_HQ	PI_382150_468077_56_NAM5_HQ	PI_366716_159768_56_NAM4_HQ
Tag_1572_SNP_2	PI_366716_159768_2_NAM4_HQ	PI_382150_468077_2_NAM5_HQ	PI_8813_139805_2_NAM16_HQ
Tag_1573_SNP_55	PI_8813_139805_55_NAM16_HQ	PI_366716_159768_55_NAM4_HQ
Tag_1574_PAV	PI_8813_139958_NAM16_PAV	PI_366716_174669_NAM4_PAV
Tag_1576_SNP_50	PI_8813_140888_50_NAM16_SNP	PI_470817_382653_50_NAM6_HQ
Tag_1577_SNP_27	PI_262611_673077_27_NAM13_HQ	PI_8813_140910_27_NAM16_HQ
Tag_1578_SNP_58	PI_8813_140910_58_NAM16_HQ	PI_262611_673077_58_NAM13_HQ
Tag_1579_SNP_29	PI_8813_140910_29_NAM16_HQ	PI_262611_673077_29_NAM13_HQ
Tag_1580_SNP_29	PI_8813_140983_29_NAM16_SNP	PI_262611_907419_29_NAM13_SNP
Tag_1581_SNP_9	PI_262611_907419_9_NAM13_SNP	PI_8813_140983_9_NAM16_SNP
Tag_1583_PAV	Dharwar_Dry_83370_NAM1_PAV	PI_8813_141165_NAM16_PAV	Vida_768488_NAM9_PAV
Tag_1584_PAV	PI_565213_134832_NAM7_PAV	PI_8813_141351_NAM16_PAV	PI_470817_90436_NAM6_PAV
Tag_1585_SNP_4	PI_565213_15465_4_NAM7_HQ	PI_382150_416780_4_NAM5_HQ	PI_366716_621569_4_NAM4_HQ	PI_470817_1046326_4_NAM6_HQ	PI_8813_141489_4_NAM16_HQ
Tag_1586_SNP_69	PI_8813_141489_69_NAM16_HQ	PI_382150_416780_69_NAM5_HQ	PI_366716_621569_69_NAM4_HQ	PI_470817_1046326_69_NAM6_HQ	PI_565213_15465_69_NAM7_HQ
Tag_1587_SNP_10	PI_8813_141563_10_NAM16_HQ	PI_366716_28239_10_NAM4_HQ	PI_470817_110794_10_NAM6_HQ
Tag_1588_SNP_65	PI_8813_141600_65_NAM16_SNP	PI_470817_13560_65_NAM6_SNP	PI_262611_422058_65_NAM13_SNP
Tag_1589_SNP_2	PI_470817_13560_2_NAM6_SNP	PI_8813_141600_2_NAM16_SNP	PI_262611_422058_2_NAM13_SNP
Tag_1590_SNP_50	Berkut_80668_50_NAM3_SNP	PI_470817_132359_50_NAM6_SNP	Berkut_80668_50_NAM11_SNP	Berkut_80668_50_NAM2_SNP	Berkut_80668_50_NAM25_SNP	Berkut_80668_50_NAM29_SNP	Berkut_80668_50_NAM26_SNP	Berkut_80668_50_NAM20_SNP	Berkut_80668_50_NAM1_SNP	Berkut_80668_50_NAM24_SNP	Berkut_80668_50_NAM10_SNP	PI_8813_141720_50_NAM16_SNP
Tag_1591_SNP_52	PI_470817_94254_52_NAM6_SNP	PI_565213_26324_52_NAM7_SNP	PI_8813_141831_52_NAM16_SNP
Tag_1592_SNP_44	Berkut_380554_44_NAM14_SNP	PI_262611_149557_44_NAM13_HQ	Berkut_380554_44_NAM30_SNP	Berkut_380554_44_NAM19_SNP	PI_366716_129644_44_NAM4_HQ	PI_470817_641144_44_NAM6_SNP	PI_8813_141988_44_NAM16_HQ	Berkut_380554_44_NAM11_SNP	Berkut_380554_44_NAM20_SNP	Berkut_380554_44_NAM27_SNP	Berkut_380554_44_NAM10_SNP
Tag_1593_SNP_79	PI_262611_211888_79_NAM13_SNP	PI_366716_513672_79_NAM4_SNP	PI_8813_142151_79_NAM16_SNP	PI_382150_1297349_79_NAM5_SNP
Tag_1594_SNP_22	PI_470817_201391_22_NAM6_SNP	PI_382150_1297349_22_NAM5_SNP	PI_8813_142151_22_NAM16_SNP
Tag_1595_PAV	PI_366716_91754_NAM4_PAV	PI_572692_562266_NAM2_PAV	PI_8813_142363_NAM16_PAV	PI_262611_607804_NAM13_PAV
Tag_1596_SNP_53	PI_8813_142449_53_NAM16_HQ	PI_470817_336363_53_NAM6_HQ	PI_366716_20980_53_NAM4_HQ
Tag_1598_SNP_42	PI_470817_284681_42_NAM6_HQ	PI_262611_43328_42_NAM13_HQ	PI_382150_720628_42_NAM5_HQ	PI_565213_434287_42_NAM7_SNP	PI_8813_142700_42_NAM16_SNP
Tag_1599_SNP_46	PI_382150_720628_46_NAM5_HQ	PI_262611_43328_46_NAM13_SNP	PI_565213_434287_46_NAM7_SNP	PI_470817_284681_46_NAM6_SNP	PI_8813_142700_46_NAM16_SNP
Tag_1600_SNP_65	PI_262611_234487_65_NAM13_SNP	Berkut_1912240_65_NAM26_SNP	PI_8813_142752_65_NAM16_SNP	Berkut_1912240_65_NAM12_SNP	Berkut_1912240_65_NAM11_SNP	Berkut_1912240_65_NAM17_SNP	Berkut_1912240_65_NAM9_SNP	Berkut_1912240_65_NAM10_SNP
Tag_1601_SNP_26	PI_366716_735117_26_NAM4_HQ	PI_8813_142773_26_NAM16_HQ	PI_470817_24619_26_NAM6_SNP	PI_262611_43584_26_NAM13_HQ
Tag_1602_PAV	PI_278297_827657_NAM30_PAV	PI_262611_654697_NAM13_PAV	PI_8813_142980_NAM16_PAV	CI_15144_2993683_NAM18_PAV	PI_366716_112857_NAM4_PAV
Tag_1603_SNP_24	PI_8813_143031_24_NAM16_SNP	PI_382150_52309_24_NAM5_HQ
Tag_1604_SNP_81	PI_8813_143072_81_NAM16_SNP	PI_262611_53366_81_NAM13_SNP
Tag_1606_SNP_21	PI_470817_571527_21_NAM6_SNP	PI_8813_143847_21_NAM16_HQ
Tag_1607_SNP_7	PI_8813_143847_7_NAM16_HQ	PI_470817_571527_7_NAM6_SNP
Tag_1608_SNP_18	PI_470817_571527_18_NAM6_SNP	PI_8813_143847_18_NAM16_HQ
Tag_1609_SNP_26	PI_366716_3293942_26_NAM4_SNP	PI_8813_143943_26_NAM16_HQ
Tag_1610_SNP_25	PI_366716_3293942_25_NAM4_SNP	PI_8813_143943_25_NAM16_HQ
Tag_1611_SNP_2	PI_8813_143943_2_NAM16_HQ	PI_366716_3293942_2_NAM4_SNP
Tag_1612_SNP_80	PI_8813_143956_80_NAM16_SNP	PI_366716_94779_80_NAM4_SNP	PI_470817_95074_80_NAM6_SNP	PI_262611_131398_80_NAM13_SNP
Tag_1616_PAV	PBW343_946842_NAM8_PAV	PI_43355_710861_NAM19_PAV	PI_8813_144132_NAM16_PAV	PI_192147_130203_NAM24_PAV	PI_192001_1747795_NAM23_PAV
Tag_1617_SNP_16	PI_382150_82868_16_NAM5_HQ	PI_565213_985285_16_NAM7_SNP	PI_8813_144231_16_NAM16_HQ	PI_366716_509978_16_NAM4_HQ
Tag_1618_SNP_70	Berkut_100406_70_NAM2_SNP	PI_8813_144256_70_NAM16_SNP
Tag_1619_SNP_66	PI_470817_712506_66_NAM6_SNP	Berkut_411406_66_NAM12_SNP	Berkut_411406_66_NAM28_SNP	Berkut_411406_66_NAM8_SNP	PI_8813_144330_66_NAM16_SNP	Berkut_411406_66_NAM26_SNP	Berkut_411406_66_NAM9_SNP	Berkut_411406_66_NAM29_SNP	Berkut_411406_66_NAM25_SNP	Berkut_411406_66_NAM27_SNP	Berkut_411406_66_NAM15_SNP
Tag_1622_SNP_54	PI_8813_144652_54_NAM16_HQ	PI_470817_54946_54_NAM6_HQ	PI_366716_444454_54_NAM4_HQ
Tag_1623_SNP_44	PI_262611_236046_44_NAM13_SNP	PI_470817_1812861_44_NAM6_SNP	PI_8813_144736_44_NAM16_SNP
Tag_1624_SNP_61	PI_262611_1373906_61_NAM13_HQ	PI_8813_144748_61_NAM16_SNP
Tag_1625_PAV	PI_70613_253490_NAM14_PAV	Vida_37548_NAM9_PAV	PI_283147_462930_NAM3_PAV	PBW343_234465_NAM8_PAV	PI_94567_1355846_NAM20_PAV	PI_572692_55477_NAM2_PAV	PI_8813_144842_NAM16_PAV
Tag_1626_PAV	PI_8813_144978_NAM16_PAV	PI_70613_25783_NAM14_PAV	PI_9791_80145_NAM10_PAV	PI_185715_71978_NAM26_PAV	PI_382150_328594_NAM5_PAV	PI_210945_114682_NAM28_PAV	PI_283147_754491_NAM3_PAV	PI_262611_738250_NAM13_PAV	PI_470817_692089_NAM6_PAV	Dharwar_Dry_912465_NAM1_PAV	Vida_651154_NAM9_PAV
Tag_1627_SNP_51	PI_470817_180623_51_NAM6_SNP	PI_8813_145383_51_NAM16_SNP
Tag_1628_SNP_65	PI_382150_51380_65_NAM5_HQ	PI_470817_21160_65_NAM6_HQ	PI_8813_145411_65_NAM16_HQ
Tag_1629_SNP_47	PI_565213_290807_47_NAM7_SNP	PI_8813_145535_47_NAM16_HQ	PI_366716_273323_47_NAM4_HQ
Tag_1630_PAV	PI_8813_145680_NAM16_PAV	CI_15134_253665_NAM25_PAV	PI_262611_1025560_NAM13_PAV
Tag_1631_SNP_21	PI_262611_366484_21_NAM13_SNP	PI_8813_145714_21_NAM16_SNP	PI_470817_134305_21_NAM6_SNP
Tag_1632_SNP_51	PI_262611_3457483_51_NAM13_SNP	PI_8813_145719_51_NAM16_SNP
Tag_1633_SNP_48	PI_8813_146111_48_NAM16_SNP	PI_382150_957500_48_NAM5_SNP	PI_366716_40846_48_NAM4_HQ	PI_565213_218290_48_NAM7_SNP
Tag_1635_SNP_26	PI_470817_511475_26_NAM6_HQ	PI_8813_146248_26_NAM16_HQ	PI_262611_209356_26_NAM13_HQ	PI_366716_967375_26_NAM4_HQ	PI_382150_187155_26_NAM5_HQ
Tag_1638_SNP_40	PI_382150_1529817_40_NAM5_SNP	PI_262611_957472_40_NAM13_SNP	PI_8813_146529_40_NAM16_SNP
Tag_1639_SNP_28	PI_8813_146812_28_NAM16_SNP	PI_366716_2556220_28_NAM4_SNP
Tag_1640_SNP_30	PI_8813_146812_30_NAM16_SNP	PI_366716_2556220_30_NAM4_SNP
Tag_1642_SNP_64	PI_262611_689151_64_NAM13_SNP	PI_382150_390277_64_NAM5_HQ	PI_8813_146979_64_NAM16_HQ
Tag_1643_SNP_74	PI_382150_390277_74_NAM5_HQ	PI_262611_689151_74_NAM13_SNP	PI_8813_146979_74_NAM16_HQ
Tag_1644_SNP_51	PI_382150_187787_51_NAM5_SNP	PI_8813_147175_51_NAM16_SNP
Tag_1645_SNP_69	PI_8813_147231_69_NAM16_SNP	PI_262611_250564_69_NAM13_SNP
Tag_1646_SNP_9	PI_262611_250564_9_NAM13_SNP	PI_8813_147231_9_NAM16_SNP
Tag_1647_SNP_8	PI_262611_250564_8_NAM13_SNP	PI_8813_147231_8_NAM16_SNP
Tag_1648_SNP_63	PI_262611_648076_63_NAM13_SNP	PI_8813_147530_63_NAM16_SNP
Tag_1650_SNP_3	PI_8813_147747_3_NAM16_SNP	PI_262611_714649_3_NAM13_SNP
Tag_1651_SNP_18	Berkut_1300962_18_NAM17_SNP	PI_262611_2755096_18_NAM13_SNP	Cl4175_190195_18_NAM11_SNP	CI_7635_611147_18_NAM15_SNP	PI_470817_1898236_18_NAM6_SNP	PI_8813_147806_18_NAM16_SNP	Cl11223_2140420_18_NAM12_SNP
Tag_1652_SNP_40	PI_8813_147951_40_NAM16_SNP	PI_366716_1130892_40_NAM4_SNP
Tag_1653_SNP_71	PI_8813_148076_71_NAM16_HQ	PI_262611_761851_71_NAM13_HQ	PI_470817_51222_71_NAM6_SNP
Tag_1655_SNP_63	PI_262611_133037_63_NAM13_HQ	PI_366716_102210_63_NAM4_HQ	PI_8813_148109_63_NAM16_HQ	PI_382150_73113_63_NAM5_HQ
Tag_1656_SNP_45	PI_262611_137243_45_NAM13_HQ	PI_8813_148283_45_NAM16_HQ
Tag_1657_SNP_54	PI_262611_1921096_54_NAM13_SNP	PI_8813_148369_54_NAM16_SNP
Tag_1659_PAV	PI_8813_148388_NAM16_PAV	Dharwar_Dry_332865_NAM1_PAV	PI_278297_2238496_NAM30_PAV	PI_192147_297801_NAM24_PAV	PI_70613_213717_NAM14_PAV	PI_82469_925135_NAM17_PAV	PI_572692_429647_NAM2_PAV	Vida_1916965_NAM9_PAV	PI_382150_252770_NAM5_PAV	PI_470817_197562_NAM6_PAV	PI_262611_902948_NAM13_PAV	PBW343_1649757_NAM8_PAV	PI_94567_608266_NAM20_PAV
Tag_1660_SNP_71	PI_382150_601212_71_NAM5_SNP	PI_8813_148392_71_NAM16_SNP
Tag_1661_SNP_50	PI_8813_148462_50_NAM16_HQ	PI_470817_845427_50_NAM6_SNP
Tag_1662_SNP_36	PI_8813_148631_36_NAM16_SNP	Berkut_266205_36_NAM10_SNP	Berkut_266205_36_NAM18_SNP	Berkut_266205_36_NAM8_SNP	Berkut_266205_36_NAM15_SNP	Berkut_266205_36_NAM11_SNP
Tag_1663_SNP_52	PI_8813_148830_52_NAM16_HQ	PI_262611_707923_52_NAM13_HQ
Tag_1664_SNP_41	PI_8813_148830_41_NAM16_HQ	PI_262611_707923_41_NAM13_HQ
Tag_1665_SNP_67	PI_8813_148830_67_NAM16_HQ	PI_262611_707923_67_NAM13_HQ
Tag_1666_SNP_36	PI_8813_148873_36_NAM16_SNP	Berkut_1214801_36_NAM2_SNP	PI_382150_47503_36_NAM5_SNP
Tag_1667_SNP_20	PI_8813_148915_20_NAM16_SNP	PI_382150_508590_20_NAM5_HQ	PI_565213_27620_20_NAM7_SNP	PI_262611_2490705_20_NAM13_HQ	PI_366716_1013770_20_NAM4_SNP
Tag_1668_SNP_19	PI_366716_1013770_19_NAM4_SNP	PI_262611_2490705_19_NAM13_HQ	PI_382150_508590_19_NAM5_HQ	PI_565213_27620_19_NAM7_SNP	PI_8813_148915_19_NAM16_SNP
Tag_1669_SNP_6	PI_262611_2490705_6_NAM13_HQ	PI_565213_27620_6_NAM7_SNP	PI_382150_508590_6_NAM5_HQ	PI_366716_1013770_6_NAM4_SNP	PI_8813_148915_6_NAM16_SNP
Tag_1670_PAV	PI_262611_445835_NAM13_PAV	Vida_564196_NAM9_PAV	PI_572692_1043626_NAM2_PAV	PI_8813_148954_NAM16_PAV	PI_283147_362652_NAM3_PAV	Cl11223_2138507_NAM12_PAV
Tag_1671_SNP_7	PI_262611_555864_7_NAM13_HQ	PI_366716_26531_7_NAM4_HQ	PI_8813_149039_7_NAM16_HQ
Tag_1673_SNP_40	PI_470817_1074113_40_NAM6_HQ	PI_8813_149156_40_NAM16_HQ
Tag_1674_SNP_2	PI_192147_2937627_2_NAM24_SNP	Berkut_347847_2_NAM11_SNP	PI_366716_2315266_2_NAM4_SNP	PI_8813_149267_2_NAM16_SNP	PI_262611_1998016_2_NAM13_SNP	Berkut_347847_2_NAM26_SNP
Tag_1675_SNP_53	Berkut_347847_53_NAM11_SNP	PI_262611_1998016_53_NAM13_SNP	Berkut_347847_53_NAM26_SNP	PI_192147_2937627_53_NAM24_SNP	PI_8813_149267_53_NAM16_SNP	PI_366716_2315266_53_NAM4_SNP
Tag_1676_SNP_28	PI_366716_204354_28_NAM4_HQ	PI_470817_23375_28_NAM6_SNP	PI_8813_149287_28_NAM16_HQ	PI_262611_202290_28_NAM13_HQ
Tag_1677_SNP_70	PI_366716_670769_70_NAM4_HQ	PI_8813_149326_70_NAM16_HQ
Tag_1678_PAV	PI_366716_271514_NAM4_PAV	PI_9791_855008_NAM10_PAV	PI_8813_149382_NAM16_PAV
Tag_1679_SNP_52	PI_262611_97256_52_NAM13_SNP	PI_8813_149411_52_NAM16_SNP
Tag_1680_SNP_7	Berkut_95864_7_NAM15_SNP	Berkut_95864_7_NAM18_SNP	PI_8813_149511_7_NAM16_SNP	Berkut_95864_7_NAM20_SNP	PI_94567_515643_7_NAM20_SNP	Berkut_95864_7_NAM17_SNP	Berkut_95864_7_NAM11_SNP	PI_262611_102053_7_NAM13_SNP
Tag_1681_SNP_32	Berkut_95864_32_NAM18_SNP	Cl4175_332637_32_NAM11_SNP	Berkut_95864_32_NAM11_SNP	Berkut_95864_32_NAM15_SNP	Berkut_95864_32_NAM30_SNP	PI_8813_149511_32_NAM16_SNP	PI_94567_515643_32_NAM20_SNP	Berkut_95864_32_NAM17_SNP	PI_262611_102053_32_NAM13_SNP
Tag_1682_SNP_67	Cl4175_332637_67_NAM11_HQ	Berkut_95864_67_NAM20_SNP	PI_220431_508264_67_NAM29_SNP	Berkut_95864_67_NAM15_SNP	Berkut_95864_67_NAM30_SNP	PI_262611_102053_67_NAM13_SNP	Berkut_95864_67_NAM17_SNP	Berkut_95864_67_NAM18_SNP	PI_94567_515643_67_NAM20_SNP	Berkut_95864_67_NAM11_SNP	PI_8813_149511_67_NAM16_SNP
Tag_1683_SNP_76	PI_262611_509063_76_NAM13_SNP	PI_382150_534920_76_NAM5_SNP	PI_8813_149834_76_NAM16_SNP
Tag_1684_SNP_75	PI_262611_83770_75_NAM13_SNP	PI_8813_150018_75_NAM16_SNP
Tag_1685_PAV	PI_8813_150058_NAM16_PAV	PI_470817_1632709_NAM6_PAV	PI_192147_124487_NAM24_PAV
Tag_1686_SNP_35	Berkut_72442_35_NAM9_SNP	PI_366716_407706_35_NAM4_SNP	Berkut_72442_35_NAM29_SNP	Berkut_72442_35_NAM28_SNP	Berkut_72442_35_NAM3_SNP	Berkut_72442_35_NAM2_SNP	Berkut_72442_35_NAM19_SNP	Berkut_72442_35_NAM24_SNP	PI_382150_8753_35_NAM5_SNP	PI_8813_150091_35_NAM16_SNP
Tag_1687_SNP_29	PI_382150_1122847_29_NAM5_SNP	Vida_149037_29_NAM9_SNP	PI_8813_150133_29_NAM16_SNP
Tag_1688_SNP_81	CI_7635_173522_81_NAM15_SNP	Vida_149037_81_NAM9_SNP	PI_8813_150133_81_NAM16_SNP	PI_565213_1506883_81_NAM7_SNP
Tag_1689_SNP_36	PI_8813_150150_36_NAM16_SNP	PI_382150_379241_36_NAM5_HQ	PI_366716_37176_36_NAM4_SNP	PI_470817_132420_36_NAM6_SNP
Tag_1690_SNP_56	PI_366716_519726_56_NAM4_HQ	PI_262611_1878470_56_NAM13_HQ	PI_8813_150175_56_NAM16_SNP
Tag_1691_PAV	PI_262611_290899_NAM13_PAV	PI_565213_1862350_NAM7_PAV	PI_8813_150385_NAM16_PAV
Tag_1692_PAV	PI_8813_150400_NAM16_PAV	PI_262611_88924_NAM13_PAV	PBW343_43930_NAM8_PAV	PI_94567_188901_NAM20_PAV	PI_9791_1188352_NAM10_PAV	PI_192147_60121_NAM24_PAV
Tag_1693_SNP_28	PI_8813_150512_28_NAM16_HQ	PI_470817_317704_28_NAM6_HQ	PI_565213_2193643_28_NAM7_HQ
Tag_1695_SNP_19	PI_8813_150687_19_NAM16_SNP	PI_262611_20512_19_NAM13_SNP
Tag_1696_SNP_35	PI_262611_156107_35_NAM13_HQ	PI_8813_150826_35_NAM16_HQ
Tag_1698_SNP_16	PI_8813_151036_16_NAM16_SNP	PI_366716_427793_16_NAM4_SNP	PI_470817_113776_16_NAM6_SNP	PI_262611_310720_16_NAM13_SNP
Tag_1699_SNP_40	PI_8813_151243_40_NAM16_SNP	PI_366716_506184_40_NAM4_SNP	PI_565213_656808_40_NAM7_SNP
Tag_1700_SNP_79	PI_262611_209880_79_NAM13_SNP	PI_8813_151247_79_NAM16_SNP	PI_366716_135479_79_NAM4_HQ
Tag_1701_SNP_38	PI_8813_151423_38_NAM16_HQ	PI_366716_743168_38_NAM4_HQ	PI_470817_646640_38_NAM6_HQ
Tag_1702_SNP_50	PI_8813_151744_50_NAM16_SNP	PI_262611_286017_50_NAM13_SNP
Tag_1703_SNP_5	PI_8813_152003_5_NAM16_HQ	PI_262611_121828_5_NAM13_HQ
Tag_1704_SNP_18	PI_262611_408302_18_NAM13_HQ	PI_8813_152326_18_NAM16_HQ
Tag_1706_SNP_54	PI_382150_571778_54_NAM5_HQ	PI_366716_149033_54_NAM4_HQ	PI_8813_152651_54_NAM16_HQ	PI_470817_683652_54_NAM6_HQ
Tag_1707_SNP_49	PI_366716_149033_49_NAM4_HQ	PI_8813_152651_49_NAM16_HQ	PI_382150_571778_49_NAM5_HQ	PI_470817_683652_49_NAM6_HQ
Tag_1710_SNP_15	PI_366716_27562_15_NAM4_HQ	PI_8813_152893_15_NAM16_HQ
Tag_1711_SNP_79	PI_262611_240332_79_NAM13_SNP	PI_8813_153055_79_NAM16_SNP
Tag_1713_SNP_66	Berkut_130382_66_NAM24_SNP	PI_8813_153406_66_NAM16_SNP	Berkut_130382_66_NAM10_SNP	Berkut_130382_66_NAM29_SNP	PI_366716_362738_66_NAM4_SNP
Tag_1714_SNP_57	PI_366716_547383_57_NAM4_HQ	PI_262611_662638_57_NAM13_SNP	PI_8813_153446_57_NAM16_HQ
Tag_1715_SNP_57	PI_565213_623300_57_NAM7_SNP	PI_470817_1321638_57_NAM6_SNP	PI_8813_153631_57_NAM16_SNP	PI_262611_738928_57_NAM13_SNP	PI_366716_1291789_57_NAM4_SNP
Tag_1716_SNP_25	PI_8813_153631_25_NAM16_SNP	PI_366716_1291789_25_NAM4_SNP	PI_470817_1321638_25_NAM6_SNP	PI_262611_738928_25_NAM13_SNP	PI_565213_623300_25_NAM7_SNP
Tag_1717_SNP_38	PI_262611_183624_38_NAM13_HQ	PI_565213_17829_38_NAM7_HQ	PI_382150_265030_38_NAM5_HQ	PI_366716_1026477_38_NAM4_HQ	PI_8813_153648_38_NAM16_HQ
Tag_1718_SNP_79	PI_565213_17829_79_NAM7_HQ	PI_262611_183624_79_NAM13_HQ	PI_382150_265030_79_NAM5_HQ	PI_8813_153648_79_NAM16_HQ	PI_470817_28661_79_NAM6_HQ	PI_366716_1026477_79_NAM4_HQ
Tag_1719_SNP_73	PI_8813_153738_73_NAM16_SNP	PI_262611_185272_73_NAM13_SNP	PI_366716_341419_73_NAM4_SNP
Tag_1720_SNP_3	PI_262611_92281_3_NAM13_SNP	PI_8813_153893_3_NAM16_SNP
Tag_1721_SNP_6	PI_8813_153893_6_NAM16_SNP	PI_262611_92281_6_NAM13_SNP
Tag_1722_SNP_60	Berkut_884295_60_NAM23_SNP	PI_8813_154172_60_NAM16_SNP	PI_382150_192800_60_NAM5_SNP	PI_470817_207276_60_NAM6_SNP	Berkut_884295_60_NAM19_SNP	Berkut_884295_60_NAM11_SNP	Berkut_884295_60_NAM12_SNP	Berkut_884295_60_NAM9_SNP	Berkut_884295_60_NAM3_SNP	Berkut_884295_60_NAM29_SNP	Berkut_884295_60_NAM24_SNP	Berkut_884295_60_NAM1_SNP	Berkut_884295_60_NAM20_SNP	PI_262611_21882_60_NAM13_SNP
Tag_1723_SNP_35	PI_8813_154238_35_NAM16_HQ	PI_262611_1267924_35_NAM13_SNP
Tag_1724_SNP_73	PI_8813_154286_73_NAM16_HQ	PI_565213_462807_73_NAM7_SNP	PI_366716_455780_73_NAM4_HQ	PI_470817_123437_73_NAM6_HQ	PI_382150_24870_73_NAM5_HQ	PI_262611_54027_73_NAM13_SNP
Tag_1727_SNP_81	PI_262611_28979_81_NAM13_SNP	PI_8813_155208_81_NAM16_SNP
Tag_1728_PAV	Dharwar_Dry_112549_NAM1_PAV	PI_366716_135456_NAM4_PAV	PI_262611_642370_NAM13_PAV	Cl4175_881077_NAM11_PAV	PI_8813_155313_NAM16_PAV	PI_470817_128731_NAM6_PAV	PI_82469_541344_NAM17_PAV	PI_192001_556349_NAM23_PAV
Tag_1730_SNP_71	PI_366716_1841280_71_NAM4_HQ	PI_8813_155401_71_NAM16_SNP
Tag_1731_SNP_82	PI_470817_142107_82_NAM6_SNP	PI_8813_155430_82_NAM16_SNP
Tag_1732_SNP_28	PI_8813_155502_28_NAM16_SNP	PI_382150_2565296_28_NAM5_SNP
Tag_1733_PAV	PI_9791_1155038_NAM10_PAV	PI_366716_2778624_NAM4_PAV	PI_8813_155539_NAM16_PAV
Tag_1734_PAV	PI_8813_155569_NAM16_PAV	PBW343_846257_NAM8_PAV	PI_82469_3470_NAM17_PAV	Cl4175_457831_NAM11_PAV	PI_192147_477847_NAM24_PAV	PI_283147_731456_NAM3_PAV	PI_262611_345046_NAM13_PAV
Tag_1736_SNP_35	PI_8813_155777_35_NAM16_SNP	PI_366716_1448411_35_NAM4_SNP
Tag_1737_SNP_65	PI_262611_254786_65_NAM13_SNP	PI_8813_156024_65_NAM16_SNP
Tag_1739_SNP_38	PI_262611_2751275_38_NAM13_HQ	PI_8813_156338_38_NAM16_SNP
Tag_1740_PAV	PI_8813_156600_NAM16_PAV	CI_15134_130688_NAM25_PAV	PI_366716_123528_NAM4_PAV
Tag_1741_SNP_77	PI_366716_386455_77_NAM4_HQ	PI_470817_1119873_77_NAM6_HQ	PI_262611_309065_77_NAM13_HQ	PI_382150_2423_77_NAM5_HQ	PI_8813_156835_77_NAM16_HQ
Tag_1742_SNP_65	PI_8813_157037_65_NAM16_SNP	PI_262611_459827_65_NAM13_SNP	PI_366716_231481_65_NAM4_SNP
Tag_1743_SNP_81	PI_262611_249790_81_NAM13_SNP	PI_8813_157126_81_NAM16_SNP
Tag_1744_PAV	Cl4175_37347_NAM11_PAV	PBW343_66872_NAM8_PAV	PI_8813_157285_NAM16_PAV	PI_262611_270509_NAM13_PAV
Tag_1745_PAV	PBW343_896397_NAM8_PAV	PI_366716_59070_NAM4_PAV	PI_283147_1307502_NAM3_PAV	PI_8813_157672_NAM16_PAV
Tag_1746_SNP_31	PI_8813_157866_31_NAM16_SNP	PI_366716_1050729_31_NAM4_SNP
Tag_1747_SNP_18	PI_262611_187853_18_NAM13_SNP	PI_8813_157945_18_NAM16_SNP
Tag_1748_SNP_81	PI_262611_187853_81_NAM13_SNP	PI_8813_157945_81_NAM16_SNP
Tag_1749_PAV	PI_382150_385590_NAM5_PAV	PI_262611_296029_NAM13_PAV	PI_8813_158284_NAM16_PAV
Tag_1750_SNP_60	PI_262611_145032_60_NAM13_SNP	PI_8813_158582_60_NAM16_HQ	PI_366716_13332_60_NAM4_HQ
Tag_1751_PAV	PI_382150_112373_NAM5_PAV	PI_8813_158664_NAM16_PAV
Tag_1752_SNP_66	PI_8813_158882_66_NAM16_SNP	PI_262611_3922499_66_NAM13_SNP	PI_470817_53366_66_NAM6_SNP
Tag_1753_SNP_55	PI_262611_3922499_55_NAM13_SNP	PI_470817_53366_55_NAM6_SNP	PI_8813_158882_55_NAM16_SNP
Tag_1754_PAV	PI_192569_2104055_NAM27_PAV	PI_8813_158977_NAM16_PAV	PI_278297_436348_NAM30_PAV	PI_470817_439921_NAM6_PAV	Cl11223_589761_NAM12_PAV	Dharwar_Dry_1857185_NAM1_PAV	PI_82469_1138451_NAM17_PAV
Tag_1756_PAV	PI_470817_1254215_NAM6_PAV	PI_8813_159170_NAM16_PAV
Tag_1757_SNP_60	PI_565213_634836_60_NAM7_SNP	PI_8813_159275_60_NAM16_SNP
Tag_1758_SNP_44	PI_382150_668796_44_NAM5_HQ	PI_565213_1186387_44_NAM7_HQ	PI_366716_947009_44_NAM4_HQ	PI_262611_336890_44_NAM13_HQ	PI_470817_580051_44_NAM6_HQ	PI_8813_159293_44_NAM16_HQ
Tag_1759_SNP_35	PI_8813_159433_35_NAM16_SNP	Berkut_1210113_35_NAM30_SNP	PI_366716_589965_35_NAM4_SNP	Berkut_1210113_35_NAM28_SNP	Berkut_1210113_35_NAM11_SNP	PI_382150_266123_35_NAM5_SNP	Berkut_1210113_35_NAM25_SNP
Tag_1760_SNP_8	PI_262611_118671_8_NAM13_HQ	PI_366716_37727_8_NAM4_HQ	PI_8813_159474_8_NAM16_HQ
Tag_1761_PAV	PI_8813_159631_NAM16_PAV	PI_192569_1015032_NAM27_PAV	PI_9791_1833418_NAM10_PAV	PI_94567_2836084_NAM20_PAV	PI_366716_3124718_NAM4_PAV	PI_470817_859283_NAM6_PAV	PI_82469_1687521_NAM17_PAV	PI_565213_389832_NAM7_PAV	Dharwar_Dry_933917_NAM1_PAV	PI_43355_2281077_NAM19_PAV	PI_192001_4057315_NAM23_PAV	PI_192147_4261_NAM24_PAV
Tag_1762_SNP_17	PI_262611_100280_17_NAM13_HQ	PI_8813_159920_17_NAM16_HQ
Tag_1763_SNP_5	PI_262611_194481_5_NAM13_SNP	PI_470817_721664_5_NAM6_SNP	PI_8813_160001_5_NAM16_SNP	PI_366716_85267_5_NAM4_SNP
Tag_1768_PAV	Dharwar_Dry_2310457_NAM1_PAV	PI_94567_351906_NAM20_PAV	PBW343_1125220_NAM8_PAV	PI_192147_2657127_NAM24_PAV	PI_8813_160391_NAM16_PAV	PI_262611_27826_NAM13_PAV	PI_82469_581164_NAM17_PAV
Tag_1769_SNP_72	PI_262611_171258_72_NAM13_SNP	PI_8813_160495_72_NAM16_SNP	PI_470817_84492_72_NAM6_SNP
Tag_1770_PAV	Vida_910812_NAM9_PAV	PI_470817_1351212_NAM6_PAV	PI_572692_1430237_NAM2_PAV	CI_7635_2748378_NAM15_PAV	PI_262611_408622_NAM13_PAV	PI_8813_160531_NAM16_PAV	Dharwar_Dry_2442956_NAM1_PAV
Tag_1772_SNP_29	PI_8813_160880_29_NAM16_SNP	PI_470817_632730_29_NAM6_HQ	PI_262611_1382818_29_NAM13_HQ	PI_366716_403789_29_NAM4_HQ
Tag_1773_SNP_53	PI_8813_160909_53_NAM16_HQ	PI_470817_384700_53_NAM6_HQ	PI_262611_698362_53_NAM13_HQ
Tag_1774_SNP_45	PI_262611_698362_45_NAM13_HQ	PI_470817_384700_45_NAM6_HQ	PI_8813_160909_45_NAM16_HQ
Tag_1775_SNP_39	PI_8813_161046_39_NAM16_HQ	PI_382150_225144_39_NAM5_HQ	PI_470817_9266_39_NAM6_SNP
Tag_1776_SNP_3	PI_470817_9266_3_NAM6_SNP	PI_382150_225144_3_NAM5_HQ	PI_8813_161046_3_NAM16_HQ
Tag_1778_SNP_21	PI_262611_356831_21_NAM13_SNP	PI_8813_161256_21_NAM16_SNP
Tag_1780_SNP_49	PI_8813_161395_49_NAM16_SNP	PI_366716_794979_49_NAM4_SNP	PI_262611_8396_49_NAM13_SNP
Tag_1781_SNP_58	PI_262611_695710_58_NAM13_HQ	PI_470817_134056_58_NAM6_SNP	PI_8813_161432_58_NAM16_HQ
Tag_1783_PAV	PI_8813_161857_NAM16_PAV	PI_470817_942446_NAM6_PAV
Tag_1784_SNP_74	PI_565213_918628_74_NAM7_HQ	PI_8813_161881_74_NAM16_SNP
Tag_1785_SNP_29	PI_366716_223113_29_NAM4_HQ	PI_382150_1080385_29_NAM5_SNP	PI_8813_161942_29_NAM16_HQ	PI_470817_839949_29_NAM6_HQ
Tag_1786_SNP_82	PI_262611_7256_82_NAM13_SNP	PI_382150_1080385_82_NAM5_SNP	PI_565213_402876_82_NAM7_SNP	PI_8813_161942_82_NAM16_SNP	PI_470817_839949_82_NAM6_SNP
Tag_1788_SNP_68	PI_262611_255039_68_NAM13_HQ	PI_8813_162184_68_NAM16_HQ	PI_470817_1696203_68_NAM6_HQ
Tag_1789_SNP_2	PI_8813_162223_2_NAM16_HQ	PI_565213_310085_2_NAM7_SNP	PI_382150_3434970_2_NAM5_SNP	PI_262611_34376_2_NAM13_SNP
Tag_1790_SNP_17	PI_8813_162458_17_NAM16_HQ	PI_366716_905870_17_NAM4_HQ	PI_262611_274389_17_NAM13_SNP	PI_470817_731462_17_NAM6_HQ
Tag_1791_SNP_41	PI_470817_731462_41_NAM6_HQ	PI_8813_162458_41_NAM16_HQ	PI_262611_274389_41_NAM13_SNP	PI_366716_905870_41_NAM4_HQ
Tag_1792_SNP_77	PI_8813_162552_77_NAM16_HQ	PI_366716_561871_77_NAM4_HQ	PI_382150_233185_77_NAM5_HQ
Tag_1794_SNP_5	PI_262611_4061131_5_NAM13_SNP	PI_8813_162642_5_NAM16_SNP	PI_366716_3305604_5_NAM4_SNP
Tag_1795_SNP_75	PI_8813_162642_75_NAM16_SNP	PI_262611_4061131_75_NAM13_SNP	PI_366716_3305604_75_NAM4_SNP
Tag_1796_SNP_34	PI_470817_170267_34_NAM6_SNP	PI_366716_342410_34_NAM4_SNP	PI_8813_162761_34_NAM16_SNP	PI_262611_732462_34_NAM13_SNP
Tag_1797_SNP_12	PI_8813_162894_12_NAM16_HQ	PI_262611_544940_12_NAM13_SNP
Tag_1798_SNP_59	PI_262611_634524_59_NAM13_SNP	PI_8813_162956_59_NAM16_HQ
Tag_1799_PAV	PI_382150_2835653_NAM5_PAV	PI_9791_999139_NAM10_PAV	PI_8813_162977_NAM16_PAV	PBW343_428966_NAM8_PAV
Tag_1802_SNP_21	PI_470817_2258741_21_NAM6_SNP	PI_262611_866730_21_NAM13_SNP	PI_8813_163344_21_NAM16_SNP
Tag_1803_SNP_66	PI_8813_163560_66_NAM16_HQ	PI_382150_56852_66_NAM5_HQ	PI_262611_190687_66_NAM13_HQ
Tag_1804_SNP_13	PI_8813_163670_13_NAM16_SNP	PI_565213_439783_13_NAM7_SNP
Tag_1805_SNP_20	PI_382150_1169796_20_NAM5_SNP	PI_8813_163760_20_NAM16_HQ
Tag_1806_SNP_42	PI_8813_163769_42_NAM16_SNP	PI_565213_1057196_42_NAM7_SNP
Tag_1807_SNP_57	PI_8813_163925_57_NAM16_HQ	PI_262611_264637_57_NAM13_HQ
Tag_1808_SNP_75	PI_8813_163925_75_NAM16_HQ	PI_262611_264637_75_NAM13_HQ	PI_366716_470740_75_NAM4_HQ
Tag_1809_SNP_80	PI_262611_2720819_80_NAM13_SNP	PI_470817_285301_80_NAM6_SNP	PI_366716_754483_80_NAM4_SNP	PI_8813_164212_80_NAM16_SNP
Tag_1810_SNP_22	PI_262611_2720819_22_NAM13_SNP	PI_366716_754483_22_NAM4_SNP	PI_8813_164212_22_NAM16_HQ	PI_470817_285301_22_NAM6_SNP
Tag_1811_SNP_69	PI_262611_3434575_69_NAM13_SNP	PI_565213_766755_69_NAM7_SNP	PI_8813_164287_69_NAM16_HQ
Tag_1812_SNP_33	PI_8813_164287_33_NAM16_HQ	PI_262611_3434575_33_NAM13_SNP
Tag_1813_SNP_55	PI_8813_164449_55_NAM16_SNP	PI_382150_404736_55_NAM5_SNP
Tag_1814_SNP_10	PI_262611_1450750_10_NAM13_SNP	PI_8813_164544_10_NAM16_SNP	PI_565213_1428887_10_NAM7_SNP	PI_366716_2464316_10_NAM4_SNP
Tag_1815_SNP_45	PI_8813_164701_45_NAM16_SNP	PI_366716_37553_45_NAM4_SNP
Tag_1816_SNP_38	PI_565213_244927_38_NAM7_SNP	PI_8813_164755_38_NAM16_SNP	PI_470817_578791_38_NAM6_SNP
Tag_1817_SNP_13	PI_382150_2381215_13_NAM5_SNP	PI_366716_3310197_13_NAM4_SNP	PI_470817_36986_13_NAM6_SNP	PI_565213_2524434_13_NAM7_SNP	PI_8813_164822_13_NAM16_SNP
Tag_1818_PAV	PBW343_507683_NAM8_PAV	PI_70613_1797050_NAM14_PAV	PI_82469_520547_NAM17_PAV	PI_8813_164854_NAM16_PAV	Cl4175_358543_NAM11_PAV	PI_192001_130280_NAM23_PAV	PI_366716_1826473_NAM4_PAV	Vida_1171264_NAM9_PAV	PI_43355_146009_NAM19_PAV
Tag_1819_SNP_42	PI_8813_164867_42_NAM16_SNP	Berkut_916504_42_NAM19_SNP	Berkut_916504_42_NAM11_SNP	Berkut_916504_42_NAM25_SNP	Berkut_916504_42_NAM18_SNP
Tag_1820_SNP_47	PI_262611_729631_47_NAM13_HQ	PI_8813_164938_47_NAM16_SNP
Tag_1821_SNP_71	PI_366716_367089_71_NAM4_SNP	PI_470817_1482246_71_NAM6_SNP	PI_8813_165024_71_NAM16_SNP	PI_262611_3302990_71_NAM13_SNP
Tag_1823_SNP_56	Berkut_269386_56_NAM12_SNP	Berkut_269386_56_NAM10_SNP	Berkut_269386_56_NAM3_SNP	PI_8813_165234_56_NAM16_SNP
Tag_1824_SNP_60	PI_262611_419371_60_NAM13_SNP	PI_8813_165270_60_NAM16_SNP
Tag_1825_SNP_50	PI_262611_419371_50_NAM13_SNP	PI_8813_165270_50_NAM16_SNP
Tag_1826_PAV	PI_220431_177665_NAM29_PAV	CI_15134_2194848_NAM25_PAV	PI_8813_165272_NAM16_PAV
Tag_1827_PAV	PI_572692_1250599_NAM2_PAV	Cl11223_436198_NAM12_PAV	Vida_165684_NAM9_PAV	PBW343_304063_NAM8_PAV	PI_382150_558402_NAM5_PAV	PI_82469_36458_NAM17_PAV	PI_192001_962643_NAM23_PAV	PI_70613_910317_NAM14_PAV	PI_8813_165345_NAM16_PAV	PI_192569_21692_NAM27_PAV	PI_220431_2314202_NAM29_PAV	PI_470817_544586_NAM6_PAV	PI_43355_803130_NAM19_PAV	Dharwar_Dry_500389_NAM1_PAV	PI_94567_62275_NAM20_PAV
Tag_1828_SNP_77	PI_470817_37518_77_NAM6_SNP	PI_8813_165627_77_NAM16_SNP
Tag_1829_SNP_45	PI_382150_440716_45_NAM5_SNP	Berkut_39850_45_NAM3_SNP	PI_8813_165680_45_NAM16_SNP	Berkut_39850_45_NAM2_SNP	Berkut_39850_45_NAM26_SNP	Berkut_39850_45_NAM25_SNP
Tag_1831_SNP_38	PI_8813_165755_38_NAM16_SNP	PI_262611_930324_38_NAM13_HQ	PI_565213_528788_38_NAM7_SNP	PI_366716_92831_38_NAM4_HQ
Tag_1832_PAV	Cl4175_349631_NAM11_PAV	PI_366716_674470_NAM4_PAV	PI_220431_1230794_NAM29_PAV	PI_262611_175079_NAM13_PAV	PI_470817_126026_NAM6_PAV	PI_70613_1291972_NAM14_PAV	PI_8813_165868_NAM16_PAV	PI_94567_3963761_NAM20_PAV	Dharwar_Dry_713908_NAM1_PAV
Tag_1834_PAV	PI_210945_429357_NAM28_PAV	PI_82469_865050_NAM17_PAV	PI_185715_850278_NAM26_PAV	PI_8813_166283_NAM16_PAV	PI_192147_509504_NAM24_PAV
Tag_1835_SNP_19	PI_8813_166482_19_NAM16_HQ	PI_366716_195572_19_NAM4_HQ
Tag_1836_SNP_36	PI_382150_491778_36_NAM5_SNP	PI_8813_166527_36_NAM16_SNP
Tag_1837_SNP_27	PI_382150_491778_27_NAM5_SNP	PI_8813_166527_27_NAM16_SNP
Tag_1838_SNP_8	PI_8813_166613_8_NAM16_SNP	PI_565213_1992998_8_NAM7_SNP	PI_382150_1714314_8_NAM5_SNP	PI_470817_782118_8_NAM6_SNP
Tag_1839_SNP_61	PI_470817_782118_61_NAM6_SNP	PI_8813_166613_61_NAM16_SNP	PI_382150_1714314_61_NAM5_SNP
Tag_1840_SNP_18	PI_8813_166846_18_NAM16_HQ	PI_470817_20956_18_NAM6_HQ
Tag_1841_SNP_43	PI_382150_209057_43_NAM5_SNP	PI_8813_167012_43_NAM16_SNP
Tag_1842_SNP_22	PI_366716_1079813_22_NAM4_SNP	PI_8813_167232_22_NAM16_SNP
Tag_1843_SNP_44	PI_8813_167492_44_NAM16_SNP	PI_366716_1109728_44_NAM4_SNP	PI_470817_1765941_44_NAM6_SNP	PI_565213_2507246_44_NAM7_SNP
Tag_1844_SNP_26	PI_8813_167895_26_NAM16_SNP	PI_262611_1014329_26_NAM13_SNP	PI_382150_23530_26_NAM5_HQ
Tag_1846_PAV	PI_262611_801013_NAM13_PAV	PI_572692_127165_NAM2_PAV	PI_283147_2802320_NAM3_PAV	PI_8813_167946_NAM16_PAV	PI_192147_511214_NAM24_PAV
Tag_1847_SNP_32	Berkut_14608_32_NAM1_SNP	PI_470817_335191_32_NAM6_SNP	Berkut_14608_32_NAM14_SNP	Berkut_14608_32_NAM20_SNP	Berkut_14608_32_NAM30_SNP	Berkut_14608_32_NAM11_SNP	Berkut_14608_32_NAM19_SNP	PI_262611_624573_32_NAM13_SNP	PI_8813_167984_32_NAM16_SNP	Berkut_14608_32_NAM29_SNP	Berkut_14608_32_NAM24_SNP	Berkut_14608_32_NAM23_SNP
Tag_1848_SNP_18	PI_262611_431295_18_NAM13_HQ	PI_565213_70657_18_NAM7_HQ	PI_366716_446591_18_NAM4_HQ	PI_470817_296582_18_NAM6_HQ	PI_8813_168204_18_NAM16_HQ
Tag_1849_PAV	PI_185715_1367001_NAM26_PAV	PI_8813_168302_NAM16_PAV	Cl11223_432146_NAM12_PAV	Dharwar_Dry_414171_NAM1_PAV	PI_82469_1535190_NAM17_PAV	PI_382150_553916_NAM5_PAV	PI_210945_75912_NAM28_PAV	PI_470817_1653633_NAM6_PAV
Tag_1850_SNP_70	Berkut_25257_70_NAM9_SNP	Berkut_25257_70_NAM2_SNP	PI_8813_168500_70_NAM16_HQ	Berkut_25257_70_NAM3_SNP
Tag_1851_SNP_5	PI_8813_168563_5_NAM16_SNP	PI_470817_63368_5_NAM6_HQ
Tag_1852_SNP_5	PI_8813_168701_5_NAM16_SNP	PI_366716_138041_5_NAM4_SNP
Tag_1853_PAV	PI_9791_1698333_NAM10_PAV	PI_262611_1026392_NAM13_PAV	PI_82469_293878_NAM17_PAV	PI_565213_478334_NAM7_PAV	PI_220431_311745_NAM29_PAV	PI_210945_140495_NAM28_PAV	PI_94567_1052139_NAM20_PAV	PI_8813_168934_NAM16_PAV	PI_278297_121416_NAM30_PAV	PI_382150_538385_NAM5_PAV	PI_43355_844635_NAM19_PAV	Dharwar_Dry_527526_NAM1_PAV	PI_366716_227747_NAM4_PAV	PI_70613_379972_NAM14_PAV	Cl4175_705877_NAM11_PAV	PI_185715_724466_NAM26_PAV
Tag_1854_SNP_70	PI_366716_213613_70_NAM4_HQ	PI_262611_703092_70_NAM13_HQ	PI_8813_169031_70_NAM16_SNP
Tag_1855_SNP_52	PI_262611_814443_52_NAM13_HQ	PI_8813_169056_52_NAM16_HQ
Tag_1856_SNP_34	PI_262611_814443_34_NAM13_HQ	PI_8813_169056_34_NAM16_HQ
Tag_1857_SNP_23	PI_262611_1131748_23_NAM13_HQ	PI_366716_2133427_23_NAM4_HQ	PI_382150_734356_23_NAM5_HQ	PI_565213_124553_23_NAM7_HQ	PI_8813_169223_23_NAM16_SNP
Tag_1858_SNP_56	PI_8813_169272_56_NAM16_HQ	PI_262611_722068_56_NAM13_HQ
Tag_1859_SNP_69	PI_366716_935189_69_NAM4_HQ	PI_8813_169453_69_NAM16_HQ
Tag_1860_SNP_71	PI_366716_935189_71_NAM4_HQ	PI_8813_169453_71_NAM16_HQ
Tag_1861_SNP_51	Berkut_1530049_51_NAM14_SNP	Berkut_1530049_51_NAM29_SNP	Berkut_1530049_51_NAM27_SNP	Berkut_1530049_51_NAM26_SNP	Berkut_1530049_51_NAM18_SNP	Berkut_1530049_51_NAM2_SNP	PI_8813_169454_51_NAM16_SNP	Berkut_1530049_51_NAM15_SNP	Berkut_1530049_51_NAM28_SNP	Berkut_1530049_51_NAM12_SNP	Berkut_1530049_51_NAM10_SNP	Berkut_1530049_51_NAM9_SNP	Berkut_1530049_51_NAM24_SNP	PI_382150_97272_51_NAM5_SNP	Berkut_1530049_51_NAM3_SNP	PI_262611_141722_51_NAM13_SNP	PI_366716_796590_51_NAM4_SNP	Berkut_1530049_51_NAM1_SNP
Tag_1862_SNP_2	PI_8813_169505_2_NAM16_SNP	PI_43355_662327_2_NAM19_SNP	Cl11223_154801_2_NAM12_SNP	Berkut_1028679_2_NAM3_SNP	Berkut_1028679_2_NAM1_SNP	PI_210945_934315_2_NAM28_SNP	Berkut_1028679_2_NAM17_SNP	Cl4175_1227027_2_NAM11_SNP	PI_470817_140329_2_NAM6_SNP	Berkut_1028679_2_NAM15_SNP	CI_15134_327617_2_NAM25_SNP	Berkut_1028679_2_NAM24_SNP	PI_220431_2729507_2_NAM29_SNP	PI_185715_349728_2_NAM26_SNP
Tag_1863_SNP_8	CI_15134_327617_8_NAM25_SNP	PI_8813_169505_8_NAM16_SNP	Berkut_1028679_8_NAM1_SNP	PI_210945_934315_8_NAM28_SNP	Berkut_1028679_8_NAM17_SNP	PI_470817_140329_8_NAM6_SNP	PI_220431_2729507_8_NAM29_SNP	Berkut_1028679_8_NAM24_SNP	PI_185715_349728_8_NAM26_SNP	Cl11223_154801_8_NAM12_SNP	PI_43355_662327_8_NAM19_SNP	Berkut_1028679_8_NAM3_SNP	Berkut_1028679_8_NAM15_SNP	Cl4175_1227027_8_NAM11_SNP
Tag_1864_SNP_76	PI_470817_7079_76_NAM6_SNP	PI_8813_169553_76_NAM16_SNP
Tag_1865_SNP_60	PI_565213_356792_60_NAM7_SNP	PI_8813_170174_60_NAM16_HQ
Tag_1866_SNP_82	PI_470817_42401_82_NAM6_SNP	PI_565213_356792_82_NAM7_SNP	PI_8813_170174_82_NAM16_SNP
Tag_1869_PAV	PI_8813_170323_NAM16_PAV	PI_283147_296939_NAM3_PAV
Tag_1870_SNP_9	PI_382150_297687_9_NAM5_HQ	PI_262611_290403_9_NAM13_HQ	PI_8813_170408_9_NAM16_HQ
Tag_1871_SNP_23	PI_262611_3482_23_NAM13_HQ	PI_8813_170429_23_NAM16_SNP	PI_382150_44162_23_NAM5_SNP
Tag_1872_SNP_71	PI_8813_170482_71_NAM16_HQ	PI_366716_497858_71_NAM4_HQ
Tag_1876_PAV	PI_572692_1466101_NAM2_PAV	PI_8813_170808_NAM16_PAV	PI_262611_1681907_NAM13_PAV	PI_192569_153147_NAM27_PAV
Tag_1877_SNP_56	PI_8813_170859_56_NAM16_HQ	PI_382150_191768_56_NAM5_HQ	PI_262611_720319_56_NAM13_HQ	PI_565213_104835_56_NAM7_SNP	PI_366716_202256_56_NAM4_HQ
Tag_1878_SNP_58	PI_8813_170884_58_NAM16_HQ	PI_565213_2526263_58_NAM7_SNP	PI_470817_620415_58_NAM6_HQ	PI_262611_2361251_58_NAM13_SNP
Tag_1879_SNP_24	PI_8813_170995_24_NAM16_SNP	PI_382150_196373_24_NAM5_SNP
Tag_1881_SNP_64	PI_382150_188664_64_NAM5_SNP	PI_8813_171114_64_NAM16_SNP	PI_262611_104210_64_NAM13_SNP
Tag_1882_SNP_32	PI_8813_171223_32_NAM16_HQ	PI_366716_1530354_32_NAM4_HQ
Tag_1883_PAV	PI_470817_271641_NAM6_PAV	PI_8813_171424_NAM16_PAV
Tag_1884_SNP_33	PI_262611_79589_33_NAM13_HQ	PI_366716_894820_33_NAM4_SNP	PI_8813_171455_33_NAM16_SNP
Tag_1885_SNP_50	PI_262611_741543_50_NAM13_SNP	PI_8813_171521_50_NAM16_SNP
Tag_1886_SNP_43	PI_8813_171521_43_NAM16_SNP	PI_262611_741543_43_NAM13_SNP
Tag_1887_SNP_13	PI_8813_171704_13_NAM16_HQ	PI_262611_1792665_13_NAM13_HQ
Tag_1889_SNP_77	PI_565213_486755_77_NAM7_SNP	PI_382150_952370_77_NAM5_SNP	PI_8813_171750_77_NAM16_SNP
Tag_1890_SNP_80	PI_8813_171939_80_NAM16_HQ	PI_366716_970604_80_NAM4_SNP
Tag_1891_SNP_57	PI_8813_172012_57_NAM16_SNP	PI_382150_1876028_57_NAM5_SNP	PI_262611_89368_57_NAM13_SNP	PI_366716_2097638_57_NAM4_SNP
Tag_1892_SNP_7	PI_366716_957558_7_NAM4_SNP	PI_8813_172410_7_NAM16_HQ
Tag_1894_SNP_16	PI_8813_172823_16_NAM16_HQ	PI_366716_195565_16_NAM4_HQ
Tag_1895_SNP_65	PI_262611_3899658_65_NAM13_HQ	PI_8813_172859_65_NAM16_HQ
Tag_1896_PAV	PI_8813_172910_NAM16_PAV	PI_470817_1017741_NAM6_PAV
Tag_1897_PAV	PI_572692_1077370_NAM2_PAV	Cl4175_1833319_NAM11_PAV	PI_192147_1654298_NAM24_PAV	PI_220431_2438381_NAM29_PAV	Dharwar_Dry_101922_NAM1_PAV	PI_8813_173077_NAM16_PAV	PI_262611_2503849_NAM13_PAV
Tag_1898_SNP_32	PI_8813_173174_32_NAM16_SNP	PI_262611_1320800_32_NAM13_SNP
Tag_1899_SNP_22	PI_8813_173265_22_NAM16_SNP	PI_470817_38023_22_NAM6_SNP	PI_382150_40767_22_NAM5_SNP	PI_262611_137544_22_NAM13_SNP
Tag_1900_SNP_29	PI_8813_173299_29_NAM16_SNP	PI_470817_499803_29_NAM6_SNP
Tag_1902_SNP_18	PI_470817_139170_18_NAM6_HQ	PI_565213_1820710_18_NAM7_HQ	PI_8813_173403_18_NAM16_SNP	PI_382150_2227397_18_NAM5_SNP
Tag_1903_SNP_57	PI_8813_173417_57_NAM16_HQ	PI_470817_936805_57_NAM6_HQ	PI_382150_2936570_57_NAM5_HQ
Tag_1904_SNP_61	PI_262611_508908_61_NAM13_HQ	PI_8813_173968_61_NAM16_SNP
Tag_1905_SNP_32	PI_262611_508908_32_NAM13_HQ	PI_8813_173968_32_NAM16_SNP
Tag_1906_SNP_6	PI_8813_173968_6_NAM16_SNP	PI_262611_508908_6_NAM13_HQ
Tag_1907_SNP_58	PI_470817_30307_58_NAM6_HQ	PI_8813_174030_58_NAM16_HQ	PI_382150_437431_58_NAM5_HQ	PI_262611_425181_58_NAM13_HQ
Tag_1908_SNP_54	PI_8813_174448_54_NAM16_SNP	PI_382150_1675_54_NAM5_SNP	PI_470817_630473_54_NAM6_SNP
Tag_1909_PAV	PI_192147_77534_NAM24_PAV	PI_382150_1043495_NAM5_PAV	PI_210945_184853_NAM28_PAV	PI_8813_174484_NAM16_PAV	PI_185715_250953_NAM26_PAV	PI_470817_684510_NAM6_PAV	PI_9791_1005969_NAM10_PAV	PI_43355_894734_NAM19_PAV	PI_262611_811350_NAM13_PAV	PI_565213_204129_NAM7_PAV	PI_70613_1097841_NAM14_PAV	PI_82469_20114_NAM17_PAV	Dharwar_Dry_136872_NAM1_PAV
Tag_1910_SNP_32	PI_8813_174502_32_NAM16_HQ	PI_262611_3670606_32_NAM13_HQ	PI_366716_753332_32_NAM4_HQ	PI_565213_732314_32_NAM7_HQ
Tag_1912_SNP_21	PI_366716_1665531_21_NAM4_HQ	PI_565213_538327_21_NAM7_HQ	PI_262611_1784346_21_NAM13_HQ	PI_8813_174681_21_NAM16_HQ
Tag_1913_SNP_65	PI_470817_1707568_65_NAM6_HQ	PI_382150_492991_65_NAM5_HQ	PI_8813_174868_65_NAM16_SNP	PI_366716_241483_65_NAM4_SNP
Tag_1914_SNP_47	PI_8813_174953_47_NAM16_SNP	PI_470817_324891_47_NAM6_SNP
Tag_1915_SNP_50	PI_470817_324891_50_NAM6_SNP	PI_8813_174953_50_NAM16_SNP
Tag_1916_SNP_7	PI_470817_324891_7_NAM6_SNP	PI_8813_174953_7_NAM16_SNP
Tag_1917_SNP_62	PI_262611_328120_62_NAM13_HQ	PI_8813_175016_62_NAM16_HQ
Tag_1919_SNP_3	PI_470817_300171_3_NAM6_SNP	PI_8813_175079_3_NAM16_HQ
Tag_1920_SNP_5	PI_366716_2655975_5_NAM4_SNP	PI_262611_1192155_5_NAM13_SNP	PI_8813_175117_5_NAM16_SNP
Tag_1921_SNP_58	PI_8813_175117_58_NAM16_SNP	PI_366716_2655975_58_NAM4_SNP	PI_262611_1192155_58_NAM13_SNP
Tag_1922_PAV	Dharwar_Dry_165520_NAM1_PAV	PI_9791_28477_NAM10_PAV	PI_572692_209816_NAM2_PAV	PI_8813_175793_NAM16_PAV	PI_283147_827231_NAM3_PAV	PI_192147_320405_NAM24_PAV	PI_366716_794657_NAM4_PAV	PI_70613_484692_NAM14_PAV
Tag_1923_SNP_52	PI_366716_265234_52_NAM4_HQ	PI_470817_265384_52_NAM6_HQ	PI_8813_175846_52_NAM16_HQ	PI_262611_672425_52_NAM13_HQ
Tag_1925_SNP_26	PI_470817_1267408_26_NAM6_SNP	PI_8813_175938_26_NAM16_SNP	PI_565213_1749035_26_NAM7_SNP	PI_366716_746776_26_NAM4_SNP
Tag_1927_SNP_17	PI_8813_176025_17_NAM16_HQ	PI_366716_24249_17_NAM4_HQ	PI_262611_64639_17_NAM13_HQ	PI_470817_510084_17_NAM6_SNP
Tag_1928_SNP_18	PI_366716_24249_18_NAM4_HQ	PI_8813_176025_18_NAM16_HQ	PI_470817_510084_18_NAM6_SNP	PI_262611_64639_18_NAM13_HQ
Tag_1930_SNP_7	PI_262611_2677713_7_NAM13_SNP	PI_8813_176176_7_NAM16_SNP
Tag_1931_PAV	PI_262611_30838_NAM13_PAV	PI_185715_551283_NAM26_PAV	PI_366716_339586_NAM4_PAV	PI_192147_249260_NAM24_PAV	PI_278297_2214070_NAM30_PAV	PI_8813_176430_NAM16_PAV	PI_192569_2901311_NAM27_PAV	CI_7635_592986_NAM15_PAV	PBW343_1985861_NAM8_PAV
Tag_1932_SNP_4	PI_8813_176669_4_NAM16_SNP	PI_382150_679370_4_NAM5_SNP
Tag_1935_SNP_37	PI_8813_176841_37_NAM16_HQ	PI_366716_1636382_37_NAM4_HQ	PI_382150_69383_37_NAM5_HQ
Tag_1936_SNP_25	PI_382150_69383_25_NAM5_HQ	PI_8813_176841_25_NAM16_HQ
Tag_1937_SNP_34	PI_366716_1636382_34_NAM4_HQ	PI_382150_69383_34_NAM5_HQ	PI_8813_176841_34_NAM16_HQ
Tag_1939_SNP_38	PI_262611_1685331_38_NAM13_SNP	PI_366716_941508_38_NAM4_SNP	PI_8813_177149_38_NAM16_SNP	PI_470817_151032_38_NAM6_SNP
Tag_1940_SNP_76	PI_366716_2810642_76_NAM4_SNP	PI_470817_1759361_76_NAM6_SNP	PI_8813_177871_76_NAM16_SNP	PI_262611_453653_76_NAM13_SNP
Tag_1941_SNP_46	PI_262611_62597_46_NAM13_HQ	PI_8813_177953_46_NAM16_HQ
Tag_1942_PAV	PI_283147_269332_NAM3_PAV	PI_8813_178086_NAM16_PAV	Dharwar_Dry_363717_NAM1_PAV	Cl4175_701749_NAM11_PAV
Tag_1943_SNP_82	PI_8813_178248_82_NAM16_SNP	PI_382150_762797_82_NAM5_SNP	PI_565213_53527_82_NAM7_SNP
Tag_1944_SNP_56	PI_366716_1940_56_NAM4_HQ	PI_8813_178475_56_NAM16_HQ	PI_262611_552769_56_NAM13_HQ
Tag_1947_PAV	PI_220431_119472_NAM29_PAV	PI_8813_178559_NAM16_PAV	PI_382150_342735_NAM5_PAV
Tag_1948_SNP_27	PI_565213_647290_27_NAM7_SNP	PI_382150_82881_27_NAM5_HQ	PI_470817_836004_27_NAM6_HQ	PI_8813_178588_27_NAM16_SNP
Tag_1949_SNP_41	PI_366716_316858_41_NAM4_SNP	PI_470817_568585_41_NAM6_HQ	PI_8813_178729_41_NAM16_SNP
Tag_1950_SNP_28	PI_8813_178794_28_NAM16_SNP	PI_382150_323249_28_NAM5_SNP	PI_572692_148046_28_NAM2_HQ
Tag_1951_SNP_7	PI_572692_148046_7_NAM2_HQ	PI_262611_731301_7_NAM13_HQ	PI_8813_178794_7_NAM16_HQ
Tag_1952_SNP_37	PI_366716_1559541_37_NAM4_SNP	PI_8813_178800_37_NAM16_SNP
Tag_1953_SNP_47	PI_8813_178858_47_NAM16_SNP	PI_366716_2363337_47_NAM4_SNP
Tag_1954_SNP_24	PI_8813_178858_24_NAM16_SNP	PI_366716_2363337_24_NAM4_SNP
Tag_1955_SNP_26	PI_366716_2363337_26_NAM4_SNP	PI_8813_178858_26_NAM16_SNP
Tag_1956_SNP_15	PI_8813_178859_15_NAM16_HQ	PI_262611_62833_15_NAM13_HQ	PI_470817_744782_15_NAM6_SNP
Tag_1957_SNP_79	PI_8813_179223_79_NAM16_HQ	PI_366716_2632373_79_NAM4_SNP	PI_262611_632179_79_NAM13_SNP
Tag_1958_SNP_7	PI_8813_179277_7_NAM16_HQ	PI_470817_205917_7_NAM6_SNP
Tag_1959_PAV	PI_8813_179295_NAM16_PAV	PI_470817_1305905_NAM6_PAV
Tag_1960_SNP_58	PI_8813_179381_58_NAM16_SNP	PI_366716_2853470_58_NAM4_SNP
Tag_1962_SNP_37	PI_382150_953227_37_NAM5_SNP	PI_565213_374543_37_NAM7_SNP	PI_8813_180141_37_NAM16_SNP
Tag_1963_SNP_6	PI_262611_446303_6_NAM13_SNP	PI_8813_180142_6_NAM16_SNP
Tag_1965_SNP_47	Cl4175_171974_47_NAM11_SNP	Berkut_1446954_47_NAM1_SNP	Berkut_1446954_47_NAM14_SNP	Berkut_1446954_47_NAM17_SNP	Berkut_1446954_47_NAM2_SNP	PI_8813_180257_47_NAM16_SNP	Berkut_1446954_47_NAM15_SNP	Berkut_1446954_47_NAM26_SNP	Berkut_1446954_47_NAM3_SNP	Berkut_1446954_47_NAM30_SNP	CI_15134_282402_47_NAM25_SNP	Berkut_1446954_47_NAM19_SNP	PI_366716_70173_47_NAM4_SNP	PI_9791_406885_47_NAM10_SNP	Berkut_1446954_47_NAM24_SNP
Tag_1966_SNP_5	PI_9791_406885_5_NAM10_SNP	Berkut_1446954_5_NAM24_SNP	PI_366716_70173_5_NAM4_SNP	Cl4175_171974_5_NAM11_SNP	PI_8813_180257_5_NAM16_SNP
Tag_1967_SNP_50	PI_366716_70173_50_NAM4_SNP	PI_8813_180257_50_NAM16_SNP	Berkut_1446954_50_NAM24_SNP	Cl4175_171974_50_NAM11_SNP
Tag_1968_SNP_51	PI_8813_180324_51_NAM16_SNP	PI_366716_1397565_51_NAM4_SNP	PI_262611_608584_51_NAM13_SNP
Tag_1969_SNP_36	PI_382150_1417055_36_NAM5_HQ	PI_8813_180351_36_NAM16_HQ	PI_565213_33024_36_NAM7_SNP	PI_366716_202648_36_NAM4_HQ
Tag_1971_SNP_11	PI_8813_180582_11_NAM16_SNP	PI_565213_2067883_11_NAM7_SNP	PI_382150_1710044_11_NAM5_SNP
Tag_1972_SNP_69	PI_382150_1710044_69_NAM5_SNP	PI_8813_180582_69_NAM16_SNP	PI_565213_2067883_69_NAM7_SNP
Tag_1973_SNP_46	PI_382150_1710044_46_NAM5_SNP	PI_565213_2067883_46_NAM7_SNP	PI_8813_180582_46_NAM16_SNP
Tag_1974_SNP_72	PI_470817_482593_72_NAM6_SNP	PI_262611_460732_72_NAM13_SNP	PI_8813_180685_72_NAM16_SNP	PI_366716_74834_72_NAM4_SNP
Tag_1975_SNP_46	PI_470817_243797_46_NAM6_HQ	PI_262611_883121_46_NAM13_HQ	PI_8813_180740_46_NAM16_HQ	PI_382150_1967038_46_NAM5_HQ	PI_366716_18339_46_NAM4_HQ
Tag_1976_SNP_59	PI_366716_18339_59_NAM4_HQ	PI_382150_1967038_59_NAM5_HQ	PI_8813_180740_59_NAM16_HQ	PI_262611_883121_59_NAM13_HQ	PI_470817_243797_59_NAM6_HQ
Tag_1977_SNP_77	PI_262611_883121_77_NAM13_HQ	PI_470817_243797_77_NAM6_HQ	PI_8813_180740_77_NAM16_HQ	PI_366716_18339_77_NAM4_HQ	PI_382150_1967038_77_NAM5_HQ
Tag_1978_SNP_59	PI_470817_126339_59_NAM6_HQ	PI_8813_180864_59_NAM16_HQ
Tag_1979_SNP_70	PI_8813_180864_70_NAM16_HQ	PI_470817_126339_70_NAM6_HQ
Tag_1981_SNP_38	PI_262611_126479_38_NAM13_HQ	PI_8813_181121_38_NAM16_HQ
Tag_1982_PAV	PI_192147_548943_NAM24_PAV	PI_262611_307759_NAM13_PAV	PI_8813_181487_NAM16_PAV
Tag_1984_SNP_25	PI_8813_181601_25_NAM16_SNP	PI_470817_214777_25_NAM6_SNP
Tag_1985_SNP_70	PI_470817_98154_70_NAM6_SNP	Berkut_211326_70_NAM9_SNP	Berkut_211326_70_NAM17_SNP	Berkut_211326_70_NAM10_SNP	Vida_94040_70_NAM9_SNP	PI_8813_181641_70_NAM16_SNP	PI_210945_435638_70_NAM28_SNP
Tag_1986_SNP_54	PI_8813_181681_54_NAM16_HQ	PI_470817_1715143_54_NAM6_SNP
Tag_1987_SNP_75	PI_366716_35374_75_NAM4_HQ	PI_8813_181738_75_NAM16_HQ
Tag_1988_SNP_28	PI_366716_274288_28_NAM4_HQ	PI_8813_181751_28_NAM16_HQ
Tag_1989_SNP_52	PI_366716_274288_52_NAM4_HQ	PI_8813_181751_52_NAM16_HQ
Tag_1990_PAV	PI_262611_119245_NAM13_PAV	PI_8813_181860_NAM16_PAV
Tag_1991_SNP_68	PI_8813_181864_68_NAM16_SNP	PI_382150_1709175_68_NAM5_SNP	PI_262611_317688_68_NAM13_SNP	PI_366716_47404_68_NAM4_SNP
Tag_1992_PAV	PBW343_1855480_NAM8_PAV	PI_185715_229737_NAM26_PAV	PI_43355_1274209_NAM19_PAV	PI_8813_181920_NAM16_PAV	PI_192147_311249_NAM24_PAV	Dharwar_Dry_145697_NAM1_PAV	PI_565213_613478_NAM7_PAV	PI_70613_34154_NAM14_PAV	PI_262611_193136_NAM13_PAV	PI_94567_36951_NAM20_PAV
Tag_1993_SNP_47	PI_366716_176223_47_NAM4_SNP	PI_262611_2088470_47_NAM13_SNP	PI_470817_22422_47_NAM6_SNP	PI_8813_181993_47_NAM16_SNP
Tag_1994_SNP_22	PI_470817_29282_22_NAM6_HQ	PI_8813_182705_22_NAM16_HQ
Tag_1995_SNP_56	PI_470817_29282_56_NAM6_HQ	PI_8813_182705_56_NAM16_HQ
Tag_1997_SNP_61	PI_366716_143825_61_NAM4_SNP	PI_8813_182993_61_NAM16_HQ	PI_470817_906610_61_NAM6_SNP
Tag_2000_SNP_61	PI_8813_183198_61_NAM16_HQ	PI_470817_155633_61_NAM6_SNP	PI_262611_5074_61_NAM13_SNP
Tag_2002_SNP_32	PI_366716_37854_32_NAM4_SNP	PI_8813_183289_32_NAM16_SNP	PI_470817_268634_32_NAM6_SNP	PI_262611_5231_32_NAM13_SNP
Tag_2003_SNP_12	PI_366716_37854_12_NAM4_SNP	PI_8813_183289_12_NAM16_SNP	PI_262611_5231_12_NAM13_SNP	PI_470817_268634_12_NAM6_SNP
Tag_2004_SNP_19	PI_8813_183437_19_NAM16_SNP	PI_565213_86449_19_NAM7_SNP
Tag_2005_SNP_48	PI_565213_86449_48_NAM7_SNP	PI_8813_183437_48_NAM16_SNP
Tag_2007_SNP_37	Berkut_446406_37_NAM3_SNP	PI_262611_697132_37_NAM13_SNP	PI_366716_183264_37_NAM4_SNP	PI_8813_184233_37_NAM16_SNP	PI_470817_156481_37_NAM6_SNP
Tag_2008_SNP_26	PI_8813_184250_26_NAM16_SNP	PI_366716_857761_26_NAM4_SNP
Tag_2009_SNP_17	PI_382150_72695_17_NAM5_HQ	PI_366716_3219522_17_NAM4_SNP	PI_8813_184558_17_NAM16_HQ
Tag_2010_SNP_59	Berkut_1659299_59_NAM10_SNP	PI_8813_184606_59_NAM16_SNP	Berkut_1659299_59_NAM18_SNP	Berkut_1659299_59_NAM19_SNP	Berkut_1659299_59_NAM14_SNP	Berkut_1659299_59_NAM30_SNP	Berkut_1659299_59_NAM25_SNP	Berkut_1659299_59_NAM9_SNP	Berkut_1659299_59_NAM1_SNP	Berkut_1659299_59_NAM26_SNP
Tag_2011_SNP_10	PI_382150_7507_10_NAM5_SNP	PI_8813_184760_10_NAM16_SNP
Tag_2014_SNP_16	PI_8813_184921_16_NAM16_SNP	PI_366716_388908_16_NAM4_SNP
Tag_2015_PAV	PI_283147_18914_NAM3_PAV	PI_8813_184937_NAM16_PAV	PI_278297_1380350_NAM30_PAV	PI_262611_412561_NAM13_PAV	CI_15134_166629_NAM25_PAV	PI_565213_57271_NAM7_PAV	PI_220431_86545_NAM29_PAV	Dharwar_Dry_92479_NAM1_PAV
Tag_2016_PAV	PI_8813_185021_NAM16_PAV	PI_366716_109888_NAM4_PAV
Tag_2017_SNP_66	PI_8813_185051_66_NAM16_HQ	PI_262611_66946_66_NAM13_HQ	PI_470817_111736_66_NAM6_HQ	PI_565213_246122_66_NAM7_SNP
Tag_2018_SNP_23	PI_262611_2480051_23_NAM13_SNP	PI_8813_185255_23_NAM16_SNP
Tag_2019_SNP_8	PI_8813_185330_8_NAM16_SNP	PI_470817_448108_8_NAM6_SNP
Tag_2020_PAV	PI_82469_993941_NAM17_PAV	PI_8813_185345_NAM16_PAV	CI_7635_2666140_NAM15_PAV	PI_9791_487570_NAM10_PAV	Cl11223_805684_NAM12_PAV
Tag_2022_SNP_79	PI_262611_315940_79_NAM13_SNP	PI_366716_534738_79_NAM4_SNP	PI_8813_185472_79_NAM16_SNP
Tag_2023_SNP_15	PI_8813_185472_15_NAM16_SNP	PI_262611_315940_15_NAM13_SNP
Tag_2024_SNP_81	PI_8813_185675_81_NAM16_SNP	PI_262611_1158532_81_NAM13_SNP
Tag_2025_SNP_71	PI_262611_1793217_71_NAM13_SNP	PI_470817_211983_71_NAM6_SNP	PI_8813_185936_71_NAM16_SNP
Tag_2026_SNP_34	PI_262611_1793217_34_NAM13_SNP	PI_470817_211983_34_NAM6_SNP	PI_8813_185936_34_NAM16_SNP
Tag_2027_SNP_79	PI_382150_128979_79_NAM5_HQ	PI_8813_186028_79_NAM16_HQ
Tag_2028_SNP_32	PI_470817_318340_32_NAM6_HQ	PI_262611_291753_32_NAM13_HQ	PI_366716_54673_32_NAM4_HQ	PI_8813_186069_32_NAM16_HQ
Tag_2029_SNP_10	PI_470817_50171_10_NAM6_HQ	PI_8813_186092_10_NAM16_HQ
Tag_2030_PAV	PI_43355_681448_NAM19_PAV	PI_8813_186118_NAM16_PAV	Cl4175_189527_NAM11_PAV	Vida_1030850_NAM9_PAV	PI_366716_2320674_NAM4_PAV
Tag_2031_SNP_35	PI_366716_74754_35_NAM4_HQ	PI_8813_186233_35_NAM16_HQ
Tag_2032_SNP_72	PI_8813_186354_72_NAM16_SNP	PI_366716_376042_72_NAM4_SNP	PI_470817_19998_72_NAM6_SNP
Tag_2035_SNP_15	PI_8813_186818_15_NAM16_HQ	PI_262611_998297_15_NAM13_HQ
Tag_2036_SNP_22	PI_8813_186886_22_NAM16_SNP	PI_470817_305223_22_NAM6_SNP	PI_382150_1009066_22_NAM5_SNP
Tag_2037_SNP_3	PI_8813_186886_3_NAM16_SNP	PI_382150_1009066_3_NAM5_HQ
Tag_2038_SNP_34	PI_470817_1433133_34_NAM6_SNP	PI_565213_1640212_34_NAM7_SNP	PI_8813_186927_34_NAM16_SNP	PI_366716_1517725_34_NAM4_SNP
Tag_2039_SNP_52	PI_8813_187033_52_NAM16_SNP	PI_470817_771420_52_NAM6_SNP
Tag_2040_SNP_24	PI_470817_26306_24_NAM6_SNP	PI_262611_202007_24_NAM13_HQ	PI_8813_187238_24_NAM16_HQ
Tag_2042_SNP_5	PI_8813_187880_5_NAM16_SNP	Berkut_60706_5_NAM23_SNP
Tag_2043_SNP_61	PI_8813_188049_61_NAM16_SNP	PI_470817_334499_61_NAM6_SNP
Tag_2045_SNP_44	Berkut_393137_44_NAM24_SNP	PI_366716_1673951_44_NAM4_SNP	Berkut_393137_44_NAM19_SNP	Berkut_393137_44_NAM14_SNP	PI_262611_439394_44_NAM13_SNP	Berkut_393137_44_NAM18_SNP	Berkut_393137_44_NAM11_SNP	PI_8813_188168_44_NAM16_SNP	Berkut_393137_44_NAM23_SNP
Tag_2046_SNP_64	PI_262611_1511242_64_NAM13_HQ	PI_470817_1108169_64_NAM6_SNP	PI_366716_789776_64_NAM4_HQ	PI_8813_188445_64_NAM16_SNP
Tag_2047_SNP_47	PI_8813_188502_47_NAM16_HQ	PI_470817_1320801_47_NAM6_SNP
Tag_2048_SNP_28	PI_8813_188502_28_NAM16_HQ	PI_470817_1320801_28_NAM6_SNP
Tag_2049_SNP_29	PI_8813_188502_29_NAM16_HQ	PI_470817_1320801_29_NAM6_SNP
Tag_2050_SNP_18	PI_262611_113620_18_NAM13_HQ	PI_8813_188574_18_NAM16_HQ
Tag_2053_SNP_45	PI_8813_189251_45_NAM16_HQ	PI_366716_16408_45_NAM4_HQ	PI_262611_3325322_45_NAM13_HQ
Tag_2054_SNP_6	PI_8813_189699_6_NAM16_SNP	PI_366716_373664_6_NAM4_HQ
Tag_2055_PAV	Dharwar_Dry_5620_NAM1_PAV	PI_262611_56139_NAM13_PAV	PI_8813_189714_NAM16_PAV	PI_70613_1356222_NAM14_PAV	PI_192001_401921_NAM23_PAV	Vida_155034_NAM9_PAV	PI_9791_959445_NAM10_PAV	PI_192147_660310_NAM24_PAV
Tag_2056_SNP_5	PI_8813_189861_5_NAM16_SNP	PI_262611_1251771_5_NAM13_HQ	PI_565213_2859553_5_NAM7_SNP
Tag_2057_PAV	PI_192001_336036_NAM23_PAV	PI_283147_349684_NAM3_PAV	PI_192569_815731_NAM27_PAV	PI_70613_2305698_NAM14_PAV	CI_15144_209273_NAM18_PAV	PI_382150_866931_NAM5_PAV	PI_192147_161263_NAM24_PAV	PI_43355_367189_NAM19_PAV	CI_15134_622071_NAM25_PAV	PI_565213_438955_NAM7_PAV	PI_9791_566826_NAM10_PAV	PI_278297_1708807_NAM30_PAV	PI_82469_404812_NAM17_PAV	PI_262611_1714608_NAM13_PAV	PI_8813_189942_NAM16_PAV	PI_94567_124897_NAM20_PAV	PI_185715_1090676_NAM26_PAV
Tag_2058_SNP_60	PI_262611_2192452_60_NAM13_SNP	PI_8813_189947_60_NAM16_SNP	PI_382150_471821_60_NAM5_SNP
Tag_2059_SNP_2	PI_470817_852275_2_NAM6_SNP	PI_8813_190012_2_NAM16_SNP
Tag_2060_SNP_32	PI_8813_190012_32_NAM16_SNP	PI_470817_852275_32_NAM6_SNP
Tag_2061_SNP_5	PI_8813_190012_5_NAM16_SNP	PI_470817_852275_5_NAM6_SNP
Tag_2062_SNP_68	PI_470817_88519_68_NAM6_SNP	PI_8813_190141_68_NAM16_SNP
Tag_2063_SNP_64	Berkut_645211_64_NAM9_SNP	Berkut_645211_64_NAM24_SNP	PI_262611_24453_64_NAM13_SNP	PI_8813_190221_64_NAM16_SNP	Berkut_645211_64_NAM17_SNP
Tag_2064_SNP_15	PI_262611_24453_15_NAM13_SNP	PI_185715_145169_15_NAM26_SNP	Berkut_645211_15_NAM9_SNP	Berkut_645211_15_NAM24_SNP	PI_8813_190221_15_NAM16_SNP	Berkut_645211_15_NAM10_SNP
Tag_2065_SNP_78	PI_382150_605249_78_NAM5_SNP	PI_8813_190381_78_NAM16_SNP
Tag_2066_SNP_41	PI_382150_605249_41_NAM5_HQ	PI_8813_190381_41_NAM16_SNP
Tag_2067_PAV	PI_8813_190410_NAM16_PAV	PI_9791_310815_NAM10_PAV	PI_366716_1514656_NAM4_PAV	Dharwar_Dry_170390_NAM1_PAV	CI_15144_212567_NAM18_PAV	PI_565213_545945_NAM7_PAV	PI_192147_1020836_NAM24_PAV
Tag_2068_SNP_57	PI_262611_728652_57_NAM13_SNP	PI_470817_895372_57_NAM6_SNP	PI_8813_190567_57_NAM16_SNP
Tag_2069_SNP_42	PI_8813_190567_42_NAM16_SNP	PI_470817_895372_42_NAM6_SNP	PI_262611_728652_42_NAM13_SNP
Tag_2070_SNP_72	PI_382150_1602_72_NAM5_SNP	PI_262611_781313_72_NAM13_SNP	PI_8813_190809_72_NAM16_SNP	PI_366716_439202_72_NAM4_SNP
Tag_2071_SNP_33	Berkut_6018_33_NAM8_SNP	PI_8813_190842_33_NAM16_SNP
Tag_2073_SNP_63	PI_470817_1917799_63_NAM6_HQ	PI_8813_190988_63_NAM16_HQ	PI_262611_445942_63_NAM13_HQ	PI_366716_158222_63_NAM4_SNP
Tag_2074_SNP_7	PI_382150_191165_7_NAM5_HQ	PI_8813_191331_7_NAM16_HQ
Tag_2075_SNP_45	PI_262611_588685_45_NAM13_HQ	PI_8813_191347_45_NAM16_SNP	PI_366716_468749_45_NAM4_HQ
Tag_2076_SNP_43	PI_8813_191347_43_NAM16_SNP	PI_262611_588685_43_NAM13_HQ	PI_366716_468749_43_NAM4_HQ
Tag_2077_SNP_56	PI_8813_191347_56_NAM16_SNP	PI_366716_468749_56_NAM4_HQ	PI_262611_588685_56_NAM13_HQ
Tag_2078_SNP_31	PI_565213_533309_31_NAM7_HQ	PI_366716_203652_31_NAM4_SNP	PI_8813_191633_31_NAM16_SNP
Tag_2079_SNP_41	Berkut_2462021_41_NAM29_SNP	Berkut_2462021_41_NAM9_SNP	Berkut_2462021_41_NAM12_SNP	Berkut_2462021_41_NAM14_SNP	Berkut_2462021_41_NAM24_SNP	PI_8813_191760_41_NAM16_SNP	Berkut_2462021_41_NAM15_SNP	Berkut_2462021_41_NAM2_SNP
Tag_2080_SNP_70	PI_262611_237836_70_NAM13_HQ	PI_8813_191992_70_NAM16_SNP
Tag_2081_SNP_23	PI_262611_237836_23_NAM13_HQ	PI_8813_191992_23_NAM16_SNP
Tag_2082_SNP_62	PI_366716_170790_62_NAM4_SNP	PI_8813_192279_62_NAM16_SNP
Tag_2083_PAV	PI_262611_196690_NAM13_PAV	PI_8813_192332_NAM16_PAV	PI_572692_2845693_NAM2_PAV	PI_70613_481692_NAM14_PAV
Tag_2085_PAV	PI_262611_1695910_NAM13_PAV	PI_192147_1494105_NAM24_PAV	PI_8813_192467_NAM16_PAV	PI_366716_261180_NAM4_PAV	PI_283147_1745582_NAM3_PAV
Tag_2086_SNP_37	PI_8813_192825_37_NAM16_SNP	PI_262611_436226_37_NAM13_SNP	PI_366716_2834692_37_NAM4_SNP
Tag_2087_SNP_26	PI_8813_192832_26_NAM16_SNP	PI_262611_830592_26_NAM13_SNP	PI_382150_273480_26_NAM5_SNP	PI_366716_1839102_26_NAM4_SNP
Tag_2088_SNP_51	PI_262611_1114733_51_NAM13_SNP	PI_8813_192998_51_NAM16_SNP	PI_366716_2675144_51_NAM4_SNP	PI_382150_574209_51_NAM5_HQ
Tag_2089_SNP_54	PI_470817_662673_54_NAM6_SNP	PI_8813_193504_54_NAM16_SNP	PI_382150_1053087_54_NAM5_SNP	PI_565213_635708_54_NAM7_SNP
Tag_2090_SNP_70	PI_262611_52644_70_NAM13_HQ	PI_565213_486795_70_NAM7_SNP	PI_366716_1022902_70_NAM4_HQ	PI_8813_193724_70_NAM16_SNP
Tag_2091_PAV	PI_8813_193814_NAM16_PAV	PI_262611_124299_NAM13_PAV	PI_94567_1716698_NAM20_PAV	PI_366716_3214148_NAM4_PAV	PI_9791_811987_NAM10_PAV
Tag_2093_SNP_28	PI_262611_411120_28_NAM13_HQ	PI_8813_194183_28_NAM16_SNP
Tag_2094_SNP_70	PI_8813_194183_70_NAM16_SNP	PI_262611_411120_70_NAM13_HQ
Tag_2095_SNP_48	PI_262611_411120_48_NAM13_HQ	PI_8813_194183_48_NAM16_SNP
Tag_2096_SNP_65	PI_8813_194588_65_NAM16_SNP	PI_565213_540925_65_NAM7_SNP	PI_366716_270791_65_NAM4_SNP
Tag_2097_SNP_2	PI_8813_194588_2_NAM16_SNP	PI_366716_270791_2_NAM4_SNP	PI_565213_540925_2_NAM7_SNP
Tag_2098_SNP_42	PI_565213_540925_42_NAM7_SNP	PI_8813_194588_42_NAM16_SNP	PI_366716_270791_42_NAM4_SNP
Tag_2099_SNP_47	PI_8813_194689_47_NAM16_SNP	PI_366716_436826_47_NAM4_SNP
Tag_2100_SNP_5	PI_470817_7231_5_NAM6_SNP	PI_8813_194812_5_NAM16_SNP
Tag_2101_SNP_61	PI_8813_194812_61_NAM16_SNP	PI_470817_7231_61_NAM6_SNP
Tag_2102_SNP_6	PI_8813_194879_6_NAM16_HQ	PI_262611_275800_6_NAM13_HQ
Tag_2103_SNP_81	PI_382150_235649_81_NAM5_SNP	PI_366716_119883_81_NAM4_SNP	PI_8813_194950_81_NAM16_SNP
Tag_2104_SNP_78	PI_366716_119883_78_NAM4_SNP	PI_382150_235649_78_NAM5_SNP	PI_8813_194950_78_NAM16_SNP
Tag_2106_PAV	CI_7635_316090_NAM15_PAV	PI_283147_992805_NAM3_PAV	PI_82469_1485016_NAM17_PAV	PI_366716_718996_NAM4_PAV	PI_262611_350718_NAM13_PAV	PI_210945_174872_NAM28_PAV	Dharwar_Dry_702401_NAM1_PAV	PI_8813_195091_NAM16_PAV
Tag_2107_PAV	PI_8813_195527_NAM16_PAV	PI_262611_3183753_NAM13_PAV	PI_192147_2955314_NAM24_PAV	PI_185715_812586_NAM26_PAV	PI_9791_1853292_NAM10_PAV	PI_572692_2351158_NAM2_PAV	PI_94567_1730366_NAM20_PAV	Dharwar_Dry_601418_NAM1_PAV	PI_192001_1280437_NAM23_PAV
Tag_2109_SNP_45	PI_382150_543260_45_NAM5_SNP	PI_8813_196062_45_NAM16_SNP	PI_366716_838717_45_NAM4_SNP
Tag_2111_SNP_55	PI_8813_196200_55_NAM16_SNP	PI_262611_605021_55_NAM13_SNP
Tag_2112_SNP_11	PI_262611_2234520_11_NAM13_HQ	PI_8813_196327_11_NAM16_SNP
Tag_2113_SNP_16	Berkut_2162612_16_NAM8_SNP	Berkut_2162612_16_NAM29_SNP	PI_470817_131290_16_NAM6_SNP	PI_8813_196643_16_NAM16_SNP
Tag_2114_PAV	PI_366716_29923_NAM4_PAV	PI_8813_196658_NAM16_PAV	PI_572692_244025_NAM2_PAV
Tag_2115_SNP_59	PI_8813_196708_59_NAM16_SNP	PI_366716_427529_59_NAM4_SNP	PI_262611_1395856_59_NAM13_HQ
Tag_2116_SNP_41	PI_8813_196717_41_NAM16_SNP	Berkut_102349_41_NAM1_SNP
Tag_2118_SNP_61	PI_8813_196803_61_NAM16_SNP	PI_262611_66021_61_NAM13_SNP	PI_470817_262479_61_NAM6_SNP
Tag_2119_SNP_81	PI_565213_474153_81_NAM7_SNP	PI_8813_196976_81_NAM16_SNP	PI_470817_430795_81_NAM6_SNP	PI_366716_453426_81_NAM4_SNP	PI_382150_632615_81_NAM5_SNP	PI_262611_131370_81_NAM13_SNP
Tag_2120_SNP_41	PI_565213_474153_41_NAM7_HQ	PI_8813_196976_41_NAM16_HQ	PI_366716_453426_41_NAM4_HQ	PI_262611_131370_41_NAM13_SNP	PI_382150_632615_41_NAM5_HQ
Tag_2121_SNP_41	PI_366716_65575_41_NAM4_HQ	PI_470817_114701_41_NAM6_HQ	PI_8813_196989_41_NAM16_HQ
Tag_2122_SNP_65	PI_8813_197006_65_NAM16_SNP	PI_366716_228459_65_NAM4_SNP
Tag_2123_SNP_79	PI_470817_326177_79_NAM6_SNP	PI_8813_197006_79_NAM16_SNP
Tag_2124_SNP_37	PI_8813_197183_37_NAM16_SNP	PI_262611_84915_37_NAM13_SNP
Tag_2125_SNP_57	PI_565213_174843_57_NAM7_SNP	PI_262611_84915_57_NAM13_HQ	PI_366716_44902_57_NAM4_HQ	PI_8813_197183_57_NAM16_HQ
Tag_2126_SNP_13	Berkut_163476_13_NAM24_SNP	PI_366716_932984_13_NAM4_SNP	PI_470817_498091_13_NAM6_SNP	PI_262611_382711_13_NAM13_HQ	PI_8813_197224_13_NAM16_HQ
Tag_2127_SNP_50	PI_366716_932984_50_NAM4_SNP	Berkut_163476_50_NAM15_SNP	Berkut_163476_50_NAM24_SNP	PI_8813_197224_50_NAM16_HQ	PI_262611_382711_50_NAM13_HQ	PI_470817_498091_50_NAM6_SNP
Tag_2128_SNP_63	PI_8813_197337_63_NAM16_HQ	PI_262611_335469_63_NAM13_HQ	PI_366716_308894_63_NAM4_HQ
Tag_2129_SNP_51	PI_262611_232628_51_NAM13_SNP	PI_8813_197456_51_NAM16_SNP
Tag_2130_SNP_10	PI_8813_197551_10_NAM16_SNP	PI_366716_507228_10_NAM4_HQ
Tag_2131_SNP_16	PI_8813_197551_16_NAM16_SNP	PI_366716_507228_16_NAM4_HQ
Tag_2132_SNP_18	PI_262611_241799_18_NAM13_HQ	PI_8813_197618_18_NAM16_HQ
Tag_2133_SNP_58	PI_262611_3842316_58_NAM13_SNP	PI_8813_197764_58_NAM16_SNP
Tag_2134_SNP_72	PI_8813_197764_72_NAM16_SNP	PI_262611_3842316_72_NAM13_SNP	PI_382150_1726179_72_NAM5_SNP
Tag_2135_SNP_14	PI_8813_197764_14_NAM16_SNP	PI_470817_1181017_14_NAM6_SNP	PI_262611_3842316_14_NAM13_SNP
Tag_2136_SNP_12	PI_8813_197777_12_NAM16_SNP	PI_262611_1225981_12_NAM13_SNP
Tag_2137_SNP_60	PI_8813_197962_60_NAM16_SNP	PI_470817_1478834_60_NAM6_SNP
Tag_2138_SNP_23	PI_8813_197962_23_NAM16_SNP	PI_470817_1478834_23_NAM6_SNP
Tag_2139_SNP_44	PI_262611_1646732_44_NAM13_HQ	PI_8813_198006_44_NAM16_HQ
Tag_2140_SNP_15	PI_565213_102989_15_NAM7_SNP	PI_262611_30465_15_NAM13_HQ	PI_8813_198153_15_NAM16_HQ	PI_382150_340722_15_NAM5_HQ
Tag_2141_SNP_57	PI_565213_781353_57_NAM7_SNP	PI_470817_199348_57_NAM6_SNP	PI_366716_1126272_57_NAM4_SNP	PI_8813_198154_57_NAM16_SNP
Tag_2143_PAV	PI_192147_895680_NAM24_PAV	PI_572692_875697_NAM2_PAV	PI_366716_12163_NAM4_PAV	Vida_13450_NAM9_PAV	PI_8813_198279_NAM16_PAV
Tag_2144_SNP_25	PI_8813_198284_25_NAM16_HQ	PI_470817_182564_25_NAM6_HQ
Tag_2145_SNP_61	PI_8813_198407_61_NAM16_SNP	PI_262611_225956_61_NAM13_SNP
Tag_2146_SNP_12	PI_8813_198555_12_NAM16_SNP	PI_565213_468496_12_NAM7_SNP	PI_366716_86718_12_NAM4_SNP
Tag_2147_SNP_62	PI_565213_468496_62_NAM7_SNP	PI_8813_198555_62_NAM16_SNP	PI_366716_86718_62_NAM4_SNP
Tag_2148_SNP_63	PI_8813_198559_63_NAM16_SNP	PI_366716_1087448_63_NAM4_SNP	PI_470817_1846948_63_NAM6_SNP
Tag_2149_SNP_73	PI_366716_1087448_73_NAM4_SNP	PI_470817_1846948_73_NAM6_SNP	PI_8813_198559_73_NAM16_SNP
Tag_2150_SNP_9	PI_8813_198559_9_NAM16_SNP	PI_470817_1846948_9_NAM6_SNP	PI_366716_1087448_9_NAM4_SNP
Tag_2151_SNP_49	PI_262611_134324_49_NAM13_SNP	PI_382150_69980_49_NAM5_SNP	PI_8813_198610_49_NAM16_SNP
Tag_2152_SNP_20	PI_366716_2939547_20_NAM4_SNP	PI_262611_302765_20_NAM13_SNP	PI_8813_198736_20_NAM16_SNP
Tag_2153_SNP_66	PI_8813_199118_66_NAM16_SNP	PI_262611_525356_66_NAM13_SNP
Tag_2154_SNP_55	PI_262611_254483_55_NAM13_HQ	PI_8813_199142_55_NAM16_HQ
Tag_2155_SNP_66	PI_8813_199347_66_NAM16_SNP	PI_262611_1132335_66_NAM13_SNP
Tag_2156_SNP_66	PI_8813_199397_66_NAM16_HQ	PI_262611_509205_66_NAM13_HQ
Tag_2157_PAV	PI_43355_832901_NAM19_PAV	PI_366716_2105597_NAM4_PAV	PI_8813_199619_NAM16_PAV	PI_470817_216752_NAM6_PAV	PI_82469_772412_NAM17_PAV	PI_262611_2264009_NAM13_PAV	Dharwar_Dry_663666_NAM1_PAV	Cl4175_252882_NAM11_PAV	PI_382150_639635_NAM5_PAV
Tag_2159_PAV	PI_366716_180465_NAM4_PAV	PI_8813_199922_NAM16_PAV	PI_470817_89792_NAM6_PAV	PI_262611_215045_NAM13_PAV
Tag_2160_SNP_61	PI_8813_200011_61_NAM16_SNP	PI_565213_27788_61_NAM7_SNP	PI_366716_539280_61_NAM4_SNP	PI_262611_34326_61_NAM13_SNP
Tag_2161_SNP_70	PI_366716_123522_70_NAM4_HQ	PI_382150_209547_70_NAM5_HQ	PI_8813_200039_70_NAM16_HQ
Tag_2162_PAV	PI_262611_585018_NAM13_PAV	PI_8813_200066_NAM16_PAV	Cl4175_1493438_NAM11_PAV	PI_366716_495604_NAM4_PAV
Tag_2163_SNP_48	PI_8813_200174_48_NAM16_SNP	PI_470817_614883_48_NAM6_SNP	PI_262611_944462_48_NAM13_SNP
Tag_2164_SNP_76	PI_8813_200243_76_NAM16_HQ	PI_262611_287531_76_NAM13_HQ
Tag_2166_SNP_50	PI_366716_2102642_50_NAM4_SNP	PI_8813_200450_50_NAM16_SNP	PI_470817_2222362_50_NAM6_SNP	PI_262611_338841_50_NAM13_SNP
Tag_2167_SNP_67	PI_8813_200451_67_NAM16_SNP	PI_366716_142180_67_NAM4_SNP	PI_262611_798607_67_NAM13_SNP
Tag_2168_PAV	CI_7635_3543465_NAM15_PAV	PI_43355_1899339_NAM19_PAV	PI_210945_607999_NAM28_PAV	Dharwar_Dry_532494_NAM1_PAV	PI_8813_200659_NAM16_PAV	PI_220431_1951101_NAM29_PAV	PI_262611_3502258_NAM13_PAV
Tag_2170_SNP_53	PI_366716_256650_53_NAM4_SNP	PI_382150_2835681_53_NAM5_SNP	PI_8813_201397_53_NAM16_SNP	PI_565213_11365_53_NAM7_SNP
Tag_2171_SNP_28	PI_262611_415627_28_NAM13_SNP	PI_8813_201495_28_NAM16_SNP	PI_470817_87668_28_NAM6_SNP	PI_382150_318679_28_NAM5_SNP
Tag_2172_SNP_29	PI_366716_857042_29_NAM4_SNP	PI_8813_201597_29_NAM16_HQ
Tag_2173_SNP_54	PI_8813_201714_54_NAM16_SNP	PI_262611_734947_54_NAM13_SNP
Tag_2174_SNP_61	PI_262611_234815_61_NAM13_SNP	PI_565213_459458_61_NAM7_SNP	PI_8813_201960_61_NAM16_SNP	PI_366716_95614_61_NAM4_SNP
Tag_2175_SNP_66	PI_470817_6175_66_NAM6_HQ	PI_8813_202646_66_NAM16_HQ	PI_366716_470031_66_NAM4_HQ
Tag_2176_SNP_73	PI_8813_202903_73_NAM16_SNP	PI_366716_692881_73_NAM4_HQ
Tag_2177_SNP_25	PI_366716_692881_25_NAM4_HQ	PI_8813_202903_25_NAM16_HQ
Tag_2180_SNP_62	PI_262611_122865_62_NAM13_HQ	PI_366716_45263_62_NAM4_HQ	PI_470817_137792_62_NAM6_HQ	PI_565213_81440_62_NAM7_HQ	PI_8813_203343_62_NAM16_HQ
Tag_2182_SNP_19	PI_8813_203725_19_NAM16_SNP	PI_262611_87293_19_NAM13_SNP	PI_382150_194580_19_NAM5_HQ	PI_366716_61718_19_NAM4_HQ
Tag_2183_SNP_58	PI_8813_203859_58_NAM16_SNP	PI_262611_7743_58_NAM13_HQ	PI_382150_555303_58_NAM5_HQ	PI_366716_381543_58_NAM4_SNP
Tag_2185_SNP_60	PI_382150_67490_60_NAM5_SNP	PI_8813_204034_60_NAM16_SNP	PI_366716_262961_60_NAM4_SNP
Tag_2186_SNP_29	PI_565213_387547_29_NAM7_HQ	PI_8813_204078_29_NAM16_HQ
Tag_2187_SNP_41	PI_8813_204084_41_NAM16_HQ	PI_262611_2750394_41_NAM13_SNP
Tag_2188_SNP_56	PI_565213_595739_56_NAM7_SNP	PI_8813_204145_56_NAM16_SNP	PI_262611_2665325_56_NAM13_SNP
Tag_2189_SNP_41	PI_366716_367538_41_NAM4_SNP	PI_262611_151328_41_NAM13_SNP	PI_8813_204344_41_NAM16_SNP
Tag_2190_SNP_22	PI_470817_477319_22_NAM6_SNP	PI_366716_367538_22_NAM4_SNP	PI_262611_151328_22_NAM13_SNP	PI_8813_204344_22_NAM16_SNP
Tag_2191_SNP_31	PI_262611_31281_31_NAM13_SNP	PI_8813_204477_31_NAM16_SNP	PI_366716_94096_31_NAM4_SNP
Tag_2193_SNP_79	PI_470817_213085_79_NAM6_HQ	PI_8813_204815_79_NAM16_SNP
Tag_2194_SNP_16	PI_470817_213085_16_NAM6_HQ	PI_8813_204815_16_NAM16_SNP
Tag_2195_SNP_47	PI_470817_213085_47_NAM6_HQ	PI_8813_204815_47_NAM16_HQ
Tag_2196_SNP_19	PI_262611_903871_19_NAM13_HQ	PI_8813_205360_19_NAM16_SNP	PI_366716_1302591_19_NAM4_SNP	PI_382150_1645647_19_NAM5_SNP
Tag_2197_SNP_15	PI_470817_990956_15_NAM6_SNP	PI_8813_205367_15_NAM16_SNP	PI_262611_322895_15_NAM13_SNP
Tag_2198_SNP_47	PI_8813_205503_47_NAM16_HQ	PI_262611_85630_47_NAM13_SNP	PI_382150_400774_47_NAM5_HQ
Tag_2199_PAV	Vida_315685_NAM9_PAV	PI_278297_268423_NAM30_PAV	PI_8813_205646_NAM16_PAV	PI_70613_126447_NAM14_PAV	PI_262611_368053_NAM13_PAV	Cl4175_112683_NAM11_PAV	PI_192569_161109_NAM27_PAV	PI_470817_279386_NAM6_PAV	PI_210945_1227067_NAM28_PAV	Dharwar_Dry_423275_NAM1_PAV
Tag_2200_SNP_75	PI_8813_205734_75_NAM16_HQ	PI_366716_68407_75_NAM4_HQ	PI_470817_449031_75_NAM6_SNP
Tag_2201_SNP_33	PI_8813_205734_33_NAM16_HQ	PI_470817_449031_33_NAM6_SNP	PI_366716_68407_33_NAM4_HQ
Tag_2202_PAV	PI_8813_205824_NAM16_PAV	Dharwar_Dry_1208886_NAM1_PAV	PI_366716_383425_NAM4_PAV
Tag_2203_SNP_64	PI_470817_1550332_64_NAM6_HQ	PI_8813_205850_64_NAM16_HQ
Tag_2204_SNP_48	PI_8813_205850_48_NAM16_HQ	PI_470817_1550332_48_NAM6_HQ
Tag_2205_SNP_64	PI_366716_58304_64_NAM4_SNP	PI_8813_206046_64_NAM16_SNP	PI_262611_1234292_64_NAM13_SNP
Tag_2206_SNP_30	PI_8813_206046_30_NAM16_SNP	PI_366716_58304_30_NAM4_SNP	PI_262611_1234292_30_NAM13_SNP
Tag_2207_SNP_75	PI_470817_147715_75_NAM6_SNP	PI_382150_1118792_75_NAM5_SNP	PI_8813_206439_75_NAM16_SNP
Tag_2208_SNP_36	CI_15134_227212_36_NAM25_SNP	PI_366716_58497_36_NAM4_SNP	Berkut_658_36_NAM11_SNP	Berkut_658_36_NAM24_SNP	Berkut_658_36_NAM1_SNP	Cl11223_135300_36_NAM12_SNP	Cl4175_99663_36_NAM11_SNP	Berkut_658_36_NAM15_SNP	Berkut_658_36_NAM25_SNP	Berkut_658_36_NAM2_SNP	PI_8813_206547_36_NAM16_SNP
Tag_2209_SNP_28	PI_8813_206666_28_NAM16_SNP	PI_366716_49252_28_NAM4_SNP
Tag_2210_SNP_2	PI_262611_823596_2_NAM13_HQ	PI_8813_206718_2_NAM16_HQ	PI_382150_756941_2_NAM5_HQ	PI_565213_1027172_2_NAM7_SNP
Tag_2211_PAV	PI_8813_206821_NAM16_PAV	PI_366716_912805_NAM4_PAV	CI_15144_476423_NAM18_PAV	PI_262611_333411_NAM13_PAV	PI_283147_129155_NAM3_PAV
Tag_2213_PAV	PI_8813_206942_NAM16_PAV	PI_262611_935778_NAM13_PAV
Tag_2214_SNP_34	PI_8813_207487_34_NAM16_SNP	PI_262611_1449069_34_NAM13_SNP
Tag_2215_SNP_68	PI_262611_1449069_68_NAM13_SNP	PI_8813_207487_68_NAM16_SNP	PI_366716_110152_68_NAM4_SNP
Tag_2216_SNP_40	PI_262611_2048410_40_NAM13_SNP	PI_8813_207568_40_NAM16_SNP
Tag_2217_SNP_33	PI_366716_930802_33_NAM4_SNP	PI_8813_207571_33_NAM16_SNP
Tag_2218_SNP_32	PI_565213_943723_32_NAM7_SNP	PI_470817_15872_32_NAM6_SNP	PI_366716_1076549_32_NAM4_SNP	PI_262611_782465_32_NAM13_SNP	PI_8813_207696_32_NAM16_SNP
Tag_2220_SNP_81	PI_8813_207933_81_NAM16_SNP	PI_366716_1278398_81_NAM4_SNP
Tag_2221_PAV	PI_8813_208159_NAM16_PAV	PI_262611_45709_NAM13_PAV	PI_192147_42429_NAM24_PAV	PI_470817_99040_NAM6_PAV	PI_366716_604468_NAM4_PAV	Dharwar_Dry_234274_NAM1_PAV	Vida_230754_NAM9_PAV
Tag_2222_SNP_57	PI_8813_208167_57_NAM16_HQ	PI_470817_165824_57_NAM6_HQ	PI_262611_133426_57_NAM13_SNP
Tag_2223_SNP_13	PI_262611_133426_13_NAM13_SNP	PI_470817_165824_13_NAM6_HQ	PI_8813_208167_13_NAM16_HQ
Tag_2224_SNP_52	PI_262611_133426_52_NAM13_SNP	PI_8813_208167_52_NAM16_HQ	PI_470817_165824_52_NAM6_HQ
Tag_2225_SNP_71	PI_262611_613557_71_NAM13_HQ	PI_470817_1378177_71_NAM6_HQ	PI_8813_208241_71_NAM16_HQ	PI_366716_525360_71_NAM4_HQ
Tag_2226_SNP_61	PI_8813_208610_61_NAM16_HQ	PI_366716_1045998_61_NAM4_HQ	PI_382150_1047545_61_NAM5_HQ
Tag_2227_SNP_82	PI_262611_221126_82_NAM13_SNP	PI_8813_208873_82_NAM16_SNP	PI_565213_181126_82_NAM7_SNP
Tag_2228_PAV	PI_366716_215779_NAM4_PAV	PI_94567_260330_NAM20_PAV	PI_8813_208954_NAM16_PAV
Tag_2230_SNP_9	PI_8813_208976_9_NAM16_SNP	PI_470817_64957_9_NAM6_SNP
Tag_2231_SNP_26	PI_8813_209087_26_NAM16_HQ	PI_366716_486360_26_NAM4_HQ	PI_470817_569579_26_NAM6_SNP	PI_565213_93539_26_NAM7_SNP
Tag_2234_SNP_46	PI_382150_36950_46_NAM5_HQ	PI_262611_388271_46_NAM13_HQ	PI_8813_209798_46_NAM16_HQ	PI_366716_195960_46_NAM4_SNP
Tag_2235_PAV	PI_283147_34624_NAM3_PAV	PI_8813_209816_NAM16_PAV	PI_382150_469086_NAM5_PAV	PI_366716_565597_NAM4_PAV
Tag_2236_SNP_13	PI_262611_1461392_13_NAM13_HQ	PI_8813_210036_13_NAM16_SNP	PI_366716_243305_13_NAM4_HQ
Tag_2237_SNP_12	PI_366716_243305_12_NAM4_HQ	PI_8813_210036_12_NAM16_SNP	PI_262611_1461392_12_NAM13_HQ
Tag_2238_SNP_29	PI_8813_210062_29_NAM16_HQ	PI_382150_147966_29_NAM5_HQ
Tag_2239_SNP_23	PI_8813_210895_23_NAM16_SNP	PI_366716_784239_23_NAM4_SNP
Tag_2240_SNP_5	PI_8813_210895_5_NAM16_SNP	PI_366716_784239_5_NAM4_SNP
Tag_2241_SNP_51	PI_8813_210938_51_NAM16_SNP	PI_470817_1249295_51_NAM6_SNP
Tag_2242_SNP_35	PI_366716_72256_35_NAM4_HQ	PI_565213_333257_35_NAM7_HQ	PI_262611_39892_35_NAM13_HQ	PI_8813_211126_35_NAM16_HQ
Tag_2243_SNP_82	PI_262611_57428_82_NAM13_SNP	PI_8813_211537_82_NAM16_SNP	PI_470817_373766_82_NAM6_SNP
Tag_2244_SNP_81	PI_565213_56671_81_NAM7_SNP	PI_262611_417282_81_NAM13_SNP	PI_8813_211571_81_NAM16_SNP
Tag_2245_SNP_16	PI_262611_417282_16_NAM13_SNP	PI_8813_211571_16_NAM16_SNP
Tag_2246_SNP_46	PI_8813_211662_46_NAM16_SNP	PI_262611_139126_46_NAM13_SNP
Tag_2247_SNP_7	PI_262611_1800349_7_NAM13_HQ	PI_8813_211841_7_NAM16_SNP
Tag_2248_SNP_51	PI_8813_211841_51_NAM16_SNP	PI_262611_1800349_51_NAM13_HQ
Tag_2249_SNP_64	PI_565213_27478_64_NAM7_SNP	PI_8813_211980_64_NAM16_SNP	PI_382150_146251_64_NAM5_SNP
Tag_2250_PAV	Cl11223_1596140_NAM12_PAV	PI_283147_1550680_NAM3_PAV	PI_8813_212058_NAM16_PAV	PI_262611_125512_NAM13_PAV	Dharwar_Dry_2442629_NAM1_PAV	PI_192147_1630608_NAM24_PAV
Tag_2252_PAV	PI_262611_356574_NAM13_PAV	PI_8813_212437_NAM16_PAV
Tag_2253_SNP_25	PI_8813_212459_25_NAM16_HQ	PI_470817_485489_25_NAM6_HQ	PI_366716_119480_25_NAM4_HQ	PI_262611_147079_25_NAM13_HQ
Tag_2254_SNP_13	PI_470817_1572832_13_NAM6_SNP	PI_565213_128375_13_NAM7_HQ	PI_262611_784358_13_NAM13_HQ	PI_366716_162008_13_NAM4_HQ	PI_8813_212543_13_NAM16_HQ
Tag_2255_SNP_63	PI_470817_1572832_63_NAM6_SNP	PI_565213_128375_63_NAM7_HQ	PI_366716_162008_63_NAM4_HQ	PI_262611_784358_63_NAM13_HQ	PI_8813_212543_63_NAM16_HQ
Tag_2256_SNP_75	PI_470817_1572832_75_NAM6_SNP	PI_8813_212543_75_NAM16_HQ	PI_565213_128375_75_NAM7_HQ	PI_366716_162008_75_NAM4_HQ	PI_262611_784358_75_NAM13_HQ
Tag_2257_SNP_33	PI_366716_1012999_33_NAM4_SNP	PI_8813_212620_33_NAM16_SNP
Tag_2258_SNP_8	PI_366716_1012999_8_NAM4_SNP	PI_8813_212620_8_NAM16_SNP
Tag_2259_SNP_28	PI_8813_212782_28_NAM16_SNP	PI_366716_1178344_28_NAM4_SNP	PI_262611_2846244_28_NAM13_SNP	PI_382150_136681_28_NAM5_HQ
Tag_2260_PAV	PI_8813_212892_NAM16_PAV	PI_262611_112860_NAM13_PAV
Tag_2261_PAV	PI_572692_347929_NAM2_PAV	PI_278297_723336_NAM30_PAV	PI_43355_656753_NAM19_PAV	PI_470817_236798_NAM6_PAV	PI_366716_286292_NAM4_PAV	PI_262611_98002_NAM13_PAV	PI_82469_222133_NAM17_PAV	Vida_1060029_NAM9_PAV	PI_8813_213058_NAM16_PAV	Dharwar_Dry_1049940_NAM1_PAV
Tag_2263_SNP_42	PI_8813_213362_42_NAM16_HQ	PI_382150_39955_42_NAM5_HQ
Tag_2264_SNP_32	PI_382150_39955_32_NAM5_HQ	PI_8813_213362_32_NAM16_HQ
Tag_2266_SNP_34	Berkut_53_34_NAM25_SNP	Berkut_53_34_NAM19_SNP	PI_470817_13898_34_NAM6_SNP	Berkut_53_34_NAM15_SNP	Berkut_53_34_NAM3_SNP	PI_8813_213587_34_NAM16_SNP	Berkut_53_34_NAM30_SNP	Berkut_53_34_NAM10_SNP	PI_262611_56465_34_NAM13_SNP	Berkut_53_34_NAM9_SNP	Berkut_53_34_NAM24_SNP
Tag_2267_PAV	PI_262611_61492_NAM13_PAV	PI_8813_213629_NAM16_PAV
Tag_2268_SNP_50	PI_8813_213792_50_NAM16_SNP	PI_262611_249776_50_NAM13_SNP
Tag_2269_SNP_17	PI_8813_213933_17_NAM16_HQ	PI_262611_142893_17_NAM13_HQ
Tag_2270_SNP_42	PI_8813_214090_42_NAM16_SNP	PI_262611_101638_42_NAM13_SNP	Cl4175_713816_42_NAM11_SNP
Tag_2271_SNP_55	PI_262611_333749_55_NAM13_SNP	PI_8813_214145_55_NAM16_SNP
Tag_2272_SNP_7	PI_8813_214145_7_NAM16_SNP	PI_262611_333749_7_NAM13_SNP
Tag_2273_SNP_44	PI_262611_333749_44_NAM13_SNP	PI_8813_214145_44_NAM16_SNP
Tag_2274_SNP_63	PI_8813_214239_63_NAM16_SNP	PI_262611_239840_63_NAM13_SNP	PI_382150_1003508_63_NAM5_SNP
Tag_2276_PAV	PI_192147_182182_NAM24_PAV	PBW343_383722_NAM8_PAV	PI_192001_1702337_NAM23_PAV	PI_366716_327235_NAM4_PAV	PI_470817_788171_NAM6_PAV	CI_7635_1644732_NAM15_PAV	PI_94567_1025522_NAM20_PAV	PI_262611_332958_NAM13_PAV	PI_565213_423189_NAM7_PAV	Dharwar_Dry_6027_NAM1_PAV	PI_283147_1558522_NAM3_PAV	PI_220431_419136_NAM29_PAV	Vida_942081_NAM9_PAV	PI_8813_214512_NAM16_PAV	PI_382150_438321_NAM5_PAV
Tag_2277_SNP_59	PI_8813_214718_59_NAM16_SNP	PI_366716_109600_59_NAM4_SNP	PI_382150_556647_59_NAM5_SNP
Tag_2278_SNP_53	PI_382150_556647_53_NAM5_SNP	PI_366716_109600_53_NAM4_SNP	PI_8813_214718_53_NAM16_SNP
Tag_2279_SNP_59	PI_366716_40153_59_NAM4_HQ	PI_565213_70382_59_NAM7_HQ	PI_262611_524889_59_NAM13_HQ	PI_8813_214892_59_NAM16_HQ
Tag_2280_SNP_61	PI_262611_716318_61_NAM13_SNP	PI_8813_214906_61_NAM16_SNP
Tag_2281_SNP_15	PI_8813_214991_15_NAM16_HQ	PI_565213_112609_15_NAM7_HQ	PI_470817_212270_15_NAM6_HQ	PI_366716_58795_15_NAM4_HQ
Tag_2282_SNP_45	PI_8813_215016_45_NAM16_SNP	PI_366716_188937_45_NAM4_SNP
Tag_2284_PAV	Dharwar_Dry_1010654_NAM1_PAV	PI_278297_159330_NAM30_PAV	PI_192569_1835162_NAM27_PAV	PI_283147_1389527_NAM3_PAV	PI_185715_2421229_NAM26_PAV	PI_8813_215623_NAM16_PAV	PI_382150_3457884_NAM5_PAV
Tag_2285_SNP_63	PI_565213_2244584_63_NAM7_HQ	PI_8813_215625_63_NAM16_HQ
Tag_2286_SNP_51	PI_8813_215635_51_NAM16_SNP	PI_262611_1398951_51_NAM13_SNP
Tag_2288_SNP_80	PI_366716_269384_80_NAM4_SNP	PI_8813_215742_80_NAM16_SNP
Tag_2289_SNP_17	PI_382150_360000_17_NAM5_HQ	PI_262611_727445_17_NAM13_HQ	PI_8813_215906_17_NAM16_HQ	PI_366716_944181_17_NAM4_SNP	PI_565213_25219_17_NAM7_HQ	PI_470817_2034260_17_NAM6_HQ
Tag_2290_SNP_39	PI_262611_1877641_39_NAM13_SNP	PI_366716_1507560_39_NAM4_SNP	PI_8813_216156_39_NAM16_SNP
Tag_2291_SNP_26	PI_8813_216342_26_NAM16_SNP	PI_262611_518804_26_NAM13_SNP	PI_470817_387742_26_NAM6_SNP
Tag_2293_SNP_16	PI_565213_2610031_16_NAM7_SNP	PI_262611_1044636_16_NAM13_SNP	PI_382150_950386_16_NAM5_SNP	PI_8813_216577_16_NAM16_SNP
Tag_2294_SNP_80	PI_262611_22255_80_NAM13_SNP	PI_470817_1378431_80_NAM6_SNP	PI_8813_216672_80_NAM16_SNP
Tag_2295_PAV	PI_366716_133775_NAM4_PAV	PI_8813_216710_NAM16_PAV	PI_283147_783985_NAM3_PAV	PI_470817_211425_NAM6_PAV	PI_262611_168667_NAM13_PAV
Tag_2296_SNP_79	PI_470817_33342_79_NAM6_SNP	PI_262611_749636_79_NAM13_SNP	PI_8813_216727_79_NAM16_SNP
Tag_2297_SNP_9	PI_470817_33342_9_NAM6_SNP	PI_262611_749636_9_NAM13_SNP	PI_8813_216727_9_NAM16_SNP	PI_366716_976783_9_NAM4_SNP
Tag_2298_SNP_5	PI_262611_749636_5_NAM13_SNP	PI_8813_216727_5_NAM16_SNP	PI_470817_33342_5_NAM6_SNP
Tag_2299_SNP_73	PI_8813_216921_73_NAM16_HQ	PI_470817_963044_73_NAM6_HQ
Tag_2300_SNP_14	PI_8813_217063_14_NAM16_SNP	PI_382150_420325_14_NAM5_HQ	PI_470817_169557_14_NAM6_HQ	PI_366716_417199_14_NAM4_SNP
Tag_2301_SNP_18	PI_470817_367708_18_NAM6_SNP	PI_8813_217064_18_NAM16_SNP	PI_382150_467953_18_NAM5_SNP
Tag_2302_SNP_39	PI_382150_467953_39_NAM5_SNP	PI_8813_217064_39_NAM16_SNP	PI_470817_367708_39_NAM6_SNP
Tag_2303_SNP_10	PI_382150_136527_10_NAM5_HQ	PI_8813_217221_10_NAM16_HQ	PI_366716_438171_10_NAM4_HQ
Tag_2304_SNP_39	PI_8813_217308_39_NAM16_SNP	PI_470817_414055_39_NAM6_SNP
Tag_2305_SNP_57	PI_382150_34521_57_NAM5_HQ	PI_262611_139080_57_NAM13_HQ	PI_366716_163204_57_NAM4_HQ	PI_8813_217349_57_NAM16_HQ
Tag_2306_SNP_75	PI_8813_217386_75_NAM16_SNP	PI_262611_39690_75_NAM13_SNP
Tag_2307_SNP_21	PI_382150_62061_21_NAM5_SNP	PI_8813_217532_21_NAM16_SNP	PI_565213_473178_21_NAM7_SNP
Tag_2310_SNP_61	PI_470817_160427_61_NAM6_SNP	PI_262611_466356_61_NAM13_SNP	PI_8813_217882_61_NAM16_SNP
Tag_2311_SNP_21	PI_8813_217900_21_NAM16_SNP	PI_262611_76006_21_NAM13_SNP
Tag_2312_SNP_41	PI_366716_225973_41_NAM4_SNP	PI_8813_218059_41_NAM16_SNP
Tag_2313_SNP_49	PI_382150_238564_49_NAM5_HQ	PI_470817_706795_49_NAM6_HQ	PI_8813_218076_49_NAM16_SNP
Tag_2316_SNP_21	PI_262611_70083_21_NAM13_HQ	PI_8813_218553_21_NAM16_HQ	PI_470817_280745_21_NAM6_SNP
Tag_2317_SNP_39	PI_8813_218553_39_NAM16_HQ	PI_262611_70083_39_NAM13_HQ	PI_470817_280745_39_NAM6_HQ
Tag_2318_SNP_3	PI_8813_218689_3_NAM16_SNP	PI_382150_976969_3_NAM5_SNP	PI_366716_3041113_3_NAM4_SNP
Tag_2319_SNP_28	PI_366716_3041113_28_NAM4_SNP	PI_382150_976969_28_NAM5_SNP	PI_8813_218689_28_NAM16_SNP
Tag_2320_SNP_43	PI_8813_218783_43_NAM16_SNP	PI_382150_3535303_43_NAM5_SNP
Tag_2321_SNP_32	PI_262611_62863_32_NAM13_SNP	PI_8813_218860_32_NAM16_SNP	PI_470817_215709_32_NAM6_SNP
Tag_2322_SNP_47	PI_470817_278649_47_NAM6_SNP	PI_8813_218948_47_NAM16_SNP	PI_565213_779363_47_NAM7_SNP	PI_382150_842543_47_NAM5_SNP
Tag_2323_SNP_63	PI_470817_1163613_63_NAM6_HQ	PI_8813_219649_63_NAM16_HQ	PI_262611_3694451_63_NAM13_HQ
Tag_2325_SNP_68	PI_8813_219829_68_NAM16_HQ	PI_366716_152584_68_NAM4_HQ	PI_470817_660718_68_NAM6_SNP	PI_262611_81134_68_NAM13_HQ
Tag_2326_SNP_57	PI_366716_152584_57_NAM4_HQ	PI_470817_660718_57_NAM6_SNP	PI_8813_219829_57_NAM16_HQ	PI_262611_81134_57_NAM13_HQ
Tag_2328_SNP_8	PI_8813_220096_8_NAM16_HQ	PI_262611_162109_8_NAM13_HQ	PI_470817_85742_8_NAM6_HQ	PI_565213_45924_8_NAM7_HQ	PI_366716_610628_8_NAM4_HQ
Tag_2329_SNP_62	PI_366716_202609_62_NAM4_HQ	PI_8813_220334_62_NAM16_HQ
Tag_2331_SNP_48	PI_8813_220538_48_NAM16_SNP	PI_382150_219266_48_NAM5_SNP	PI_262611_351778_48_NAM13_SNP
Tag_2333_SNP_71	PI_262611_542874_71_NAM13_SNP	PI_8813_221072_71_NAM16_SNP
Tag_2334_SNP_49	PI_262611_397557_49_NAM13_HQ	PI_8813_221211_49_NAM16_HQ
Tag_2335_SNP_60	PI_8813_221292_60_NAM16_HQ	PI_565213_962396_60_NAM7_SNP	PI_470817_1018110_60_NAM6_SNP
Tag_2336_PAV	PI_8813_221311_NAM16_PAV	PI_366716_3397409_NAM4_PAV
Tag_2337_SNP_37	PI_366716_319944_37_NAM4_SNP	PI_382150_1464710_37_NAM5_SNP	PI_8813_221417_37_NAM16_SNP
Tag_2340_PAV	PBW343_1178667_NAM8_PAV	PI_192147_712921_NAM24_PAV	PI_8813_221542_NAM16_PAV
Tag_2341_SNP_18	PI_262611_722810_18_NAM13_SNP	PI_8813_221682_18_NAM16_SNP
Tag_2343_SNP_80	PI_8813_222058_80_NAM16_HQ	PI_262611_34450_80_NAM13_SNP	PI_366716_26094_80_NAM4_SNP
Tag_2344_SNP_42	PI_382150_185649_42_NAM5_SNP	PI_366716_232855_42_NAM4_SNP	PI_8813_222068_42_NAM16_SNP	PI_262611_435815_42_NAM13_SNP
Tag_2345_SNP_63	PI_382150_185649_63_NAM5_SNP	PI_8813_222068_63_NAM16_SNP	PI_262611_435815_63_NAM13_SNP	PI_366716_232855_63_NAM4_SNP
Tag_2346_SNP_7	PI_262611_1648615_7_NAM13_SNP	PI_8813_222098_7_NAM16_SNP
Tag_2347_SNP_24	PI_262611_1648615_24_NAM13_SNP	PI_8813_222098_24_NAM16_SNP
Tag_2349_SNP_12	PI_8813_222338_12_NAM16_SNP	PI_565213_30166_12_NAM7_SNP	PI_262611_361254_12_NAM13_SNP	PI_366716_1625678_12_NAM4_SNP	PI_470817_1708555_12_NAM6_SNP	PI_382150_1905394_12_NAM5_SNP
Tag_2350_SNP_26	PI_8813_222406_26_NAM16_SNP	PI_565213_136954_26_NAM7_SNP
Tag_2352_PAV	PI_43355_374897_NAM19_PAV	Vida_345293_NAM9_PAV	PI_8813_222541_NAM16_PAV	PI_470817_766323_NAM6_PAV
Tag_2355_SNP_51	PI_8813_222794_51_NAM16_SNP	PI_565213_540439_51_NAM7_SNP	Berkut_639335_51_NAM9_SNP	Berkut_639335_51_NAM15_SNP	Berkut_639335_51_NAM12_SNP	Berkut_639335_51_NAM28_SNP	Berkut_639335_51_NAM23_SNP	Berkut_639335_51_NAM2_SNP	Berkut_639335_51_NAM10_SNP	Berkut_639335_51_NAM25_SNP	Berkut_639335_51_NAM14_SNP
Tag_2357_SNP_46	PI_366716_863955_46_NAM4_SNP	PI_8813_223049_46_NAM16_SNP	PI_262611_4093925_46_NAM13_SNP
Tag_2358_SNP_64	PI_262611_4093925_64_NAM13_SNP	PI_8813_223049_64_NAM16_SNP
Tag_2359_SNP_29	PI_8813_223124_29_NAM16_HQ	PI_565213_190349_29_NAM7_SNP
Tag_2360_PAV	Cl11223_543966_NAM12_PAV	PI_8813_223178_NAM16_PAV	PI_262611_832266_NAM13_PAV	PI_572692_2564060_NAM2_PAV	PI_565213_408501_NAM7_PAV	PI_382150_1298781_NAM5_PAV	PI_366716_2317964_NAM4_PAV
Tag_2364_SNP_65	PI_382150_363205_65_NAM5_SNP	PI_8813_223643_65_NAM16_SNP
Tag_2365_SNP_15	PI_262611_378292_15_NAM13_HQ	PI_8813_223768_15_NAM16_HQ
Tag_2366_SNP_23	PI_382150_410493_23_NAM5_SNP	PI_8813_223937_23_NAM16_SNP	PI_366716_174393_23_NAM4_SNP
Tag_2368_SNP_48	PI_8813_224211_48_NAM16_HQ	PI_262611_403717_48_NAM13_HQ
Tag_2369_SNP_27	PI_8813_224211_27_NAM16_HQ	PI_262611_403717_27_NAM13_HQ
Tag_2370_SNP_59	PI_262611_464718_59_NAM13_HQ	PI_565213_492967_59_NAM7_SNP	PI_8813_224321_59_NAM16_HQ	PI_470817_164847_59_NAM6_SNP
Tag_2371_SNP_82	PI_185715_192258_82_NAM26_SNP	Berkut_41275_82_NAM19_SNP	Berkut_41275_82_NAM28_SNP	Berkut_41275_82_NAM30_SNP	Berkut_41275_82_NAM25_SNP	Berkut_41275_82_NAM12_SNP	PI_278297_37062_82_NAM30_SNP	PI_43355_879368_82_NAM19_SNP	Berkut_41275_82_NAM26_SNP	Cl4175_762166_82_NAM11_SNP	Berkut_41275_82_NAM1_SNP	Berkut_41275_82_NAM11_SNP	PI_470817_453059_82_NAM6_SNP	PI_8813_224739_82_NAM16_SNP
Tag_2372_SNP_34	PI_366716_387210_34_NAM4_HQ	PI_8813_224880_34_NAM16_HQ
Tag_2373_SNP_26	PI_94567_1209848_26_NAM20_SNP	PI_8813_224952_26_NAM16_SNP	PI_366716_580922_26_NAM4_SNP
Tag_2374_SNP_13	PI_366716_1252916_13_NAM4_HQ	PI_8813_225091_13_NAM16_SNP
Tag_2375_SNP_15	PI_470817_208558_15_NAM6_SNP	PI_8813_225139_15_NAM16_HQ	PI_262611_421359_15_NAM13_HQ	PI_382150_305127_15_NAM5_HQ	PI_366716_27448_15_NAM4_HQ	PI_565213_266848_15_NAM7_SNP
Tag_2376_PAV	Cl4175_283875_NAM11_PAV	Vida_802387_NAM9_PAV	PI_366716_76118_NAM4_PAV	PI_262611_137611_NAM13_PAV	PI_8813_225158_NAM16_PAV	PI_192147_299794_NAM24_PAV	PI_470817_61949_NAM6_PAV	Dharwar_Dry_26509_NAM1_PAV
Tag_2377_SNP_2	PI_565213_1659460_2_NAM7_SNP	PI_8813_225159_2_NAM16_SNP
[truncated: 2,087 more rows]
[truncated: 2 more columns]
