# Supplementary material for: The genetic architecture of genome‐wide recombination rate variation in allopolyploid wheat revealed by nested association mapping
Source: Plant J. 2018 Jul 19;95(6):1039–54. doi: 10.1111/tpj.14009 (PMC6174997; doi:10.1111/tpj.14009)
Supplement: Supplementary file 8 [file TPJ-95-1039-s008.xlsx]

## Sheet: Sample_TableS7_1000_SNPs
Table S7. NAM RIL GBS marker genotype matrix (Sample)			** Full genotype matrix can be downloaded from http://wheatgenomics.plantpath.ksu.edu/nam/TableS7.All_GBS_biallelic_PAV_and_SNP_matrix_Parents_and_Individuals.txt
Marker Name	Marker Type	Scaffold	Position	Berkut	Cl11223	Cl15134	Cl15144	Cl4175	Cl7635	DD	PBW343	PI185715	PI192001	PI192147	PI192569	PI210945	PI220431	PI262611	PI278297	PI283147	PI366716	PI382150	PI43355	PI470817	PI565213	PI572692	PI70613	PI82469	PI8813	PI94567	PI9791	Vida	EA_1	EA_2	EA_3	EA_4	EA_5	EA_6	EA_7	EA_8	EA_9	EA_10	EA_11	EA_12	EA_13	EA_14	EA_15	EA_16	EA_17
SpringWheatNAM_tag_1:64	SNP	Scaffold2133922	1A:61.564	G	C	C	C	C	C	C	C	G	G	C	G	C	G	C	C	C	C	C	C	G	C	C	C	G	C	C	C	C	G	G	G	C	G	G	G	G	G	C	G	G	NA	G	G	G	C
SpringWheatNAM_tag_3:40	SNP	NA	NA	C	T	T	T	T	T	T	T	T	T	T	T	T	T	T	T	T	T	T	T	T	T	T	T	T	T	T	T	T	T	C	T	T	T	T	T	T	T	T	T	C	T	C	C	C	T
SpringWheatNAM_tag_4:29	SNP	Scaffold1698402	5D:168.429	C	C	T	NA	NA	C	T	NA	NA	C	NA	NA	NA	C	NA	NA	NA	NA	T	NA	T	NA	T	C	NA	NA	T	NA	NA	T	C	NA	NA	C	C	NA	T	NA	C	C	T	NA	C	NA	NA	NA
SpringWheatNAM_tag_5:58	SNP	Scaffold2495170	7A:133.352	G	G	A	G	G	G	G	G	G	G	G	G	G	G	G	G	G	A	G	G	A	G	G	G	G	G	G	G	G	G	G	G	G	G	NA	G	G	G	G	G	G	G	NA	G	G	G
SpringWheatNAM_tag_5:69	SNP	Scaffold2495170	7A:133.352	G	T	G	T	T	T	G	G	G	T	T	T	G	T	T	G	T	G	T	G	G	T	T	G	G	T	T	T	T	G	G	G	G	G	NA	G	G	G	G	G	G	G	NA	G	G	G
SpringWheatNAM_tag_6:57	SNP	NA	NA	G	G	G	G	G	G	G	G	G	C	G	G	G	G	G	C	G	G	C	C	G	C	C	C	G	G	G	G	G	G	G	G	G	G	G	G	G	G	G	G	G	G	G	G	G	G
SpringWheatNAM_tag_6:81	SNP	NA	NA	G	G	G	G	G	G	G	G	G	G	G	G	G	G	G	G	G	G	G	G	G	G	G	G	G	G	G	G	G	G	G	G	G	G	G	G	G	G	G	G	G	G	G	G	G	G
SpringWheatNAM_tag_7:38	SNP	NA	NA	C	T	C	T	T	C	C	C	C	T	T	T	C	T	T	C	C	C	C	C	C	T	C	T	C	C	C	T	C	C	C	C	C	C	C	C	C	C	C	C	C	C	C	C	C	C
SpringWheatNAM_tag_7:40	SNP	NA	NA	A	G	G	A	G	G	A	A	G	A	G	A	G	A	G	A	A	A	A	A	G	A	A	A	G	G	A	G	G	A	A	A	A	A	A	A	A	A	A	A	A	A	A	A	A	A
SpringWheatNAM_tag_7:41	SNP	NA	NA	C	C	C	T	C	C	C	C	C	C	C	C	C	C	C	C	T	C	C	C	C	C	C	C	C	C	C	C	C	C	C	C	C	C	C	C	C	C	C	C	C	C	C	C	C	C
SpringWheatNAM_tag_8:38	SNP	Scaffold814383	4B:58.338	C	G	G	G	C	C	C	C	C	C	C	C	NA	C	C	C	C	C	C	C	C	C	C	C	C	C	C	C	C	NA	NA	C	NA	C	NA	C	NA	C	C	NA	C	C	C	C	NA	NA
SpringWheatNAM_tag_8:47	SNP	Scaffold814383	4B:58.338	A	A	A	A	A	A	A	A	A	A	A	A	NA	A	A	NA	A	A	NA	A	A	A	A	A	G	A	A	A	A	NA	NA	A	NA	A	NA	A	NA	A	A	NA	A	A	A	A	NA	NA
SpringWheatNAM_tag_9:4	SNP	NA	NA	G	A	G	A	A	A	A	G	G	A	G	G	G	G	G	G	G	G	G	G	G	A	G	G	G	G	G	A	G	G	A	G	A	G	A	A	A	G	A	A	G	A	A	G	A	A
SpringWheatNAM_tag_9:44	SNP	NA	NA	T	A	A	A	A	A	A	T	T	NA	T	T	T	T	T	T	T	T	T	T	T	A	T	T	T	NA	T	A	T	T	A	T	NA	T	A	A	A	T	A	A	T	A	A	A	A	A
SpringWheatNAM_tag_9:82	SNP	NA	NA	G	G	G	G	G	G	G	G	G	G	G	G	G	G	G	G	G	G	G	G	G	G	G	G	G	G	G	G	G	G	G	G	G	G	G	G	G	G	G	G	G	G	G	G	G	G
SpringWheatNAM_tag_10:30	SNP	Scaffold923388	1B:54.669	NA	G	NA	G	NA	G	G	NA	NA	NA	NA	NA	G	G	G	NA	NA	G	G	NA	NA	NA	NA	G	NA	G	G	NA	NA	NA	G	G	G	G	G	G	NA	NA	NA	NA	G	G	NA	NA	NA	NA
SpringWheatNAM_tag_10:43	SNP	Scaffold923388	1B:54.669	NA	NA	NA	A	NA	A	A	NA	NA	NA	NA	NA	A	A	A	NA	NA	A	A	NA	NA	NA	NA	A	NA	A	A	NA	NA	NA	A	A	A	A	A	A	NA	NA	NA	NA	A	A	NA	NA	NA	NA
SpringWheatNAM_tag_11:61	SNP	Scaffold1045199	4A:61.015	A	G	A	A	G	G	A	A	G	A	G	A	G	A	G	A	A	A	A	A	G	A	A	A	G	G	A	G	G	A	A	A	A	A	A	A	A	A	A	A	A	A	A	A	A	A
SpringWheatNAM_tag_12:47	SNP	Scaffold6320264	7A:133.352	G	C	G	C	C	C	G	G	G	G	C	C	G	C	C	G	NA	G	C	G	G	C	C	G	G	C	C	C	C	G	G	G	G	G	G	G	G	G	G	G	G	G	G	G	G	G
SpringWheatNAM_tag_13:49	SNP	Scaffold542371	1A:77.486	C	C	C	T	T	C	C	C	C	C	C	C	T	C	T	C	C	C	C	C	C	C	C	C	T	C	C	C	C	C	C	C	C	C	C	C	C	C	C	C	C	C	C	C	C	C
SpringWheatNAM_tag_13:61	SNP	Scaffold542371	1A:77.486	C	T	T	C	C	T	C	T	T	T	T	T	C	T	C	C	T	T	T	T	C	T	T	T	C	T	T	T	T	C	C	C	C	C	C	C	C	C	C	C	C	C	C	C	C	C
SpringWheatNAM_tag_15:39	SNP	NA	NA	C	G	G	G	G	G	G	G	C	G	C	G	G	G	G	G	G	C	G	C	G	G	C	G	NA	G	G	G	G	C	G	G	C	C	NA	G	NA	C	C	G	NA	G	C	C	C	G
SpringWheatNAM_tag_15:41	SNP	NA	NA	G	C	C	C	C	C	C	C	G	C	G	C	C	C	C	C	C	G	C	G	C	C	G	C	NA	C	C	C	C	G	C	C	G	G	NA	C	NA	G	G	C	NA	C	G	G	G	C
SpringWheatNAM_tag_16:40	SNP	Scaffold506411	2B:59.184	C	G	C	G	C	G	C	G	G	C	G	C	C	G	G	C	C	C	C	C	G	C	C	C	C	G	G	G	C	C	C	C	C	C	C	C	C	C	C	C	C	C	C	C	C	C
SpringWheatNAM_tag_17:19	SNP	Scaffold1865112	1A:45.6495	A	G	G	G	G	G	G	A	A	A	G	A	A	G	G	A	A	G	G	A	G	G	G	G	A	G	G	G	G	A	A	A	NA	G	A	A	A	A	G	A	A	A	A	G	A	A
SpringWheatNAM_tag_18:37	SNP	NA	NA	T	T	NA	T	NA	T	T	T	NA	T	T	NA	NA	T	C	T	C	C	NA	T	C	T	T	T	NA	C	C	NA	T	NA	T	NA	T	T	T	NA	NA	T	NA	T	NA	NA	NA	NA	NA	T
SpringWheatNAM_tag_18:79	SNP	NA	NA	A	A	NA	A	NA	A	A	A	G	A	A	NA	NA	A	G	A	G	G	NA	A	G	A	A	A	NA	G	G	NA	A	NA	A	NA	A	A	A	NA	NA	A	NA	A	NA	NA	NA	NA	NA	NA
SpringWheatNAM_tag_19:33	SNP	Scaffold1363149	6A:89.156	NA	G	NA	NA	G	NA	NA	NA	G	G	NA	NA	G	NA	NA	NA	NA	G	NA	G	NA	NA	A	A	NA	G	NA	NA	NA	NA	NA	NA	A	NA	A	A	NA	NA	A	NA	NA	NA	NA	A	NA	NA
SpringWheatNAM_tag_19:36	SNP	Scaffold1363149	6A:89.156	NA	A	NA	NA	A	NA	NA	NA	A	A	NA	NA	A	NA	NA	NA	NA	A	NA	A	NA	NA	A	A	NA	A	NA	NA	NA	NA	NA	NA	A	NA	A	A	NA	NA	A	NA	NA	NA	NA	A	NA	NA
SpringWheatNAM_tag_20:53	SNP	Scaffold6603362	1A:45.6495	NA	G	G	G	NA	G	G	NA	C	NA	G	NA	G	G	G	NA	NA	G	G	NA	G	G	G	G	NA	G	G	G	G	NA	NA	NA	NA	G	NA	NA	NA	NA	G	NA	NA	NA	NA	NA	NA	NA
SpringWheatNAM_tag_22:57	SNP	Scaffold23286	2B:59.184	A	G	A	G	A	G	NA	G	G	A	G	A	A	G	G	A	A	A	A	A	G	A	A	A	A	G	G	G	A	A	A	A	A	A	A	A	A	A	A	A	A	A	A	A	A	A
SpringWheatNAM_tag_23:79	SNP	Scaffold917775	5A:82.286	NA	NA	NA	NA	NA	NA	NA	NA	NA	NA	NA	NA	NA	NA	NA	NA	NA	NA	NA	NA	NA	NA	NA	NA	NA	NA	NA	NA	NA	NA	NA	NA	NA	NA	NA	NA	G	NA	NA	NA	NA	NA	NA	C	G	A
SpringWheatNAM_tag_24:40	SNP	Scaffold550772	7A:63.946	G	G	A	G	G	G	G	G	G	G	G	G	G	G	A	G	A	A	A	A	G	G	A	G	G	A	A	A	G	G	G	G	G	G	G	G	G	G	G	G	G	G	G	G	G	G
SpringWheatNAM_tag_26:32	SNP	Scaffold201188	6B:41.01	G	A	A	A	A	A	A	NA	NA	A	A	A	A	A	A	A	A	A	A	A	G	A	A	A	A	A	A	A	A	NA	G	A	A	G	G	NA	A	A	G	A	A	A	A	NA	G	NA
SpringWheatNAM_tag_28:42	SNP	NA	NA	A	NA	NA	NA	C	C	C	C	C	NA	C	C	C	C	C	C	C	C	NA	NA	NA	C	C	C	C	C	NA	NA	A	NA	A	C	A	A	C	A	NA	A	NA	C	A	C	A	NA	C	C
SpringWheatNAM_tag_29:59	SNP	NA	NA	G	NA	NA	G	NA	NA	G	NA	G	G	G	G	G	G	A	G	G	A	G	G	G	G	G	G	G	NA	NA	NA	G	G	G	G	G	G	G	G	G	G	G	G	G	G	G	G	G	G
SpringWheatNAM_tag_30:14	SNP	NA	NA	A	C	C	C	C	C	C	C	C	C	C	C	C	C	C	C	C	C	A	C	C	C	C	C	C	C	C	C	C	C	A	C	C	C	C	C	A	C	A	NA	A	C	C	A	C	A
SpringWheatNAM_tag_30:58	SNP	NA	NA	C	T	T	T	T	T	T	C	C	C	C	C	NA	T	T	T	T	T	C	C	T	C	C	T	C	T	T	T	T	T	C	T	T	T	T	T	C	T	C	NA	C	T	T	C	T	C
SpringWheatNAM_tag_31:10	SNP	Scaffold3195465	2B:46.675	A	G	G	G	A	G	G	A	G	G	G	G	G	G	G	G	G	G	A	A	G	G	G	G	G	G	G	G	G	G	A	A	A	A	G	A	NA	A	G	G	G	A	NA	G	A	A
SpringWheatNAM_tag_31:48	SNP	Scaffold3195465	2B:46.675	T	C	C	C	T	C	C	T	C	C	C	C	C	C	C	C	C	C	T	T	C	C	C	C	C	C	C	C	C	C	T	T	T	T	C	T	NA	T	C	C	C	T	NA	C	T	T
SpringWheatNAM_tag_32:9	SNP	NA	NA	G	A	G	A	A	A	A	A	A	A	A	A	A	A	G	A	G	G	A	A	A	A	A	A	A	A	G	A	A	A	G	A	A	G	A	G	G	G	G	G	A	NA	A	A	G	G
SpringWheatNAM_tag_32:64	SNP	Scaffold851412	1B:45.574	C	T	C	C	C	T	C	T	T	T	C	T	NA	C	C	T	C	C	T	T	C	T	T	T	T	C	C	C	T	C	C	C	C	C	C	C	C	C	C	C	C	C	C	C	C	C
SpringWheatNAM_tag_34:33	SNP	Scaffold2503442	4A:61.015	A	G	A	A	G	G	NA	A	G	A	G	NA	G	A	G	A	A	NA	A	A	G	A	A	A	G	G	NA	G	G	A	NA	A	NA	A	A	A	A	A	NA	A	NA	NA	NA	A	NA	A
SpringWheatNAM_tag_34:68	SNP	Scaffold2503442	4A:61.015	C	T	C	C	T	T	NA	C	T	C	T	NA	T	C	T	C	C	NA	C	C	T	C	C	C	T	T	NA	T	T	C	NA	C	NA	C	C	C	C	C	NA	C	NA	NA	NA	C	NA	C
SpringWheatNAM_tag_35:79	SNP	Scaffold727356	3A:139.05	A	A	C	A	C	A	C	A	C	C	C	A	C	A	C	C	A	C	A	C	C	C	A	C	C	C	C	C	C	A	A	C	A	A	A	NA	C	A	C	C	C	A	A	C	NA	C
SpringWheatNAM_tag_36:45	SNP	Scaffold710593	1B:45.574	A	NA	G	G	G	A	G	A	A	A	G	A	G	G	G	A	NA	G	A	A	G	A	A	A	A	G	G	G	G	G	NA	G	G	A	NA	A	A	A	A	A	G	A	G	A	A	NA
SpringWheatNAM_tag_37:32	SNP	Scaffold5290774	1D:64.821	A	G	G	G	G	G	G	A	G	G	G	G	G	A	G	G	G	G	G	G	G	G	A	G	G	G	G	G	A	G	A	G	A	A	A	G	A	A	G	G	A	G	A	G	A	A
SpringWheatNAM_tag_38:33	SNP	NA	NA	C	C	NA	NA	T	NA	C	NA	T	C	T	C	NA	NA	T	C	NA	NA	NA	C	NA	C	C	C	NA	T	NA	T	C	C	NA	C	C	C	C	C	C	C	C	C	C	C	NA	C	C	NA
SpringWheatNAM_tag_38:62	SNP	NA	NA	G	G	NA	NA	T	G	G	NA	G	G	T	G	NA	NA	T	G	NA	NA	G	G	NA	G	NA	G	NA	T	NA	T	G	G	G	G	G	G	G	G	G	G	G	G	G	G	NA	G	G	NA
SpringWheatNAM_tag_40:6	SNP	NA	NA	T	T	T	T	T	T	T	T	T	T	T	T	T	T	T	NA	T	T	T	T	T	T	NA	T	T	T	T	T	T	T	T	T	T	T	T	T	T	T	T	T	T	T	T	T	T	T
SpringWheatNAM_tag_40:82	SNP	NA	NA	A	A	A	A	A	A	A	A	A	A	A	A	A	A	A	NA	A	A	A	A	A	A	NA	A	A	A	A	A	A	A	A	A	A	A	A	A	A	A	A	A	A	A	A	A	A	A
SpringWheatNAM_tag_41:52	SNP	Scaffold5228980	7A:0	A	C	C	C	C	C	C	A	C	C	C	C	C	C	C	C	C	C	C	C	C	C	C	C	C	C	C	C	C	C	A	A	A	A	C	C	C	A	C	C	A	A	C	C	A	C
SpringWheatNAM_tag_41:63	SNP	Scaffold5228980	7A:0	A	G	G	G	G	G	G	A	G	G	G	G	G	G	G	G	G	G	G	G	G	G	G	G	G	G	G	G	G	G	A	A	A	A	G	G	G	A	G	G	A	A	G	G	A	G
SpringWheatNAM_tag_42:64	SNP	Scaffold3586047	1D:14.779	G	G	G	A	A	G	G	G	A	G	A	G	G	G	A	G	A	A	A	G	G	G	A	G	G	A	A	A	G	G	G	G	G	NA	G	G	NA	G	G	NA	G	G	NA	G	G	G
SpringWheatNAM_tag_43:75	SNP	Scaffold2061207	6B:59.199	G	A	A	G	NA	A	A	G	G	G	A	G	A	A	A	NA	A	A	G	A	A	G	G	A	A	A	A	A	NA	NA	NA	G	A	A	NA	NA	A	G	A	A	NA	NA	NA	NA	G	A
SpringWheatNAM_tag_44:64	SNP	NA	NA	T	T	T	T	C	T	C	T	T	C	T	NA	C	T	T	C	T	T	NA	C	NA	C	C	C	C	C	T	C	C	C	NA	C	C	C	C	C	T	C	C	T	C	C	T	T	T	C
SpringWheatNAM_tag_45:48	SNP	NA	NA	T	T	T	T	T	T	T	T	T	T	C	T	T	T	T	T	T	T	T	T	T	T	T	T	T	T	T	T	T	T	T	T	T	T	T	T	T	T	T	T	T	T	T	T	T	T
SpringWheatNAM_tag_45:58	SNP	Scaffold1187009	1A:60.996	G	A	A	G	A	G	G	G	G	G	G	G	NA	G	A	G	G	A	G	G	A	G	G	A	G	A	A	A	G	G	G	G	G	G	G	G	G	G	G	G	G	G	G	G	G	G
SpringWheatNAM_tag_45:62	SNP	NA	NA	T	T	T	T	T	T	T	T	T	T	C	T	T	T	T	T	T	T	T	T	T	T	T	T	T	T	T	T	T	T	T	T	T	T	T	T	T	T	T	T	T	T	T	T	T	T
SpringWheatNAM_tag_46:47	SNP	Scaffold777250	2B:55.773	A	A	G	A	G	A	A	A	G	G	G	A	NA	A	G	G	G	G	G	NA	A	A	A	A	G	G	A	G	A	A	A	A	A	A	A	A	A	A	A	A	A	NA	A	A	A	NA
SpringWheatNAM_tag_46:79	SNP	Scaffold777250	2B:55.773	G	G	A	G	A	G	G	G	A	A	A	G	NA	G	A	A	A	A	A	NA	G	G	G	G	A	A	G	A	G	G	G	G	G	G	G	G	G	G	G	G	G	NA	G	G	G	G
SpringWheatNAM_tag_47:68	SNP	Scaffold3046862	4A:61.015	G	A	NA	NA	A	A	G	NA	A	T	A	G	A	NA	A	G	G	NA	NA	G	A	G	NA	NA	A	A	G	A	A	G	G	NA	G	NA	NA	G	NA	NA	NA	G	NA	G	NA	NA	NA	NA
SpringWheatNAM_tag_49:59	SNP	Scaffold2398052	4A:72.9905	T	T	T	T	T	T	T	T	C	T	T	T	C	T	T	T	C	T	T	T	T	C	C	T	C	C	T	C	T	T	T	T	T	T	T	T	T	T	T	T	T	T	NA	T	T	T
SpringWheatNAM_tag_50:53	SNP	NA	NA	C	T	T	T	T	T	NA	NA	T	T	C	C	T	T	T	T	NA	T	C	T	T	T	T	T	T	NA	NA	T	C	C	C	C	NA	C	C	C	NA	NA	C	NA	NA	NA	NA	NA	C	NA
SpringWheatNAM_tag_50:76	SNP	NA	NA	A	NA	G	NA	NA	A	NA	NA	NA	A	A	A	A	A	G	A	NA	NA	A	A	A	NA	G	A	NA	A	G	NA	A	A	A	A	NA	A	A	A	NA	NA	A	NA	NA	NA	NA	NA	A	NA
SpringWheatNAM_tag_51:38	SNP	Scaffold3733203	7A:65.083	T	C	C	C	C	C	NA	C	C	T	C	C	T	T	C	NA	C	NA	C	NA	C	C	NA	C	T	C	C	C	NA	NA	NA	C	T	C	NA	T	NA	T	NA	C	T	T	C	C	NA	NA
SpringWheatNAM_tag_53:61	SNP	Scaffold381556	5B:26.242	T	T	T	T	T	T	T	T	A	A	T	T	A	T	T	A	T	A	T	A	A	T	T	A	A	A	A	A	T	T	T	T	T	T	T	T	T	T	T	T	T	T	T	T	T	T
SpringWheatNAM_tag_55:59	SNP	Scaffold3311138	1A:35.414	T	C	T	C	T	C	C	C	C	T	C	T	C	C	C	C	C	C	C	C	C	C	C	C	C	C	C	C	T	C	T	C	C	C	T	T	C	T	C	T	T	T	T	T	T	T
SpringWheatNAM_tag_56:4	SNP	Scaffold2084850	5B:96.844	C	NA	C	C	C	C	C	C	NA	T	C	C	NA	C	C	C	C	C	T	T	NA	T	NA	T	C	C	C	C	T	C	C	NA	C	NA	C	NA	C	C	C	NA	NA	C	C	C	C	NA
SpringWheatNAM_tag_56:11	SNP	Scaffold2084850	5B:96.844	A	G	G	G	G	G	G	G	G	G	G	A	G	G	G	G	G	G	G	G	G	G	NA	G	G	G	G	G	G	G	A	NA	G	NA	G	NA	G	G	G	NA	NA	NA	A	NA	G	NA
SpringWheatNAM_tag_57:11	SNP	NA	NA	C	NA	NA	NA	C	C	NA	C	NA	NA	C	NA	G	NA	NA	NA	NA	G	G	NA	NA	NA	NA	C	G	NA	G	G	NA	NA	C	NA	NA	C	C	C	C	NA	C	NA	C	C	C	C	NA	C
SpringWheatNAM_tag_58:5	SNP	NA	NA	NA	NA	NA	NA	NA	NA	NA	C	NA	C	NA	NA	NA	NA	NA	C	NA	NA	NA	C	NA	C	NA	NA	C	NA	NA	NA	NA	C	NA	C	NA	NA	C	NA	NA	C	C	NA	C	NA	C	NA	NA	T
SpringWheatNAM_tag_58:58	SNP	NA	NA	NA	T	T	T	T	G	T	NA	T	NA	T	T	T	G	T	NA	T	T	T	NA	T	NA	T	T	NA	T	T	T	T	NA	T	NA	T	T	NA	T	T	NA	NA	T	NA	T	NA	T	T	G
SpringWheatNAM_tag_59:4	SNP	NA	NA	G	T	G	T	T	T	T	T	T	T	T	G	T	G	T	T	T	T	T	T	T	G	T	T	T	T	T	T	T	T	G	T	G	T	G	T	G	T	G	T	G	G	T	G	T	T
SpringWheatNAM_tag_59:26	SNP	NA	NA	C	C	C	C	C	C	C	A	C	C	C	C	C	C	C	C	C	C	C	A	C	C	C	C	C	C	C	C	C	C	C	C	C	C	C	C	C	C	C	C	C	C	C	C	C	C
SpringWheatNAM_tag_59:46	SNP	Scaffold3406962	7A:135.056	C	G	G	C	G	G	C	C	G	G	G	G	G	G	G	G	G	G	G	G	G	G	G	G	G	G	G	G	G	G	C	G	C	C	G	C	C	C	C	G	C	C	C	C	C	C
SpringWheatNAM_tag_60:12	SNP	Scaffold3185885	4A:18.227	A	A	NA	A	A	A	NA	A	A	A	A	A	A	A	A	A	A	A	A	A	A	A	A	A	A	A	A	A	A	NA	NA	NA	NA	NA	NA	NA	NA	NA	A	NA	NA	NA	NA	NA	NA	NA
SpringWheatNAM_tag_61:77	SNP	Scaffold1950420	7A:69.63	G	A	A	A	A	A	A	A	A	G	A	A	G	G	A	A	A	A	G	A	A	A	A	A	G	A	A	A	G	G	NA	A	G	A	G	G	A	G	G	G	G	NA	A	A	G	NA
SpringWheatNAM_tag_63:10	SNP	NA	NA	T	T	T	T	T	T	T	T	T	T	T	T	T	T	T	T	T	T	T	T	T	T	T	T	T	T	T	T	T	NA	T	T	T	NA	T	NA	T	T	NA	NA	T	T	NA	T	NA	NA
SpringWheatNAM_tag_64:52	SNP	Scaffold75302	6A:50.208	G	G	T	G	T	G	G	G	G	G	G	G	G	G	T	G	G	T	G	G	G	G	G	G	G	T	T	T	G	G	G	G	G	G	G	G	G	G	G	G	G	G	G	G	G	G
SpringWheatNAM_tag_65:61	SNP	Scaffold1176766	7B:95.796	G	A	A	G	A	A	A	G	A	A	A	A	A	A	A	A	A	A	A	A	A	A	A	A	A	A	A	A	A	A	G	A	A	G	A	G	G	A	G	A	G	G	G	G	A	G
SpringWheatNAM_tag_65:75	SNP	Scaffold1176766	7B:95.796	G	C	C	G	C	C	C	G	C	C	C	C	C	C	C	C	C	C	C	C	C	C	C	C	C	C	C	C	C	C	G	C	C	G	C	G	G	C	G	C	G	G	G	G	C	G
SpringWheatNAM_tag_67:16	SNP	NA	NA	A	A	A	A	A	A	A	A	A	A	A	A	A	G	A	A	A	A	A	A	A	A	A	A	A	A	A	A	A	A	A	A	A	A	A	A	A	A	A	A	A	A	A	A	A	A
SpringWheatNAM_tag_67:21	SNP	NA	NA	G	G	G	G	G	G	G	G	G	G	G	G	G	G	G	G	G	G	G	G	G	G	G	G	G	G	G	G	G	G	G	G	G	G	G	G	G	G	G	G	G	G	G	G	G	G
SpringWheatNAM_tag_67:49	SNP	NA	NA	A	G	G	G	G	G	G	G	G	G	G	G	G	G	G	G	G	G	G	G	G	G	G	G	G	G	G	G	G	G	A	A	G	A	G	G	A	A	A	G	A	A	A	G	A	A
SpringWheatNAM_tag_68:72	SNP	NA	NA	G	G	A	G	A	G	NA	G	G	G	G	NA	G	NA	A	G	G	A	G	G	G	G	G	NA	NA	A	A	A	G	NA	G	G	G	NA	G	G	G	NA	A	NA	G	NA	G	G	G	NA
SpringWheatNAM_tag_69:20	SNP	Scaffold1108644	6A:50.208	T	T	C	T	C	T	T	T	T	T	T	T	T	T	C	T	T	C	T	T	T	T	T	T	T	C	C	C	T	T	T	T	T	T	T	T	T	T	T	T	T	T	T	T	T	T
SpringWheatNAM_tag_71:14	SNP	Scaffold3162249	1B:48.9845	A	G	G	G	G	G	G	A	A	A	G	A	A	G	G	G	G	G	G	A	G	G	G	G	A	G	G	G	G	G	G	G	NA	G	G	G	NA	A	A	A	G	A	A	G	A	A
SpringWheatNAM_tag_73:33	SNP	NA	NA	T	G	G	G	G	T	G	G	G	T	T	G	G	G	G	G	G	G	G	T	G	T	G	G	G	G	G	G	G	G	G	NA	G	G	G	T	G	G	NA	G	T	G	T	T	T	T
SpringWheatNAM_tag_77:32	SNP	NA	NA	NA	NA	C	G	G	C	C	G	G	NA	C	G	G	G	G	G	G	C	G	G	G	G	C	C	G	G	C	G	G	C	C	C	C	C	C	C	C	C	NA	C	C	C	C	C	C	C
SpringWheatNAM_tag_78:6	SNP	NA	NA	T	T	C	C	C	T	C	T	C	C	C	T	C	C	C	T	C	C	T	T	C	T	T	T	C	C	C	C	T	T	C	C	T	T	T	C	C	C	T	T	C	C	T	C	T	T
SpringWheatNAM_tag_78:73	SNP	NA	NA	G	G	G	G	G	G	G	G	G	G	A	G	G	G	G	G	G	G	G	G	G	G	G	G	G	G	G	G	G	G	G	G	G	G	G	G	G	G	G	G	G	G	G	G	G	G
SpringWheatNAM_tag_79:67	SNP	Scaffold1370146	5B:45.594	G	G	G	A	G	G	G	G	A	A	G	A	A	A	A	G	A	A	G	G	A	G	G	G	A	A	A	A	A	G	G	G	G	G	G	G	G	G	G	G	G	G	G	G	G	G
SpringWheatNAM_tag_80:33	SNP	NA	NA	T	NA	C	C	C	C	T	C	C	NA	C	C	NA	NA	C	C	C	C	T	T	C	C	C	C	C	C	C	C	NA	T	T	T	NA	T	T	T	T	T	T	NA	T	T	T	T	T	T
SpringWheatNAM_tag_81:28	SNP	Scaffold2636125	3A:33.11	T	G	T	G	G	G	T	G	T	G	G	T	G	T	T	T	T	G	G	G	NA	G	G	G	G	G	T	G	G	T	T	T	T	T	T	T	T	T	T	T	T	T	T	T	T	T
SpringWheatNAM_tag_82:13	SNP	NA	NA	G	G	A	A	A	G	G	NA	G	G	G	G	G	A	A	G	G	A	G	G	A	G	G	G	G	A	A	A	G	G	G	G	G	G	NA	G	G	G	NA	G	G	G	G	NA	G	G
SpringWheatNAM_tag_83:35	SNP	NA	NA	T	C	C	C	C	C	C	T	C	C	C	C	C	C	C	C	C	C	C	C	C	C	C	C	C	C	C	C	C	C	T	T	T	T	C	C	C	T	C	C	T	NA	C	C	T	C
SpringWheatNAM_tag_83:41	SNP	NA	NA	G	G	G	G	G	A	G	G	G	G	G	G	G	G	G	G	G	G	G	A	A	G	G	A	G	G	G	G	A	G	G	G	G	G	G	G	G	G	G	G	G	NA	G	G	G	G
[truncated: 2,083 more columns]
