# Supplementary material for: The genetic architecture of genome‐wide recombination rate variation in allopolyploid wheat revealed by nested association mapping
Source: Plant J. 2018 Jul 19;95(6):1039–54. doi: 10.1111/tpj.14009 (PMC6174997; doi:10.1111/tpj.14009)
Supplement: Supplementary file 9 [file TPJ-95-1039-s009.xlsx]

## Sheet: TableS8.TPJ-00363-2018.R1_90K_F
Table S8. NAM Founder diversity (Sample)		** Full table can be downloaded fromhttp://wheatgenomics.plantpath.ksu.edu/nam/TableS8.90K_SNPs_Founder_Diversity.txt
90K Marker Name	Dharwar Dry	PI_572692	PI_283147	PI_366716	PI_382150	PI_470817	PI_565213	PBW343	Vida	PI_9791	CL_4175	CL_11223	PI_262611	PI_70613	CL_7635	PI_8813	PI_82469	CL_15144	PI_43355	PI_94567	PI_192001	PI_192147	CL_15134	PI_185715	PI_192569	PI_210945	PI_220431	PI_278297
Tdurum_contig9063_299	0	0	1	0	0	0	0	0	0	0	0	0	0	0	0	0	0	0	0	0	0	0	0	0	0	0	0	0
Tdurum_contig76709_195	0	1	1	1	1	1	1	0	1	1	1	1	1	0	1	1	1	1	0	0	1	1	1	1	0	1	1	0
RAC875_c7011_435	1	1	0	0	0	0	0	1	0	0	0	0	0	0	0	0	0	0	0	0	0	0	0	1	0	0	0	0
Excalibur_c15615_104	0	0	0	0	0	0	1	1	0	0	0	0	0	0	0	0	0	0	0	0	0	0	0	0	0	0	0	0
Ku_c19477_1206	0	0	0	0	0	0	1	1	0	0	0	0	0	0	1	0	1	0	1	0	0	1	0	1	0	0	0	0
tplb0034h06_391	0	0	0	0	0	0	1	0	1	0	0	0	0	0	0	0	0	0	0	0	0	0	0	0	0	1	0	0
RAC875_c9984_1003	0	1	0	0	0	0	0	0	1	1	0	0	0	1	0	0	0	0	0	0	0	0	0	0	1	0	0	0
Ra_c15214_568	0	0	0	0	0	1	1	1	0	1	0	1	1	0	0	0	0	0	0	0	1	0	0	1	1	1	1	1
IACX6245	1	0	1	1	1	1	1	1	1	1	1	0	0	0	0	0	1	1	0	1	1	1	1	1	1	1	1	0
D_contig13859_755	0	1	0	0	1	0	1	0	1	1	0	1	1	1	1	0	0	0	1	1	1	0	0	0	0	1	0	0
wsnp_JD_c12424_12667585	0	1	0	0	0	0	0	0	0	0	0	0	0	0	0	0	0	0	0	0	0	0	0	0	0	0	0	0
RAC875_c3656_1229	0	0	0	0	0	0	0	1	0	0	0	0	0	0	0	0	0	0	0	0	0	0	0	0	0	0	0	0
BS00029852_51	0	1	0	1	0	1	0	0	0	1	1	0	0	0	0	0	0	0	0	0	0	0	0	0	0	0	1	0
D_contig26387_456	0	1	0	0	0	0	0	0	0	0	0	0	1	0	0	1	0	0	1	0	0	1	0	0	0	0	0	0
wsnp_CAP11_rep_c8489_3665230	1	0	1	1	1	0	1	1	1	1	1	0	0	1	0	1	0	1	0	0	1	1	1	0	1	1	1	0
GENE-1792_384	0	0	0	0	0	0	0	0	0	0	0	1	0	0	0	0	0	0	0	0	0	0	1	0	0	0	0	0
GENE-1342_238	0	0	1	1	0	1	0	1	0	1	1	0	1	0	0	0	0	1	0	0	0	0	1	0	0	0	1	0
BS00021710_51	1	1	0	1	1	1	0	0	1	1	1	1	1	1	1	1	0	1	0	1	1	1	1	1	1	1	1	0
wsnp_Ex_c29382_38422739	1	0	0	0	1	1	1	1	0	1	1	0	0	0	1	1	1	1	0	1	0	0	0	1	0	1	0	0
Ex_c25591_909	0	0	0	0	0	1	0	0	0	1	0	0	0	0	0	0	0	0	0	0	0	0	0	0	0	0	0	0
tplb0053a18_1143	0	0	0	0	0	0	0	0	0	0	0	0	0	0	0	0	0	0	0	0	0	0	0	0	0	1	0	0
BS00098739_51	1	1	0	1	0	0	1	1	0	1	0	1	1	1	0	1	0	0	0	1	1	0	0	1	1	1	0	1
Ra_c9355_1624	0	0	0	0	0	0	0	0	0	0	0	0	0	0	0	0	0	0	0	0	0	1	1	1	0	0	0	0
Tdurum_contig13557_326	0	0	0	0	1	0	0	0	0	0	0	0	0	0	0	0	0	0	0	0	0	0	0	0	0	1	0	0
TA005611-0133	0	0	0	0	0	0	0	0	1	0	1	1	0	0	0	0	0	0	0	1	0	0	0	1	0	1	0	1
Tdurum_contig42423_2462	0	0	0	1	0	1	0	1	0	0	1	1	1	0	1	0	1	1	0	1	1	0	1	1	0	1	1	0
BobWhite_c8879_142	0	0	0	1	0	1	0	0	0	1	0	0	1	0	0	0	0	1	1	0	0	0	1	0	0	0	0	0
GENE-4442_121	0	1	0	0	1	0	0	0	1	1	1	0	0	0	0	1	0	0	1	1	1	0	1	1	1	0	1	0
TA002269-1202	0	0	0	0	1	1	0	0	1	0	1	0	0	1	0	0	0	1	0	0	0	0	0	0	0	0	1	0
Tdurum_contig60052_184	1	0	1	0	0	0	0	0	0	1	0	1	1	0	1	0	0	0	1	0	0	1	0	0	0	0	1	0
RAC875_c41438_223	0	1	1	1	0	1	1	1	1	1	1	1	1	0	1	0	1	1	1	1	1	1	1	0	0	1	1	1
Kukri_c31822_568	0	0	1	1	1	0	0	0	0	1	0	1	1	0	1	1	0	0	0	0	1	1	1	0	1	0	0	0
Tdurum_contig62155_325	0	0	1	1	1	0	1	1	0	0	1	0	0	1	1	0	0	0	1	1	0	0	0	1	0	1	1	0
tplb0029c13_73	0	0	0	0	0	0	0	0	0	0	0	0	1	0	0	0	0	1	1	0	0	0	0	0	0	0	0	0
BobWhite_c11354_376	1	0	0	0	0	0	0	0	0	0	1	0	0	0	0	1	0	0	0	0	0	1	0	0	0	1	0	0
RAC875_c59977_598	0	0	0	0	0	0	1	0	0	1	0	1	0	0	1	0	1	0	0	0	0	0	1	1	0	0	1	0
BS00039209_51	0	0	0	1	0	0	1	0	1	0	1	1	0	1	0	0	0	1	0	0	0	1	1	1	0	0	0	0
Kukri_rep_c83040_103	0	0	0	0	0	0	0	0	0	0	0	0	0	1	0	0	0	0	0	0	0	0	0	0	0	0	0	0
Kukri_c15359_254	0	0	0	0	0	0	0	0	1	0	0	0	0	0	0	0	1	0	0	0	0	0	1	1	1	0	0	0
tplb0024i19_322	0	1	1	1	1	1	1	0	0	1	1	0	0	1	1	1	0	1	1	1	0	1	0	0	1	1	1	1
IAAV1451	0	0	0	0	0	0	0	1	0	0	0	1	0	0	0	0	0	0	0	0	0	0	0	0	0	0	0	0
IACX219	0	0	0	0	0	1	0	0	0	0	1	0	0	0	0	0	0	1	0	1	0	1	1	1	0	0	1	0
Tdurum_contig82476_65	0	0	0	1	0	0	0	0	1	0	0	0	0	0	0	0	0	0	0	0	0	0	0	0	0	0	0	0
BS00066274_51	0	0	0	0	0	0	0	0	0	0	1	0	0	0	0	0	0	0	0	0	0	0	0	0	0	0	0	0
Kukri_c45513_83	0	0	0	0	1	0	0	0	0	0	0	0	0	0	0	0	1	0	0	0	0	0	0	0	0	0	0	0
Tdurum_contig59965_403	0	0	0	1	0	1	0	0	0	1	0	1	0	0	0	0	1	1	1	1	0	0	0	1	0	0	0	0
Excalibur_rep_c68396_1081	0	0	0	0	0	0	0	0	0	0	0	0	0	0	0	0	0	0	0	0	0	1	0	0	0	0	0	0
Kukri_rep_c96809_352	1	1	0	0	1	0	0	0	0	0	0	0	0	1	0	0	0	0	0	0	0	0	0	0	0	0	0	0
JD_c3173_1128	0	0	0	0	0	0	0	1	0	0	0	0	0	0	0	0	0	0	0	0	0	0	0	0	0	0	0	0
BS00070857_51	0	0	1	1	1	1	1	0	0	1	1	0	1	0	0	0	1	0	1	1	1	0	0	1	1	1	1	1
wsnp_Ku_c3009_5653771	1	1	0	0	1	1	0	0	1	0	0	1	1	1	0	1	0	1	0	1	0	0	1	0	0	0	0	1
RAC875_c8271_1352	1	0	0	1	1	1	0	1	0	1	1	1	1	0	0	1	1	1	1	0	1	0	1	1	0	1	1	0
Kukri_c42643_1193	0	1	0	1	1	1	1	0	1	1	0	1	1	0	1	0	0	1	1	1	1	1	0	0	0	1	0	0
Excalibur_c13352_760	0	0	0	0	0	0	0	0	0	0	1	0	0	0	0	0	0	0	0	0	0	0	0	0	0	0	0	0
RAC875_rep_c75768_245	0	0	1	0	0	0	0	0	0	0	1	1	0	0	1	0	1	0	0	0	0	1	0	0	1	1	0	1
tplb0058k14_1155	0	0	0	0	0	0	0	0	1	0	0	0	0	0	0	0	0	0	0	0	0	0	0	0	0	0	0	0
Kukri_rep_c90849_211	0	0	0	0	0	1	0	0	0	0	0	0	0	0	0	1	1	0	1	1	1	0	0	1	1	1	0	1
wsnp_RFL_Contig1736_858448	0	0	1	1	1	1	0	0	0	1	0	1	1	0	1	1	1	0	1	1	1	0	0	1	1	1	1	1
BS00065070_51	0	0	1	0	0	1	1	0	1	0	0	0	1	0	0	0	0	1	0	0	1	0	0	0	0	0	0	0
Ku_c28597_514	0	0	0	1	0	1	0	0	0	1	0	1	1	0	1	0	1	1	0	1	0	1	0	0	0	1	0	1
Kukri_c17115_372	0	0	0	0	0	0	1	0	1	0	0	0	0	0	0	0	0	0	0	1	0	0	0	0	0	0	0	0
Kukri_c26886_1614	0	0	0	0	0	0	0	0	0	0	1	0	0	0	0	0	0	0	0	0	0	0	0	0	0	0	0	0
wsnp_Ex_c9928_16346945	0	0	0	0	1	0	0	0	0	0	0	0	1	0	0	0	0	0	0	1	0	1	0	0	0	0	0	0
Tdurum_contig11414_310	0	0	0	0	0	0	0	0	0	0	0	0	0	0	0	0	1	0	0	0	1	0	0	0	0	0	0	0
BobWhite_c16436_154	1	0	0	1	0	0	0	0	1	1	1	0	1	0	0	0	0	1	0	0	0	1	0	0	0	0	1	0
Excalibur_c29259_276	0	0	0	0	0	1	0	0	0	0	0	0	0	0	0	0	0	0	0	0	0	0	1	1	1	0	0	0
Kukri_c3224_639	0	0	0	0	0	0	1	0	0	0	0	0	0	0	0	0	0	0	0	0	0	0	0	0	0	1	0	0
RAC875_c45183_415	0	0	0	0	0	0	0	1	0	0	0	0	0	0	0	0	0	0	0	0	0	0	0	0	0	0	0	0
RAC875_c4030_1595	0	1	0	1	0	0	1	1	1	0	0	1	1	1	1	0	0	0	1	1	0	0	0	1	0	1	0	1
Kukri_c38385_200	0	0	0	0	0	0	0	0	0	0	0	0	0	0	0	0	0	1	0	0	0	0	0	0	0	0	0	0
BobWhite_c41609_107	0	0	0	0	0	0	0	0	0	0	1	0	0	0	0	0	0	0	0	0	0	0	0	0	0	0	0	0
Kukri_rep_c77525_77	0	0	0	0	0	1	0	0	1	1	1	1	1	0	1	1	1	0	0	1	0	1	0	1	0	1	0	0
BobWhite_c11946_277	0	0	1	1	0	1	0	0	0	1	1	1	1	1	1	1	0	1	0	1	0	1	0	0	0	0	0	0
Excalibur_c3270_1566	0	0	0	0	0	0	0	0	1	0	0	0	0	0	0	1	0	0	0	0	0	0	0	0	0	0	0	0
BobWhite_rep_c50511_766	0	1	0	0	0	0	0	0	1	0	0	0	0	0	0	0	0	0	0	0	0	0	0	1	0	0	0	0
wsnp_JD_c9613_10432955	1	0	0	0	0	0	0	1	1	0	0	0	0	0	0	0	0	0	0	1	1	0	0	0	0	0	1	0
IACX11840	0	0	0	0	0	1	0	0	0	0	0	0	0	0	0	0	1	1	0	1	1	0	0	0	0	0	0	1
BS00023142_51	0	1	0	1	0	1	0	0	1	0	1	0	0	0	0	0	0	1	0	1	0	0	1	1	0	1	0	1
Kukri_c49017_404	1	1	1	1	0	1	1	1	1	1	1	1	1	0	1	0	1	1	1	1	1	1	1	1	0	1	1	0
Kukri_c78263_296	0	0	0	1	0	1	1	1	1	1	1	1	0	0	1	0	1	1	1	1	0	1	1	0	0	1	1	1
RAC875_c866_1184	0	0	0	0	0	0	0	0	1	0	0	0	0	0	0	0	0	0	0	0	0	0	0	0	0	0	0	0
wsnp_Ex_c30481_39394826	0	0	0	1	0	0	0	0	0	0	1	0	1	0	1	0	0	0	0	0	0	0	1	0	0	0	0	0
Kukri_rep_c72495_66	0	0	0	0	0	1	0	0	0	0	0	0	0	0	0	0	0	0	0	0	0	0	1	1	0	0	0	0
Ra_c109187_371	1	1	0	1	1	1	1	0	0	1	1	1	0	1	0	0	1	1	1	0	0	1	1	1	1	1	0	1
Kukri_c17962_570	0	1	0	0	0	0	0	1	0	0	0	0	0	1	0	0	1	1	0	0	0	0	0	1	0	1	0	0
CAP8_c950_198	0	0	0	1	0	1	0	0	0	0	1	0	1	0	0	0	1	0	1	0	0	1	0	1	0	0	0	1
IAAV149	0	0	0	0	0	0	0	0	0	0	0	0	0	0	0	0	0	0	0	0	0	0	1	0	0	1	0	0
CAP11_c2932_77	0	0	1	0	0	0	0	0	0	0	0	0	0	0	0	0	0	0	0	0	0	0	0	0	0	0	0	0
Ku_c15831_891	0	1	0	0	0	1	0	0	0	0	0	0	0	0	0	0	0	0	0	0	0	0	0	0	1	1	0	0
BS00062427_51	0	0	0	0	1	0	0	0	0	1	1	0	0	0	1	0	1	0	0	0	0	0	0	0	0	0	0	0
Ex_c8748_1256	0	0	0	0	0	0	0	0	0	0	0	0	0	0	0	0	0	0	1	0	0	0	0	0	0	0	0	0
Ex_c5547_2036	0	1	0	0	1	0	0	0	1	1	0	1	0	0	1	1	1	1	0	1	1	1	1	1	0	0	0	1
Kukri_c43489_104	0	0	0	0	0	0	0	1	0	0	0	0	0	0	0	0	0	0	0	0	0	0	0	0	0	1	0	0
GENE-1617_188	0	1	0	0	1	0	0	0	1	0	0	0	0	1	0	0	0	0	0	0	0	0	0	0	0	0	0	0
RAC875_c11254_79	0	1	0	0	1	0	0	0	1	0	1	0	0	0	0	0	1	1	1	1	1	1	0	1	0	1	0	1
Kukri_c49219_76	1	0	0	1	0	0	0	0	1	1	0	0	1	0	1	0	0	0	0	0	1	1	1	0	0	1	0	0
RFL_Contig2815_660	0	0	0	0	0	1	0	0	1	0	0	0	0	0	0	0	0	0	0	0	0	1	0	0	0	0	0	0
Kukri_c81100_105	1	1	1	1	1	0	1	0	1	1	0	0	1	0	0	1	0	1	1	0	0	0	1	0	0	1	0	0
Tdurum_contig12087_190	0	0	0	0	0	0	0	0	0	0	0	0	0	0	0	0	0	0	0	0	0	0	0	0	0	1	0	0
RAC875_c41790_383	0	0	0	0	0	0	0	0	0	0	0	0	0	0	0	0	0	0	0	0	0	0	1	0	0	0	0	0
Tdurum_contig11126_182	1	1	1	0	0	0	0	1	1	1	1	0	0	1	0	1	0	1	0	1	1	0	1	1	1	0	1	0
JD_c19691_146	0	0	0	0	0	0	0	0	0	0	1	0	0	0	0	0	0	0	0	0	0	0	0	0	0	0	0	0
BS00108057_51	1	1	0	0	0	1	1	1	1	0	1	1	0	1	1	1	0	1	0	1	0	1	0	1	1	1	1	1
Excalibur_rep_c85213_146	0	0	0	0	0	0	1	1	1	0	1	0	1	0	0	0	0	0	1	0	0	0	0	0	0	0	0	1
Kukri_c38398_164	0	0	0	0	0	0	1	0	0	0	0	0	0	0	1	0	0	0	0	0	0	0	0	0	0	0	0	0
RAC875_c63701_105	0	0	0	0	0	0	0	0	0	0	0	0	0	0	1	0	0	0	1	0	0	0	0	0	0	0	0	0
Ex_c5594_77	1	1	1	1	1	1	0	1	1	1	1	1	1	0	0	0	1	1	1	1	1	0	0	0	0	1	1	1
IAAV2328	0	0	0	0	0	0	0	0	0	0	0	1	1	1	1	1	0	0	1	1	0	0	0	0	0	1	0	1
RAC875_rep_c107967_104	0	0	0	0	0	0	0	0	0	1	0	0	0	0	0	0	0	0	0	0	0	0	0	0	0	0	0	0
RAC875_s117046_148	0	0	1	1	0	0	1	1	0	0	1	0	1	0	0	1	0	1	0	1	0	1	0	0	0	1	0	0
Excalibur_c34148_244	0	0	0	0	0	0	0	0	0	0	0	0	0	0	0	0	0	1	0	0	0	0	0	0	0	0	0	0
RAC875_c5222_411	1	0	1	0	1	1	1	0	1	0	1	0	0	0	0	0	1	1	1	1	1	0	0	1	1	0	0	0
Ex_c13413_266	0	0	0	0	0	0	0	0	0	0	0	0	0	0	0	0	0	0	0	0	0	1	0	0	0	0	0	0
TA003758-0495	0	0	0	0	0	0	0	1	0	0	0	0	0	0	0	0	0	0	0	0	0	0	0	0	0	0	0	1
BobWhite_c9376_153	0	0	0	0	0	0	0	0	1	0	1	0	0	1	0	0	1	0	0	0	0	1	1	0	0	1	0	0
BS00066100_51	0	0	0	0	0	0	0	0	1	0	0	0	0	0	0	0	0	0	0	0	0	0	0	0	0	0	0	0
RAC875_c66577_216	0	0	0	0	0	0	0	0	1	0	0	0	0	0	1	0	0	0	0	0	0	0	0	0	0	0	0	1
IAAV5457	1	0	1	0	0	0	0	1	0	1	1	0	1	0	0	0	0	0	0	0	0	0	0	1	0	0	1	0
RAC875_c31206_165	0	0	0	0	0	0	0	0	0	0	0	0	1	0	0	0	0	0	0	0	0	1	1	1	0	0	0	0
Kukri_c52079_186	0	0	0	0	0	1	0	0	0	0	0	0	0	0	0	0	0	0	0	0	0	1	1	1	1	1	0	1
RAC875_c35008_398	0	1	0	0	1	0	0	0	1	0	0	1	0	0	1	0	0	0	0	1	0	0	0	0	1	1	1	0
Ra_c54443_444	0	1	1	1	1	1	1	1	1	1	1	1	0	1	1	0	0	0	0	0	0	1	1	1	1	1	0	0
BS00065551_51	0	0	0	0	0	1	1	1	0	1	0	0	0	1	1	0	1	0	0	1	1	0	0	1	1	0	0	1
RAC875_rep_c71248_689	0	1	0	0	1	0	0	0	1	0	0	0	0	0	0	0	0	0	0	0	0	0	0	0	0	0	0	0
RAC875_c33937_211	0	0	0	0	0	1	0	1	0	1	0	0	1	0	0	0	0	0	1	1	1	0	0	0	0	0	0	1
wsnp_Ra_c7468_12851157	0	0	1	0	0	0	0	0	1	0	1	0	0	0	0	1	0	0	0	0	0	0	0	0	1	0	1	0
RFL_Contig3552_980	0	0	0	0	0	0	0	0	0	0	0	0	0	0	0	0	1	0	0	0	0	0	0	0	0	0	0	0
Tdurum_contig8030_632	0	0	0	1	0	1	0	0	1	0	0	0	0	0	0	0	0	0	0	0	0	0	0	0	1	0	0	0
Kukri_c21493_68	0	0	0	0	0	0	0	0	0	0	0	1	0	0	1	0	0	0	0	0	0	1	1	1	1	1	0	0
RAC875_c62715_185	0	0	0	0	0	0	0	0	0	0	0	0	0	0	0	0	0	0	0	0	0	0	0	1	0	0	0	0
Tdurum_contig25830_114	0	0	1	0	0	0	0	0	0	0	0	0	0	0	0	0	0	0	0	0	0	0	0	0	0	0	0	0
RAC875_c14670_463	0	0	0	0	0	0	0	0	0	0	0	0	0	0	0	0	0	0	0	0	0	0	1	0	0	0	0	0
Ku_c2639_1715	0	0	0	1	0	0	0	0	1	0	1	1	1	0	0	0	0	0	1	0	0	0	0	0	0	1	0	0
Tdurum_contig22221_118	0	0	0	1	0	0	0	0	0	0	0	0	1	0	0	0	1	0	1	1	0	0	0	0	0	1	0	1
Kukri_c19362_1933	0	0	1	0	0	0	0	1	0	0	0	0	1	0	0	0	0	1	0	0	0	0	0	0	0	1	0	0
BS00071333_51	0	0	0	1	0	0	0	1	0	1	0	0	0	0	0	0	0	0	1	1	1	0	0	0	0	0	0	1
CAP7_c2854_46	1	0	0	0	0	0	0	0	1	0	0	0	0	0	0	0	0	0	0	0	1	0	0	0	0	0	0	0
BS00048108_51	1	0	0	0	1	1	1	0	0	1	1	0	1	1	1	0	0	0	0	1	0	1	0	0	1	0	1	0
BS00067613_51	1	0	1	0	0	0	0	1	1	0	0	0	0	1	0	0	0	0	0	1	1	0	0	0	0	0	0	0
Kukri_rep_c104277_1326	1	1	1	1	1	1	0	0	1	1	1	1	1	1	1	1	1	1	1	1	1	1	1	1	0	1	1	1
BobWhite_c35916_74	0	0	0	0	0	0	0	0	0	0	0	0	0	0	1	0	0	0	0	0	0	0	0	0	0	0	0	0
Ku_c4018_1814	0	0	1	0	1	1	0	0	1	1	0	0	0	1	0	1	1	1	1	1	1	0	1	0	1	0	0	1
Ex_c63544_226	0	1	0	0	1	0	1	0	0	0	0	1	0	1	0	0	0	0	1	0	1	0	0	0	0	0	0	1
RAC875_c59520_130	1	0	1	1	1	0	1	1	1	1	1	1	1	0	0	1	1	1	1	1	1	1	1	0	1	1	1	1
CAP11_c5658_270	0	0	0	0	0	0	0	0	0	0	0	0	0	0	0	0	0	0	1	0	0	1	0	1	0	0	0	0
BS00022114_51	0	1	0	0	1	1	1	0	1	1	1	0	0	1	0	1	0	1	0	0	0	1	1	0	1	1	0	0
RFL_Contig2791_1541	1	1	1	0	1	0	1	1	1	0	0	1	0	1	1	1	0	1	1	1	1	1	1	1	1	1	0	1
RAC875_c10710_87	1	0	1	1	0	1	0	0	0	0	1	0	0	0	0	0	0	1	1	1	1	0	0	0	0	1	0	0
wsnp_Ex_c3257_6003626	1	0	1	0	0	0	0	0	1	1	1	1	0	0	0	0	1	0	1	0	1	0	0	1	0	0	1	0
BobWhite_c17735_194	1	0	0	0	0	0	0	1	0	0	0	0	0	0	0	0	0	0	0	1	0	0	0	0	0	0	0	1
BS00017018_51	0	0	1	1	0	1	1	0	0	1	0	1	0	0	1	1	0	1	1	1	0	0	0	1	1	1	1	1
BS00051338_51	1	0	0	0	0	1	1	0	1	0	1	0	0	1	0	0	0	0	0	0	0	0	0	0	0	0	0	0
Excalibur_c3685_196	0	0	1	1	0	0	0	0	0	0	1	1	0	1	1	0	0	1	0	0	0	0	1	0	0	0	0	0
Ra_c3775_933	0	1	1	1	1	1	1	0	0	0	1	1	1	1	1	0	1	1	1	1	1	1	0	0	1	1	1	1
TA002300-0635	0	0	0	0	0	0	0	0	1	0	0	0	0	0	0	0	0	0	1	1	0	0	1	0	0	0	0	0
Kukri_c53682_85	1	1	0	1	1	0	1	0	0	1	0	0	1	0	0	0	1	1	0	1	1	1	1	1	1	1	1	0
CAP11_c6079_155	0	0	0	0	1	0	0	0	0	0	0	0	0	0	0	0	0	0	0	1	1	1	0	0	0	0	1	0
Tdurum_contig83644_363	1	0	0	0	0	0	0	0	0	1	0	0	0	0	1	1	0	0	0	1	0	1	0	0	0	0	0	0
Kukri_c28768_255	0	0	0	0	0	0	0	0	0	0	0	0	0	1	0	0	0	0	0	0	0	0	1	1	0	0	0	0
Excalibur_c4368_914	0	1	0	1	1	1	0	0	0	1	0	0	0	1	0	0	1	0	0	0	0	0	1	1	0	1	0	1
Ku_c594_1198	0	0	0	1	1	0	1	0	0	0	0	1	0	0	0	0	1	1	0	1	0	0	1	0	1	0	1	0
Tdurum_contig46828_1430	1	1	0	0	1	1	0	0	1	1	0	0	0	1	1	0	0	0	0	0	0	0	1	1	0	1	0	0
Tdurum_contig15060_556	0	0	0	0	0	0	0	0	0	0	0	0	0	0	1	0	0	0	0	0	0	0	0	0	0	1	0	0
IAAV2924	0	0	0	0	0	0	0	0	0	0	0	0	0	0	0	0	0	0	0	0	0	1	0	0	0	0	0	0
Tdurum_contig60189_192	0	1	0	1	0	1	0	1	0	1	1	0	1	1	1	1	0	0	1	0	0	0	1	0	1	1	0	1
BobWhite_c3385_64	0	0	0	1	0	0	1	0	1	0	0	1	1	0	1	0	1	0	1	0	0	0	0	1	0	1	1	0
Tdurum_contig50984_553	0	0	1	0	0	0	1	0	0	0	0	0	0	0	0	0	0	0	0	0	1	0	1	0	0	0	1	1
Kukri_rep_c104078_655	0	1	1	1	1	1	0	0	1	1	1	1	1	1	1	1	0	1	0	0	0	1	1	0	1	1	0	0
wsnp_Ra_c12151_19543036	0	1	0	0	1	1	1	1	0	1	1	1	1	1	1	1	1	1	0	1	1	1	1	1	1	1	1	1
Tdurum_contig14553_188	0	0	0	0	0	0	0	0	0	0	0	0	0	0	0	0	1	0	0	0	0	0	0	0	0	0	0	0
RAC875_c16677_56	1	0	1	1	0	1	0	0	1	1	1	0	1	0	0	0	0	1	0	0	0	1	1	0	0	0	1	0
wsnp_Ex_c11141_18047244	1	0	0	0	0	0	0	1	1	0	0	0	0	1	0	0	0	0	0	1	1	0	0	0	1	0	1	0
Tdurum_contig62976_84	0	0	0	0	0	1	0	1	0	1	1	0	1	0	0	0	0	0	1	0	0	0	1	1	0	1	1	0
wsnp_Ra_c60161_61164325	1	0	0	1	0	0	1	0	1	1	0	1	1	1	1	1	0	1	0	0	0	1	0	1	0	1	0	0
JD_c15528_73	0	0	0	0	0	0	0	0	0	0	0	0	0	1	0	0	0	0	0	0	0	0	0	1	0	1	0	0
BS00110545_51	0	0	0	0	0	0	0	1	0	0	0	0	0	0	0	0	0	0	0	0	0	0	0	0	0	0	0	0
Excalibur_rep_c102654_375	0	0	0	0	0	0	0	0	0	0	0	0	0	0	0	1	0	0	0	0	0	0	0	0	0	0	0	0
Kukri_c11193_1381	0	0	0	0	0	0	0	0	1	0	0	0	0	0	0	0	0	0	0	0	0	0	0	0	0	0	0	0
wsnp_Ex_rep_c66433_64661643	0	0	0	1	1	0	0	0	0	1	0	0	1	0	1	1	1	1	0	0	1	0	1	0	0	1	0	0
Ra_c69814_436	0	0	0	1	0	0	0	0	0	0	0	0	0	0	0	0	0	0	0	0	0	0	0	0	0	0	0	0
BS00062969_51	0	0	0	0	0	1	0	0	0	0	0	0	0	0	0	1	1	1	1	1	1	0	0	1	1	1	1	1
D_GBUVHFX02FQKHM_48	1	0	0	0	0	1	0	0	0	1	1	1	0	0	0	1	1	0	0	0	0	0	0	0	0	0	1	0
RAC875_rep_c86918_170	0	1	0	0	1	0	0	0	0	0	0	0	0	0	0	0	0	0	0	0	0	0	0	0	0	0	0	0
GENE-1471_707	0	0	0	0	0	0	0	0	0	1	0	0	0	0	0	1	0	0	0	0	1	0	0	0	0	1	0	0
RAC875_c92464_53	1	1	0	1	0	1	0	0	1	0	1	0	1	0	0	0	0	1	0	0	0	0	1	1	0	1	0	1
Tdurum_contig11962_786	0	0	0	0	0	0	0	0	1	0	0	1	1	0	0	0	1	1	0	0	0	1	1	1	1	1	1	1
RAC875_rep_c87796_168	1	0	0	0	0	0	0	1	1	0	0	1	0	0	0	1	0	1	0	1	1	0	0	0	0	0	0	1
Excalibur_rep_c102432_335	0	0	0	0	1	0	0	0	1	0	1	0	0	0	0	0	1	0	1	1	1	0	0	0	1	1	1	0
IACX577	0	0	0	0	0	0	0	0	0	0	0	0	0	1	0	0	0	0	0	0	0	0	0	0	0	0	0	0
BS00025302_51	1	0	1	1	1	1	0	0	0	0	1	0	0	0	1	0	0	0	0	0	0	1	0	0	1	0	0	0
Kukri_c9608_2032	0	1	1	1	0	1	1	1	0	0	0	1	1	1	1	0	0	0	0	0	0	0	0	0	1	0	0	0
Excalibur_c12980_2392	0	0	0	0	0	0	0	1	0	1	1	0	1	1	0	0	1	0	1	0	0	1	1	1	0	0	1	1
Ra_c116332_327	0	0	0	0	0	0	0	0	0	0	0	0	0	0	0	1	0	0	0	0	0	0	0	0	0	0	0	0
BobWhite_c38068_439	0	0	0	0	0	0	0	0	0	0	0	0	0	0	0	0	1	0	0	0	0	0	0	1	0	0	0	0
GENE-0641_239	0	0	0	0	0	0	0	1	0	0	0	0	0	0	0	0	0	0	0	0	0	0	0	0	0	0	0	0
wsnp_Ex_c45617_51361414	1	0	1	0	0	0	0	1	0	1	1	0	1	0	0	0	0	0	0	0	0	0	0	1	0	0	1	0
Kukri_c1982_1406	0	0	0	0	1	0	0	0	0	0	0	0	0	0	0	0	1	0	0	0	0	0	0	0	0	0	0	0
Kukri_rep_c115333_249	0	0	1	0	1	0	0	0	0	0	0	0	0	0	0	0	0	0	0	0	1	0	1	0	0	0	0	0
wsnp_Ex_c21875_31045200	0	1	0	1	1	1	1	0	0	0	1	1	1	0	0	1	1	1	0	1	1	1	1	0	0	0	1	0
Ra_c30443_941	0	0	0	0	0	0	0	0	0	0	0	0	0	0	0	0	0	0	0	0	0	1	1	0	0	0	0	0
Tdurum_contig13533_227	0	0	0	0	0	0	0	0	0	0	0	1	0	0	0	0	0	0	0	0	1	0	0	0	0	0	0	0
BS00023210_51	0	0	0	0	0	0	0	0	0	0	0	0	0	0	0	0	0	0	0	0	1	0	0	0	0	0	1	0
BobWhite_c43665_106	0	0	1	0	0	0	0	0	0	0	0	0	0	0	0	0	0	0	0	0	0	0	0	0	0	0	0	0
wsnp_BF291549B_Ta_1_1	0	0	1	0	0	1	0	1	0	0	0	0	0	0	0	0	1	0	0	1	0	1	0	0	0	1	0	1
BobWhite_c58481_104	1	1	0	0	0	1	1	0	1	0	0	0	0	0	0	1	1	0	0	0	0	0	0	0	1	1	1	0
GENE-1294_120	1	1	1	0	1	1	1	1	1	0	1	1	1	1	0	1	1	0	1	1	1	0	0	0	1	0	1	0
Excalibur_c11612_1422	0	0	0	0	0	0	0	0	0	0	0	0	0	0	0	0	0	0	0	0	0	0	0	0	1	0	0	0
BS00026377_51	0	0	1	0	0	0	0	0	1	0	0	0	0	0	0	0	0	0	1	0	0	0	0	1	0	0	0	1
Ku_c18401_608	0	0	0	0	0	0	0	0	0	0	0	0	0	0	0	0	1	0	0	0	0	0	0	0	0	0	0	0
Excalibur_c53111_144	0	0	0	1	0	0	0	0	0	0	0	0	0	0	0	0	0	0	0	0	0	0	1	0	0	0	0	0
tplb0059m03_622	1	1	1	1	1	0	1	1	1	1	1	1	1	1	1	0	0	1	1	1	1	0	0	1	1	0	1	1
Excalibur_c13709_2568	0	0	0	1	0	0	0	0	0	1	0	1	1	0	0	0	1	0	0	1	0	0	0	0	0	0	0	1
wsnp_Ex_rep_c67927_66650151	0	0	0	0	0	0	0	1	0	0	1	0	1	1	0	1	0	0	0	0	0	0	1	0	1	0	1	0
BS00021960_51	0	1	1	0	0	1	0	0	0	0	0	0	0	1	1	0	1	0	0	1	1	1	1	1	1	0	0	1
Excalibur_rep_c101638_778	0	0	0	0	0	0	0	0	0	0	0	0	0	0	0	0	0	0	0	0	0	1	0	0	1	0	0	0
IAAV3676	0	1	1	1	1	0	1	1	0	1	1	1	1	0	0	1	0	0	1	1	1	1	1	1	1	1	1	0
RAC875_c13462_66	0	0	0	0	1	1	0	0	1	0	0	0	1	1	1	0	1	0	1	0	0	1	0	1	1	1	0	1
Tdurum_contig11679_319	0	1	1	0	0	1	0	0	1	0	0	0	0	1	0	0	1	1	1	0	1	0	0	0	0	1	0	1
BS00030430_51	0	1	0	0	1	0	0	0	1	0	0	0	0	1	0	0	0	0	1	0	1	0	1	1	0	1	0	0
Excalibur_c19367_76	1	1	0	1	1	0	1	1	1	1	0	0	1	0	0	0	0	0	0	0	0	0	0	1	0	0	0	1
IACX448	0	1	0	0	0	0	0	0	1	0	0	0	0	1	0	0	0	0	0	0	0	0	0	0	1	0	0	0
Kukri_c12063_2694	1	0	0	1	1	1	1	0	1	1	1	1	1	1	1	1	1	1	1	1	1	0	1	1	0	1	1	0
BS00022965_51	1	0	0	0	0	0	0	1	0	0	0	1	0	0	0	0	0	0	0	1	0	0	0	1	0	1	0	1
wsnp_Ex_c4637_8299644	1	1	0	1	0	1	1	0	0	1	0	1	0	1	0	0	1	1	1	0	1	1	0	1	1	1	1	1
Kukri_c19407_58	0	0	0	0	0	0	0	0	0	1	0	0	0	0	0	0	0	0	0	0	0	0	0	0	0	0	0	0
Tdurum_contig11661_598	0	0	0	0	0	0	1	1	0	0	0	0	1	0	1	0	0	1	1	0	0	0	0	1	1	1	0	0
Ra_c21994_190	0	0	0	0	0	0	0	0	1	0	0	0	0	0	0	0	0	0	0	0	0	0	0	0	0	0	0	0
BobWhite_c20735_255	1	0	1	1	1	1	1	1	1	1	1	1	1	0	1	0	1	0	1	1	1	0	1	1	0	0	1	0
BobWhite_c24803_563	0	0	1	0	0	0	0	0	0	0	1	0	0	0	0	0	0	0	0	0	0	1	1	0	0	1	0	0
RAC875_rep_c115865_721	0	0	0	0	0	0	0	1	0	0	0	0	0	0	0	0	0	0	0	0	0	0	0	0	0	0	0	0
RAC875_c3102_2050	1	0	0	0	0	0	0	0	0	0	0	0	0	0	0	0	0	0	0	0	0	0	0	0	0	0	0	0
BS00037120_51	0	0	0	1	0	0	0	0	0	0	0	0	1	0	0	0	1	0	0	1	0	0	0	0	0	1	0	0
BS00073094_51	1	1	1	0	1	0	1	1	0	1	1	1	0	1	1	0	1	1	0	1	1	1	1	1	1	1	0	1
IAAV4577	0	0	0	0	0	0	0	0	0	0	0	0	0	0	0	0	1	0	0	0	0	0	0	0	0	0	0	0
JD_c1201_631	0	0	0	0	1	0	1	1	0	1	0	1	1	1	1	1	1	1	1	1	1	0	0	1	0	0	1	1
BS00068562_51	0	0	0	0	0	0	1	0	0	0	0	0	0	0	0	0	0	1	1	1	1	1	0	1	0	1	0	1
Excalibur_rep_c109065_562	0	0	0	0	0	1	0	0	0	0	0	0	0	0	0	0	0	0	0	0	0	0	0	0	0	0	0	0
RAC875_rep_c105431_180	1	1	0	0	0	0	0	0	1	1	1	1	1	0	0	0	0	0	0	0	1	0	0	0	1	0	1	0
Tdurum_contig56417_2381	0	0	0	1	0	0	0	0	1	0	0	0	1	0	0	0	1	0	1	1	0	0	0	0	0	1	0	1
Excalibur_c57972_116	1	0	1	1	0	1	0	0	1	1	1	0	1	0	0	0	0	1	0	1	0	1	1	0	0	0	1	0
BS00098490_51	0	0	1	1	0	1	1	1	0	1	0	1	1	1	1	1	1	0	1	0	1	1	1	1	1	1	1	1
GENE-4178_89	0	0	0	1	0	1	1	0	0	0	0	0	0	0	0	1	0	0	1	0	1	1	0	1	0	1	0	1
Kukri_c52614_291	0	0	1	1	0	0	0	1	0	1	1	0	1	0	0	0	0	1	0	0	0	1	0	0	0	0	1	0
BS00073084_51	0	0	0	1	1	0	0	0	1	0	0	1	1	0	0	0	0	0	0	0	0	0	1	1	0	0	1	0
BS00067709_51	0	0	0	0	0	0	0	0	0	0	0	0	0	0	0	0	1	0	0	0	0	0	0	0	0	0	0	0
RAC875_rep_c77521_194	0	0	1	0	0	0	0	0	0	0	0	0	0	0	0	1	0	1	0	0	0	1	0	0	1	0	1	0
D_F1BEJMU02HCCIR_117	0	0	1	0	0	0	0	0	0	0	0	0	0	0	1	0	0	1	0	0	0	1	0	0	0	0	0	0
wsnp_RFL_Contig4298_4993464	0	0	0	0	0	0	0	0	0	0	1	0	0	0	0	0	0	1	0	0	0	0	0	0	0	0	0	0
RAC875_c11822_370	0	1	1	0	1	1	1	1	0	0	1	1	0	1	0	0	0	0	0	0	0	0	0	0	0	0	0	0
wsnp_BE494474A_Ta_2_3	0	0	0	1	0	0	0	0	0	1	0	0	1	0	0	0	0	0	0	0	0	0	0	0	0	0	0	0
RAC875_c961_341	1	1	1	0	0	1	1	1	0	0	1	1	1	1	1	1	1	1	1	1	1	1	0	1	1	1	1	1
RAC875_c1792_3457	0	0	1	0	1	0	0	0	1	0	0	1	0	1	0	0	1	0	0	1	0	0	0	1	1	0	0	0
BS00064899_51	1	1	1	1	1	0	1	1	1	0	1	0	0	0	1	1	0	0	0	0	0	0	0	0	0	1	0	0
Ex_c28261_357	0	0	0	1	0	0	0	0	0	0	0	0	0	0	0	0	0	0	1	0	0	0	0	0	0	0	0	0
RAC875_rep_c110690_104	1	1	1	1	1	0	0	1	1	0	0	1	1	0	1	1	1	1	1	1	1	0	1	1	1	1	0	1
wsnp_Ex_c12556_19992321	0	0	1	1	0	1	0	0	0	0	1	1	1	1	1	1	0	1	0	1	1	1	1	0	0	0	0	0
Kukri_c47515_946	0	0	0	0	0	0	0	0	0	0	0	0	0	0	1	0	0	0	0	0	0	0	0	0	0	0	0	0
Excalibur_rep_c105428_474	0	1	1	0	1	0	1	0	0	1	0	1	0	0	0	1	1	1	1	1	0	1	0	0	1	0	0	0
RAC875_c66259_1208	0	0	0	0	0	0	0	0	1	0	0	0	0	0	0	0	0	0	0	0	0	0	0	0	0	0	0	0
Kukri_c1529_462	0	1	0	1	0	0	0	0	1	1	0	0	0	0	1	0	0	1	1	1	0	0	0	0	0	0	0	0
Kukri_c17561_1186	0	0	0	0	0	0	0	0	0	0	0	1	0	0	0	0	0	0	0	0	0	0	0	0	0	0	0	0
D_F5MV3MU01CA4YC_32	0	0	0	0	0	0	0	0	1	0	0	0	0	0	0	0	0	0	0	0	0	0	0	0	0	0	0	0
Excalibur_c65830_82	1	0	0	0	0	0	0	0	0	0	0	1	0	0	0	0	1	0	1	1	0	0	0	1	0	0	0	0
Kukri_c12981_191	0	1	0	0	0	0	0	0	0	0	0	0	0	0	0	0	0	0	0	0	0	0	0	0	0	0	0	0
Excalibur_c21146_947	0	0	0	0	0	0	0	0	0	1	0	0	0	0	0	0	0	0	0	0	1	0	0	0	0	0	1	0
Kukri_rep_c105243_341	1	1	1	1	1	1	1	1	1	0	1	1	0	1	1	0	1	1	1	1	0	0	0	1	1	0	1	0
BobWhite_c7454_492	1	0	0	1	1	0	1	1	0	1	0	1	1	1	1	0	0	1	1	0	0	1	0	1	1	0	0	1
Ex_c20521_572	0	0	0	0	0	0	0	0	1	0	0	0	0	0	0	0	1	0	1	1	1	0	1	1	0	0	0	1
Kukri_c7417_655	1	0	0	0	0	0	0	0	0	1	0	0	0	0	0	0	1	0	0	0	1	0	1	1	1	1	0	1
wsnp_BE500291A_Ta_2_1	1	0	1	1	1	1	1	0	0	1	1	1	1	0	1	1	0	1	0	1	1	1	1	1	0	0	1	0
BS00047811_51	1	0	1	1	1	1	0	0	1	0	1	1	0	1	1	0	0	0	0	0	1	0	1	1	1	0	1	0
RFL_Contig3900_721	0	0	0	0	1	0	1	0	0	0	0	0	0	0	0	1	0	0	1	1	1	0	0	0	0	0	0	0
Jagger_c2989_134	0	1	1	1	1	1	1	1	0	0	0	0	0	0	1	0	1	0	1	0	0	0	0	1	0	0	0	1
CAP11_rep_c8795_148	0	0	0	0	0	0	0	0	0	0	0	0	0	0	0	0	0	0	0	0	0	0	0	1	0	0	0	0
IAAV4497	1	1	1	0	0	0	1	0	0	0	0	1	0	1	0	0	0	0	1	1	1	0	1	1	1	1	0	0
wsnp_JD_c4418_5545792	0	0	0	1	1	0	1	0	1	1	0	0	0	0	0	1	1	0	0	0	0	1	1	0	0	1	0	0
wsnp_RFL_Contig3405_3533915	0	1	1	0	1	0	1	0	0	0	0	0	0	0	0	0	1	0	1	0	0	0	1	0	1	0	1	1
Ex_c67274_1225	1	0	0	0	0	0	0	0	0	1	1	0	1	0	1	0	0	0	0	1	0	1	1	0	0	0	0	0
RAC875_rep_c71677_695	0	0	1	0	0	0	0	1	0	0	0	0	0	0	0	0	0	0	0	0	0	0	0	0	0	0	0	1
Kukri_c27343_503	1	0	0	1	0	1	0	0	0	0	1	0	1	0	0	0	0	1	0	0	0	0	1	0	0	0	0	0
GENE-4515_133	0	0	0	0	0	0	0	1	0	0	0	0	0	0	0	0	0	0	0	0	0	0	0	0	0	0	0	0
RFL_Contig3051_258	1	0	0	0	0	0	0	0	0	0	0	0	0	0	0	0	0	0	0	0	1	0	0	0	0	0	1	0
GENE-4914_349	1	0	1	1	1	0	0	0	0	1	0	0	1	0	0	0	1	1	1	0	0	0	1	0	0	1	0	0
BobWhite_c47168_289	0	0	1	1	0	1	1	1	0	1	1	1	1	1	1	1	0	1	0	1	1	0	1	0	1	0	1	0
GENE-1320_141	1	1	1	0	1	1	1	0	1	0	1	1	1	1	0	1	1	0	1	1	1	0	0	1	1	0	1	0
BobWhite_c47168_334	0	0	0	1	0	0	1	1	0	0	1	1	0	1	1	0	0	0	0	1	1	0	0	0	1	0	0	0
Kukri_c34806_112	0	0	0	0	1	0	0	1	0	0	0	0	0	0	0	0	1	0	1	1	0	0	1	0	0	0	0	1
tplb0052d08_1158	0	1	0	0	0	0	1	0	1	1	1	0	1	0	0	0	1	0	1	1	0	1	0	1	0	0	0	1
RAC875_c37038_177	1	1	1	1	1	0	1	0	1	1	1	1	1	1	1	1	1	1	0	1	1	1	1	1	1	0	1	1
RAC875_c6737_29	0	0	1	1	0	1	0	0	0	1	0	0	1	0	0	0	0	1	0	0	0	0	1	0	0	0	0	1
GENE-1298_98	0	0	0	1	0	1	0	0	0	0	0	0	0	0	0	0	0	0	0	0	0	0	0	0	0	0	0	0
GENE-0040_121	0	0	0	0	0	1	0	1	0	0	0	0	0	0	0	0	0	0	0	0	0	0	0	0	0	0	0	0
IAAV7088	1	0	0	0	0	0	0	1	1	0	0	0	0	0	0	0	0	0	0	1	1	0	0	1	0	0	1	0
RAC875_rep_c99997_226	0	0	0	0	0	0	0	0	0	0	0	0	0	0	0	0	1	0	0	0	0	0	0	0	0	1	0	0
Excalibur_c60370_688	0	0	0	0	0	0	0	0	1	0	0	0	0	0	0	0	0	0	0	0	0	0	0	0	0	0	0	1
CAP12_c6260_64	1	1	1	1	1	1	0	1	1	1	1	0	0	0	0	0	0	0	1	0	1	0	1	0	1	0	1	0
Tdurum_contig10492_617	0	0	0	0	0	0	0	0	1	0	0	0	0	1	0	0	1	0	0	0	0	0	0	0	1	1	0	0
Excalibur_rep_c114843_62	0	0	0	0	0	0	0	0	0	0	0	0	0	0	0	0	0	0	1	0	0	0	0	0	0	0	0	0
Tdurum_contig13287_613	0	0	1	1	1	1	1	1	0	1	0	1	0	0	1	0	1	1	1	0	1	0	0	1	1	1	1	0
BS00062605_51	1	0	0	1	0	1	0	0	0	0	1	0	0	1	1	0	0	0	0	0	0	1	0	1	0	0	0	1
Kukri_c47852_121	1	0	0	0	1	1	0	0	0	0	1	1	1	0	0	0	0	0	0	0	0	1	0	1	0	0	0	0
BS00067452_51	0	0	1	0	1	0	0	0	0	0	0	0	0	0	0	0	0	0	0	0	0	0	0	0	0	0	0	0
wsnp_JD_c27162_22206547	1	1	0	0	1	0	0	1	1	0	0	1	0	1	1	1	1	0	0	0	0	1	1	1	0	0	0	0
RAC875_c7137_393	0	0	0	0	0	0	0	0	0	0	0	0	0	0	0	0	0	0	0	0	0	0	0	0	1	0	0	0
Excalibur_c16401_249	0	0	0	0	0	0	0	0	1	0	0	0	0	0	0	0	0	0	0	0	0	0	0	0	0	0	0	0
BS00087334_51	1	1	0	0	0	0	0	1	1	1	0	0	1	0	0	0	1	0	0	0	0	0	0	0	0	1	1	0
BS00044105_51	1	1	0	0	1	0	1	0	1	0	0	0	0	0	0	1	1	0	1	1	1	0	0	1	0	1	0	1
Ku_c23462_194	0	0	0	0	0	0	0	0	0	0	0	0	0	0	0	0	0	0	0	0	0	0	1	0	0	0	0	0
BS00023755_51	0	1	1	1	0	1	1	1	1	0	0	1	1	1	1	0	0	1	0	1	0	1	0	1	1	0	0	1
wsnp_Ex_c39535_46808105	1	1	0	0	1	1	1	0	1	0	0	0	0	1	0	0	1	0	1	1	0	0	0	0	1	1	0	1
BobWhite_c18408_199	0	1	1	0	0	1	0	1	0	1	1	0	1	1	0	0	0	1	1	1	0	1	0	0	1	0	1	1
Tdurum_contig83093_370	0	0	0	0	0	0	0	0	0	0	0	0	0	0	0	0	0	0	0	0	0	1	0	0	0	0	0	0
Excalibur_rep_c105106_665	0	0	0	0	0	0	0	0	1	0	1	0	0	0	0	0	0	0	0	0	0	0	1	0	0	1	0	0
GENE-0221_721	1	1	1	0	1	0	1	1	1	0	1	1	1	1	0	1	1	0	1	0	1	1	1	1	1	0	1	0
wsnp_Ex_rep_c67530_66144244	0	1	0	0	1	1	0	0	0	1	0	0	1	1	0	0	1	0	0	1	1	0	0	0	1	1	0	1
IAAV6961	1	0	1	1	1	1	1	0	1	1	1	0	1	0	1	0	1	1	1	0	0	1	1	1	0	1	1	0
BobWhite_c19529_481	0	0	0	0	0	0	0	0	0	0	0	0	0	0	0	0	0	0	0	0	0	0	0	0	0	1	0	0
Tdurum_contig10107_580	0	1	0	0	1	0	0	0	1	0	0	0	0	0	0	0	0	0	1	0	1	0	1	1	0	1	0	0
BS00066253_51	0	0	0	0	1	1	0	0	0	0	0	0	0	0	1	0	0	0	0	0	0	1	1	0	1	1	0	1
Excalibur_c65437_104	0	0	0	0	1	0	0	0	0	0	0	0	0	1	0	0	0	0	0	0	1	0	0	1	0	1	0	1
Excalibur_c13572_1025	1	1	1	0	1	0	1	0	0	0	1	0	0	1	0	0	0	0	1	0	1	0	0	1	0	1	0	0
Excalibur_c25921_230	1	0	1	1	0	1	0	0	0	1	1	0	1	0	0	0	1	1	0	0	1	0	0	1	1	0	1	1
Ex_c13741_710	0	0	0	0	0	0	0	0	0	0	0	0	0	0	0	0	0	0	0	0	0	0	0	1	0	0	0	0
Ra_c2467_1670	1	1	1	1	0	1	0	0	1	1	0	0	1	0	0	0	0	1	1	0	0	0	0	0	1	0	1	0
Kukri_c21678_527	0	0	0	0	0	1	0	0	0	0	0	1	0	0	0	0	1	0	0	0	0	0	0	1	0	0	0	0
BobWhite_rep_c67156_244	1	1	1	1	1	1	1	1	1	1	1	1	1	0	0	1	1	1	1	1	1	1	1	1	1	1	1	1
Tdurum_contig6153_192	0	0	0	0	1	0	1	0	1	0	1	0	0	0	0	1	1	0	1	1	0	0	0	0	0	0	0	1
wsnp_Ex_c2972_5477975	0	0	0	0	0	1	0	0	0	0	0	0	0	0	0	1	1	0	1	1	1	0	0	1	1	1	0	1
wsnp_Ex_c5296_9365528	0	0	0	0	1	0	1	0	1	0	0	0	1	1	1	1	0	0	0	0	1	1	0	0	0	1	0	1
BS00051965_51	1	0	0	1	0	1	1	1	1	0	0	1	1	1	0	0	1	0	0	0	0	0	1	0	0	1	1	0
BobWhite_c25784_83	1	1	1	1	1	0	1	1	1	1	1	0	0	1	0	1	0	1	1	1	0	1	1	1	1	0	1	1
RAC875_c23509_2411	0	0	0	0	0	0	0	0	1	1	0	1	0	0	0	0	0	0	0	0	0	0	1	1	0	1	0	1
BS00087601_51	0	0	1	1	0	1	1	0	0	1	0	0	1	0	0	1	1	0	0	1	1	0	0	0	1	1	0	0
Kukri_c60091_331	0	1	0	1	0	0	1	1	0	1	1	1	1	1	0	0	1	1	0	0	1	1	0	1	0	1	1	1
BobWhite_c37804_181	0	0	1	0	0	1	1	0	0	1	0	0	0	0	0	1	0	1	1	1	0	0	0	1	1	1	1	1
wsnp_Ex_c21094_30222452	0	0	0	0	0	0	0	0	0	0	0	0	0	0	0	0	1	0	0	1	1	0	0	0	0	1	0	0
Tdurum_contig59930_366	1	0	0	1	1	0	1	0	1	1	1	1	0	0	0	1	1	1	1	1	1	1	1	1	1	1	0	1
wsnp_RFL_Contig3118_3061389	0	0	1	1	1	1	1	0	0	0	0	1	1	1	0	0	0	0	0	1	0	0	0	0	1	1	0	0
Tdurum_contig10365_341	0	1	1	1	1	0	1	1	1	1	0	1	0	1	1	1	0	0	1	0	1	1	1	1	1	0	1	1
IAAV7987	0	0	0	0	0	0	0	0	0	0	0	0	0	0	0	0	0	0	1	0	0	0	0	1	0	0	0	0
tplb0036o16_1626	1	1	1	1	0	1	1	0	1	1	0	1	1	1	1	1	1	1	0	0	1	1	1	1	1	1	1	1
Tdurum_contig11065_919	0	0	0	0	0	0	0	0	0	0	0	0	0	0	0	1	0	0	0	0	0	0	0	0	0	0	0	0
Kukri_c7811_2940	0	0	0	0	0	0	0	0	0	1	1	0	0	1	0	0	1	0	0	0	1	1	1	1	0	0	0	0
BS00023641_51	0	0	0	0	1	1	0	0	1	0	0	1	1	0	0	1	0	0	0	1	0	1	0	0	1	1	0	1
BS00031588_51	1	1	1	1	1	1	1	0	1	1	1	1	1	1	1	0	1	1	1	1	1	1	0	0	1	1	1	1
wsnp_Ex_c15047_23217632	1	1	0	0	1	0	1	0	1	0	0	0	0	1	0	0	0	0	0	0	0	0	0	0	0	0	0	0
BS00066149_51	0	0	0	0	1	1	0	0	0	0	0	0	0	1	1	0	1	0	1	1	1	0	1	1	0	0	0	1
TA002992-0557	0	0	0	0	0	0	1	1	0	0	1	1	0	0	0	0	0	0	0	0	0	0	1	1	0	0	1	0
RAC875_c8905_660	0	0	0	1	1	0	0	0	1	0	1	0	1	0	0	0	1	0	1	1	0	0	0	0	0	1	0	1
RAC875_c36363_222	1	1	1	1	1	0	1	1	1	0	1	1	0	1	1	0	1	1	0	1	1	0	1	1	1	1	0	0
Kukri_c16665_595	0	1	0	0	0	0	1	0	0	0	0	0	0	1	0	0	0	0	1	0	1	0	0	0	0	0	0	1
Tdurum_contig20921_313	1	0	1	0	1	0	0	0	1	1	0	1	1	1	1	1	1	0	0	1	0	1	0	1	0	1	1	1
BS00037871_51	0	1	1	1	1	1	1	1	0	1	1	1	1	1	1	1	1	1	1	1	1	1	1	1	1	1	1	1
RAC875_c23461_428	1	1	1	0	1	1	0	1	0	1	0	0	1	1	0	0	1	1	1	1	0	1	1	0	1	1	1	0
wsnp_Ex_c14691_22765150	1	1	1	1	1	1	1	0	0	0	0	1	1	1	1	1	1	1	1	1	1	1	0	1	0	1	0	1
BS00035137_51	0	1	0	0	1	0	0	0	1	0	0	0	0	1	0	0	0	0	0	0	0	0	0	0	0	0	0	0
BS00066135_51	0	0	0	0	0	0	0	1	0	0	0	0	0	0	0	0	0	0	0	0	0	0	0	0	0	0	0	0
Tdurum_contig15081_452	0	0	0	0	0	0	0	0	1	0	0	0	0	1	0	0	0	0	0	0	0	0	0	1	0	0	0	0
Kukri_rep_c70457_607	1	1	1	1	1	1	1	1	1	1	1	1	1	0	1	1	1	1	1	1	1	1	1	1	0	1	1	1
Excalibur_c4615_1610	1	1	0	0	0	0	0	0	1	0	0	0	0	1	0	0	0	0	0	0	0	0	0	0	0	0	0	0
BobWhite_c17544_776	0	0	1	1	0	0	0	0	0	1	0	0	0	0	0	0	0	0	0	0	1	0	1	0	0	0	1	1
CAP11_c3343_87	0	0	0	0	0	0	0	0	0	0	0	0	0	1	0	0	0	0	0	0	0	0	0	0	0	0	0	0
wsnp_Ex_c13357_21054802	1	1	1	1	1	0	0	0	0	1	1	1	0	0	1	0	0	0	1	1	0	0	0	1	0	1	1	0
Excalibur_c3432_459	0	0	0	0	0	0	0	0	1	0	0	0	0	0	0	0	0	0	0	0	0	0	0	0	0	0	0	0
BobWhite_s65848_176	1	0	0	0	0	0	1	1	0	1	1	1	0	0	1	0	0	1	0	1	1	0	0	0	0	0	0	0
RAC875_rep_c71474_66	1	0	0	0	0	1	0	0	1	0	0	0	0	1	0	1	0	0	0	1	0	0	0	1	0	1	0	1
GENE-4949_336	0	0	0	0	1	0	1	0	0	0	0	0	0	0	0	0	1	0	1	1	1	0	0	1	1	1	0	1
Excalibur_c35074_106	0	0	1	0	0	0	0	0	1	0	0	1	0	1	0	0	0	0	0	0	0	0	0	0	1	0	1	0
Ex_c3984_350	0	0	0	0	0	0	0	0	0	0	0	0	0	0	1	0	0	0	0	0	0	0	0	0	0	0	0	0
Tdurum_contig42064_2318	1	0	1	1	1	0	1	1	1	1	0	1	0	1	0	0	1	0	1	1	1	0	0	1	0	1	0	1
D_contig31158_168	0	0	0	0	0	0	0	0	0	0	0	0	0	0	0	0	0	0	0	1	0	0	0	1	0	0	0	0
D_contig52961_535	0	1	0	1	1	1	1	1	1	1	0	1	1	1	1	0	1	0	1	1	1	0	1	1	1	0	1	1
wsnp_Ex_c15188_23387754	0	0	0	0	0	1	0	1	0	1	0	0	1	0	0	1	1	1	1	1	1	0	1	1	1	1	0	1
Ra_c32057_95	0	0	0	0	0	0	0	0	0	0	0	1	0	1	0	1	0	0	0	0	0	0	1	0	0	0	0	0
Excalibur_c28885_510	0	0	0	0	0	0	1	0	1	1	0	0	1	1	0	0	0	1	0	1	1	0	0	0	1	1	1	0
Kukri_c54820_382	0	0	0	0	1	1	1	1	1	0	0	0	0	1	0	1	0	1	0	0	1	0	0	0	1	0	1	1
BS00010807_51	0	1	1	1	1	1	0	0	1	1	1	1	1	1	1	1	0	1	0	0	0	1	1	0	1	1	0	0
BobWhite_c911_127	0	1	1	1	1	1	1	1	1	1	1	1	1	1	1	0	1	1	0	1	0	0	0	0	1	1	0	1
CAP7_c9218_89	0	0	1	0	0	1	0	0	0	0	0	1	1	0	0	0	0	0	0	0	1	0	0	1	1	0	1	1
BobWhite_c38444_238	0	1	1	0	1	1	0	0	0	0	0	0	0	0	0	0	0	0	0	0	0	0	1	0	1	0	1	0
BobWhite_rep_c63363_160	1	0	1	1	1	0	1	1	1	0	1	0	0	1	0	0	0	0	0	0	1	1	1	0	1	1	1	0
BobWhite_c20558_374	0	1	0	0	1	0	0	1	0	1	0	1	0	0	1	1	0	0	0	0	0	0	1	0	0	0	0	0
CAP8_c2198_167	0	0	0	0	0	0	0	0	0	0	0	0	0	0	0	0	0	0	0	0	0	0	1	0	0	0	0	0
BS00076455_51	0	0	1	0	0	0	1	1	0	0	0	0	0	0	0	0	0	0	0	0	1	0	0	1	1	0	0	0
Kukri_c1085_266	0	0	0	0	0	0	0	0	0	0	0	0	0	0	0	0	0	0	0	0	0	0	1	0	0	0	0	0
RAC875_c4030_1310	0	1	1	1	0	1	1	1	1	1	0	1	1	1	1	1	0	1	0	1	1	1	0	0	1	0	1	0
BS00077147_51	0	0	0	0	0	0	0	0	1	0	0	0	0	0	0	0	0	0	0	1	0	0	0	0	0	0	0	0
Tdurum_contig94674_207	0	0	0	1	0	0	0	0	0	0	0	0	0	1	0	0	0	0	0	0	0	0	1	0	0	0	0	0
Kukri_c6760_1213	0	0	0	0	0	1	0	0	0	0	0	0	0	0	0	0	0	0	0	0	0	0	0	0	0	0	0	0
RAC875_c6138_1112	0	0	0	0	0	0	0	0	0	0	0	0	0	0	0	0	0	0	0	0	0	0	1	0	0	0	0	0
D_GB5Y7FA02H663K_61	0	0	0	0	0	0	0	0	0	0	0	0	0	0	0	0	0	0	0	0	0	0	0	0	0	1	0	0
Jagger_c6890_167	1	0	1	1	0	1	0	1	1	1	0	1	1	0	1	0	0	0	1	0	1	1	1	1	0	0	1	1
wsnp_Ku_c15149_23666345	1	0	1	0	0	0	0	0	0	0	0	0	0	0	0	0	0	0	0	0	0	0	0	0	0	0	1	0
BS00088350_51	1	1	1	1	0	0	0	0	0	1	0	1	1	1	1	1	0	0	1	1	0	1	0	1	0	0	1	1
CAP11_c1820_244	1	0	1	0	1	1	0	1	1	0	1	0	1	0	1	1	1	0	0	1	0	0	0	0	0	0	1	0
Kukri_c16608_791	0	1	1	1	1	1	0	0	1	1	1	1	1	1	0	1	0	1	0	0	0	1	1	0	1	1	0	0
RAC875_c1230_279	1	1	1	1	1	1	0	0	1	0	0	0	1	1	1	0	1	1	0	0	0	0	0	0	1	0	1	0
Tdurum_contig12045_613	0	1	0	1	0	1	0	1	1	1	1	1	1	1	1	1	1	1	1	1	0	1	1	0	1	1	1	1
Ex_c26378_1044	0	0	0	0	0	0	0	0	1	0	0	0	0	0	0	0	0	0	0	1	0	0	0	0	0	0	0	0
Excalibur_c25091_343	0	0	0	0	0	0	0	0	1	0	0	0	1	0	0	1	0	0	0	0	0	0	0	0	0	0	0	0
D_contig39162_88	0	0	0	1	0	0	0	0	0	0	0	0	0	0	0	0	0	0	0	0	0	0	0	0	0	0	0	1
TA005055-0844	1	0	1	1	1	0	0	1	1	0	1	1	1	1	1	0	1	1	1	1	1	1	1	1	0	1	0	1
BS00063599_51	1	0	1	0	0	0	1	1	0	1	1	0	1	0	1	0	0	0	0	0	0	1	0	1	0	1	1	1
RAC875_c3810_837	0	0	1	0	0	0	0	0	1	0	1	1	1	1	1	0	0	1	0	0	1	1	0	1	0	0	0	0
RFL_Contig2815_1584	0	0	0	0	1	0	0	0	0	1	1	0	0	1	0	0	0	0	1	0	0	0	0	0	0	1	0	0
RAC875_rep_c70357_87	0	0	0	0	0	0	0	0	1	0	0	0	0	0	0	0	0	0	0	0	0	0	1	1	0	0	0	0
D_GBUVHFX01AU224_322	0	0	0	1	0	0	0	0	0	1	0	1	0	0	1	0	0	0	0	0	0	0	0	0	0	0	0	0
Excalibur_c34889_451	1	1	1	0	1	1	1	0	0	1	1	1	1	1	1	1	0	0	1	1	0	1	0	1	0	0	1	0
JD_c674_536	0	0	0	0	0	0	0	0	0	0	0	0	0	0	0	0	1	0	0	0	0	0	0	0	0	0	0	0
BS00022201_51	0	0	1	0	0	1	0	0	0	0	1	0	0	0	0	1	1	1	1	1	1	0	0	1	1	1	1	1
IACX7409	0	0	0	0	0	0	0	0	0	0	0	1	0	0	0	1	0	0	0	1	0	0	0	0	0	0	0	0
D_GCE8AKX01A9FJ0_48	0	0	0	0	0	0	0	0	0	0	0	0	0	0	0	0	0	0	1	0	0	0	0	0	0	0	0	0
Excalibur_c40940_249	0	0	0	0	0	0	0	0	0	0	0	0	1	0	0	0	1	0	0	1	0	0	0	0	0	1	0	1
Kukri_c61145_429	0	0	1	0	0	0	0	0	0	0	0	0	0	0	0	0	0	0	0	0	1	0	1	0	0	0	0	0
RFL_Contig330_772	1	0	0	1	0	1	0	0	0	0	0	0	0	0	0	0	0	0	0	0	0	0	0	0	0	0	0	0
Kukri_c2363_702	0	0	1	0	0	0	0	0	1	0	0	1	0	1	0	0	0	0	1	0	0	0	0	0	0	0	1	1
BS00070583_51	0	1	0	1	1	1	1	0	1	1	1	1	0	1	1	1	1	0	1	0	1	1	0	0	1	0	0	1
D_GBUVHFX02JF485_58	1	1	0	1	1	1	1	1	1	1	1	1	1	1	1	0	1	0	1	1	0	1	0	1	1	1	1	1
Tdurum_contig67750_272	1	1	0	1	1	0	0	1	1	1	1	0	1	0	1	1	1	1	0	1	1	1	1	1	0	1	0	1
BS00022212_51	0	0	1	0	0	0	0	0	0	0	1	0	0	0	0	1	1	0	1	1	1	0	1	0	0	1	1	0
Jagger_c8372_125	0	0	1	0	1	0	1	0	0	0	1	1	1	1	0	1	0	1	0	0	0	0	0	0	0	0	1	0
Ra_c82580_112	0	0	0	0	0	0	0	0	0	0	0	0	0	0	0	0	0	0	1	1	0	0	0	0	0	0	0	0
Excalibur_c65341_321	0	0	0	0	0	0	0	0	0	0	0	0	0	0	0	0	0	0	1	0	0	1	0	1	0	0	0	0
BobWhite_rep_c63205_143	0	1	1	1	1	1	0	0	1	1	1	1	1	1	1	1	0	1	0	0	0	1	1	0	1	1	1	0
Tdurum_contig10158_216	1	1	1	1	1	0	1	1	0	1	1	1	1	1	1	1	1	0	0	1	1	1	1	1	1	1	1	1
Excalibur_c8134_1319	1	1	1	1	0	0	0	0	1	1	1	0	0	1	1	0	0	1	0	0	0	1	1	0	1	0	0	0
RAC875_rep_c70937_1065	1	0	0	0	0	1	0	0	0	0	1	0	0	0	0	0	0	1	0	0	0	0	1	0	0	0	0	0
RAC875_c4805_330	0	1	0	0	0	0	0	0	0	0	0	0	0	0	0	0	0	0	0	0	0	0	0	0	0	0	0	0
BS00070787_51	1	0	1	1	1	1	0	0	0	1	1	1	1	0	1	0	0	1	1	0	0	0	0	0	0	0	0	0
BS00077791_51	1	0	1	1	1	1	1	0	0	1	1	1	1	0	1	0	1	1	1	1	1	1	1	0	1	1	1	1
wsnp_Ex_c6356_11055912	0	0	0	0	0	0	1	1	0	0	0	0	0	0	1	0	1	0	1	0	0	1	0	1	0	0	1	0
Excalibur_c58231_273	1	0	1	1	0	1	1	0	0	1	1	1	1	1	1	0	0	1	0	1	1	1	0	0	1	1	1	0
GENE-1473_623	0	0	0	0	0	0	0	0	0	0	0	0	0	0	0	0	0	0	0	0	1	0	0	0	0	0	0	0
Ra_c70989_21	0	0	0	0	0	0	0	0	0	0	0	0	0	0	0	0	1	0	0	0	0	1	0	1	0	0	0	0
wsnp_Ex_c7684_13109335	1	1	1	1	0	1	1	1	0	1	1	1	1	1	1	1	1	1	1	1	1	1	1	1	1	1	1	1
Ra_c12382_547	0	0	0	0	0	0	0	0	0	0	0	0	0	1	0	1	0	0	0	0	0	0	0	0	0	0	0	0
RAC875_c37442_832	0	0	0	0	0	0	1	0	0	0	0	1	0	0	0	0	0	0	0	0	1	0	0	0	1	1	0	0
GENE-4233_197	0	0	0	0	0	0	1	0	0	1	0	0	0	0	0	0	0	0	0	0	0	0	0	0	0	0	0	0
RAC875_c22501_271	0	0	1	1	0	0	0	0	0	0	0	0	0	1	1	1	1	1	1	1	1	0	1	1	0	1	0	0
BS00001107_51	0	0	1	0	1	0	1	0	1	0	0	1	0	0	1	0	0	1	0	0	1	0	0	1	1	0	0	1
BobWhite_c20689_427	1	0	1	1	1	1	1	1	1	1	1	1	1	1	1	1	1	1	1	1	1	1	0	1	1	1	1	1
Excalibur_c19240_1885	0	0	0	0	0	0	0	0	0	0	0	0	0	0	0	0	0	0	0	0	0	1	0	0	0	0	0	0
Kukri_c66479_98	0	0	0	0	0	0	0	0	0	0	0	0	0	0	0	0	0	0	0	0	0	0	0	0	1	0	0	0
Excalibur_c18826_452	1	0	1	1	0	0	0	0	1	0	0	0	0	0	0	1	0	0	0	1	0	1	1	0	1	1	0	1
Kukri_c6549_770	0	0	0	0	0	0	0	0	0	0	0	0	0	0	0	0	0	0	0	1	0	0	1	1	1	0	0	0
BS00022224_51	1	0	1	1	1	0	0	0	0	0	0	1	0	0	1	0	0	1	0	0	0	0	1	0	0	1	0	0
Jagger_c37_54	1	0	0	0	0	0	0	0	1	0	1	0	0	0	0	0	0	0	0	0	0	0	1	1	0	0	0	0
Excalibur_c20411_127	0	0	1	1	1	1	0	1	1	1	1	0	1	0	0	1	0	1	1	1	0	1	1	0	0	0	1	1
Ex_c4639_2851	1	0	1	0	0	0	0	1	0	1	1	0	1	0	0	0	0	0	0	0	0	0	0	1	0	0	1	0
Ex_c24031_300	0	1	1	0	1	0	0	1	1	1	0	1	0	1	0	0	1	1	1	1	0	1	1	1	1	1	1	0
BobWhite_c30578_161	0	0	0	0	0	0	0	0	0	0	0	0	0	0	0	0	0	0	0	0	0	0	0	1	0	0	0	0
CAP12_c3622_97	0	0	0	0	0	0	0	0	0	0	0	0	0	0	0	0	0	0	1	0	0	0	0	0	0	0	0	0
BS00031338_51	1	0	0	0	1	1	1	1	1	1	0	0	0	1	0	1	0	0	0	0	1	0	1	1	0	0	0	1
BS00022581_51	1	0	1	1	0	1	0	0	1	1	1	0	1	0	0	0	0	1	0	1	0	1	1	0	0	0	1	0
RAC875_c38693_499	0	0	0	0	0	0	0	0	1	1	0	0	0	0	0	0	0	0	0	0	1	0	0	0	0	0	0	1
BS00066904_51	0	1	1	1	1	1	0	1	0	1	1	1	1	1	1	1	1	1	1	1	1	1	1	1	1	1	1	1
RAC875_rep_c109094_323	0	0	0	0	0	0	0	0	0	0	0	0	1	0	0	0	1	0	0	0	0	1	0	0	0	0	0	1
Kukri_c43552_238	0	0	1	0	0	0	0	1	0	0	0	0	0	0	1	0	1	0	1	0	0	0	0	0	0	0	0	0
BS00063744_51	0	1	0	0	1	1	1	1	0	0	1	0	1	0	1	1	1	1	1	0	0	0	0	0	0	0	0	1
IAAV8162	1	1	1	0	1	1	0	0	0	0	0	0	1	0	0	1	0	1	0	0	0	0	0	0	1	0	1	0
RAC875_c4356_1006	0	0	0	0	0	0	0	0	0	0	0	0	0	0	0	0	0	0	1	0	0	0	0	1	0	0	1	0
RAC875_c68978_220	1	1	1	1	1	0	0	1	1	1	1	1	1	1	0	1	1	1	1	1	0	0	1	0	1	0	1	1
wsnp_Ex_c11950_19164041	0	1	0	1	0	0	0	0	0	1	1	1	0	0	0	1	0	0	1	0	1	0	0	0	0	0	0	0
IAAV24	0	0	0	1	0	0	0	0	0	0	1	1	0	0	0	0	0	0	0	0	0	0	0	0	0	0	0	0
wsnp_Ex_c6563_11378565	0	1	0	0	0	0	0	1	1	0	0	0	0	1	0	0	0	0	1	0	0	1	0	0	1	1	0	1
BS00062786_51	1	0	0	0	0	0	0	0	0	0	0	1	1	0	0	0	0	0	0	0	0	0	1	0	0	0	0	0
Ex_c69871_177	0	0	0	0	0	0	0	0	0	1	0	0	0	0	0	0	0	0	0	0	0	0	0	0	0	0	0	0
RAC875_rep_c77710_180	0	0	1	0	0	0	0	1	0	0	1	0	0	0	0	1	0	0	0	0	0	0	0	0	0	0	0	1
Kukri_c31831_551	0	0	0	0	0	0	0	0	0	0	0	0	0	0	0	0	0	0	0	0	0	0	0	0	1	1	0	0
BobWhite_c16143_217	1	1	1	1	1	1	1	0	1	1	1	0	1	1	0	1	1	1	1	1	1	1	1	1	1	1	1	1
RAC875_c102695_762	0	0	0	0	0	0	0	0	0	0	1	0	0	0	0	0	0	0	0	0	0	0	1	0	0	0	0	0
BS00012042_51	1	1	1	1	1	1	0	1	1	1	1	1	1	1	1	1	1	1	1	1	0	0	1	1	1	1	1	0
Excalibur_c9681_73	0	1	0	0	0	0	0	0	0	0	0	0	0	0	0	0	0	0	0	0	0	0	0	0	0	0	0	0
Kukri_c24615_364	1	1	1	1	0	0	0	0	0	0	0	0	0	1	1	1	0	1	0	0	0	0	1	0	0	0	0	1
Excalibur_rep_c70410_435	0	0	0	0	0	0	0	0	0	0	0	0	0	0	0	0	0	0	0	0	0	0	0	0	0	0	0	1
BS00066052_51	0	0	0	1	0	1	0	0	0	1	0	0	1	0	0	1	1	1	0	0	0	1	0	0	0	1	1	0
BS00034315_51	1	0	0	1	1	1	1	1	1	1	0	1	1	0	1	1	1	1	0	1	1	1	1	1	0	0	1	1
Tdurum_contig10506_261	0	0	0	0	0	0	0	0	0	0	0	1	0	0	0	0	0	0	0	0	0	0	1	1	1	1	0	1
Excalibur_rep_c68784_1193	0	1	0	0	1	0	1	1	0	0	0	1	0	1	0	0	0	1	0	1	0	0	0	0	1	0	0	0
BobWhite_c14763_85	0	0	0	0	0	0	0	0	0	0	0	0	0	1	0	0	0	0	0	0	1	0	1	0	0	1	0	0
BS00075346_51	0	0	1	0	0	1	1	0	0	0	0	0	0	0	0	1	1	1	1	1	1	0	0	1	1	1	0	1
RAC875_c11144_470	0	0	0	1	0	1	0	0	0	0	0	0	0	0	0	1	0	0	0	0	0	0	0	0	0	0	0	0
BS00065003_51	1	1	1	1	1	1	0	0	1	1	1	0	1	0	1	1	1	1	0	0	0	1	0	1	0	1	0	1
RAC875_rep_c69275_128	0	0	0	0	0	0	0	0	1	0	0	0	0	0	0	0	0	0	0	0	0	0	1	0	0	1	0	0
Kukri_c42628_406	0	0	0	0	0	1	0	0	0	0	0	0	0	0	1	0	0	0	0	0	0	0	0	0	0	0	0	0
BS00081603_51	0	1	0	0	1	0	1	0	0	1	1	1	1	1	1	1	0	1	1	1	1	0	0	0	1	1	1	1
Tdurum_contig53026_515	0	0	1	1	1	1	1	0	1	1	1	0	0	0	1	0	0	1	1	1	1	1	1	1	0	1	0	1
Kukri_c33670_506	1	0	0	0	0	0	0	0	0	1	1	1	1	1	1	1	1	1	1	1	1	1	0	0	0	1	1	0
BS00062642_51	0	1	0	0	0	0	0	0	1	1	0	1	0	0	0	0	1	1	1	0	0	0	0	0	0	1	0	1
Excalibur_c96915_247	0	1	0	0	1	1	0	0	1	1	0	0	0	1	0	1	1	1	1	1	0	0	0	1	0	0	0	1
RAC875_c16731_1548	0	0	0	0	0	0	1	1	1	0	1	0	0	1	0	0	0	1	0	0	0	0	1	0	1	0	0	0
Excalibur_c76979_970	0	0	0	0	1	0	0	1	0	0	0	0	0	0	1	0	1	0	1	0	0	0	0	1	0	1	0	0
BobWhite_c23362_214	0	0	0	0	0	0	0	1	0	0	0	0	0	0	0	0	0	0	0	0	0	0	0	0	0	0	0	0
BobWhite_c26959_241	0	0	0	0	0	0	0	0	0	0	0	1	0	0	0	0	0	0	0	0	0	0	0	0	1	0	0	0
Kukri_c27040_309	1	1	0	0	0	0	1	0	1	0	0	1	1	0	1	0	1	0	0	0	1	0	0	0	0	0	0	0
Excalibur_c18172_2851	0	0	0	1	0	0	1	0	0	1	1	0	1	0	0	0	0	0	0	0	0	0	1	0	0	0	0	1
wsnp_Ex_c22202_31392780	1	1	1	0	1	1	1	1	1	0	0	1	1	0	0	0	1	0	1	0	0	0	0	1	0	0	0	1
Tdurum_contig49927_941	1	0	0	0	1	1	1	0	1	0	0	0	0	1	1	1	1	0	1	0	0	0	1	1	1	1	1	0
Kukri_c13639_1326	0	1	1	0	1	0	1	0	0	0	0	0	0	1	1	0	1	0	1	0	0	0	0	1	1	1	0	1
wsnp_Ra_c2094_4066675	1	0	1	1	0	1	1	1	0	1	0	1	1	0	0	0	0	0	0	0	1	0	0	1	0	0	1	1
BS00022442_51	1	0	1	1	0	1	0	1	0	1	1	1	1	1	1	1	0	1	0	1	1	1	1	0	1	1	1	1
RAC875_c11491_739	0	0	0	0	0	1	0	1	0	1	0	1	0	0	0	1	0	0	1	0	1	0	0	1	0	0	0	1
RAC875_c43846_79	0	1	1	1	1	1	0	0	1	1	1	1	1	1	1	1	0	1	0	0	0	1	1	0	1	1	0	0
Excalibur_c35903_348	0	0	1	0	1	0	0	0	0	0	0	0	0	0	0	0	0	0	0	0	0	0	1	0	0	0	0	0
CAP8_c3701_331	1	0	0	0	0	0	0	0	1	0	0	0	0	0	0	0	0	1	0	0	1	0	0	0	0	0	0	0
Tdurum_contig63335_321	0	0	0	0	0	0	0	0	0	0	0	0	0	0	0	0	0	0	0	1	0	0	0	0	0	0	1	0
Kukri_c60090_82	0	0	0	1	0	0	0	1	0	0	0	0	1	1	1	1	1	0	1	1	1	1	0	1	1	1	1	1
RAC875_c20883_801	0	0	0	0	0	0	1	0	0	0	0	0	0	0	0	0	0	0	0	0	0	0	0	0	0	0	0	0
Ku_c36332_247	0	0	0	0	0	0	0	0	0	0	0	0	0	0	0	0	0	0	0	0	0	0	1	0	1	0	0	0
RFL_Contig4560_1077	0	1	0	0	1	0	0	1	1	0	0	0	0	0	0	0	0	0	1	0	0	0	0	0	0	1	0	1
D_contig22934_360	0	0	0	0	0	0	0	1	0	0	0	0	0	0	0	0	0	0	0	0	0	0	0	0	0	0	0	0
Kukri_c15910_159	0	1	1	1	0	0	1	0	0	0	0	0	0	1	1	0	0	0	1	1	1	0	0	0	1	0	0	0
BS00089956_51	0	1	0	0	1	0	0	0	0	0	0	0	1	0	0	0	1	1	1	1	1	1	1	1	0	1	0	1
TA005303-0910	0	0	0	0	0	0	0	1	0	1	0	0	0	0	0	1	1	0	1	0	0	0	0	0	0	0	0	1
RAC875_c21673_641	0	0	1	0	0	1	1	1	1	0	0	1	0	1	0	0	0	0	1	0	1	0	0	0	1	0	0	0
Excalibur_c35040_99	1	0	0	0	0	0	0	0	0	1	1	0	0	0	0	0	1	1	0	1	0	0	0	0	0	0	0	0
wsnp_Ex_c6356_11056222	0	0	0	0	0	0	1	1	0	0	0	0	0	0	1	0	1	0	1	0	0	1	0	1	0	0	1	0
BS00065382_51	1	0	0	1	0	0	0	0	0	1	1	1	1	1	1	0	1	0	0	1	0	1	0	1	0	0	1	1
RAC875_c36779_148	0	1	1	0	1	1	1	0	1	1	1	1	1	1	1	1	1	1	1	1	1	1	1	1	1	0	1	1
CAP8_c1968_64	0	1	0	0	0	0	1	0	0	0	0	0	0	0	0	0	0	0	0	1	0	1	0	0	0	0	0	1
GENE-3516_56	0	0	1	1	0	0	0	0	0	1	0	0	1	0	0	0	1	0	0	0	0	1	1	0	1	0	1	0
RAC875_c17429_211	0	0	0	0	0	0	0	0	0	1	0	0	0	0	0	0	0	0	0	0	0	0	0	0	0	0	0	0
JD_c6674_825	0	0	0	0	0	0	0	1	0	0	0	0	0	0	0	0	0	0	0	0	0	0	0	0	0	0	0	0
BS00022328_51	0	0	0	0	0	0	0	1	1	0	0	0	0	0	1	0	1	0	1	0	0	0	0	1	0	0	0	1
BobWhite_c19204_194	0	0	0	0	0	0	0	1	0	0	0	0	0	0	0	0	0	0	0	0	0	0	0	0	0	0	0	0
wsnp_Ex_c12068_19316125	1	0	1	0	0	0	0	1	0	1	1	0	1	0	0	0	0	1	0	0	0	1	0	1	0	0	1	0
Kukri_c46716_211	1	0	0	0	1	0	0	0	1	0	1	1	0	0	0	1	1	0	0	0	0	0	1	0	0	0	1	0
BS00021680_51	0	1	0	0	1	0	1	1	1	1	0	0	0	1	0	0	0	0	1	1	0	0	0	1	0	1	1	1
Kukri_c28917_96	1	1	1	1	1	1	1	1	1	1	1	1	1	1	1	1	1	1	0	0	1	1	0	0	1	0	1	1
Excalibur_rep_c68461_1046	0	0	0	1	1	0	1	1	0	1	1	0	1	0	1	1	0	0	0	0	0	0	0	0	0	0	0	1
RAC875_c22641_126	0	0	1	1	0	0	0	0	0	1	0	0	0	0	0	1	0	0	0	0	0	1	0	0	1	0	1	0
Tdurum_contig31008_367	1	0	0	0	0	0	0	0	0	0	0	1	0	1	0	1	0	0	1	0	0	0	0	1	1	0	0	1
D_GB5Y7FA02F51DA_157	0	0	0	0	0	0	0	0	0	0	0	0	0	1	0	0	0	0	0	0	0	0	0	0	0	0	0	0
GENE-0065_444	0	0	1	0	0	0	0	1	0	0	0	0	0	0	0	0	1	0	0	1	0	1	0	0	0	1	0	1
Ra_c72106_227	0	1	1	1	0	1	0	1	0	1	1	0	1	1	0	0	1	1	0	1	0	1	0	0	1	1	1	1
wsnp_Ku_c67375_66441929	0	0	1	1	1	0	0	0	0	0	0	0	1	0	0	0	0	0	1	1	0	0	0	0	1	0	1	0
wsnp_Ex_c16826_25388915	1	0	1	1	1	1	1	1	1	0	1	1	0	0	0	1	1	1	1	1	1	1	1	1	1	1	1	1
BS00039797_51	0	0	0	0	0	0	0	0	0	0	0	0	0	1	0	0	0	0	0	0	0	0	0	0	0	0	0	0
BobWhite_c30461_131	1	1	1	1	1	1	0	0	0	1	1	0	1	0	0	0	1	1	0	1	1	1	1	1	1	1	1	0
IACX884	0	0	0	0	0	0	0	0	0	1	0	0	0	1	0	1	0	0	0	1	1	0	0	0	0	1	0	1
Kukri_c11902_580	0	1	0	1	0	0	0	1	1	1	0	0	1	0	0	0	0	0	0	0	0	0	0	0	0	0	1	0
RAC875_c11404_610	0	0	1	0	0	0	1	0	0	0	0	0	0	1	0	1	0	0	0	1	1	0	0	1	1	0	0	1
Tdurum_contig51356_290	1	0	0	1	0	0	0	0	1	0	0	0	1	0	1	0	1	0	0	0	0	1	0	1	0	0	0	0
Tdurum_contig67161_99	1	0	1	0	0	1	0	0	0	0	0	1	0	1	0	0	0	1	1	0	1	0	1	1	1	0	1	0
RAC875_c80876_67	1	1	1	1	1	1	0	1	1	1	1	1	1	1	1	1	1	1	0	1	0	1	1	1	0	0	0	0
Excalibur_c18901_292	0	0	0	0	0	0	0	0	1	0	0	0	0	0	0	0	0	0	0	0	0	0	0	0	0	0	0	0
Excalibur_c4215_1327	0	0	0	0	0	0	0	0	0	0	0	0	0	0	0	0	0	0	0	0	0	1	0	0	0	0	0	0
BS00077533_51	0	0	1	1	0	1	0	1	0	0	0	0	1	0	1	0	0	0	0	1	1	0	1	1	0	1	1	0
Excalibur_rep_c105109_1223	0	1	1	0	1	0	0	0	0	0	0	0	0	0	0	0	0	1	0	0	1	0	1	0	0	0	1	0
CAP8_c890_220	1	1	1	0	1	1	1	1	0	0	0	1	0	1	0	0	1	0	1	1	1	1	0	1	0	1	0	1
Kukri_c64826_255	0	0	0	0	0	0	0	0	0	0	0	0	0	0	0	0	0	0	0	0	0	0	0	0	1	0	0	0
Kukri_c4949_261	1	0	1	1	0	1	1	0	0	1	1	1	1	1	0	1	1	1	1	0	1	1	0	1	1	1	0	0
BS00082890_51	0	0	0	0	0	0	1	0	0	0	0	0	0	0	0	0	0	0	1	0	1	0	0	0	0	0	0	1
Ra_c700_3478	0	0	0	0	0	1	0	1	0	0	0	0	0	0	0	0	0	0	0	0	0	0	0	0	0	0	0	0
GENE-3018_171	0	0	1	0	0	0	0	0	0	0	0	0	0	0	0	0	0	0	0	0	0	0	0	0	0	0	0	0
Excalibur_rep_c111221_79	1	0	0	0	0	1	1	0	0	0	0	0	0	0	0	0	0	1	0	0	0	0	0	0	1	0	1	0
wsnp_Ex_c13248_20898211	0	0	0	0	0	0	0	1	0	0	0	0	0	1	0	0	0	0	0	0	1	0	0	0	1	0	0	0
RAC875_c9697_1091	0	1	0	0	0	0	0	0	0	0	0	0	0	0	0	0	0	0	0	1	0	0	0	0	0	0	0	0
Ra_c4051_1010	1	1	1	1	0	1	1	1	0	1	1	1	1	0	0	1	1	1	1	1	1	1	1	1	1	1	0	1
BS00021730_51	0	0	0	0	0	1	0	0	0	0	0	0	0	0	0	1	1	1	1	1	1	0	0	1	1	1	1	1
Kukri_c46746_148	0	1	0	0	0	0	0	0	0	0	0	1	0	0	0	0	0	0	0	1	0	0	0	0	0	1	0	0
tplb0024a09_742	0	0	1	0	0	1	0	1	0	1	0	1	1	1	1	0	0	1	1	0	1	1	1	0	0	0	0	0
wsnp_Ku_c3688_6797159	0	0	1	0	1	0	0	1	0	0	1	1	0	1	1	0	0	0	0	0	1	1	0	0	1	0	0	1
CAP8_c7929_203	1	1	0	1	1	1	1	0	0	1	1	0	1	1	1	1	0	1	1	0	0	1	0	1	1	1	1	0
BobWhite_c37076_229	0	0	0	0	0	0	0	0	0	0	1	0	0	0	0	0	0	0	1	0	0	0	0	0	0	0	0	0
RAC875_c37837_889	0	0	0	1	0	0	0	0	0	1	1	1	1	0	1	1	1	0	1	1	1	1	1	1	0	0	0	1
Excalibur_c2328_1207	0	1	0	0	0	0	0	0	1	0	0	0	0	0	0	0	0	0	0	0	0	0	0	0	0	0	0	0
IACX5909	0	0	0	0	0	0	0	1	0	0	0	0	0	0	0	0	0	0	0	0	0	0	0	0	0	0	0	0
RAC875_c29471_461	0	0	0	0	0	0	0	0	0	0	0	0	0	0	0	0	0	0	0	0	0	0	1	0	0	0	0	0
wsnp_Ex_c8208_13870372	1	1	1	1	1	1	0	0	1	1	1	1	1	1	1	1	0	1	0	0	0	1	0	1	1	1	1	0
Kukri_rep_c104155_415	0	0	0	0	0	0	1	0	0	0	0	0	1	0	1	0	0	0	1	0	0	1	0	1	1	0	0	0
wsnp_JD_rep_c67103_42432235	1	0	1	1	0	1	0	1	1	1	1	0	1	1	1	0	1	0	0	1	0	1	1	1	0	1	1	1
BS00010144_51	1	1	1	1	0	1	1	0	0	1	1	0	1	1	1	1	1	1	1	1	1	1	1	1	1	1	1	1
wsnp_Ex_c25974_35235456	1	0	1	1	1	1	1	0	0	1	1	1	1	0	1	1	1	1	1	1	1	1	1	1	1	1	0	1
Excalibur_c25111_490	0	0	0	0	0	1	0	0	0	0	0	0	0	0	0	0	0	0	0	0	0	0	0	0	0	0	0	0
Excalibur_rep_c101263_892	0	0	1	0	1	1	0	1	0	1	1	1	1	0	1	1	0	1	0	0	1	0	0	0	0	0	1	0
Kukri_c66671_183	0	0	0	1	0	0	0	0	1	0	1	0	1	0	1	0	0	0	1	0	1	0	0	1	0	1	0	0
Kukri_c12945_349	0	0	0	0	0	0	0	0	0	0	0	0	0	0	0	0	0	0	0	0	0	0	0	0	0	1	0	0
CAP12_c580_105	0	0	0	0	1	0	1	0	1	1	0	0	0	0	0	0	0	0	0	0	0	0	0	1	0	1	0	1
Ra_c69660_1589	0	0	1	0	1	1	1	1	0	1	0	0	0	0	0	1	1	1	0	0	0	1	1	0	1	0	0	0
Tdurum_contig13560_424	0	0	0	0	1	0	1	0	0	0	0	0	0	0	0	0	0	0	1	0	0	0	0	0	0	0	0	0
Kukri_rep_c68187_743	0	0	0	0	1	0	0	0	0	0	0	0	0	0	0	0	0	0	0	0	0	0	0	1	0	0	0	0
tplb0028p11_1104	0	0	0	1	0	0	0	0	0	1	0	0	1	0	0	0	0	0	0	0	0	0	1	0	0	0	0	0
BS00009985_51	0	0	0	0	0	0	0	0	0	0	0	0	0	0	0	0	0	0	0	1	1	0	0	0	0	1	0	0
wsnp_Ex_c7478_12792943	0	1	1	1	1	1	0	1	0	1	1	1	1	1	1	1	1	1	1	1	1	1	1	1	0	1	0	1
BobWhite_c12823_247	0	0	1	0	0	0	0	0	1	0	0	0	0	1	0	0	0	0	0	0	0	0	0	0	0	0	0	1
BS00043664_51	0	1	0	0	1	0	0	0	1	0	0	0	0	0	0	0	1	1	1	1	1	0	0	1	0	1	0	1
RAC875_rep_c105942_155	0	0	0	0	0	0	0	1	0	0	0	1	0	0	0	0	0	0	0	0	0	0	0	0	0	0	0	0
Ra_c26121_1038	0	0	0	0	0	0	0	0	1	0	0	0	0	0	0	0	0	0	0	1	0	0	0	0	0	0	0	0
Kukri_c7528_1044	0	0	0	1	0	0	0	0	0	0	0	0	1	0	1	0	0	0	0	1	0	1	0	0	1	0	0	0
IAAV613	0	0	0	0	1	0	0	0	0	0	0	1	0	0	0	0	0	0	0	0	0	1	0	0	0	0	0	0
BobWhite_c4818_74	0	0	0	0	0	0	0	0	0	0	0	0	0	0	0	0	0	0	0	0	0	0	0	1	0	0	0	0
GENE-3911_120	0	0	0	1	0	0	0	0	0	0	1	0	1	0	1	1	1	1	0	1	0	1	1	0	1	0	0	0
Kukri_c24648_262	0	1	0	0	1	0	1	1	1	1	0	1	1	1	1	0	1	0	1	1	1	0	1	1	1	0	1	1
Kukri_s112441_279	0	0	0	0	0	1	0	0	0	0	0	0	0	0	0	0	0	0	0	0	0	0	0	0	0	0	0	0
Excalibur_c20408_81	0	0	1	1	0	1	0	0	1	0	1	0	1	0	0	0	0	0	0	1	1	0	1	0	0	0	0	0
wsnp_JD_c4813_5944683	0	0	0	1	0	0	0	0	0	0	0	0	0	0	0	0	1	0	0	0	0	0	0	1	0	0	0	1
wsnp_Ku_c11987_19472688	1	0	0	1	1	1	0	1	0	1	1	1	1	0	0	1	1	1	1	0	1	0	1	1	0	1	1	0
BS00049403_51	0	0	1	0	1	0	0	1	1	0	0	1	0	1	0	0	1	0	0	1	0	0	0	1	1	0	0	0
BobWhite_c47283_127	0	0	1	1	1	1	1	0	0	1	1	0	1	0	1	0	1	1	1	1	1	1	0	1	1	1	1	0
RAC875_c16731_2004	0	1	0	0	0	1	1	1	1	0	0	0	1	1	0	0	0	0	0	0	0	0	0	1	1	0	0	0
D_contig21464_697	0	1	1	1	0	1	0	1	0	1	1	1	1	1	1	0	1	1	0	0	0	1	0	0	1	1	1	1
RAC875_c283_858	0	0	0	0	0	1	0	0	0	0	0	0	0	0	0	0	0	0	0	0	0	1	0	0	0	0	0	1
Tdurum_contig82636_153	0	0	0	0	0	0	0	0	0	0	0	0	0	0	0	0	0	0	0	1	0	0	0	0	0	0	0	0
BS00109761_51	0	0	0	1	0	1	0	0	0	0	0	1	1	1	0	0	0	1	1	0	0	0	0	0	0	0	0	0
Tdurum_contig12204_384	0	1	0	1	1	0	0	0	0	1	0	1	0	0	1	0	1	0	0	1	0	0	0	1	0	1	0	1
RAC875_c60522_1278	0	0	0	0	1	0	0	0	0	0	0	0	0	0	0	0	0	1	1	0	0	0	0	0	1	0	0	0
RAC875_c15909_584	0	0	0	0	0	0	0	0	0	0	0	1	0	0	0	0	0	0	0	0	0	0	0	0	0	0	0	0
RAC875_c24546_866	0	0	0	0	0	0	0	0	0	1	0	1	0	0	0	0	0	0	0	0	0	0	0	0	0	0	0	0
RAC875_c45619_224	1	1	1	1	1	0	1	1	0	0	1	0	0	0	0	1	1	0	1	0	1	0	0	1	1	1	1	0
RAC875_rep_c86466_183	1	1	1	1	1	1	1	0	1	1	0	1	1	1	1	1	1	1	1	1	1	1	1	1	1	1	1	1
BS00009789_51	0	0	0	0	0	0	0	0	1	0	0	0	0	0	0	0	0	0	1	0	0	0	0	1	0	0	0	1
Ra_c35090_477	0	0	0	0	0	0	0	0	0	0	0	0	0	0	0	0	0	0	0	0	0	0	0	1	0	0	0	0
BobWhite_c26555_74	1	1	1	1	1	0	0	1	1	1	1	0	1	1	0	1	1	0	0	0	0	1	1	0	1	0	1	1
Ku_c2606_779	0	0	0	0	1	0	0	0	0	0	0	0	0	0	0	0	0	0	0	0	0	0	0	0	0	0	0	0
Tdurum_contig65547_188	0	1	0	1	1	0	0	0	0	1	0	0	0	0	0	1	0	0	0	0	1	0	0	1	0	0	0	1
BS00066682_51	0	0	1	1	0	1	1	1	0	1	0	0	1	1	1	1	0	1	0	1	0	1	0	0	1	0	1	1
Kukri_c11850_1711	1	0	0	0	0	0	0	0	1	0	0	0	0	0	0	0	0	0	0	0	1	0	0	0	0	0	0	0
BS00095511_51	1	0	0	1	1	1	0	0	1	0	0	1	0	0	1	0	0	1	0	0	0	0	1	1	0	0	0	0
Excalibur_c35839_515	0	0	1	0	0	0	0	0	0	0	0	0	0	0	0	0	0	0	0	0	0	0	0	0	0	0	0	1
RFL_Contig1038_723	0	0	1	0	0	0	0	0	1	0	1	0	0	0	0	0	0	0	0	0	0	0	0	0	0	0	0	0
IACX424	0	1	0	0	0	0	0	0	0	0	0	0	0	0	0	0	0	0	0	0	0	0	0	0	0	0	0	0
Ra_c56305_258	1	1	1	1	1	1	1	0	1	0	1	1	1	1	1	1	1	1	0	1	1	1	1	0	1	1	1	0
RAC875_c53725_217	0	1	0	0	1	0	1	1	0	0	0	0	0	1	0	0	1	0	1	0	0	0	1	0	1	1	0	1
IAAV9044	1	0	1	1	1	1	1	0	1	1	1	0	1	1	1	1	1	0	1	1	0	1	1	0	1	1	1	1
BobWhite_c34233_205	1	0	0	1	0	1	0	0	1	1	0	0	1	0	0	0	1	0	1	0	1	1	0	0	0	0	0	1
D_GB5Y7FA01D7RZC_302	0	0	0	0	0	0	0	1	0	0	0	1	0	0	0	0	0	0	0	1	0	1	0	0	0	0	0	0
wsnp_JG_c2509_1153697	0	0	1	1	0	1	1	0	1	1	1	0	0	0	1	1	0	1	1	0	0	1	0	0	1	0	0	0
Excalibur_c30744_181	0	1	1	0	1	1	0	0	0	0	0	0	1	0	0	1	0	1	1	1	1	0	0	1	1	0	0	1
wsnp_CAP11_c8366_3622210	1	1	1	0	1	1	0	0	1	1	1	1	1	1	0	0	1	1	0	1	0	1	1	1	0	0	0	0
GENE-4868_140	0	0	0	0	1	0	0	0	0	0	0	0	0	0	0	0	0	0	1	1	0	0	1	1	0	0	0	0
Tdurum_contig4838_718	0	0	0	0	0	0	0	0	0	0	0	0	1	0	0	0	1	0	0	0	0	1	0	0	0	0	1	0
wsnp_Ex_c482_957514	1	0	0	0	0	0	0	0	1	0	0	0	0	0	0	0	0	0	0	0	1	0	0	0	0	0	0	0
Kukri_c9455_942	0	0	0	0	0	1	0	0	0	0	1	0	1	0	0	0	0	1	0	0	0	0	0	0	0	0	0	0
Excalibur_c20486_268	0	1	0	0	0	0	1	0	0	0	0	1	0	0	0	0	1	0	1	1	0	1	0	0	0	0	0	1
Excalibur_c50341_127	0	0	0	0	0	0	1	0	0	0	0	0	0	0	0	0	1	1	1	0	0	1	1	0	0	0	0	0
Excalibur_rep_c104721_647	0	0	0	0	0	0	0	0	0	0	0	0	0	0	1	0	0	0	0	0	0	0	0	0	0	0	0	0
GENE-2890_445	0	0	0	1	0	0	1	0	0	0	0	0	1	1	0	0	0	0	0	0	0	1	0	0	1	0	0	0
Excalibur_c4661_753	0	0	1	0	0	0	0	0	0	1	0	1	0	1	1	0	0	0	1	1	0	0	1	1	0	1	0	1
BobWhite_c44691_459	0	0	0	0	0	0	0	0	0	0	0	0	0	0	1	0	0	0	0	0	0	0	0	0	1	1	0	1
BobWhite_c48552_673	0	0	1	0	0	0	0	0	0	1	1	0	1	1	0	0	0	0	0	0	1	0	0	0	0	0	1	0
Tdurum_contig11473_847	0	0	0	1	0	0	1	0	0	0	1	0	1	0	0	0	0	0	0	0	0	0	1	0	0	0	0	1
wsnp_RFL_Contig4424_5193532	1	1	1	1	1	1	1	0	1	1	1	1	1	1	1	0	0	1	0	1	1	1	0	1	1	1	1	1
Excalibur_c40676_447	0	0	0	0	0	0	0	0	0	0	0	1	0	0	0	0	0	0	1	0	0	0	0	0	0	0	0	0
CAP12_c2800_262	0	0	0	0	0	0	0	0	0	0	0	1	0	0	0	0	0	0	0	0	0	0	0	0	0	0	0	0
IAAV2580	0	0	0	0	0	0	0	0	0	0	1	0	0	0	0	0	0	0	0	0	0	0	0	0	0	0	0	0
Excalibur_c9646_214	0	0	0	0	0	0	0	0	1	0	0	0	0	0	0	0	0	0	0	0	0	0	1	0	0	0	0	0
RAC875_c65573_172	1	1	1	1	0	1	1	1	1	1	0	1	1	1	1	1	1	1	1	1	1	1	1	1	1	1	0	1
BS00082900_51	0	0	0	0	0	0	1	0	0	0	1	0	1	0	0	1	1	0	1	1	1	0	1	0	1	1	1	1
CAP7_c2260_110	1	0	0	0	1	0	1	0	0	1	1	1	0	1	1	1	1	0	1	1	1	1	0	1	0	1	0	1
Kukri_c24382_371	0	0	0	0	0	0	0	0	0	0	0	0	0	0	1	0	0	0	0	0	0	0	0	0	0	0	0	0
Kukri_c1947_70	0	0	0	0	0	0	1	0	0	0	0	1	0	0	0	0	0	0	0	0	0	1	0	0	0	1	0	0
CAP11_rep_c4943_210	0	0	0	1	0	0	0	0	0	0	0	0	0	1	0	0	0	0	0	0	0	0	0	0	0	0	0	0
wsnp_Ex_c25707_34968426	0	0	0	0	0	1	0	0	0	0	0	0	0	0	0	0	1	0	0	0	0	1	0	1	0	0	0	0
Kukri_c39151_460	0	1	0	0	0	1	0	1	0	1	1	0	0	0	0	0	1	1	1	1	1	1	0	1	0	1	0	0
Tdurum_contig44540_510	1	1	0	1	1	1	1	1	1	1	0	1	1	1	0	1	1	1	1	1	1	1	1	1	1	0	1	0
BS00032035_51	1	0	0	0	0	0	0	0	0	0	0	0	0	0	0	0	0	0	0	0	1	0	0	0	0	0	1	0
Ex_c47157_558	0	0	0	0	0	1	1	0	0	0	1	1	0	1	0	0	1	1	1	0	0	0	0	0	1	1	1	1
Tdurum_contig42395_460	0	0	0	1	1	0	0	0	0	0	1	0	1	0	0	1	0	1	1	0	0	0	0	0	0	1	0	0
Kukri_rep_c101749_87	0	0	0	0	1	0	0	0	0	0	1	0	0	0	0	0	0	0	0	1	0	0	0	0	0	1	1	0
Tdurum_contig33131_278	0	0	0	0	0	0	0	0	0	0	0	0	0	0	0	0	0	0	0	0	0	0	0	1	0	0	0	0
BS00022789_51	0	0	0	0	0	1	0	0	0	0	1	0	0	1	1	0	0	1	0	0	0	1	0	0	0	0	0	0
GENE-3078_101	0	0	0	0	0	0	0	0	1	0	0	0	0	0	0	1	0	0	0	0	0	1	1	1	0	0	1	0
Kukri_c25717_133	0	0	0	0	0	0	0	0	0	1	1	0	0	0	1	0	0	0	0	0	0	0	0	0	0	0	0	0
Tdurum_contig57731_225	0	1	0	0	1	0	1	1	1	0	0	1	0	1	1	1	1	0	1	0	1	0	0	1	1	1	1	1
BS00096477_51	0	0	0	0	0	0	1	0	1	0	0	0	0	0	0	0	0	0	0	1	0	0	0	0	0	0	0	0
Tdurum_contig55724_208	1	0	0	0	1	0	1	0	0	0	0	1	0	0	1	1	0	1	1	0	1	1	0	0	0	0	0	0
RAC875_c62909_192	0	0	1	1	0	1	0	0	0	1	0	0	1	0	0	0	1	1	0	1	0	0	0	0	1	1	0	1
Kukri_rep_c109530_300	0	0	0	0	0	0	0	0	0	0	0	0	0	0	0	0	0	1	1	0	0	0	0	0	0	0	0	0
RAC875_c17297_341	0	0	0	0	1	1	0	0	0	1	1	0	1	0	0	1	1	1	0	1	0	0	0	1	1	0	1	0
RFL_Contig2450_122	0	1	0	1	1	1	1	0	1	0	1	1	1	1	1	1	0	1	0	1	1	1	1	0	0	1	0	0
BS00068437_51	0	0	0	0	0	0	0	0	0	0	0	0	1	0	0	0	0	0	0	0	0	0	0	0	0	0	0	0
TA006244-0342	0	0	0	0	0	0	0	0	0	0	0	0	1	0	0	0	0	0	0	0	0	0	0	0	0	0	0	0
IAAV4702	1	0	0	0	0	0	0	0	0	0	1	0	0	0	0	0	0	0	0	0	0	0	0	0	0	0	0	0
RAC875_c58527_91	1	1	1	1	1	1	1	1	1	1	1	1	1	1	1	0	0	1	1	1	0	1	1	1	1	0	0	1
D_F5XZDLF01AW0FF_92	0	0	1	0	1	1	1	0	1	1	0	0	0	0	1	0	1	0	0	1	1	0	0	0	1	0	0	1
BS00068480_51	1	0	0	0	1	0	0	0	1	1	0	0	0	0	0	0	0	0	1	0	0	0	0	0	0	0	0	1
GENE-0910_153	0	0	1	0	0	0	0	0	0	1	1	0	1	1	1	1	0	0	0	0	0	0	0	0	0	0	0	0
Tdurum_contig83473_341	0	0	0	0	0	1	0	0	0	0	0	0	0	0	0	0	0	0	0	0	0	0	0	0	0	1	0	0
Tdurum_contig45580_1717	0	0	0	0	0	1	0	1	0	1	1	0	1	0	0	0	0	0	1	0	0	0	1	0	0	1	1	0
wsnp_Ex_c16018_24438963	1	1	1	0	0	1	0	0	1	1	1	1	1	1	1	1	0	1	0	0	1	0	0	1	1	1	1	1
wsnp_Ex_c6358_11058700	0	0	0	0	1	1	1	1	0	0	0	0	0	1	0	0	1	1	0	0	0	0	0	1	0	0	0	0
IAAV3826	0	0	0	0	0	0	0	0	1	0	1	0	1	1	0	0	0	0	0	0	0	1	0	0	1	0	0	0
Excalibur_c827_666	1	0	1	1	1	1	1	1	0	1	1	1	1	1	1	1	0	1	1	1	1	1	1	1	1	1	1	0
BobWhite_c3425_276	0	0	0	0	0	0	0	0	1	0	0	0	0	0	0	0	0	0	0	0	0	0	0	0	0	0	0	0
RAC875_c18821_1272	0	0	0	1	0	0	1	1	0	1	1	1	0	0	0	0	1	1	1	1	0	0	0	1	0	0	0	0
Excalibur_c22181_609	0	0	0	0	0	0	0	0	1	0	0	0	0	0	0	0	0	0	0	0	0	1	1	0	0	0	0	0
TA002011-0754	0	0	1	0	0	0	0	0	1	0	0	0	0	0	0	0	0	0	1	1	1	0	1	1	0	1	0	1
IAAV1981	0	1	0	0	0	0	0	1	0	0	0	0	0	1	0	0	0	0	1	0	0	0	1	0	0	0	0	0
Excalibur_c29419_215	0	0	0	0	0	0	0	0	0	0	0	1	0	0	0	0	0	0	0	0	1	0	1	1	1	0	0	0
Excalibur_c32414_705	0	1	0	1	1	0	0	1	0	0	1	1	1	0	1	0	0	0	0	0	0	0	0	0	0	0	0	1
Excalibur_c5700_527	0	1	1	1	0	1	0	0	1	1	1	0	1	1	0	0	1	0	1	0	1	0	1	1	0	1	1	1
Kukri_rep_c86659_588	0	0	0	0	0	0	0	0	1	0	0	0	0	0	0	0	0	0	0	0	0	0	0	0	0	0	0	0
RAC875_c4632_934	1	1	1	0	0	0	1	1	1	1	0	1	1	0	1	0	1	1	0	0	0	0	1	0	0	1	1	0
Tdurum_contig51645_738	1	0	0	0	0	0	0	0	0	0	0	0	0	0	0	1	0	0	1	0	0	1	0	0	0	0	1	0
RFL_Contig54_1297	0	0	0	0	0	0	0	0	1	0	0	0	1	0	1	0	0	0	0	0	0	0	1	0	0	0	0	0
BobWhite_c23972_1007	0	0	0	0	1	0	0	0	0	0	0	0	0	0	0	0	0	0	0	0	0	0	0	0	0	0	0	0
Kukri_c32885_145	1	1	0	1	1	0	1	0	1	1	0	1	1	1	1	1	1	0	1	1	1	1	0	0	1	0	0	1
Excalibur_c33172_60	0	0	1	1	0	0	0	0	0	0	1	1	1	1	1	1	0	1	0	0	1	1	1	1	0	1	1	1
Excalibur_c26936_636	1	0	0	0	1	0	0	1	0	1	0	0	0	0	1	0	0	0	1	1	0	0	0	0	0	1	0	0
Tdurum_contig11130_90	0	0	0	0	0	1	0	0	0	0	0	0	0	0	0	1	0	1	0	0	1	1	0	0	0	0	1	0
Tdurum_contig13263_875	0	1	0	0	1	0	0	0	0	0	0	0	0	0	0	0	1	0	0	0	1	1	0	0	0	0	0	0
CAP8_c7260_77	1	0	1	1	1	0	1	1	0	1	1	0	1	0	0	0	0	0	1	1	0	0	0	1	1	0	1	0
Kukri_c8527_53	0	0	1	1	1	0	0	1	1	1	1	0	0	1	0	0	0	0	0	0	0	1	1	0	1	1	0	0
Excalibur_c73254_99	1	0	1	1	0	0	1	0	1	1	1	0	1	1	0	0	1	0	1	1	0	1	1	1	1	1	1	1
BS00065348_51	0	0	0	1	0	1	0	1	0	1	1	1	1	1	0	0	0	0	0	1	0	1	0	0	0	1	1	0
wsnp_Ex_c22016_31191407	0	0	1	0	0	0	0	1	0	1	1	0	1	0	0	1	1	0	0	0	0	0	0	0	0	0	0	0
wsnp_Ex_c17268_25935536	1	1	1	1	0	0	1	1	1	1	1	0	1	0	1	1	1	1	0	1	1	1	0	1	1	1	1	0
BS00028146_51	1	1	1	1	1	1	0	1	1	1	1	1	1	1	1	1	1	1	1	0	0	0	1	1	1	1	1	0
BS00080311_51	1	1	1	1	0	0	0	1	0	1	1	1	1	1	1	0	1	1	1	0	0	1	1	1	1	0	1	1
BS00109879_51	0	1	1	1	0	1	1	0	1	1	0	1	1	1	0	1	1	1	1	1	0	0	0	1	1	1	0	0
BobWhite_c15455_389	1	1	0	0	1	0	0	0	0	0	0	0	0	0	0	0	0	0	1	1	1	0	1	1	0	0	0	0
BS00075615_51	1	0	0	0	1	0	0	0	0	0	0	1	1	1	1	0	0	0	0	0	0	1	0	0	1	1	1	1
wsnp_CAP11_c651_429263	0	1	0	0	1	0	1	0	0	0	0	1	0	1	1	0	1	0	0	1	0	0	0	0	1	1	1	1
BS00066209_51	1	1	1	0	0	1	1	1	0	1	1	1	1	0	1	1	1	1	1	1	1	1	1	1	1	1	0	1
wsnp_CAP11_c3570_1730584	0	0	0	0	0	1	0	0	0	0	0	0	0	0	0	0	0	0	0	0	0	0	0	0	1	0	0	0
Excalibur_c27142_145	0	0	0	0	0	1	0	0	0	0	0	0	0	0	0	1	0	0	0	0	0	0	0	0	0	0	0	0
Excalibur_rep_c67182_584	1	1	1	1	0	1	1	1	1	1	1	1	1	1	1	0	0	0	1	0	0	1	1	1	1	0	0	0
IAAV7172	0	0	1	1	0	0	0	1	0	1	1	1	1	0	1	1	1	1	0	1	0	1	1	1	0	1	1	1
D_GBB4FNX01A93UQ_150	0	0	1	0	0	0	0	0	0	0	0	0	0	1	0	0	0	0	0	0	0	0	0	1	0	0	0	0
CAP12_rep_c8708_260	0	0	0	1	1	1	0	0	0	1	0	1	0	1	0	1	1	1	0	1	1	1	0	1	1	1	0	1
Excalibur_c1634_333	1	0	0	0	0	0	0	0	0	0	0	0	0	0	0	1	0	0	0	0	0	0	0	0	0	0	1	0
GENE-3372_155	0	0	0	0	0	0	0	0	0	0	0	0	0	0	0	0	0	0	0	1	1	0	0	0	0	0	0	0
RFL_Contig2961_1493	0	1	1	1	1	1	0	0	1	1	1	1	1	1	1	1	0	1	0	0	0	1	1	0	1	1	0	0
RAC875_c45515_65	0	0	0	0	0	0	0	0	1	1	0	0	0	0	0	0	1	0	0	0	0	0	0	0	0	1	0	0
Kukri_c48_1058	0	1	0	0	0	0	0	0	0	0	0	0	0	0	0	0	0	1	0	0	0	0	1	0	0	0	0	0
RAC875_c64043_204	0	0	0	0	0	0	0	0	0	0	0	0	0	0	0	0	0	0	0	0	0	0	0	0	0	1	0	0
BS00064146_51	1	1	0	1	1	1	0	0	0	0	0	1	1	1	0	1	0	0	0	0	1	0	0	0	1	0	1	0
Ra_c8247_1653	0	0	1	0	0	0	0	0	0	0	0	0	0	0	0	0	0	0	0	0	0	0	0	0	0	0	0	0
BS00044806_51	0	1	0	0	1	1	1	0	1	1	1	0	1	1	0	1	0	0	1	1	1	1	0	1	1	0	0	0
Tdurum_contig22897_107	0	0	0	0	1	0	0	0	0	0	0	0	0	0	0	0	0	0	0	0	0	0	0	0	0	0	0	1
RAC875_c17009_470	0	0	0	0	0	0	0	0	0	1	0	0	0	0	0	0	0	0	1	1	0	0	0	1	0	0	1	1
tplb0060a09_1160	0	0	0	0	0	0	0	0	0	0	0	0	0	1	0	1	1	0	0	0	0	0	1	0	0	0	0	0
Kukri_rep_c69946_1228	0	0	1	0	0	0	0	0	0	0	0	0	0	0	0	1	0	0	0	1	1	0	0	0	0	0	0	0
GENE-2947_175	0	1	1	0	0	1	1	0	0	0	0	0	0	1	0	0	0	0	0	0	1	0	1	0	0	0	0	0
Kukri_c7310_1404	0	0	0	0	0	0	0	0	0	0	0	0	0	0	0	0	1	0	0	0	0	0	1	0	0	0	0	0
Excalibur_c85305_414	0	0	1	0	0	0	0	0	1	0	0	0	0	1	0	0	0	0	0	0	0	0	0	0	0	0	0	0
RFL_Contig539_1789	0	0	1	0	1	1	1	0	0	0	1	1	0	1	1	0	0	0	1	0	1	0	0	0	1	0	0	0
RAC875_c42197_469	1	0	0	0	0	0	0	0	0	1	1	0	1	0	1	0	0	0	0	1	0	1	1	0	0	1	0	0
BobWhite_rep_c50066_63	0	1	0	1	0	1	1	0	0	1	0	1	0	0	1	1	1	0	0	0	1	1	0	0	1	1	0	1
RAC875_c64318_434	0	0	0	0	0	0	0	0	0	0	0	0	0	0	0	0	1	0	0	0	0	1	0	0	0	0	1	0
IAAV8952	1	1	1	0	1	0	1	1	1	0	0	1	0	1	1	0	1	0	1	1	1	1	0	0	1	1	0	0
TA004523-0997	0	0	0	0	0	0	0	0	1	0	0	0	1	1	1	1	1	0	0	0	0	0	0	0	0	0	0	0
D_GA8KES402G2V19_290	0	0	0	1	0	1	0	0	1	0	0	0	0	0	1	0	1	0	1	0	1	1	0	0	1	1	0	0
Ex_c67901_159	0	0	0	0	0	0	0	0	0	0	0	0	0	1	0	0	0	0	0	0	0	0	0	0	0	0	0	0
Ex_c68445_724	0	0	0	0	0	0	0	1	0	1	0	0	0	0	0	0	0	0	0	0	0	0	1	1	0	0	0	0
Kukri_c1214_825	1	1	0	0	1	0	1	0	1	1	0	0	0	0	0	0	0	0	0	0	1	0	0	0	0	0	0	1
RFL_Contig4235_707	1	0	0	0	1	1	1	1	1	1	0	1	0	1	1	1	1	0	1	1	1	1	1	1	1	1	1	1
IAAV2464	0	0	1	0	1	1	1	0	0	1	0	0	1	1	0	1	0	1	1	1	1	1	1	1	0	0	1	0
Kukri_c31356_797	0	0	1	0	0	0	0	0	0	0	0	0	0	0	0	0	0	0	0	0	0	0	0	0	0	0	0	0
RAC875_c101607_149	0	1	0	0	0	0	0	0	0	0	1	0	0	0	0	1	0	0	0	0	0	0	0	0	0	1	0	0
Kukri_c34845_242	0	0	0	0	0	0	0	0	1	0	0	0	0	0	0	0	1	0	1	1	0	0	0	1	0	1	0	0
D_contig20144_374	0	0	0	0	0	0	0	0	0	0	0	0	0	1	0	0	0	0	0	0	0	0	0	0	0	0	0	0
Excalibur_c13444_235	1	1	0	0	1	0	1	0	1	0	0	1	1	1	0	1	0	1	1	0	1	1	0	0	1	0	0	0
Ku_c5281_344	1	0	0	0	0	0	0	1	1	0	0	0	0	0	0	0	0	0	0	1	1	0	0	0	0	0	1	0
Tdurum_contig47337_2815	0	0	1	1	0	0	0	0	0	0	0	0	0	0	0	0	0	1	0	0	0	0	0	0	0	0	0	0
Tdurum_contig41096_416	0	1	1	1	0	0	0	1	0	1	1	1	1	1	1	1	0	0	0	1	1	0	1	0	1	0	1	0
wsnp_Ra_c8484_14372772	1	0	0	1	0	1	0	1	0	1	1	0	1	0	0	0	0	1	1	0	0	1	0	0	0	0	0	0
Kukri_c14012_529	1	0	0	0	0	1	0	0	0	0	0	0	1	0	0	0	0	0	0	0	0	1	0	0	0	1	0	1
BS00062996_51	0	0	0	0	1	1	0	0	0	1	0	1	0	0	0	0	1	0	1	0	0	0	0	1	0	1	0	0
Kukri_c64195_1044	0	0	0	0	0	0	0	0	1	1	1	0	1	1	0	0	0	0	1	0	0	1	0	1	1	0	1	0
RAC875_c5438_403	0	0	0	0	0	0	0	0	0	0	0	0	0	0	0	0	0	0	0	0	0	0	0	0	0	0	0	1
Tdurum_contig42655_1727	0	0	0	0	0	0	1	1	1	1	0	0	1	0	1	1	1	1	0	0	0	1	1	1	1	1	1	1
Kukri_c7579_749	0	0	0	0	0	0	0	0	0	0	0	1	0	0	0	0	0	0	0	0	0	1	0	0	0	0	0	0
Ku_c30941_113	0	0	0	0	0	0	0	0	1	0	0	0	0	0	0	0	0	0	0	0	0	0	0	0	0	0	0	0
BobWhite_c47456_121	0	0	0	0	0	1	1	1	0	0	0	0	0	1	1	0	1	0	0	1	1	0	0	1	1	0	0	1
RFL_Contig4613_602	0	0	0	0	0	0	0	0	0	1	0	0	0	0	0	0	0	0	0	0	0	0	0	0	0	0	0	0
Kukri_c14245_895	1	0	0	0	0	0	0	1	1	0	0	0	0	0	0	0	0	0	0	1	1	0	0	0	0	0	1	0
Excalibur_c19359_328	0	0	0	0	0	0	0	0	0	0	0	0	0	0	0	0	0	0	0	0	0	0	0	0	0	1	0	0
RAC875_c53629_792	0	0	0	1	1	0	0	0	1	0	1	0	1	0	0	0	1	0	1	1	0	0	0	0	0	1	0	1
Excalibur_c50559_81	1	0	0	1	1	0	0	1	0	1	0	1	1	1	1	0	0	0	0	1	0	1	1	0	0	1	0	1
RAC875_c31483_117	0	0	0	0	0	0	1	0	0	1	0	0	0	0	0	0	0	1	0	0	1	0	0	0	0	1	0	1
Kukri_c80373_786	1	1	1	1	1	1	1	1	0	1	1	1	1	1	1	1	1	1	0	0	1	0	1	0	1	1	1	1
BS00046772_51	0	1	0	0	0	1	1	1	0	0	0	1	0	1	1	0	1	0	1	1	0	0	0	1	1	0	1	1
BS00065865_51	0	1	1	1	0	0	1	1	1	1	1	1	1	0	1	0	1	1	0	1	0	1	1	1	0	1	0	0
Kukri_c48936_107	0	0	1	1	0	0	0	0	0	0	1	1	1	0	1	0	0	1	0	0	0	0	0	0	1	1	1	1
wsnp_Ex_rep_c105244_89727546	0	0	0	0	0	1	0	1	0	0	0	0	0	0	0	1	1	0	1	1	1	0	0	1	1	1	0	1
Excalibur_c18941_603	1	0	0	0	0	0	0	1	0	0	0	0	0	0	0	0	0	0	0	1	0	0	0	0	0	0	0	1
BS00064776_51	0	0	0	1	0	0	0	0	0	0	0	0	0	0	0	0	1	1	0	1	0	1	0	0	1	0	0	1
Excalibur_c34600_292	0	0	1	1	1	0	1	0	0	0	1	1	1	0	0	0	1	0	0	1	0	1	1	0	0	0	0	0
tplb0036d01_413	1	1	1	1	0	0	0	0	0	0	0	0	0	1	0	0	0	0	0	0	0	0	0	0	1	0	0	1
BS00106103_51	1	0	0	0	0	0	0	1	1	0	0	1	0	0	0	0	0	0	0	1	1	0	0	0	0	0	1	0
JD_c15900_315	0	0	0	1	0	0	0	1	0	1	1	1	1	0	1	1	0	1	0	0	0	0	0	0	0	0	0	0
RAC875_c10628_941	0	1	0	0	0	0	0	0	0	0	0	0	0	0	1	0	0	0	0	0	0	0	0	1	0	0	0	0
Excalibur_c43811_527	1	0	1	0	1	0	1	0	0	0	0	0	1	0	0	0	0	0	1	1	0	0	0	1	0	1	0	0
BS00071478_51	0	0	1	0	0	0	0	0	0	0	0	1	1	0	0	0	1	0	1	0	0	0	0	0	0	1	0	0
Kukri_c17342_231	0	1	0	0	0	0	0	0	0	0	0	0	0	0	0	0	0	0	0	0	0	0	0	0	0	0	0	0
Kukri_c64884_106	0	0	1	0	0	0	0	0	1	0	0	1	0	1	0	0	0	0	0	0	0	0	0	0	0	0	1	0
BS00010829_51	0	0	1	1	0	0	0	0	1	0	0	0	0	0	0	0	0	0	0	0	1	0	1	0	0	1	1	0
Ku_c28461_595	1	1	0	0	0	0	0	0	0	0	0	0	0	0	0	0	0	0	0	0	0	0	0	0	0	0	0	0
BS00099856_51	0	0	1	1	1	1	1	0	1	1	1	0	1	0	1	1	0	1	1	1	1	1	1	0	1	0	0	0
Tdurum_contig98106_715	0	0	0	0	0	0	0	0	0	0	0	0	0	0	0	0	0	0	0	1	1	0	1	0	0	0	0	0
RAC875_c16080_777	0	0	0	0	1	0	0	0	0	0	0	0	0	1	0	0	1	0	1	0	0	0	1	1	0	0	0	1
tplb0049h18_765	1	1	0	0	1	1	0	0	1	1	0	0	1	1	1	0	1	1	1	1	0	0	0	1	1	1	0	1
Ku_c1976_1351	1	1	1	0	0	0	1	0	1	1	0	1	1	0	1	0	1	1	0	0	0	0	0	0	0	1	1	0
RAC875_rep_c70874_1920	0	0	0	0	1	1	0	0	0	0	0	0	0	0	0	1	0	0	0	1	1	0	1	0	0	1	0	0
Excalibur_c4518_2931	0	1	1	1	0	1	1	1	0	1	1	0	0	0	1	0	1	1	1	1	0	0	1	1	1	0	1	0
BobWhite_c11562_133	0	1	1	0	1	0	0	0	1	0	0	0	0	1	0	0	0	0	0	0	0	0	0	0	0	0	0	0
BS00106901_51	0	0	1	1	1	1	1	0	1	0	0	1	1	1	0	1	1	1	1	1	1	1	1	1	1	1	1	0
Tdurum_contig98005_345	0	0	0	0	0	0	1	1	1	1	0	1	0	1	1	0	1	0	1	0	0	0	1	0	0	0	1	1
Ku_c6050_678	0	0	1	1	1	0	1	0	0	1	0	1	0	0	1	1	0	0	0	1	0	1	1	1	0	1	1	0
Kukri_c3688_407	0	0	0	0	0	0	0	0	0	0	0	0	0	1	0	0	0	0	0	0	0	0	0	0	0	0	0	0
Kukri_rep_c69727_102	0	0	1	1	0	1	0	0	1	1	0	0	1	0	0	1	1	0	0	0	1	0	1	1	1	1	1	0
Tdurum_contig13603_944	0	0	0	1	0	0	0	0	0	1	0	1	0	0	0	0	0	0	0	0	0	0	0	0	0	0	0	0
BS00067887_51	0	0	0	0	0	0	0	0	0	0	0	0	0	0	0	0	0	0	0	0	0	1	0	1	0	0	0	0
Kukri_c41684_317	1	1	1	0	1	0	1	0	1	0	0	0	0	1	0	0	1	0	1	1	1	0	0	1	0	1	0	1
Kukri_c63845_771	0	1	1	1	1	0	1	0	0	1	1	1	1	1	0	1	1	1	1	0	1	1	0	0	0	1	1	0
Ex_c624_645	0	0	0	0	0	0	0	0	0	0	0	0	0	0	0	0	0	0	0	0	0	0	0	0	0	0	0	1
BS00003587_51	1	1	1	1	0	1	0	1	1	1	0	0	0	1	0	0	1	1	1	0	1	1	1	1	0	1	1	1
Tdurum_contig59606_1754	1	0	0	0	0	0	0	0	1	0	0	0	0	0	0	0	1	0	0	0	0	0	1	1	0	0	0	0
Tdurum_contig54776_1489	1	1	0	1	1	0	0	1	1	0	0	0	0	1	0	0	1	0	1	1	0	1	0	1	0	0	0	0
BS00009480_51	1	0	1	0	0	0	0	1	1	0	0	1	1	1	0	1	0	1	0	0	1	1	0	1	0	1	1	1
Tdurum_contig44115_405	0	1	0	0	0	0	1	0	1	0	0	0	0	1	0	0	0	1	0	0	0	0	0	0	1	0	1	0
wsnp_RFL_Contig454_5360785	0	0	0	0	0	0	0	1	0	0	0	0	0	0	0	0	0	0	0	0	0	0	0	0	0	1	0	1
tplb0034e16_925	0	1	0	0	1	0	0	0	1	1	0	0	0	0	0	0	0	0	0	0	0	0	0	0	0	0	1	1
BS00041587_51	0	0	1	0	0	0	1	0	0	1	0	1	1	0	1	0	0	0	1	1	0	0	0	1	0	0	1	0
BS00065253_51	0	0	0	0	1	0	0	0	0	0	0	0	0	0	0	0	1	0	0	0	0	0	0	0	0	1	0	0
Kukri_c55411_253	0	0	1	0	0	0	0	0	0	0	0	0	0	0	0	0	0	0	0	0	0	0	0	0	0	0	0	0
D_contig02035_177	0	0	0	0	0	0	0	0	0	0	0	0	0	0	0	0	1	0	0	0	0	1	0	0	0	0	0	0
BS00009791_51	0	1	1	0	1	1	0	0	0	1	0	0	1	0	1	1	0	1	1	1	1	0	1	1	1	1	0	1
Kukri_c56346_423	0	0	1	0	0	0	0	0	0	0	0	0	0	0	0	0	0	0	0	0	0	0	0	0	0	0	0	0
RAC875_c44452_438	1	0	1	1	0	1	0	0	1	1	1	0	1	0	0	0	0	1	0	1	0	1	1	0	0	1	1	0
GENE-4921_156	0	0	0	0	0	1	1	1	0	0	1	0	0	0	0	0	1	0	0	0	1	0	1	0	0	1	0	0
BS00087133_51	0	0	0	0	0	0	0	1	0	0	0	0	0	0	0	0	0	0	0	0	0	0	0	0	0	0	0	0
Excalibur_c23197_91	0	0	0	0	0	0	0	0	0	1	0	0	0	0	0	0	0	0	0	0	0	0	0	0	1	0	0	0
Tdurum_contig28345_457	1	0	1	1	1	1	1	1	1	0	1	0	0	0	0	1	1	1	1	1	1	1	1	1	1	1	1	1
RAC875_c31851_529	1	1	1	1	1	0	1	0	1	1	1	1	1	1	1	0	1	1	1	1	0	1	0	1	1	1	1	1
BS00111039_51	0	0	0	0	0	0	0	0	0	0	0	0	0	1	0	0	0	0	0	0	1	0	0	0	0	0	0	0
GENE-2913_588	0	1	0	0	0	1	1	0	1	0	0	0	0	0	0	0	1	0	0	0	0	0	0	1	0	1	0	1
D_GA8KES401DAG15_124	1	1	0	1	1	1	1	1	1	0	0	1	1	1	1	1	1	1	1	1	1	1	0	1	0	1	1	1
Excalibur_c93735_94	0	0	0	0	1	0	0	0	0	0	1	0	0	0	0	0	0	0	0	0	0	0	0	0	0	0	1	0
Kukri_s118386_107	0	0	0	0	0	0	0	0	0	0	0	0	0	0	0	0	0	0	0	0	0	0	0	1	0	0	0	0
D_GDEEGVY01AYNVC_198	0	0	0	0	0	0	0	1	0	0	0	0	0	0	0	0	0	0	0	0	0	0	0	0	0	0	0	0
wsnp_Ex_rep_c69692_68647924	0	0	0	0	0	0	0	0	0	0	0	0	0	0	0	0	0	0	1	0	0	1	0	1	0	0	0	0
BS00075667_51	0	0	0	0	0	1	0	0	0	0	0	0	0	1	0	1	1	1	0	1	1	0	1	1	1	1	0	1
wsnp_Ex_c412_814247	1	0	0	1	1	0	1	0	0	0	0	1	0	1	1	0	0	0	0	0	0	0	1	1	1	1	1	0
Tdurum_contig28333_338	0	0	0	0	0	0	0	0	1	0	0	0	0	0	0	1	0	0	0	1	0	0	0	0	0	0	0	0
BobWhite_c2838_428	0	0	1	0	0	0	0	0	0	0	0	0	0	0	0	0	0	0	0	0	0	0	0	0	0	0	0	0
Excalibur_rep_c114249_187	1	1	0	1	1	1	0	0	0	1	0	1	1	1	1	0	1	0	1	1	1	1	0	1	1	1	1	1
D_contig62313_135	0	0	0	0	0	0	0	0	0	0	0	0	0	1	0	0	0	0	1	1	1	0	1	1	0	0	0	0
Tdurum_contig50170_64	1	0	0	0	0	0	0	0	0	0	0	0	0	0	0	0	0	0	0	0	0	0	0	0	0	0	0	0
tplb0046g22_1351	0	0	0	0	0	0	1	0	0	0	0	0	0	0	0	0	0	0	0	0	0	0	0	0	0	0	0	0
wsnp_Ex_c18926_27825028	1	0	1	0	0	0	0	0	0	0	0	0	0	0	0	0	0	0	0	0	0	0	0	0	0	0	1	0
Excalibur_c46453_216	0	0	0	0	0	0	1	0	1	0	0	0	0	0	0	0	0	0	0	1	0	0	0	0	0	0	0	0
BobWhite_c29596_649	0	0	0	1	0	1	1	0	0	0	1	0	1	0	1	0	0	0	0	0	0	1	0	0	0	0	1	0
Excalibur_c50105_154	0	0	1	0	0	0	0	0	0	0	0	0	0	0	0	0	0	0	0	0	0	0	0	0	1	0	0	0
BS00111371_51	0	0	0	1	0	0	0	0	1	0	0	1	0	0	1	0	0	1	0	0	1	0	1	0	0	1	0	1
RAC875_c24914_462	1	1	1	1	0	1	1	0	1	1	1	1	1	1	1	1	1	1	0	0	1	1	0	1	1	1	1	0
RAC875_c16255_570	0	0	1	0	1	1	0	1	0	0	1	0	0	0	0	0	0	1	0	1	0	1	0	0	0	1	0	1
RAC875_c81264_124	0	0	0	0	0	1	0	0	1	1	0	1	0	0	0	1	0	0	0	1	0	0	0	0	0	1	0	0
Ku_c97015_209	0	0	1	0	0	0	0	1	1	0	1	0	0	0	0	0	0	0	0	0	0	0	0	0	0	1	0	0
wsnp_Ex_c4883_8705816	1	0	1	1	0	0	0	0	0	1	1	1	1	0	1	0	0	1	0	0	0	1	1	1	0	0	0	0
D_GB5Y7FA02JG2TQ_264	0	0	1	0	0	0	0	0	0	1	0	0	0	0	0	0	0	0	0	0	0	0	0	0	0	0	0	0
BobWhite_c22741_71	0	0	0	0	0	0	0	0	0	0	0	0	0	0	0	0	0	0	0	0	0	0	0	1	0	0	0	0
Excalibur_rep_c110649_247	0	0	0	0	0	0	0	0	0	0	0	0	0	0	0	0	0	0	1	0	0	0	0	0	0	0	0	0
BobWhite_rep_c64277_490	0	0	1	0	0	0	0	0	0	0	0	0	0	0	0	0	0	0	0	0	0	0	0	1	0	0	0	0
wsnp_Ku_rep_c103569_90279488	0	1	0	0	0	1	0	0	0	0	0	1	0	0	0	0	0	1	0	1	0	0	0	0	0	1	0	0
Kukri_rep_c74538_62	0	1	1	0	0	1	1	0	1	0	0	1	1	0	1	0	1	1	1	1	1	1	0	1	1	1	0	0
Excalibur_rep_c104216_671	0	0	1	0	0	0	0	0	0	0	0	0	0	0	0	1	0	0	0	1	1	0	0	0	0	0	0	0
Ex_c6607_2084	0	0	0	1	0	1	0	0	0	1	0	0	0	0	0	0	1	1	1	0	0	0	0	1	0	1	0	0
Excalibur_c2820_511	0	1	0	0	1	1	0	0	0	0	0	0	0	1	0	0	0	0	0	0	0	0	0	0	0	0	0	0
BS00098520_51	0	1	1	0	0	1	0	0	0	0	1	0	0	1	1	0	0	0	0	0	0	1	0	0	1	1	1	0
BobWhite_rep_c62061_61	0	0	1	0	0	0	0	0	0	0	0	1	0	0	0	0	0	0	0	0	0	0	1	1	1	1	0	0
BS00049644_51	0	0	0	0	1	1	0	0	0	1	0	0	0	0	0	1	1	1	1	0	1	0	1	1	1	1	0	1
RAC875_c95764_86	0	0	0	1	0	0	0	0	0	0	0	0	0	0	0	0	0	0	0	0	0	0	0	0	0	0	0	0
D_GBB4FNX01D4DHE_47	1	1	1	1	1	1	1	0	0	1	0	0	0	1	1	1	1	1	1	1	1	0	0	1	1	0	1	0
wsnp_Ex_c15341_23592075	0	0	1	0	1	0	0	0	0	1	0	1	0	0	1	0	0	0	0	0	1	0	0	1	1	1	1	0
BS00022586_51	0	1	0	1	0	1	1	1	1	1	1	1	1	1	1	1	1	1	1	1	1	1	1	1	1	1	0	1
Kukri_c80861_118	0	0	0	0	1	0	0	0	0	1	1	1	0	0	0	0	0	0	0	0	0	1	0	0	0	1	1	0
Tdurum_contig58326_467	0	0	1	0	0	0	0	0	0	0	1	1	0	0	1	0	1	0	0	0	0	1	0	0	1	1	0	1
RFL_Contig6075_1128	1	1	0	1	1	1	0	1	1	1	1	1	1	0	1	1	1	1	1	1	1	0	0	1	1	0	1	0
Kukri_c109962_396	1	1	1	1	1	1	1	0	1	1	1	0	1	0	0	0	1	0	1	1	1	0	1	1	1	1	1	0
RAC875_c57132_298	0	0	0	0	0	0	0	0	1	0	0	0	1	0	0	0	0	0	0	0	0	0	0	0	0	0	0	1
wsnp_Ex_c22955_32173776	0	0	1	0	0	0	0	1	1	0	0	0	0	0	0	0	1	0	1	1	1	1	1	0	1	1	1	0
CAP7_c5374_51	0	0	0	0	0	0	0	0	0	0	0	0	0	0	0	0	1	0	0	0	0	0	0	0	0	0	0	0
Kukri_c66051_320	0	0	0	0	0	0	1	0	0	1	0	0	0	1	0	0	1	1	1	1	0	0	0	1	0	0	0	0
RAC875_c5739_1262	0	0	1	1	0	0	0	0	0	1	0	0	0	0	0	1	0	0	0	0	0	1	0	0	1	1	1	0
TA003225-0566	1	1	1	1	1	1	1	1	1	1	1	1	1	1	1	1	0	1	1	1	1	1	1	1	1	1	1	0
D_GBB4FNX01CZHFX_57	0	0	0	0	0	0	0	0	1	0	0	0	0	0	1	0	0	0	0	0	1	0	0	0	0	0	0	0
RFL_Contig2905_931	0	1	0	0	0	0	0	0	0	0	0	0	0	1	0	1	0	0	0	0	1	0	1	0	1	0	0	0
Kukri_c65511_1057	0	0	0	0	0	0	0	0	0	0	0	0	0	0	0	0	0	1	0	0	0	0	0	0	0	0	0	0
BobWhite_c21896_186	0	0	1	0	0	0	0	0	0	0	0	0	0	0	0	0	0	0	0	0	0	0	0	0	0	0	0	0
Kukri_c9721_1525	0	0	0	0	0	0	0	1	0	0	0	0	0	0	0	0	0	0	0	0	0	0	0	0	0	0	0	0
D_F5XZDLF01EURXT_112	0	1	1	1	1	1	1	1	1	1	1	1	1	1	1	1	1	1	1	0	1	1	1	1	1	1	1	1
Excalibur_c32189_941	0	0	0	0	0	0	0	0	0	1	1	1	1	0	1	0	0	0	0	0	0	0	0	0	0	0	0	1
Tdurum_contig75819_1117	0	0	0	1	1	0	0	0	0	0	0	0	1	0	0	1	0	1	1	1	0	1	1	0	0	0	0	1
BS00035335_51	0	1	0	0	0	0	1	1	1	0	0	1	0	1	1	1	0	0	1	1	0	0	0	0	1	1	0	0
Excalibur_c8976_968	0	0	0	0	0	0	1	0	0	0	1	1	0	0	1	0	0	0	1	0	0	0	0	1	1	0	0	0
RFL_Contig3121_1979	1	1	1	1	1	0	1	0	1	1	1	1	1	1	1	1	1	1	1	1	1	1	0	1	1	1	1	1
RAC875_c11156_164	0	1	1	0	1	1	1	0	1	0	1	0	0	1	1	1	0	0	0	1	0	0	0	0	0	0	0	0
Excalibur_c28420_69	0	0	1	0	0	0	0	0	0	0	0	0	0	0	0	0	0	0	0	0	0	0	0	0	0	0	0	0
Tdurum_contig19332_126	1	1	1	1	0	0	1	1	1	1	1	1	1	1	1	1	1	1	1	1	1	1	1	1	1	1	1	0
tplb0044p17_983	0	0	0	0	0	0	0	0	0	0	0	0	0	0	0	0	0	0	0	0	0	0	0	1	0	0	0	0
CAP8_c4800_377	0	0	1	0	0	0	0	0	1	1	0	0	0	1	0	0	0	0	0	0	0	0	0	0	0	0	0	0
Excalibur_c55759_282	0	0	0	0	0	0	0	0	0	0	1	1	0	0	1	0	1	0	0	1	0	1	0	0	0	0	0	0
Ra_c1806_424	0	1	0	0	0	0	0	0	0	0	0	0	0	0	0	1	0	0	0	0	0	0	0	0	0	0	0	0
RAC875_c12398_1157	0	0	0	0	0	0	0	0	0	0	0	0	0	0	0	0	1	0	0	1	1	0	0	0	0	0	0	1
RAC875_c23775_406	0	0	0	0	0	0	0	1	1	0	0	0	1	1	0	0	0	0	1	1	1	0	0	1	0	0	0	1
BobWhite_c13295_69	0	0	1	0	0	0	0	0	1	0	0	1	0	1	0	0	0	0	0	0	0	0	0	1	0	0	1	0
wsnp_Ku_c12517_20191465	0	1	1	0	0	1	0	0	0	1	0	1	0	0	1	0	0	0	1	0	0	1	0	0	1	1	0	0
Tdurum_contig28247_226	0	0	0	0	0	1	0	0	0	0	0	0	0	0	1	1	1	0	1	0	0	1	1	0	0	0	0	0
BobWhite_c12013_275	0	0	0	0	0	0	0	0	1	0	0	1	1	0	1	1	0	0	0	1	0	0	1	0	0	1	0	0
BS00070751_51	0	0	1	1	0	0	0	0	0	0	1	0	0	1	0	0	0	1	0	0	0	0	0	0	0	0	0	0
BS00091577_51	0	1	0	1	1	1	0	1	0	1	1	1	1	0	1	1	0	1	0	1	0	1	1	0	0	0	0	1
wsnp_Ex_c22683_31887799	1	1	0	0	1	0	0	0	0	0	0	0	0	1	0	0	0	0	0	0	0	0	0	0	0	0	0	0
CAP7_c2537_344	0	0	0	0	0	1	0	0	0	0	1	0	0	0	0	0	0	0	0	1	0	0	1	1	0	1	0	1
BS00048205_51	0	0	0	0	0	0	0	0	0	0	0	1	0	0	0	0	0	0	0	0	0	0	0	0	0	0	0	0
Excalibur_c36458_771	0	0	0	0	0	0	0	0	0	0	0	1	0	0	0	0	0	0	0	0	0	0	0	0	1	0	0	1
Kukri_c11325_337	1	0	1	0	0	1	0	0	0	0	0	0	0	0	0	1	0	0	0	1	0	1	0	0	0	0	1	0
BobWhite_c5979_140	0	0	1	0	0	1	1	1	0	1	1	0	1	0	0	1	0	1	1	1	0	1	1	1	0	1	0	0
BobWhite_c27559_270	0	0	1	0	0	1	0	0	0	1	0	0	1	0	0	0	0	0	1	1	0	1	1	0	0	0	0	0
wsnp_Ex_rep_c68020_66765390	0	1	1	1	1	1	0	0	1	1	1	1	1	1	1	1	0	1	0	0	0	1	1	1	1	1	0	0
GENE-1929_91	0	0	0	0	0	0	0	1	0	0	0	0	0	0	0	0	0	0	0	0	0	0	0	0	0	0	0	0
RAC875_c53742_109	1	1	1	1	0	1	0	1	0	1	1	1	1	0	1	0	0	0	1	0	0	0	1	1	1	1	0	1
Excalibur_c96447_465	0	0	0	0	0	0	0	0	1	0	0	0	0	1	0	0	1	0	0	0	0	0	0	0	1	0	1	1
Tdurum_contig21114_255	0	0	0	0	0	1	0	1	0	0	1	0	0	0	0	0	0	0	0	1	0	0	1	0	0	0	0	1
TA004300-0624	0	1	0	0	0	0	0	0	0	0	0	0	0	0	0	0	0	0	0	0	0	0	1	0	0	0	0	0
Tdurum_contig51145_476	0	1	1	1	1	0	1	0	1	1	1	0	1	1	0	1	0	0	1	1	1	1	0	1	1	1	1	1
tplb0038o10_467	0	0	0	0	0	0	0	0	1	0	0	0	0	0	0	0	0	0	0	0	0	0	0	0	0	0	0	0
RFL_Contig3071_626	0	0	0	0	0	0	0	0	0	0	0	0	0	0	0	0	0	0	0	0	0	0	0	1	0	0	0	0
wsnp_BE403956A_Ta_2_3	1	1	1	1	1	1	1	0	1	1	1	1	1	1	1	0	0	1	0	0	0	1	0	0	0	0	1	0
Ra_c8798_448	0	0	0	0	0	0	0	0	0	0	0	0	0	0	0	0	0	0	0	0	0	1	1	0	0	0	0	0
Tdurum_contig49532_53	0	0	0	0	0	0	0	0	0	0	0	0	0	0	1	0	0	0	0	0	0	0	0	0	0	0	1	0
Tdurum_contig10879_146	0	0	0	0	0	0	0	0	0	0	0	0	0	0	0	0	0	0	0	0	0	1	0	0	0	0	0	0
Excalibur_c19007_352	0	0	1	0	0	0	0	0	0	0	0	0	0	0	0	0	0	0	0	0	0	0	0	0	0	0	0	0
tplb0061l22_1900	0	0	0	1	1	0	0	0	0	1	0	0	0	0	0	0	1	1	1	0	1	1	0	0	1	1	0	1
IAAV6223	0	1	1	0	1	1	1	0	1	0	1	1	0	1	1	1	1	1	1	1	1	1	1	1	1	1	0	1
Kukri_c28167_1092	0	1	0	1	1	1	0	1	0	1	1	1	1	1	0	0	1	1	1	1	1	1	0	1	0	0	1	1
Excalibur_c61318_564	0	0	0	0	0	0	0	0	0	1	0	0	0	0	0	0	0	0	0	0	0	0	0	0	0	0	0	0
Excalibur_c9488_538	0	0	0	0	0	0	0	0	0	0	0	0	0	0	0	0	0	0	1	0	0	0	0	0	0	0	0	0
GENE-4085_443	1	1	0	0	1	0	0	0	0	0	0	0	0	0	0	0	0	0	1	1	1	0	1	1	0	1	0	0
RAC875_c68561_309	0	0	0	0	0	0	0	0	1	0	0	0	0	0	0	0	0	0	0	0	0	0	0	0	0	0	0	0
RAC875_s116159_272	0	0	0	0	0	0	0	0	0	0	0	1	0	0	0	0	0	0	0	0	0	0	0	0	0	0	0	0
RAC875_c79898_255	0	0	1	0	0	1	1	0	0	1	0	0	0	0	0	0	0	1	1	1	1	0	0	1	1	1	1	1
CAP8_c3608_475	0	0	0	0	0	0	0	0	0	1	0	0	0	0	1	0	0	0	0	0	0	0	0	1	0	0	0	1
wsnp_Ra_c1992_3876325	0	0	0	0	0	0	0	0	0	1	0	0	0	0	0	1	0	0	1	0	1	0	0	0	0	0	0	0
Kukri_rep_c101625_94	1	0	1	1	0	1	1	0	0	1	1	0	1	0	1	0	1	1	0	0	0	0	1	1	1	0	0	1
Excalibur_c62990_114	1	0	0	1	1	1	0	0	0	1	0	1	1	1	0	1	1	0	0	1	0	1	0	0	0	1	0	0
BS00001100_51	0	1	0	0	1	0	0	0	0	0	0	0	0	0	0	0	1	0	1	0	0	0	0	0	0	1	0	0
D_GDRF1KQ01DXO82_144	0	0	0	0	0	0	0	0	0	0	1	0	0	0	0	0	0	0	0	0	0	1	0	0	0	0	0	0
D_contig33748_215	0	0	1	0	0	0	0	0	0	0	0	1	0	0	0	0	0	0	0	0	0	0	0	0	0	0	0	0
Tdurum_contig52629_647	0	0	1	0	0	0	0	0	0	0	0	0	0	0	0	0	0	0	0	0	0	0	0	0	0	0	0	1
IACX1831	0	1	0	0	1	0	1	0	1	0	0	1	0	1	1	0	1	0	0	1	0	0	0	0	1	1	0	1
Ra_c15346_447	1	0	1	0	0	0	0	1	0	1	1	0	1	0	0	0	0	1	0	0	0	1	0	1	0	0	1	0
wsnp_Ex_rep_c69760_68718561	1	1	1	0	1	0	1	0	0	0	0	0	0	1	0	0	0	0	0	0	0	1	0	1	0	0	0	0
Excalibur_rep_c84298_62	0	0	0	0	0	0	0	0	0	0	0	0	0	1	0	0	0	0	0	0	0	0	0	0	0	0	0	0
BobWhite_c6055_185	0	0	0	0	0	0	0	0	0	0	0	1	0	1	0	0	1	0	0	0	0	0	0	0	0	0	0	0
Kukri_c82615_228	0	0	1	0	0	0	0	0	0	0	0	0	0	0	0	0	0	0	0	0	0	0	0	0	0	0	0	0
Tdurum_contig6645_443	0	0	1	1	1	1	0	0	0	1	1	1	1	0	1	1	0	1	1	0	0	1	1	0	0	1	0	1
RAC875_c3964_752	0	0	1	1	1	1	0	0	1	1	1	0	1	0	1	1	1	1	1	1	1	1	1	1	0	1	0	1
Excalibur_c63709_150	0	0	0	0	0	0	0	0	1	0	0	0	0	0	0	0	0	0	0	0	0	0	0	0	0	0	0	0
Kukri_c16134_94	0	0	0	0	0	0	0	0	0	0	0	0	0	0	0	1	0	0	0	0	0	0	0	0	0	0	0	0
Tdurum_contig67350_771	0	0	1	1	0	1	0	1	1	1	1	1	1	1	1	1	0	1	1	1	1	1	1	1	1	1	1	0
Kukri_rep_c111716_455	0	0	0	0	0	0	0	0	1	0	0	0	0	0	0	0	0	0	0	0	0	0	0	0	0	0	0	0
wsnp_Ex_c30551_39457494	0	0	0	1	0	0	0	0	0	1	0	0	1	0	1	0	0	1	0	0	0	1	1	0	1	1	0	0
GENE-4779_157	0	0	0	0	0	0	0	0	1	0	0	0	0	0	0	0	0	0	0	1	0	0	0	0	0	0	0	0
GENE-1273_438	0	0	0	0	0	1	1	0	1	0	0	0	0	0	1	0	0	0	0	0	0	1	1	1	0	1	1	1
Ex_c15186_991	0	0	0	0	1	0	0	0	1	0	0	0	0	0	0	1	0	1	1	0	0	0	0	0	0	0	0	1
RAC875_rep_c97967_340	0	1	1	1	1	1	1	0	1	1	1	1	1	1	0	1	1	1	1	1	1	1	1	1	1	1	0	1
RAC875_c19852_943	0	0	0	0	0	0	0	0	0	0	0	0	0	0	0	0	0	0	0	0	0	0	1	1	0	0	0	0
GENE-3324_338	0	1	1	1	1	0	1	1	1	0	1	0	0	1	0	0	0	1	0	1	0	1	1	0	1	0	1	1
Tdurum_contig4742_140	0	0	1	0	0	0	0	0	0	0	0	0	0	0	0	0	0	0	0	0	0	0	0	0	0	0	0	0
Ra_c31270_297	0	0	0	0	0	0	0	0	0	1	0	0	0	0	0	0	0	1	1	0	0	0	0	0	0	0	0	0
GENE-3982_189	0	0	0	1	0	0	0	0	0	1	0	0	0	1	0	1	0	1	0	0	0	0	1	0	1	0	0	0
Excalibur_c24485_353	0	0	0	0	0	0	0	0	1	0	0	0	0	0	0	0	0	0	0	1	0	0	0	0	0	1	0	0
CAP12_c2677_138	1	1	1	0	0	1	0	0	0	0	1	0	0	0	0	0	0	0	0	0	1	0	1	0	0	0	1	1
IAAV5974	1	0	1	1	1	1	0	1	1	1	1	1	1	0	1	1	1	1	1	1	1	1	1	1	1	1	1	0
Kukri_c34744_165	1	0	0	1	0	0	0	1	0	0	0	0	0	0	1	0	0	0	0	0	0	0	0	0	0	0	0	0
Kukri_c6548_996	0	0	0	0	0	1	0	0	0	0	0	0	0	0	0	0	0	0	0	0	0	0	0	0	0	0	0	0
IACX938	0	0	0	0	0	0	0	0	0	0	0	0	0	0	0	0	1	0	0	1	0	0	0	0	0	0	0	0
Tdurum_contig29238_371	0	0	0	0	1	1	0	0	0	0	1	1	1	1	0	0	1	1	1	0	0	1	1	0	0	1	0	0
IAAV5779	1	0	1	0	0	0	0	0	1	0	0	0	0	0	0	0	0	0	1	0	0	0	1	1	0	0	0	0
Tdurum_contig11382_338	0	0	0	1	0	0	0	0	0	0	0	0	0	0	0	0	0	0	0	0	0	1	0	0	0	0	0	0
D_GBB4FNX02IIIH2_126	0	0	0	0	0	0	1	0	0	1	0	1	1	0	1	0	1	0	1	0	1	0	0	1	1	0	0	1
BobWhite_rep_c50671_408	0	0	0	0	0	0	0	0	0	0	0	0	0	0	0	0	1	0	0	0	0	1	0	1	0	1	0	0
wsnp_Ex_rep_c66809_65184970	1	0	1	0	1	1	1	0	1	0	0	0	0	0	0	0	1	0	1	1	1	0	1	1	0	0	0	0
RAC875_rep_c73347_2610	0	0	0	0	0	0	0	0	0	0	0	1	0	0	0	0	0	0	0	0	0	0	0	0	0	0	0	0
Excalibur_c9183_1397	0	0	0	0	0	0	0	0	0	1	1	1	0	0	0	1	0	0	0	0	0	0	0	0	0	1	0	0
Kukri_c74869_141	0	0	0	0	0	0	0	1	0	0	0	0	0	0	0	0	0	0	0	0	0	0	0	0	0	0	0	0
Excalibur_c15129_1100	0	0	0	0	0	0	0	0	1	0	0	0	0	1	0	0	0	0	0	0	0	0	0	0	0	0	0	1
RAC875_c64852_886	1	0	1	0	1	0	1	0	0	0	0	0	1	0	1	1	1	1	1	0	0	0	0	1	1	0	0	0
RAC875_c20186_926	0	0	0	0	0	0	0	0	0	0	0	0	1	0	0	0	0	0	0	0	0	0	1	1	1	0	0	1
wsnp_Ex_rep_c69752_68711460	0	1	1	1	1	1	0	1	0	1	1	1	1	1	1	0	1	1	1	1	0	1	0	0	1	1	1	1
Excalibur_c12646_319	0	0	0	0	0	0	0	0	0	0	0	0	0	0	0	0	0	0	0	0	0	0	0	1	0	0	0	0
GENE-1264_25	0	0	1	1	0	0	0	0	0	1	0	0	1	0	0	0	0	0	0	0	0	1	0	0	0	0	0	0
BS00108994_51	0	0	0	0	0	0	0	0	1	0	0	0	0	0	0	0	0	0	0	0	0	0	0	0	0	0	0	0
BS00065077_51	0	0	0	0	0	0	0	1	1	0	0	0	0	0	0	0	0	0	0	0	0	0	1	0	0	0	0	0
Ra_c60812_615	0	0	0	0	0	0	1	0	0	0	0	0	0	0	0	0	0	1	0	0	0	0	0	0	0	0	0	0
RFL_Contig6056_466	0	1	1	0	1	0	0	0	0	0	0	1	1	1	0	1	1	1	0	1	1	1	0	0	1	0	1	1
RAC875_c89195_138	0	0	0	0	0	1	0	0	1	0	0	0	0	0	1	0	1	0	0	0	1	0	0	0	1	0	0	1
CAP7_rep_c5692_237	0	0	1	0	0	0	0	0	0	0	0	0	0	0	0	0	0	0	0	0	0	0	0	0	0	0	0	0
Excalibur_c17654_166	0	0	0	0	0	0	0	1	0	0	0	0	0	1	0	0	0	0	0	0	0	0	0	0	0	0	0	0
Excalibur_c19303_516	1	0	0	0	0	0	0	1	1	0	0	0	0	0	0	0	0	0	0	1	1	0	0	0	0	0	1	0
BS00107192_51	1	0	1	0	0	1	1	0	0	0	1	1	0	1	0	1	0	0	0	0	1	1	0	1	0	0	1	0
BS00071555_51	1	0	1	1	0	1	0	0	1	1	1	0	1	0	0	0	0	1	0	1	0	1	1	0	0	0	1	0
Excalibur_rep_c111129_125	0	1	1	0	0	0	1	0	1	0	0	0	0	1	0	1	0	0	0	1	1	0	0	1	1	0	0	1
BobWhite_c37445_376	0	0	0	0	0	0	0	0	0	0	0	0	0	0	0	0	0	0	0	0	0	0	0	1	0	0	0	0
RAC875_rep_c110061_183	0	0	0	0	0	0	0	0	0	0	0	0	0	0	0	0	0	0	0	1	0	0	0	0	0	0	0	0
Ku_c15096_3417	0	0	1	1	0	0	0	0	1	0	1	0	1	1	1	0	0	0	0	0	0	0	1	0	0	0	0	0
Ex_c16255_1627	1	0	0	0	0	0	0	1	1	0	1	1	0	0	1	0	1	0	0	0	1	1	0	1	0	0	0	1
Kukri_c14140_347	0	0	0	0	0	0	0	0	0	0	0	0	1	0	0	0	0	0	0	0	0	0	0	0	0	0	0	0
tplb0052b22_504	0	0	0	0	0	0	0	0	1	0	0	0	0	0	0	0	0	0	0	0	1	0	0	0	1	0	0	0
tplb0045c06_1643	0	0	1	0	0	0	0	0	0	0	0	0	0	1	0	0	0	0	0	0	0	0	0	0	0	0	0	0
Kukri_c38845_821	0	0	0	0	0	0	0	1	1	0	0	0	0	0	0	0	0	0	0	0	0	0	0	0	0	0	0	0
Excalibur_c2340_1190	1	0	0	0	0	0	0	0	0	0	0	0	0	0	0	0	0	0	0	0	0	0	0	1	0	0	0	1
wsnp_Ex_c64327_63176640	1	0	0	0	0	1	1	0	0	0	0	1	0	0	1	0	1	1	1	0	1	0	0	1	0	1	0	1
Tdurum_contig37063_69	0	0	0	0	0	0	0	0	0	1	0	0	0	0	0	0	0	0	0	0	0	0	0	1	0	0	0	0
Kukri_c31733_290	1	1	1	1	1	1	1	1	0	1	1	1	1	1	1	1	1	1	1	1	1	1	1	1	1	1	1	1
RAC875_c103909_543	0	0	0	0	0	0	0	0	0	0	0	0	0	0	1	0	0	0	0	0	0	1	0	0	0	0	0	0
IACX6155	0	0	0	0	0	0	0	1	0	0	0	0	0	0	0	0	0	0	0	0	0	0	0	0	0	0	0	0
Tdurum_contig44338_1417	0	0	1	0	0	0	0	0	1	0	0	0	0	0	0	0	0	0	0	0	0	0	0	0	0	0	0	0
D_F1BEJMU02I6W41_226	1	1	0	1	0	0	0	0	0	0	1	1	0	0	0	0	0	0	0	0	0	1	1	0	0	0	0	0
RAC875_c52947_84	0	0	1	1	0	1	0	0	1	1	1	1	0	1	1	1	0	1	0	0	0	1	0	0	0	0	1	0
Tdurum_contig29475_74	0	1	0	0	0	0	0	0	0	0	0	1	0	0	0	0	0	0	0	1	0	0	0	0	0	0	0	1
BS00089270_51	1	1	0	0	0	0	1	1	1	0	0	1	0	1	0	1	1	0	1	1	0	0	0	1	1	0	1	1
Kukri_c9785_1472	1	0	1	0	1	1	0	0	1	1	0	0	1	1	0	0	0	1	0	0	0	0	0	0	0	0	1	0
Tdurum_contig47776_377	0	0	0	0	0	0	0	1	0	0	1	0	0	0	0	0	0	0	0	0	0	0	0	0	0	1	0	1
Excalibur_c28398_93	0	0	0	0	1	0	0	0	0	0	0	0	0	0	0	0	0	0	1	0	0	0	0	0	1	1	0	0
BS00042071_51	0	0	0	0	0	0	0	0	0	0	0	0	0	1	0	0	0	0	0	1	0	0	0	0	0	0	0	0
Tdurum_contig8448_363	0	1	1	1	1	0	1	0	1	1	0	0	0	0	0	0	1	1	0	0	1	0	1	1	0	1	1	1
RAC875_c68056_81	0	1	1	0	1	0	0	1	1	1	1	1	1	1	0	0	1	0	0	0	1	0	0	1	0	0	0	0
BS00105813_51	1	1	0	0	1	1	0	0	1	1	0	0	1	0	0	0	1	0	0	0	0	0	0	0	1	1	0	0
BS00087939_51	0	0	0	0	0	0	0	1	0	0	0	0	0	0	0	0	0	0	0	0	0	0	0	0	0	0	0	0
wsnp_Ra_rep_c105182_89171265	0	0	0	0	1	0	1	0	0	0	0	0	0	0	0	0	1	0	1	1	1	0	0	0	1	1	0	1
Excalibur_c63409_73	0	0	1	0	0	0	0	0	0	1	0	0	0	0	0	0	0	0	0	0	0	0	0	0	0	0	0	0
Kukri_c67951_543	0	0	0	0	0	0	0	0	1	1	0	0	0	0	0	0	0	0	1	0	0	1	0	0	0	0	0	1
CAP8_rep_c8162_101	1	1	1	1	0	0	1	1	1	0	0	0	1	0	1	1	0	0	1	1	1	0	0	1	0	1	1	0
RFL_Contig4517_1276	1	1	1	1	1	1	1	0	1	1	1	1	1	1	1	1	1	1	1	1	1	1	1	1	1	1	1	1
Excalibur_c21990_102	0	0	0	0	0	0	0	0	0	0	0	0	0	0	0	0	0	0	0	0	0	0	0	0	0	0	0	1
RAC875_c9905_691	0	0	1	0	1	1	1	1	1	1	0	0	1	1	1	0	1	1	0	0	0	0	0	0	0	0	0	0
BS00049818_51	0	1	1	0	0	0	0	0	1	0	0	0	0	1	0	0	0	1	0	1	0	0	0	1	0	1	0	0
wsnp_Ex_c23001_32223579	1	0	1	1	1	1	1	1	1	1	1	1	1	1	1	1	1	1	1	1	1	1	1	1	1	1	1	1
BS00023893_51	0	0	0	0	0	0	0	0	0	0	1	0	0	0	0	0	0	0	0	0	0	0	0	0	0	0	1	0
CAP7_c12317_245	0	0	0	0	0	0	0	0	0	0	1	0	0	0	0	0	0	0	0	0	0	0	0	0	0	0	0	1
wsnp_Ex_c7252_12452995	1	1	1	0	0	0	1	1	0	1	0	0	0	0	1	1	0	1	0	0	0	0	0	0	0	0	0	0
BS00103625_51	1	0	0	0	0	1	1	0	0	1	0	0	0	0	0	0	0	0	1	1	0	0	0	1	0	1	0	1
Tdurum_contig59566_1534	0	0	0	0	0	1	1	1	1	1	0	1	1	0	0	0	1	1	0	1	0	0	0	1	1	0	0	1
RAC875_rep_c114991_394	0	0	0	0	1	1	1	0	1	1	1	1	1	1	0	0	1	1	1	1	1	1	0	1	0	0	1	1
BS00067819_51	0	1	1	1	0	0	0	0	1	1	1	0	0	0	0	0	1	0	0	0	0	1	1	0	1	0	1	0
wsnp_Ku_c3910_7159817	0	1	1	1	0	1	0	1	0	1	1	1	1	1	1	0	0	1	0	0	0	0	0	0	0	0	0	0
wsnp_CAP11_c3947_1867089	1	0	0	0	1	0	0	0	0	1	1	0	0	0	0	0	0	0	0	0	0	0	0	0	0	0	0	0
IACX6065	0	0	0	0	0	1	0	1	0	0	0	0	0	0	0	0	0	0	1	0	0	0	0	0	0	0	0	0
Ex_c31218_513	0	0	0	0	0	1	0	0	0	0	0	0	0	0	0	0	0	0	0	0	0	0	0	0	0	0	0	0
IAAV3490	0	0	0	1	0	0	0	0	0	0	0	0	1	0	1	0	0	0	0	0	0	0	0	0	0	1	0	0
Kukri_rep_c89183_306	0	0	0	1	0	0	0	0	1	1	0	0	1	0	0	0	0	1	0	0	0	0	1	1	0	0	1	0
GENE-4746_919	0	0	0	0	0	1	0	0	0	0	1	0	1	1	0	0	0	0	0	0	0	1	0	0	1	0	0	0
BS00018120_51	0	0	0	0	0	0	0	0	0	0	0	0	0	1	0	0	0	0	0	0	0	0	0	0	0	0	1	0
Ex_c66735_716	0	0	1	0	0	0	0	0	0	0	0	0	0	0	0	0	0	0	0	0	0	0	0	0	0	0	0	0
wsnp_JD_c11975_12326445	0	0	0	0	1	0	0	0	1	0	0	0	0	0	0	0	0	0	0	0	0	0	0	0	0	0	0	0
Ku_c3676_1280	1	1	0	0	0	0	0	0	0	0	0	0	0	0	0	0	0	1	0	0	1	0	0	1	0	0	0	0
Tdurum_contig98255_148	0	0	0	0	0	0	0	0	0	0	0	0	0	0	0	0	0	0	0	1	0	0	0	0	0	1	0	1
wsnp_BE446087B_Ta_2_1	1	0	0	1	1	1	1	1	0	0	1	1	1	1	1	1	1	1	0	1	1	1	1	0	1	1	1	1
RAC875_c17021_466	0	1	0	1	0	0	0	0	1	1	0	0	1	1	0	0	0	0	0	0	0	1	0	0	0	0	0	0
BS00034174_51	0	1	1	0	0	1	1	0	0	0	0	0	0	1	0	0	0	0	0	0	1	0	1	0	0	0	0	0
D_contig28184_241	0	0	0	0	0	0	0	0	0	0	0	0	0	0	0	1	0	0	0	0	0	1	1	0	0	0	1	0
Excalibur_c22845_180	1	1	1	1	1	1	1	1	1	0	1	1	1	1	1	1	1	0	0	1	1	0	1	1	1	1	0	0
RAC875_c1685_537	0	0	0	0	0	1	0	0	1	1	0	0	0	0	0	0	0	0	0	0	1	0	0	0	0	0	1	0
wsnp_Ex_c48973_53712625	0	1	1	1	0	1	1	1	1	0	0	1	1	1	1	0	0	0	0	0	0	0	0	0	1	0	0	0
Kukri_c4349_639	0	0	0	0	0	0	1	0	0	0	0	0	0	1	0	0	0	0	0	0	1	0	0	0	1	0	0	0
wsnp_Ex_c27934_37093614	0	0	0	0	1	1	1	1	0	0	0	0	0	1	0	0	1	1	0	0	0	0	0	1	0	0	0	0
Excalibur_rep_c102798_288	0	0	0	0	0	0	0	0	1	0	0	0	1	0	1	0	0	0	0	0	0	0	0	0	0	0	0	0
IACX9152	1	0	0	0	0	0	0	0	0	0	0	1	0	0	0	0	0	0	1	0	0	1	0	1	0	0	0	0
RAC875_c16654_1702	0	0	0	0	0	0	0	0	0	0	0	1	0	0	0	0	1	0	0	0	0	0	1	1	0	0	0	1
Excalibur_c87392_97	0	0	0	0	0	1	0	0	0	0	0	0	0	0	0	0	0	1	0	0	0	0	0	0	0	0	0	0
wsnp_Ra_c31237_40393880	0	0	1	1	1	0	0	0	0	0	1	0	0	0	0	0	0	0	0	0	1	0	0	0	1	1	0	1
wsnp_Ex_c770_1514612	0	0	0	1	1	1	1	0	0	0	0	1	0	0	1	1	0	0	1	1	0	0	1	1	0	1	0	0
BobWhite_c6580_361	0	1	1	0	0	0	0	0	0	1	1	0	0	0	0	0	0	0	1	0	1	1	0	0	0	0	1	0
Ra_c10310_595	0	0	1	0	0	1	0	0	0	0	1	0	0	0	0	1	0	0	0	1	1	1	0	0	0	0	0	0
Tdurum_contig36473_63	0	0	0	0	0	0	0	0	0	1	0	0	0	0	0	0	0	0	0	0	0	0	0	0	0	0	0	0
BS00023064_51	0	0	1	1	0	1	0	0	0	1	1	0	1	1	1	1	0	1	1	0	0	1	0	1	0	1	0	0
Kukri_c2700_1757	1	1	0	0	1	1	1	0	0	0	0	1	0	1	0	0	0	0	0	1	0	0	0	0	1	1	1	1
Excalibur_c17553_84	0	0	0	0	0	0	0	1	0	0	0	0	0	0	0	0	0	0	0	0	0	0	0	0	0	0	0	0
CAP7_c6246_450	0	0	0	0	0	0	0	0	1	0	0	0	0	0	0	0	0	0	0	0	0	0	0	0	0	0	0	0
Excalibur_rep_c69865_106	0	1	1	1	0	0	1	0	0	1	0	1	1	1	0	0	0	0	0	1	0	1	1	0	0	0	0	0
Tdurum_contig1127_290	0	0	0	0	0	0	0	0	0	0	0	0	0	1	0	0	0	0	0	0	0	0	0	0	0	0	0	0
Excalibur_c71561_356	1	1	1	0	1	1	0	1	1	1	1	1	1	0	0	1	0	1	1	1	1	0	1	1	0	0	1	1
Kukri_c16792_662	1	1	1	1	1	1	1	1	0	1	1	1	1	1	1	0	1	0	0	1	0	0	1	0	1	1	1	0
RAC875_c14417_1867	0	0	1	0	0	0	0	1	0	0	0	0	0	0	0	0	0	0	0	0	0	0	0	0	0	1	0	0
wsnp_Ex_c30551_39457110	0	0	0	1	0	0	0	0	0	1	0	0	1	0	1	0	0	1	0	0	0	1	1	0	1	1	0	0
Excalibur_c6738_1775	0	0	0	0	0	0	0	0	0	0	0	0	0	0	0	0	0	0	0	0	1	0	0	0	0	0	0	0
BS00040123_51	0	0	0	0	0	0	0	0	0	0	0	0	0	0	0	0	0	1	0	0	0	0	0	0	0	0	0	0
wsnp_Ex_c9722_16062937	0	0	0	0	0	0	0	1	0	0	0	0	0	0	0	0	0	0	0	0	0	0	0	0	0	0	0	0
Ku_c53298_1284	0	0	0	0	0	1	1	0	1	1	0	0	1	1	1	1	0	0	0	0	0	1	0	1	1	0	0	0
BS00011859_51	0	0	1	0	0	0	0	0	1	0	0	0	0	0	0	0	1	0	1	1	1	0	1	1	0	1	0	1
wsnp_Ku_rep_c104021_90610162	0	1	1	1	1	1	1	0	0	1	1	0	0	0	1	1	0	1	1	0	1	1	1	0	0	1	1	0
GENE-0977_215	1	1	1	1	1	1	0	0	0	0	0	1	0	0	1	0	0	1	0	1	0	0	1	0	0	1	0	1
Excalibur_c13058_241	1	1	0	1	1	0	1	0	1	1	1	1	1	1	1	1	1	0	1	1	1	1	0	1	1	0	0	1
Kukri_c1183_250	1	1	1	1	1	1	0	0	0	1	1	1	1	1	1	1	0	1	1	0	0	1	1	0	1	0	1	0
D_F5XZDLF02G25CZ_151	0	0	0	0	0	1	1	1	0	1	0	1	0	1	1	0	0	1	1	1	1	0	0	1	0	1	0	1
BobWhite_c26002_72	0	0	0	0	0	0	0	1	0	0	0	0	0	0	0	0	0	0	0	0	0	0	0	0	0	0	0	0
GENE-2827_85	0	0	0	0	0	0	0	0	0	0	0	0	0	0	0	0	0	0	0	0	0	1	0	0	0	0	0	0
wsnp_Ku_c4568_8243646	0	1	0	1	1	1	1	1	1	1	1	1	1	1	1	1	1	1	1	1	1	1	1	1	1	1	0	1
BobWhite_rep_c50191_432	0	0	0	0	0	0	0	0	0	0	0	0	0	0	0	0	0	0	0	0	0	0	0	0	0	0	1	0
Kukri_c657_1607	0	0	0	0	0	1	0	0	0	0	1	0	0	0	0	0	1	0	1	1	0	1	0	1	0	0	0	0
GENE-4225_210	0	0	1	0	0	0	1	0	0	0	0	1	0	1	0	1	0	1	1	1	1	0	0	1	0	1	0	0
BS00047836_51	0	0	1	0	0	1	0	0	0	1	1	0	0	1	0	1	0	1	1	1	1	0	0	0	1	0	0	0
D_GDS7LZN02JVIW1_263	0	1	0	1	1	0	0	1	0	0	0	1	1	1	0	0	0	0	0	0	1	0	1	1	0	0	0	1
wsnp_Ex_c39221_46569987	1	0	0	1	0	0	0	1	1	1	1	1	0	1	1	0	0	1	0	1	1	1	0	1	0	0	0	0
TA006276-0443	0	0	0	1	1	1	1	1	0	0	1	1	0	1	1	0	1	1	0	0	0	0	0	1	0	0	0	0
BobWhite_c11619_532	1	0	0	1	1	1	1	0	1	1	1	1	0	1	1	1	0	1	1	1	1	1	1	1	1	1	1	1
wsnp_BE446240B_Ta_2_1	0	1	0	0	0	0	0	0	1	0	0	0	0	0	0	0	0	0	0	1	0	0	0	1	0	1	0	1
Ex_c6765_2118	1	1	1	1	1	1	0	0	1	0	1	1	0	1	0	1	1	1	1	0	1	1	0	1	1	0	1	1
Excalibur_c63900_433	0	1	0	0	0	0	1	0	0	0	0	0	0	0	0	0	1	0	1	0	0	0	0	0	0	0	0	1
Tdurum_contig93570_848	1	0	0	0	0	0	0	0	0	1	1	0	1	0	0	1	0	0	1	0	0	0	1	0	1	0	1	1
wsnp_Ex_c1016_1943827	0	0	0	0	0	1	1	0	0	1	0	0	1	1	1	1	0	0	0	0	0	1	0	1	1	0	0	0
Excalibur_c60238_251	1	1	1	1	0	1	0	1	1	0	1	1	0	0	1	1	0	1	1	1	0	1	1	1	1	1	1	0
Tdurum_contig42150_3417	1	0	0	0	0	0	1	0	1	0	0	0	0	0	0	1	0	1	0	0	0	0	0	0	0	0	0	0
TA001648-1036	0	0	0	0	0	0	0	0	0	0	0	0	0	0	0	0	0	0	0	0	0	0	1	0	0	0	0	0
RAC875_c29059_648	1	1	1	1	1	1	0	0	1	1	1	1	1	1	0	1	0	0	1	1	0	1	1	1	0	1	0	1
BobWhite_c3195_212	0	0	0	0	0	0	0	0	0	0	0	0	0	0	0	0	0	0	1	0	0	0	0	0	0	0	0	0
Excalibur_rep_c102627_598	1	1	0	0	0	0	1	0	0	0	1	0	0	1	1	1	0	1	0	1	0	1	1	1	1	1	1	1
wsnp_Ku_rep_c102901_89769309	0	1	0	0	0	1	0	0	0	0	0	0	0	0	0	0	1	0	1	0	0	0	0	1	0	0	0	0
Excalibur_c29127_552	1	0	0	1	0	1	0	0	1	1	1	1	1	1	1	0	0	0	0	0	0	1	1	0	0	0	0	0
RAC875_c47084_378	1	0	0	0	0	0	1	0	1	0	0	0	1	0	0	1	0	0	1	1	1	1	0	0	0	1	0	1
Ex_c50812_379	0	0	0	0	0	0	0	0	0	1	0	0	0	0	0	0	1	0	0	0	0	0	0	1	0	1	0	1
Tdurum_contig41261_243	0	0	1	0	0	0	0	0	0	0	0	0	0	0	0	0	0	0	0	0	0	1	0	0	0	0	0	0
wsnp_Ex_c19207_28125072	1	0	1	1	0	1	1	1	0	1	0	1	1	1	1	1	1	0	1	0	1	1	1	0	1	1	1	1
Excalibur_c18228_286	0	0	0	0	0	0	0	1	0	1	1	0	0	0	0	0	0	0	0	1	0	0	0	0	0	1	0	1
RAC875_c45591_124	0	0	0	0	0	0	0	0	0	0	0	0	0	0	0	0	0	1	0	0	0	0	0	0	0	0	0	0
TA005618-0434	0	0	0	0	0	1	0	0	0	0	0	0	0	0	0	0	0	0	0	0	0	0	0	0	0	0	0	0
TA002735-0323	0	0	0	0	0	0	0	0	0	0	0	0	0	0	0	0	0	0	0	0	0	0	1	0	0	0	0	0
Tdurum_contig53779_1074	0	1	0	0	0	1	0	0	0	0	0	0	0	0	0	0	0	1	1	1	0	1	0	1	0	0	0	0
wsnp_Ex_c6100_10676217	0	1	0	0	0	0	1	0	1	0	0	0	0	1	0	0	1	0	1	1	0	0	0	1	0	0	0	1
Ku_c40331_301	0	0	0	0	0	0	0	0	0	0	0	0	0	1	0	0	0	0	0	0	0	0	0	0	0	0	0	0
RAC875_c21801_1572	0	0	0	1	1	0	1	0	0	0	0	0	0	1	0	0	0	0	1	0	0	1	0	1	1	0	0	0
BobWhite_c4913_359	0	0	0	0	0	0	1	0	0	0	0	0	0	0	0	0	0	0	0	0	0	0	0	0	0	0	0	0
wsnp_RFL_Contig2036_1264133	0	0	0	1	0	0	0	0	0	0	0	0	0	0	0	0	0	0	0	0	0	0	0	0	0	0	0	0
BS00010403_51	0	0	0	0	0	1	0	0	0	0	0	1	1	0	1	1	1	0	1	0	0	0	0	1	1	1	1	0
wsnp_Ex_c5098_9047611	1	0	0	0	0	1	0	0	1	1	1	0	0	0	0	1	0	0	0	0	0	0	1	0	1	0	0	0
BS00031023_51	0	0	0	0	0	0	0	0	1	1	0	0	1	0	1	0	1	0	1	1	0	0	0	0	0	0	0	0
BobWhite_c15435_121	0	0	1	0	0	0	0	0	0	0	0	0	0	0	0	0	0	0	0	0	0	0	0	0	0	0	0	0
Tdurum_contig70558_423	0	1	0	0	0	0	0	0	0	0	0	0	0	0	0	0	0	0	0	0	0	0	0	1	0	0	0	0
Tdurum_contig4567_172	1	0	1	1	1	1	1	1	1	0	1	0	0	0	0	1	1	1	1	1	1	1	1	1	1	1	1	1
RFL_Contig5322_219	0	0	0	1	0	0	0	0	0	0	0	0	0	0	0	1	0	0	0	0	0	1	0	0	0	0	0	0
RAC875_c21680_1023	0	0	0	0	0	0	0	1	1	0	0	0	0	0	0	0	0	0	0	0	0	0	0	0	0	0	0	0
Excalibur_c79940_527	0	0	0	0	0	0	0	0	1	0	0	0	0	0	0	0	0	0	0	0	0	0	0	1	0	0	0	0
Excalibur_s112336_107	0	0	1	0	0	0	0	0	0	0	0	0	0	0	0	0	0	0	0	0	0	0	0	0	0	0	0	0
D_contig08320_88	0	1	0	1	0	0	0	0	1	0	0	0	0	0	0	0	0	0	1	1	0	0	0	0	0	0	0	0
RFL_Contig3854_124	0	0	0	0	0	0	0	0	0	0	0	0	0	1	0	0	0	0	0	0	0	0	0	0	0	0	0	0
D_contig00646_88	0	0	1	0	0	0	0	0	1	0	0	0	0	1	0	0	0	0	0	0	0	0	0	0	0	0	0	0
IAAV7492	1	0	1	0	0	0	0	1	0	1	1	0	1	0	0	0	0	0	0	0	0	0	0	1	0	0	1	0
Excalibur_c35011_203	0	0	0	0	0	1	1	1	0	0	0	0	0	1	1	0	1	0	0	1	1	0	0	1	1	0	0	1
RAC875_rep_c82061_78	0	0	0	0	0	0	0	0	0	0	0	1	0	0	1	0	0	0	0	0	0	1	0	0	0	0	0	0
Tdurum_contig42095_3235	0	1	0	0	1	0	0	0	0	0	1	0	0	0	0	0	0	1	0	0	0	0	0	0	0	0	0	0
wsnp_BE443010B_Ta_2_2	0	1	1	1	0	1	1	0	0	0	1	1	1	1	1	1	0	1	1	1	0	1	0	0	0	1	0	1
GENE-2160_206	0	0	1	0	0	0	0	0	0	1	0	0	0	0	0	0	0	0	0	0	0	0	0	0	0	0	0	0
Kukri_c7393_285	0	0	0	0	0	0	1	0	0	0	0	1	0	0	0	0	0	0	0	0	0	1	0	0	1	0	0	0
Kukri_c13545_743	0	1	1	0	0	0	1	0	1	0	1	0	0	1	0	0	0	0	0	1	1	0	0	1	0	1	0	0
Ku_c27319_1120	1	1	1	1	1	1	1	0	1	0	1	1	1	1	1	1	1	1	0	1	1	1	1	0	1	1	1	0
Ex_c4060_510	0	1	0	0	0	0	0	1	0	0	1	0	0	0	0	0	0	0	0	0	0	1	1	0	1	0	1	0
Ku_c269_2643	0	0	0	0	0	0	0	1	1	0	0	1	1	0	0	0	1	0	0	0	0	0	0	0	1	0	0	0
wsnp_Ku_c24981_34948114	1	0	1	1	0	1	1	1	0	1	1	1	0	0	0	0	1	1	1	1	0	1	1	1	1	0	0	0
BobWhite_c25835_80	1	0	0	0	0	0	0	0	0	0	0	0	0	0	0	0	0	0	0	0	0	0	0	0	0	0	0	0
D_GDS7LZN02IIERD_132	0	0	0	1	0	0	0	0	0	1	1	0	0	0	1	0	0	0	0	0	1	0	1	1	1	0	0	0
Excalibur_rep_c103916_137	0	0	0	0	0	1	0	0	0	0	0	0	0	0	0	0	0	0	0	0	0	0	0	0	0	0	0	0
Excalibur_c29928_1264	0	0	0	0	1	0	0	0	0	0	0	0	0	0	0	0	0	0	0	0	0	0	0	1	0	0	0	0
Excalibur_c55151_314	0	0	0	0	0	0	0	0	0	0	0	0	0	0	0	0	0	0	0	0	0	0	0	1	0	0	0	0
tplb0024d01_1740	0	0	0	0	1	0	0	0	0	1	0	1	1	0	0	0	0	0	0	0	0	0	0	0	1	0	1	0
Excalibur_c10111_85	0	0	0	0	1	0	0	0	1	1	0	0	0	0	0	0	0	0	0	0	0	0	0	0	0	0	0	1
BobWhite_c43683_388	1	0	0	0	0	0	0	1	1	0	0	0	0	0	0	0	0	0	0	1	1	0	0	0	0	0	1	0
RAC875_c56680_83	0	0	0	0	0	0	0	0	0	0	0	0	0	0	0	1	0	0	0	0	0	0	0	0	0	0	0	0
Kukri_c7915_483	0	1	0	0	0	0	0	0	0	0	0	0	0	0	0	0	0	0	0	0	0	0	0	0	0	0	0	0
D_GDS7LZN01CEZC0_150	0	0	0	0	0	0	0	0	0	0	0	0	0	0	0	0	0	0	1	0	0	0	1	0	0	0	0	0
RAC875_c48625_311	1	1	1	1	1	1	0	0	0	0	0	1	0	0	1	0	0	1	0	0	0	0	1	0	0	0	0	0
wsnp_JD_c149_241276	0	0	1	1	0	1	1	0	1	0	1	1	0	0	0	0	1	1	1	1	0	0	1	1	1	0	1	0
GENE-3618_383	0	1	0	0	0	0	0	0	0	0	0	0	0	1	0	0	0	0	0	0	0	0	0	0	0	0	1	1
BS00069175_51	0	0	0	1	1	0	1	0	1	1	1	0	1	1	0	0	0	0	1	1	0	1	1	1	0	1	1	1
BS00022490_51	0	0	0	0	0	0	0	0	0	0	0	0	0	0	0	0	0	0	0	1	0	0	0	0	0	0	0	0
BobWhite_c30140_119	0	0	1	1	0	0	0	1	0	0	1	0	0	0	0	1	1	1	0	0	0	0	1	0	1	1	0	0
Excalibur_rep_c111821_200	0	0	0	0	0	0	1	0	0	0	0	0	0	0	0	0	1	0	1	0	0	0	0	0	0	0	0	1
RAC875_c5518_1401	1	0	0	0	0	0	0	0	1	0	0	0	0	0	0	0	0	0	0	0	0	0	1	0	0	0	0	0
Excalibur_rep_c109881_701	0	0	0	0	0	0	0	0	0	0	0	0	0	0	0	0	0	0	1	0	0	0	0	0	0	0	0	1
Kukri_c26680_331	0	0	0	0	0	0	0	0	0	0	0	0	0	0	0	0	0	0	1	0	0	0	0	0	0	0	0	0
wsnp_JD_c12221_12509984	1	0	0	0	1	0	0	0	0	0	0	1	0	0	0	1	0	1	0	1	0	1	0	1	0	1	0	1
wsnp_JD_c2273_3105037	1	0	0	0	0	0	0	0	1	1	1	0	0	0	0	0	0	0	0	0	0	1	0	1	0	0	0	0
Tdurum_contig10669_1557	0	0	0	0	1	0	0	0	0	0	0	0	0	0	0	0	0	0	1	1	0	1	0	0	0	1	0	0
Ku_c23989_439	0	0	0	0	1	0	0	1	0	0	0	0	0	0	0	0	0	0	0	0	0	1	0	1	0	0	0	0
wsnp_Ku_c31283_41033384	0	1	1	0	1	0	1	0	0	0	0	0	0	1	1	0	1	0	1	0	0	0	0	1	1	1	0	1
RAC875_rep_c116562_245	1	0	0	0	1	0	1	0	1	0	0	0	0	0	0	1	1	0	0	1	1	0	1	0	0	0	0	1
wsnp_Ku_c45402_52441394	0	0	0	0	0	0	0	0	0	0	0	0	0	0	0	0	0	0	0	0	1	0	0	0	0	0	0	1
wsnp_Ex_rep_c69342_68276256	1	0	0	0	0	0	1	0	0	0	0	0	0	0	0	0	0	0	0	0	0	0	0	0	0	0	0	0
Tdurum_contig23578_138	0	0	1	0	0	0	0	0	0	0	0	0	0	0	0	0	1	0	0	0	0	0	0	0	0	0	0	1
RFL_Contig2092_690	0	0	0	0	0	0	0	0	0	0	0	0	0	0	1	1	0	0	0	0	0	0	0	0	0	0	0	0
RAC875_rep_c120958_54	0	0	0	0	0	0	0	0	0	0	0	0	0	0	0	0	0	0	0	0	0	0	0	1	0	0	0	0
RAC875_c49177_201	0	0	0	0	0	1	0	0	0	0	0	0	0	0	0	0	0	0	0	0	0	0	0	0	0	0	0	0
GENE-3619_539	0	0	0	0	0	1	0	0	0	0	0	0	0	0	0	0	0	0	1	0	0	0	0	0	0	1	0	0
IAAV1375	1	0	0	0	1	0	0	0	0	0	0	0	1	0	0	0	0	0	0	0	0	1	0	0	0	0	0	0
Excalibur_c19240_109	0	1	1	1	1	1	0	0	0	1	1	1	1	0	1	1	0	1	1	0	0	1	0	1	0	0	0	0
Ex_c52280_1690	0	0	0	0	0	0	0	0	0	0	0	0	0	0	0	0	0	0	0	0	0	0	0	1	1	0	0	0
D_GBB4FNX02H5QGR_171	0	0	0	0	0	0	0	0	0	1	0	0	0	1	0	0	0	0	0	0	0	0	0	1	0	0	0	0
BS00064548_51	1	1	1	1	0	0	0	1	1	1	1	0	1	1	1	0	0	0	0	0	0	1	0	0	1	0	1	0
BS00071454_51	1	0	1	0	1	0	0	0	1	1	1	0	0	0	0	0	0	0	0	1	0	0	0	0	0	0	0	1
Kukri_c29122_984	0	0	0	0	0	0	0	0	0	0	0	0	0	0	0	0	1	0	0	0	0	0	0	0	0	0	0	0
Kukri_c4230_398	0	0	0	0	0	0	0	0	0	0	0	0	0	1	0	1	0	0	0	0	0	0	1	0	0	0	0	0
wsnp_Ex_c14760_22866280	1	0	1	0	0	0	0	1	0	1	1	0	1	0	0	0	0	0	0	0	0	0	0	1	0	0	1	0
RFL_Contig3114_915	0	0	0	0	0	0	0	0	0	0	0	1	0	0	0	0	0	0	0	0	0	0	0	0	0	0	0	0
Kukri_rep_c72756_155	0	0	0	0	0	1	0	0	1	0	1	0	0	0	0	0	0	0	1	0	0	0	0	0	0	0	1	0
wsnp_Ex_c21409_30544027	0	1	1	1	1	1	1	0	1	1	1	1	1	1	1	1	1	0	1	1	1	1	0	1	1	1	1	1
GENE-3382_445	0	0	0	0	0	0	0	1	0	0	0	0	1	0	0	0	1	0	0	0	0	0	1	1	0	0	1	1
BS00022281_51	0	1	0	0	0	0	1	1	0	0	0	0	0	0	0	0	0	0	1	1	0	1	0	1	1	1	1	0
BobWhite_c6740_481	1	0	1	1	0	0	1	1	0	1	1	1	1	1	1	1	0	1	0	1	1	1	0	0	1	1	1	1
Tdurum_contig13076_1286	0	0	0	0	0	0	0	0	0	0	1	0	0	0	0	0	0	0	0	0	0	0	0	0	0	0	0	0
BS00067276_51	1	0	0	0	0	0	0	1	0	1	0	0	0	0	0	0	0	1	0	0	0	0	1	0	0	0	0	0
BS00011523_51	0	1	0	0	0	0	0	0	0	0	0	0	0	1	0	0	0	0	0	0	0	0	0	0	0	0	0	0
Kukri_c1232_218	0	0	0	0	0	0	0	0	0	0	0	0	1	0	0	0	0	0	0	0	0	0	0	1	1	1	1	0
tplb0037h13_1274	0	0	0	0	0	1	0	0	1	0	0	0	0	0	0	0	0	0	0	0	0	0	0	0	0	0	1	0
wsnp_Ex_rep_c66654_64966507	1	1	0	0	1	0	1	1	1	0	0	0	0	1	1	1	1	0	1	1	1	0	0	1	0	1	0	1
BobWhite_c6356_87	0	1	0	0	1	0	0	0	0	0	0	0	0	0	0	0	0	0	0	0	0	0	0	1	1	0	0	1
tplb0059b11_1420	0	0	0	0	0	0	0	0	0	0	0	0	1	0	0	0	0	0	0	0	0	0	1	0	1	0	0	0
Jagger_c4026_207	0	0	0	0	0	0	0	0	0	0	0	0	0	0	0	0	0	0	1	0	0	1	0	1	0	0	0	0
Excalibur_c42512_584	0	0	1	1	0	1	1	1	0	1	1	1	1	1	1	1	0	0	0	1	0	0	1	0	0	0	0	1
RAC875_c32086_65	1	1	1	1	1	1	1	0	1	1	1	1	1	1	1	1	1	1	1	1	1	1	1	0	1	1	1	1
wsnp_Ex_c10631_17340809	1	0	0	0	1	0	0	0	1	0	1	0	1	0	1	0	1	0	0	0	0	0	0	0	0	0	0	0
Tdurum_contig75737_1479	0	0	0	0	0	0	0	0	0	0	0	0	0	0	0	0	0	0	1	0	0	0	0	0	0	0	0	0
TA004455-0314	1	0	0	1	0	0	0	0	0	0	0	0	0	0	0	0	1	0	0	1	0	0	1	0	0	1	0	1
Tdurum_contig58293_437	0	0	0	0	0	0	0	0	0	0	0	0	0	0	0	0	0	0	0	0	0	1	0	0	0	0	0	0
CAP7_c8216_296	0	0	0	0	0	0	0	0	0	0	0	0	0	0	0	0	0	0	0	0	0	0	0	0	0	1	0	0
Ex_c21494_322	0	0	0	0	0	0	0	0	0	0	0	0	0	0	0	0	0	0	0	0	0	0	0	1	0	0	0	0
wsnp_Ra_c19079_28210937	0	0	1	1	0	0	0	0	0	1	1	1	1	1	0	0	0	0	0	0	0	0	1	0	1	0	1	0
RFL_Contig1460_645	1	1	1	1	1	1	0	0	1	1	0	0	1	1	0	1	1	1	1	1	1	1	1	1	0	1	1	1
Ku_c101533_851	0	0	0	0	0	0	0	0	0	0	0	0	0	0	0	0	0	0	0	0	1	0	0	0	0	0	0	0
Ex_c70144_671	0	0	0	0	0	0	0	0	0	1	0	0	0	0	0	0	0	0	0	0	0	0	0	0	0	0	1	0
Ra_c2750_804	0	0	1	0	1	1	0	0	0	1	0	1	1	1	0	0	0	0	0	0	1	1	1	0	0	1	1	0
wsnp_Ex_c33463_41948471	0	1	0	1	1	1	1	1	1	1	1	1	1	1	1	1	1	1	1	1	1	1	1	1	1	1	0	1
BS00021674_51	1	1	0	0	0	0	0	1	0	0	0	0	0	0	0	0	0	0	0	0	0	0	0	0	0	0	0	0
Tdurum_contig42211_2314	0	1	0	0	1	0	1	0	1	0	0	0	0	0	0	0	1	0	1	1	1	0	0	1	0	1	0	1
RAC875_c21968_653	0	0	0	0	0	0	0	0	0	0	0	0	0	0	0	0	0	0	0	0	0	0	0	0	1	0	0	0
tplb0061n03_436	0	0	0	0	0	1	0	0	1	0	0	0	0	0	0	0	0	0	0	0	0	0	0	0	0	0	0	0
JD_c7727_636	0	0	0	0	0	0	0	0	0	0	0	0	0	0	0	0	0	0	0	0	0	0	1	0	0	0	0	0
RAC875_c29373_483	0	0	0	0	0	0	0	1	0	0	1	0	0	0	0	0	0	0	1	0	0	0	1	1	0	0	0	0
D_F5MV3MU01DWT7N_151	0	0	0	0	1	0	0	0	0	0	0	0	0	1	0	0	0	0	0	0	0	0	1	0	0	0	0	0
D_F1BEJMU01CWVO2_325	0	0	0	0	0	0	0	0	0	0	0	0	0	0	0	0	0	0	0	0	0	0	1	0	0	0	0	0
Excalibur_c5499_285	0	0	0	1	0	0	0	0	0	0	0	0	0	0	0	1	0	1	0	1	0	1	1	1	1	0	0	0
RAC875_rep_c71149_1446	0	0	0	0	1	1	0	1	0	0	0	0	1	0	1	1	1	0	0	1	0	0	0	0	0	0	0	0
RAC875_c49751_75	0	1	1	0	0	1	0	1	1	1	1	1	1	0	1	1	0	1	1	1	1	1	1	0	0	1	1	1
RAC875_rep_c70107_184	1	0	1	1	0	0	1	0	1	1	0	1	1	0	0	1	1	0	0	1	1	0	1	0	0	0	1	0
Tdurum_contig10531_463	0	0	0	0	0	0	0	0	1	0	0	0	0	0	0	0	0	0	0	0	0	1	0	1	0	0	0	0
Kukri_c34968_112	0	0	1	0	0	0	0	1	0	1	0	0	0	0	0	0	0	0	0	0	0	0	0	0	0	0	0	0
BS00096927_51	0	1	1	1	0	1	0	1	1	0	1	1	1	0	1	1	1	1	1	1	1	1	1	1	1	1	1	1
IAAV426	1	0	1	0	1	1	1	1	1	0	1	1	0	1	0	0	0	0	1	0	1	1	1	1	1	1	1	0
wsnp_Ex_c54206_57165374	0	0	0	0	1	0	1	0	1	0	1	0	0	0	0	0	0	0	0	0	0	0	0	0	0	1	0	0
wsnp_Ex_c5594_9848626	1	1	1	1	1	1	1	1	1	1	1	1	1	1	1	1	0	1	1	1	1	1	1	1	1	1	1	1
RAC875_c82260_341	0	0	0	0	0	0	0	0	0	0	0	0	0	1	0	0	0	0	0	0	1	0	0	0	0	0	0	0
Kukri_c28160_2017	1	1	0	1	0	1	0	0	0	0	1	1	1	1	1	0	0	0	1	1	0	1	1	0	0	0	1	1
RAC875_c42104_639	0	0	0	0	0	1	0	0	0	0	0	0	0	0	0	1	1	0	1	1	1	0	0	1	1	1	0	1
D_GA8KES402HK6KK_102	0	0	0	0	0	1	0	0	0	0	0	0	0	0	0	0	0	0	0	0	0	0	0	0	0	1	0	0
Excalibur_c9206_836	0	0	0	1	1	1	1	1	0	0	0	0	0	0	0	1	0	1	1	1	0	0	0	1	0	0	0	1
Excalibur_c19489_1264	0	0	0	0	1	0	0	0	0	0	0	0	0	0	0	0	0	0	0	0	0	0	1	0	0	0	0	0
wsnp_Ex_c13260_20914585	1	1	1	1	1	1	1	0	1	1	1	1	1	1	1	1	1	1	1	1	0	1	0	0	1	1	1	1
Kukri_c18031_2282	0	0	0	0	0	0	0	0	0	1	0	0	0	0	0	0	1	0	0	0	0	0	0	0	0	0	0	1
IAAV5652	1	1	0	0	1	1	0	0	1	0	1	0	0	0	0	0	0	0	0	0	0	0	0	0	0	0	0	0
Kukri_c8731_713	0	0	0	0	0	0	0	0	0	0	0	0	0	0	0	0	0	0	0	0	0	0	0	0	0	0	1	0
BobWhite_rep_c49050_1890	0	1	0	0	0	0	0	0	0	0	1	0	0	0	0	0	0	1	0	0	0	1	0	0	0	0	0	0
Kukri_c4654_1300	0	0	0	0	0	1	0	0	1	0	0	0	0	0	0	0	0	0	1	1	1	1	1	0	0	0	1	0
BS00074457_51	0	0	0	1	1	0	1	0	0	0	0	0	1	0	0	0	0	0	1	0	0	1	1	0	1	1	0	0
BS00030911_51	0	1	0	0	1	0	1	1	1	0	1	1	0	1	1	0	1	0	0	1	0	0	0	0	1	1	0	1
RFL_Contig3715_263	0	0	1	0	1	0	0	0	1	0	1	0	1	0	0	1	1	0	1	1	1	1	1	0	1	1	1	1
tplb0021f23_305	0	0	1	0	1	0	0	0	0	0	0	0	0	0	0	0	0	0	0	0	0	0	0	0	0	0	0	0
Kukri_c106254_386	1	0	0	0	0	0	0	0	0	0	0	1	1	0	0	0	0	0	0	1	0	0	0	0	0	0	0	0
RAC875_c17404_686	1	0	0	0	0	0	0	0	0	1	0	1	0	0	0	0	0	0	0	0	0	1	1	0	1	1	0	1
BS00077956_51	1	0	0	0	0	0	1	1	0	0	1	0	1	1	0	0	0	0	0	0	0	0	0	0	0	0	0	0
RAC875_c42285_1007	0	0	0	1	1	1	1	0	0	1	1	1	1	1	1	0	1	1	1	1	0	1	1	1	1	1	1	1
JD_c23444_59	0	0	0	0	0	0	0	0	0	0	0	0	0	0	0	0	1	0	0	0	0	0	0	0	0	0	0	0
GENE-2885_454	0	1	1	1	1	0	0	1	0	0	0	0	0	1	0	0	0	0	1	1	1	1	1	0	1	1	0	1
Kukri_c63009_282	0	0	0	0	0	0	0	0	0	0	0	1	0	0	0	0	1	0	1	0	0	0	0	0	0	0	0	1
wsnp_Ku_rep_c104382_90867406	0	1	1	1	0	0	1	0	0	0	0	0	0	1	1	0	1	0	1	1	0	0	0	1	1	0	0	1
BS00078214_51	0	0	1	0	0	1	1	0	0	1	0	0	0	0	0	1	0	1	1	1	0	0	0	1	1	1	1	1
RAC875_c27340_105	0	0	0	0	1	0	1	0	0	0	0	0	0	0	0	0	0	0	0	0	0	0	0	0	0	0	0	0
BobWhite_c30561_213	0	0	0	0	0	0	0	0	0	0	0	0	0	0	0	0	0	0	0	0	0	0	0	0	1	0	0	0
Kukri_c14611_989	0	0	0	0	0	1	0	0	1	0	0	0	0	0	0	0	0	0	0	0	0	0	0	0	0	0	0	0
Ku_c11525_211	0	1	1	1	1	0	0	0	0	1	1	1	1	0	0	1	0	0	1	0	0	1	0	0	0	0	0	0
JD_c11306_1671	0	0	0	0	0	1	0	0	0	0	0	0	0	0	0	0	0	1	0	0	0	0	0	0	0	0	0	0
Excalibur_c419_65	0	0	1	0	0	1	1	0	0	1	1	1	1	0	0	1	1	1	1	1	0	1	0	1	0	1	1	0
Ex_c30303_2269	0	0	0	0	0	0	0	0	0	0	0	1	0	0	0	0	0	0	0	0	0	0	0	0	0	0	0	0
BobWhite_c47716_280	0	0	0	0	0	0	0	0	0	0	0	1	0	0	0	0	0	0	0	0	0	0	0	1	0	1	0	0
RAC875_c57541_193	1	0	1	0	0	0	0	0	0	0	0	0	0	0	0	1	0	0	0	0	0	1	0	0	0	0	1	0
Excalibur_c6649_794	0	0	0	0	0	0	1	0	0	0	0	0	0	1	1	0	1	0	0	1	1	0	0	0	1	0	0	1
D_contig62097_790	0	0	0	0	0	1	0	0	0	0	0	0	0	0	0	0	0	0	0	0	1	0	0	1	0	0	0	0
Kukri_c18677_237	1	1	1	0	1	0	1	0	1	0	0	0	1	1	0	0	0	0	1	0	0	1	0	1	1	0	1	0
wsnp_Ex_c13684_21479024	0	0	0	0	0	1	0	0	1	1	1	1	0	1	0	0	0	1	0	0	0	0	0	1	1	0	1	0
BobWhite_rep_c66957_84	0	0	1	1	1	1	0	0	0	1	0	0	0	0	0	1	0	0	0	1	1	0	1	1	1	1	0	1
tplb0027f12_503	1	0	1	0	0	0	1	0	1	0	0	0	0	1	1	1	0	0	1	1	1	1	0	0	1	1	1	1
wsnp_Ex_c14896_23029875	0	1	0	0	1	1	1	1	1	0	0	1	0	1	1	0	1	1	1	0	1	0	0	1	0	0	0	1
RFL_Contig5701_783	0	0	0	0	0	0	0	1	0	1	0	1	1	0	0	0	1	1	1	0	0	1	1	0	0	1	0	1
RAC875_c35052_670	0	0	0	0	0	0	0	1	0	0	0	0	0	0	0	0	0	0	0	0	0	0	0	0	0	0	0	0
Ku_c12671_120	0	0	1	0	0	0	0	0	1	0	0	0	0	0	0	0	0	0	0	0	0	0	0	0	0	0	0	0
Ra_c14223_705	1	1	1	1	0	0	0	1	0	0	0	1	0	0	1	0	0	1	0	0	0	0	1	0	0	0	0	0
RAC875_c24477_557	0	0	0	0	0	0	0	0	0	1	0	0	0	0	0	0	1	0	0	0	0	0	0	0	0	0	0	0
RAC875_c43154_182	0	0	0	0	0	0	0	0	0	1	0	0	0	0	0	0	0	0	0	0	0	0	0	0	0	0	0	0
BS00037160_51	0	0	0	0	0	1	0	0	0	0	0	0	0	0	0	0	0	0	0	0	0	0	0	0	0	0	0	1
Kukri_c4453_1248	0	0	0	1	0	0	1	0	0	0	1	1	1	1	0	1	1	1	1	1	0	1	0	1	0	1	1	1
Kukri_c30293_444	1	0	1	0	1	0	0	0	1	1	0	1	0	1	0	0	0	0	0	0	1	0	0	0	1	0	1	0
RAC875_c54818_481	1	1	1	1	1	0	0	1	0	1	1	1	1	1	1	1	0	1	0	0	1	0	1	0	1	0	1	0
BS00065473_51	0	0	1	0	0	0	0	0	1	0	0	0	0	0	0	0	0	0	0	0	0	0	0	0	0	0	0	0
RAC875_c16993_631	1	0	0	0	0	0	0	0	1	1	0	0	0	0	0	1	0	0	0	0	0	0	0	0	0	0	0	0
Ku_c26408_602	0	0	0	0	0	0	0	0	0	1	0	0	1	0	0	0	1	0	0	0	0	1	0	1	0	0	0	1
wsnp_Ex_c24711_33964543	1	0	1	0	1	1	0	0	1	1	0	0	1	1	1	0	0	1	0	0	0	0	1	0	0	0	1	0
BS00022319_51	1	1	1	0	1	0	1	1	1	0	0	1	0	1	1	0	1	0	1	1	1	1	1	1	1	1	0	1
RFL_Contig5814_1937	0	0	0	1	0	0	0	0	0	0	0	0	1	0	0	0	0	0	0	0	0	0	1	1	0	1	1	1
D_contig10273_51	0	0	0	0	0	0	1	0	0	0	0	0	0	0	0	0	0	0	0	0	1	0	1	0	0	0	0	0
wsnp_BM134363B_Ta_2_7	0	1	0	0	0	0	0	0	1	0	1	0	0	0	0	0	0	0	1	0	0	0	0	0	0	0	0	0
Excalibur_rep_c113110_220	0	0	0	1	0	1	0	0	0	0	0	1	0	1	1	0	0	0	0	0	0	0	0	0	0	0	1	0
wsnp_Ex_c12_21212	0	1	1	0	1	0	1	0	1	0	0	1	0	1	0	1	0	1	0	0	1	0	1	1	1	0	0	0
Ku_c792_3564	1	1	1	1	1	1	1	0	1	1	1	1	1	1	1	1	1	1	1	1	1	1	1	1	1	1	1	1
CAP11_c601_120	0	0	0	1	0	0	0	0	0	0	0	0	0	1	0	1	0	1	1	1	0	0	1	1	0	0	1	0
BS00056087_51	0	0	0	0	1	0	1	0	0	0	0	1	0	0	0	0	1	1	0	1	1	0	0	1	0	0	1	1
Kukri_rep_c70479_411	0	0	0	0	0	1	0	0	0	0	0	1	0	0	1	0	1	0	0	1	0	1	0	0	0	1	0	1
GENE-0120_431	0	1	0	0	0	0	1	0	1	0	0	0	0	0	0	0	0	0	0	0	0	1	0	1	0	0	0	0
RFL_Contig2257_810	1	0	1	0	0	1	1	1	1	0	0	0	1	1	0	1	0	1	1	0	0	1	0	1	1	1	1	1
RAC875_c17000_353	1	0	0	0	0	0	0	0	0	0	0	0	0	0	0	0	1	0	0	0	0	0	0	0	0	0	0	0
BS00066320_51	1	0	0	0	1	1	0	0	0	0	0	0	0	0	0	0	0	0	0	1	0	0	0	0	0	0	1	0
Kukri_c76307_182	0	0	1	0	0	1	1	0	0	0	0	1	0	0	0	0	0	0	0	0	0	0	1	0	1	0	1	0
BobWhite_c18506_419	0	0	0	0	0	1	0	0	0	0	0	0	0	0	0	0	0	1	0	0	0	1	0	0	0	1	0	1
Tdurum_contig93147_113	0	0	0	0	0	1	0	0	0	0	0	0	0	0	0	0	0	0	0	0	0	0	0	0	0	0	0	0
BS00023070_51	0	0	0	0	0	0	1	0	1	0	0	0	0	1	0	0	1	0	1	0	0	1	0	0	1	1	0	0
wsnp_Ex_c6826_11774795	0	0	0	0	0	0	0	0	0	0	0	0	0	0	0	1	1	0	1	1	1	0	0	1	1	1	0	1
BobWhite_c11298_512	1	1	1	1	1	1	1	1	1	1	1	1	1	1	1	1	0	1	0	0	1	0	0	0	1	0	1	1
RAC875_c26842_313	1	0	0	0	0	0	0	0	0	0	0	0	0	0	0	0	0	0	0	0	0	0	0	0	0	0	0	0
Ku_c2845_342	0	0	0	0	0	0	0	0	0	0	0	0	0	0	0	0	1	0	0	0	0	0	0	0	0	0	0	0
RAC875_rep_c87796_223	1	0	0	0	0	0	0	1	0	0	0	0	0	0	0	0	0	0	0	1	0	0	0	0	0	0	0	1
IAAV7131	1	1	0	0	1	0	1	0	1	0	0	1	0	1	1	0	0	0	0	0	0	1	0	0	0	0	0	0
RAC875_rep_c72293_349	1	1	0	0	1	0	1	1	1	0	0	1	1	1	1	0	0	0	1	0	0	1	0	1	1	0	1	0
Excalibur_rep_c68003_954	0	0	0	0	0	1	1	1	0	0	0	0	0	1	1	0	1	0	0	1	1	0	0	1	1	0	0	1
Kukri_c26454_495	0	0	1	1	0	1	0	0	0	0	0	0	0	0	0	0	0	1	0	0	0	0	0	0	0	0	0	0
wsnp_JD_rep_c63567_40552622	1	0	0	0	0	0	0	1	0	0	0	0	1	0	0	0	0	0	0	0	0	0	0	0	1	0	0	0
GENE-0168_7	0	0	0	0	0	0	0	0	0	0	0	0	0	0	0	0	0	0	0	1	0	0	0	0	0	1	0	0
wsnp_BE490763B_Ta_2_1	0	1	0	0	0	1	0	1	1	0	0	1	1	1	1	1	1	0	0	1	1	1	0	0	1	1	1	1
Kukri_rep_c109866_109	0	0	0	0	0	1	0	0	0	0	0	0	0	0	0	0	0	0	0	0	0	0	0	0	0	1	0	0
RAC875_c14198_177	0	0	0	0	0	0	0	0	0	0	0	0	0	0	0	0	1	0	0	0	0	1	1	0	0	0	0	0
Tdurum_contig47292_302	0	0	0	0	1	0	0	0	0	0	0	0	0	0	0	0	0	0	0	0	0	0	0	0	0	0	0	0
Tdurum_contig92425_1324	1	1	1	1	1	1	1	0	1	1	1	1	1	1	1	1	0	1	1	1	1	1	1	1	1	1	1	1
RAC875_c1453_741	0	0	0	0	0	0	0	0	0	0	0	0	0	1	0	1	1	1	0	0	0	0	0	0	0	0	0	0
wsnp_Ku_c17875_27051169	1	0	1	1	1	0	0	1	1	1	1	0	1	0	0	0	1	0	1	1	1	1	1	1	1	1	1	0
Excalibur_c4708_168	0	0	1	1	1	1	0	1	0	1	1	0	1	1	0	1	0	0	1	1	0	0	1	1	1	0	0	0
tplb0055m09_1482	1	1	0	0	0	0	0	1	0	0	0	1	0	1	0	0	0	1	0	0	0	0	0	0	1	0	0	1
Tdurum_contig28672_65	1	1	1	0	1	1	0	0	0	0	0	1	1	0	1	1	0	0	0	0	1	0	0	0	1	0	1	0
GENE-4624_79	1	1	1	0	1	0	0	1	0	1	1	0	1	1	0	0	0	1	1	0	0	0	0	0	1	0	0	0
D_GCE8AKX01BV8I4_215	0	0	1	0	0	0	0	0	0	0	0	0	0	0	0	0	0	0	0	0	0	0	0	0	0	0	0	0
Ex_c7959_588	0	0	0	0	0	0	1	0	1	1	1	1	0	1	0	0	0	0	0	0	0	0	0	0	1	0	0	1
Excalibur_rep_c94717_415	0	1	0	0	1	0	0	0	1	0	0	0	0	0	0	0	0	0	1	1	0	0	0	1	0	1	0	0
Kukri_c1016_1123	0	1	1	0	0	0	1	1	1	0	0	1	1	1	0	0	0	0	0	0	0	1	0	1	1	0	1	0
BS00066224_51	0	0	0	0	0	0	0	0	0	0	0	0	0	0	1	1	0	0	0	0	1	0	0	1	0	0	1	0
RAC875_c46811_128	1	0	1	0	0	0	0	1	0	1	1	1	0	0	1	0	1	1	1	0	1	0	0	0	0	0	0	1
Ku_c13133_456	0	0	1	1	0	0	0	0	0	0	1	0	0	0	0	0	1	0	1	0	0	0	0	0	0	1	0	0
RAC875_c11029_677	0	0	0	0	0	0	0	0	0	0	0	0	0	0	0	0	0	0	0	0	0	1	0	0	0	0	0	0
wsnp_Ex_c6452_11213329	0	0	1	0	0	0	0	1	1	0	0	0	0	0	0	1	0	0	0	0	1	0	0	1	0	0	1	1
Kukri_rep_c103009_826	0	0	1	1	1	1	0	1	0	0	1	1	1	0	1	1	1	1	1	1	1	0	1	1	1	0	0	0
Excalibur_c9676_163	0	0	0	0	0	1	0	1	1	0	0	0	0	0	1	0	1	0	0	1	1	0	0	0	1	0	0	0
CAP12_c3699_80	0	1	1	1	1	1	1	0	1	1	1	1	1	1	1	1	1	1	1	1	1	1	1	1	1	1	0	1
wsnp_Ex_c26923_36144147	0	0	0	0	1	0	0	0	0	0	0	0	0	0	0	0	0	0	0	0	1	0	0	1	0	0	0	0
Excalibur_c42950_188	1	0	0	0	0	0	0	0	1	0	0	0	0	0	1	0	0	0	0	0	1	0	0	0	0	0	0	0
wsnp_Ku_c2774_5245597	0	0	0	0	1	0	0	0	0	0	0	0	0	0	0	0	0	0	0	0	0	0	0	0	0	0	0	0
RAC875_c4219_1340	0	0	0	0	0	0	0	0	0	0	0	0	0	0	0	1	0	0	0	0	0	0	0	0	0	0	0	0
Tdurum_contig33826_290	0	1	0	0	0	0	0	0	0	0	0	0	0	0	0	0	1	0	1	1	0	0	0	1	0	1	0	1
Kukri_c55400_221	0	0	0	0	0	0	0	0	0	0	0	0	0	0	0	0	0	0	1	0	0	0	0	0	0	0	0	0
Tdurum_contig67686_1149	1	0	1	0	1	1	1	1	1	1	1	1	0	0	1	1	1	0	1	0	0	0	0	0	0	0	0	1
Ex_c9615_1202	0	1	1	1	1	1	1	0	1	1	1	1	1	1	1	1	1	1	0	1	1	1	0	0	1	1	1	0
D_contig33436_220	0	0	0	0	0	0	0	0	0	1	0	0	0	0	1	0	0	0	0	0	0	0	0	0	0	0	0	0
wsnp_Ku_c35090_44349446	1	0	0	0	0	1	1	0	1	0	0	0	1	0	0	1	0	0	1	1	1	1	0	0	0	1	0	1
RAC875_c47717_388	1	0	1	1	1	0	1	0	1	1	0	1	1	1	0	1	1	0	0	0	0	0	1	0	1	1	1	0
BS00050775_51	1	1	0	0	0	0	1	0	0	0	0	0	0	0	0	0	1	0	1	1	0	0	0	1	0	1	0	0
Tdurum_contig11735_1035	0	0	0	0	0	0	0	0	0	0	0	0	0	0	0	0	0	0	0	0	0	0	0	1	0	0	0	0
D_contig07623_589	0	0	1	0	0	0	0	0	0	0	0	0	0	0	0	0	0	0	0	0	0	0	0	0	0	0	0	0
RFL_Contig2905_503	0	1	0	0	0	0	0	0	0	0	0	0	0	1	0	1	0	0	0	0	1	0	1	0	1	0	0	0
Kukri_c20062_389	0	1	1	1	1	1	0	1	1	1	1	1	1	1	1	1	1	1	1	1	1	1	1	1	1	1	1	1
BobWhite_c14996_670	0	0	0	1	0	0	0	1	0	0	0	0	0	0	0	0	0	0	0	0	0	0	0	0	0	0	0	1
Kukri_c43113_136	0	0	0	0	0	0	0	0	1	0	0	0	0	0	0	0	1	0	1	1	1	0	0	1	0	1	0	1
Kukri_c2147_1191	0	0	0	0	0	0	0	0	0	0	0	0	0	0	1	0	0	0	0	0	0	0	0	0	0	0	0	0
IAAV9039	1	1	0	1	0	1	0	0	1	0	1	0	1	0	1	0	0	1	0	0	0	0	1	1	0	1	0	0
Kukri_rep_c105167_105	0	0	0	0	0	1	0	0	0	0	0	0	0	0	0	0	0	0	0	0	0	0	0	0	0	0	1	0
wsnp_Ku_rep_c101389_88563086	0	0	0	0	1	1	1	1	0	0	0	0	0	1	0	0	1	1	0	0	0	0	0	1	0	0	0	0
RAC875_c9130_154	0	0	0	0	0	0	1	0	0	0	0	1	1	0	0	0	1	1	1	1	1	1	1	1	1	1	0	0
Kukri_c15448_201	0	1	0	1	0	0	0	0	0	0	0	0	0	0	0	0	0	0	0	0	0	0	1	1	0	0	0	0
GENE-1981_131	1	0	0	0	0	0	1	0	0	0	0	1	0	0	0	0	0	0	0	0	0	0	0	0	0	0	0	0
Kukri_c9693_1890	0	1	0	1	1	0	0	0	0	0	0	1	1	1	0	0	0	0	0	0	1	0	1	1	0	0	0	1
Kukri_c9578_2045	1	1	1	1	1	1	1	0	1	1	1	1	1	1	1	1	1	1	1	1	1	1	1	1	1	0	1	1
BS00023803_51	0	1	0	0	0	0	1	0	0	0	0	1	0	0	0	0	1	0	0	1	0	0	1	1	1	1	0	1
RAC875_c2253_238	0	0	1	0	1	0	1	1	0	0	0	0	0	1	0	0	0	0	1	1	0	1	0	0	1	1	0	1
Tdurum_contig10309_226	0	0	0	0	0	0	0	0	0	0	1	0	0	0	0	0	0	0	0	0	0	0	0	0	0	0	0	0
Ra_c71093_408	1	1	1	1	0	1	1	1	1	1	1	1	1	1	1	1	0	1	1	1	1	1	1	1	1	1	1	1
JD_c4153_657	1	1	1	1	1	1	1	1	1	1	1	1	1	1	1	1	1	1	1	1	1	1	1	1	1	1	1	1
BobWhite_c6966_236	0	1	1	1	1	1	0	0	0	1	1	1	1	0	1	1	0	1	1	1	1	0	1	0	0	0	1	0
BS00069685_51	1	0	1	0	0	1	0	0	0	1	1	1	1	1	1	0	0	0	0	0	0	0	1	0	1	0	1	0
tplb0053e01_148	0	0	0	0	0	0	0	0	0	0	1	0	0	0	0	0	0	0	0	0	0	0	0	0	0	0	0	0
Excalibur_s111897_126	1	1	1	1	1	1	1	1	1	0	0	1	1	1	0	1	1	1	1	1	1	0	1	1	1	1	1	0
wsnp_JD_rep_c61843_39601402	1	0	0	0	0	1	0	1	0	0	0	1	0	0	1	1	1	1	0	0	1	0	0	1	0	1	0	1
GENE-1304_646	1	0	1	1	0	0	0	0	1	1	0	0	1	1	1	1	0	1	1	0	1	1	1	0	1	1	1	1
Tdurum_contig28154_253	1	0	1	0	0	0	0	0	0	0	0	0	0	0	0	0	0	0	0	0	0	0	0	0	0	0	0	0
GENE-1089_436	0	0	0	0	1	0	0	0	0	0	0	0	0	0	1	1	1	0	1	0	0	0	0	0	0	0	0	0
BS00081773_51	0	1	1	0	1	0	0	1	0	0	0	0	0	0	1	1	0	0	0	0	0	0	0	0	0	0	0	0
BS00077597_51	0	1	0	0	0	1	0	0	0	0	0	0	0	0	0	0	1	1	1	1	0	0	0	1	0	1	0	1
Jagger_rep_c10284_74	0	1	1	1	0	1	0	1	1	1	1	1	1	0	1	1	1	1	1	1	1	1	1	1	0	1	1	1
Kukri_c50742_775	0	0	0	0	0	1	0	0	0	0	0	0	0	0	0	0	0	0	0	0	0	0	0	0	0	0	0	0
BS00029257_51	0	0	0	0	0	0	0	0	0	0	1	0	0	0	0	0	0	0	0	0	0	0	0	0	0	0	0	0
BobWhite_s67516_159	0	1	0	0	1	1	1	0	1	0	0	0	0	1	0	1	1	1	1	0	0	0	1	1	0	1	1	1
wsnp_JD_c20871_18460030	1	0	0	1	0	0	0	1	1	0	0	1	0	0	0	0	1	0	0	1	1	1	0	0	0	1	0	1
wsnp_Ex_c15325_23565935	1	1	0	0	1	1	1	1	0	0	0	1	0	1	1	1	0	0	1	1	1	0	0	1	1	1	1	1
Kukri_rep_c72773_882	1	0	0	0	0	0	0	1	1	0	0	0	0	0	0	0	0	0	0	1	1	0	0	0	0	0	1	0
Excalibur_rep_c110303_320	0	0	0	0	0	0	1	0	1	0	0	0	0	0	0	0	0	0	0	0	0	0	0	0	0	0	0	0
Excalibur_c15838_305	0	0	0	0	0	1	0	0	1	0	0	1	0	1	0	1	1	0	0	0	1	1	0	0	0	0	0	0
RAC875_c44724_104	0	0	0	0	0	0	0	0	0	0	0	0	0	0	0	0	0	0	0	0	0	0	0	1	0	1	0	1
CAP8_rep_c6372_264	1	1	1	1	0	0	1	1	1	0	0	0	1	0	1	1	0	0	1	1	1	0	0	1	0	1	1	0
Kukri_c57399_314	1	0	0	1	0	0	0	0	1	1	0	0	1	0	0	0	0	0	0	0	1	0	1	0	0	0	0	0
RAC875_c25803_98	0	0	0	0	0	0	0	0	0	0	1	0	0	1	0	0	0	0	0	0	0	0	0	0	0	0	0	0
Ra_c45003_168	0	0	0	0	0	0	0	0	0	0	0	0	0	0	0	0	0	0	0	0	1	0	0	0	0	0	0	0
GENE-2673_1726	1	0	0	0	0	0	0	0	1	0	0	0	0	1	0	1	0	0	0	1	0	1	1	0	0	0	1	1
Excalibur_c12703_766	0	1	0	1	1	0	0	1	0	0	0	1	1	0	0	0	0	0	0	0	1	0	1	1	0	0	0	1
Excalibur_c11881_260	1	1	0	0	0	1	1	0	0	1	0	1	1	1	1	0	0	1	1	1	0	1	1	1	1	0	0	0
IAAV6319	0	0	1	1	1	1	0	0	0	1	1	0	1	0	0	0	0	1	0	1	0	0	0	0	0	0	0	1
RAC875_c39204_91	0	0	0	0	1	0	0	0	1	0	0	0	0	0	0	0	0	1	0	0	0	0	0	0	0	0	0	1
RAC875_rep_c85994_258	0	0	1	1	1	1	1	0	1	1	1	1	1	0	1	1	0	1	0	0	1	0	1	1	0	1	1	1
Ku_c241_1597	0	1	0	1	1	0	1	0	1	1	0	1	1	1	0	0	1	1	1	1	1	1	1	1	0	0	0	0
Ku_c13532_1765	0	0	0	0	0	0	0	0	0	0	0	0	0	0	0	1	0	0	0	0	1	0	0	0	1	1	0	1
RAC875_rep_c103893_601	0	0	0	0	0	0	0	0	0	0	0	1	0	1	0	0	1	0	1	0	0	0	0	0	0	1	0	1
BS00065981_51	1	0	1	0	0	0	0	0	0	0	1	1	0	1	0	0	0	0	0	1	1	0	1	1	1	1	1	0
Excalibur_rep_c107835_213	0	0	1	0	0	0	0	0	0	0	0	0	0	1	0	0	0	0	0	0	0	0	0	0	0	0	0	0
Kukri_c4213_2733	1	0	1	0	0	0	0	1	0	1	1	0	1	0	0	0	0	0	0	0	0	0	0	1	1	0	1	0
BobWhite_c16226_434	0	0	0	1	0	0	0	0	1	0	0	0	1	0	1	0	1	0	0	0	0	1	0	1	0	1	1	1
Excalibur_c96828_452	0	0	0	0	0	0	0	0	0	0	0	1	1	0	0	0	0	0	0	0	0	0	1	1	0	1	0	1
Excalibur_c24614_1641	0	0	0	0	0	0	0	0	0	0	0	0	0	0	0	0	0	0	1	0	0	0	0	0	0	0	0	0
RFL_Contig852_4295	0	0	0	0	1	1	0	0	1	0	1	0	0	0	0	0	0	0	1	0	0	0	1	0	0	1	0	1
Excalibur_c34876_407	0	0	1	0	0	0	0	0	0	0	0	0	1	0	0	0	0	0	0	0	0	0	1	0	0	0	0	0
GENE-0293_445	0	0	0	1	0	0	0	0	0	1	1	1	0	0	0	0	0	1	0	1	0	0	0	0	1	0	0	0
BS00107157_51	1	0	0	0	1	0	0	0	0	0	0	1	0	0	1	0	0	0	0	0	0	0	0	0	1	0	0	0
Tdurum_contig28305_106	1	1	0	0	1	0	1	1	1	0	0	1	0	1	0	1	1	0	1	0	1	0	0	1	1	1	0	1
Excalibur_c39375_84	0	0	0	0	0	0	0	0	1	0	0	0	0	0	0	0	0	0	0	0	0	0	0	0	0	1	0	0
GENE-2101_113	0	0	0	0	0	0	0	0	0	0	0	0	0	0	1	0	0	0	0	0	0	0	0	0	0	1	0	0
RAC875_c12052_1481	0	0	0	0	0	0	0	0	0	0	1	0	0	0	0	0	0	0	0	0	0	0	0	0	0	0	0	0
RAC875_c56994_301	1	0	1	1	0	1	1	0	0	1	1	1	1	0	0	0	0	0	0	1	1	0	0	0	1	1	0	0
D_F5XZDLF01B50S3_317	0	0	1	0	0	1	0	1	1	0	0	1	0	0	1	1	1	1	1	0	1	1	0	0	1	1	0	0
D_GDS7LZN02IZYHU_237	0	0	1	1	0	1	0	0	0	1	0	0	1	0	0	0	0	1	0	0	0	0	0	0	0	0	0	0
Excalibur_c19084_210	0	0	0	0	0	0	0	0	0	0	0	0	0	0	0	1	0	0	0	0	0	0	0	0	1	1	0	0
CAP7_c3491_203	1	1	0	0	1	1	1	0	1	0	0	1	0	1	1	1	1	0	1	1	1	0	1	0	1	1	0	1
Excalibur_c86529_306	0	0	0	1	0	0	1	0	1	1	0	1	0	0	0	0	0	0	0	0	1	1	0	1	0	1	1	1
tplb0049b14_1104	1	0	0	0	0	0	0	1	1	0	0	0	0	0	0	0	0	0	0	1	1	0	0	0	0	0	1	0
Excalibur_c8399_344	0	0	0	0	0	0	0	1	0	0	0	0	0	0	0	0	0	0	0	1	0	0	0	0	0	0	0	0
Tdurum_contig25539_248	0	1	1	0	0	0	0	1	1	1	0	0	1	0	1	0	1	0	1	1	1	0	0	1	1	0	1	0
RAC875_c52809_168	1	0	0	0	0	0	0	1	1	0	0	0	0	0	0	0	0	0	0	1	1	0	0	0	0	0	1	0
Kukri_rep_c109912_394	0	0	0	0	0	0	0	0	0	0	0	0	0	1	0	0	0	0	0	0	0	0	0	1	0	0	0	0
RFL_Contig2648_943	0	0	0	0	0	0	0	0	1	0	0	0	0	0	0	0	0	0	0	0	0	0	0	0	1	0	0	0
Excalibur_c62474_82	0	0	0	0	0	0	0	0	0	0	1	0	0	0	0	0	0	0	1	0	0	0	0	0	0	0	0	0
D_contig19710_310	0	0	0	0	0	0	0	0	1	0	0	0	0	0	0	1	0	0	1	0	0	0	0	0	0	0	0	0
Tdurum_contig17712_240	0	0	0	0	0	0	0	0	0	0	1	0	0	1	0	0	1	0	1	0	1	0	0	0	1	0	0	1
Tdurum_contig16648_828	0	0	0	0	0	0	0	0	0	0	0	0	0	1	0	0	0	0	0	0	0	0	0	0	0	0	0	0
IAAV6675	1	1	1	1	1	1	0	0	0	1	1	1	1	0	1	1	0	1	0	1	0	1	1	0	1	1	1	0
RAC875_c10361_336	0	0	0	0	0	0	0	0	0	0	0	0	0	0	1	0	0	0	0	0	0	0	0	0	0	0	0	0
tplb0062e01_894	0	0	0	0	0	0	0	0	0	0	0	0	0	0	0	0	0	0	0	0	0	0	0	0	0	0	1	0
RAC875_rep_c109327_942	0	0	0	0	1	0	1	1	1	1	0	0	1	0	0	1	1	0	1	1	1	0	0	0	0	0	0	1
Excalibur_rep_c111297_98	1	0	1	1	0	0	1	1	0	1	0	1	1	1	1	1	0	1	0	1	1	1	0	0	1	1	1	1
BS00082302_51	0	0	0	0	0	0	0	1	0	0	0	0	0	0	0	0	0	0	0	0	0	0	0	0	0	0	0	0
Kukri_c64588_274	0	0	1	1	0	1	0	0	1	1	0	0	0	1	1	1	1	1	1	1	0	0	0	1	1	1	0	1
BobWhite_s64797_152	0	1	0	1	0	0	0	0	1	0	1	0	0	1	1	1	1	1	1	1	1	0	1	1	1	0	1	1
tplb0041c08_93	0	0	1	0	0	0	0	0	1	0	0	0	0	1	0	0	0	0	0	0	0	0	0	0	0	0	0	0
GENE-2379_213	0	0	1	0	0	0	0	0	0	0	0	0	0	0	0	0	0	0	0	0	0	0	0	0	0	0	0	0
GENE-3493_273	1	0	0	0	0	0	0	0	0	0	0	0	0	0	0	0	0	0	0	0	0	0	0	0	1	0	1	1
Tdurum_contig17216_310	0	1	0	1	0	0	0	0	0	0	0	1	0	0	0	0	1	0	0	1	0	1	0	0	1	1	1	0
Tdurum_contig33286_221	0	1	0	0	1	0	1	0	0	0	0	0	0	1	0	0	1	1	1	1	1	0	0	0	1	1	0	0
Excalibur_c6196_668	1	1	0	1	1	1	0	0	0	0	1	0	0	0	0	0	0	0	0	0	1	0	0	0	0	0	0	0
Excalibur_c27580_1258	0	0	1	1	1	1	1	0	1	0	1	0	0	1	0	0	0	1	0	0	0	0	1	0	0	0	1	1
RAC875_rep_c116844_55	0	0	1	0	0	0	0	1	1	0	0	0	0	0	0	0	0	1	0	1	0	0	0	1	0	1	0	0
GENE-0287_28	0	0	0	0	0	1	0	0	0	0	0	0	0	0	0	1	1	1	1	1	1	0	0	1	1	1	1	1
tplb0029p13_426	0	1	1	0	0	0	0	0	0	0	0	0	0	0	0	0	0	0	0	0	0	0	0	0	0	0	0	0
wsnp_Ex_c33831_42253707	1	1	0	0	1	0	0	0	1	0	0	1	0	1	1	0	0	0	0	0	0	1	0	0	0	0	0	0
BS00081168_51	0	0	0	0	0	0	0	1	0	0	0	1	0	0	1	0	0	0	0	0	0	0	0	0	0	0	0	0
wsnp_CAP11_rep_c4111_1943544	1	0	1	1	0	0	1	0	1	0	0	0	1	0	1	1	0	0	0	1	1	0	0	0	0	1	1	0
BS00091317_51	0	0	0	0	0	0	0	1	1	0	0	1	0	0	0	0	1	0	0	1	0	0	0	0	0	0	0	0
BS00022960_51	1	0	0	0	0	0	0	1	1	0	0	0	0	0	0	0	0	0	0	1	1	0	0	0	0	0	1	0
Excalibur_c16853_303	1	1	1	1	1	1	1	1	1	1	1	1	1	1	1	1	1	1	1	1	1	1	1	1	1	1	1	1
Tdurum_contig68741_839	0	0	1	0	0	0	0	0	0	1	1	0	0	0	0	1	0	0	0	1	0	1	0	0	0	0	0	0
Kukri_rep_c109950_165	0	0	0	0	0	0	0	0	0	0	0	0	0	0	0	0	0	0	0	0	1	0	0	0	0	0	1	0
BS00020459_51	1	1	1	1	1	1	0	0	0	1	1	0	1	0	0	1	0	1	0	0	1	0	1	0	1	0	1	1
wsnp_Ex_c5929_10402147	0	1	0	0	1	0	0	1	0	0	0	0	0	1	0	0	0	0	0	0	0	0	0	1	0	1	1	0
Kukri_c58950_69	0	0	0	0	0	0	0	0	1	0	0	0	0	0	0	0	0	0	0	0	1	0	1	1	0	1	0	0
Tdurum_contig25384_530	0	0	0	0	0	0	0	1	0	0	0	0	0	0	0	0	0	0	0	0	0	0	0	0	0	0	0	0
IAAV5656	1	1	0	0	1	1	1	0	1	0	0	1	0	1	1	1	1	0	1	1	1	0	0	0	1	1	0	1
BobWhite_c12013_977	0	0	0	0	0	0	0	0	1	0	0	0	1	0	1	0	1	0	0	0	0	0	0	1	0	0	0	0
Excalibur_c19237_895	1	0	1	0	1	1	1	0	0	1	1	1	1	1	1	1	1	1	1	1	1	1	1	1	1	1	0	1
BS00040513_51	0	1	0	0	0	0	0	1	0	1	0	1	0	0	0	0	0	0	0	0	0	0	1	1	0	0	0	0
Tdurum_contig30245_420	1	0	0	1	1	0	0	0	0	1	0	1	1	0	0	0	0	1	0	1	0	0	0	1	0	0	0	0
GENE-1856_1151	0	0	1	1	0	0	0	1	1	0	0	0	0	0	0	0	0	1	0	0	1	0	0	1	0	0	0	1
Excalibur_c13285_83	0	0	0	0	0	0	0	1	0	0	0	0	1	0	0	0	0	0	0	0	0	1	0	1	0	1	1	1
BobWhite_c534_837	0	0	0	0	0	0	0	1	0	0	0	0	0	0	0	0	0	0	0	1	0	0	0	0	0	0	0	0
D_contig35269_394	0	0	0	0	0	0	0	0	0	0	1	0	0	0	0	0	1	1	0	0	0	0	1	0	0	0	0	0
D_contig16934_681	0	1	0	0	1	0	1	1	1	1	0	1	0	1	1	0	1	0	1	1	1	0	1	0	1	0	1	1
Excalibur_c11047_424	0	0	0	0	0	0	0	1	1	0	1	1	0	0	0	1	0	0	1	0	0	0	0	1	0	1	0	0
IACX4952	0	0	1	0	0	0	0	0	0	0	0	0	0	1	0	0	0	0	0	0	0	0	0	0	1	1	0	0
RAC875_c29367_244	1	0	1	0	1	1	1	1	1	1	1	1	1	0	1	1	1	1	1	1	1	1	1	1	1	1	1	1
wsnp_Ex_c2639_4899517	0	0	1	0	0	0	0	0	0	1	0	1	0	0	0	0	0	0	1	0	1	0	0	1	0	0	1	0
RAC875_c57656_170	0	1	0	0	1	0	1	0	0	0	0	1	0	0	0	0	1	0	1	1	1	0	0	1	0	1	0	1
wsnp_BE405834B_Ta_2_2	0	0	0	0	0	0	0	1	0	0	0	1	0	0	0	1	0	0	0	0	0	1	0	0	0	0	0	1
Ex_c86862_89	0	0	0	0	0	0	0	0	0	0	0	1	0	0	0	0	1	1	0	0	0	0	0	1	0	0	0	0
BS00070979_51	1	0	0	1	0	0	0	1	0	1	1	0	0	0	1	0	0	0	1	0	0	0	0	0	0	0	1	0
wsnp_Ku_c52392_57380485	0	1	0	0	0	0	0	0	0	0	1	0	1	1	0	1	0	1	0	1	1	0	0	1	1	0	1	1
BS00071100_51	0	0	0	1	0	0	0	0	1	0	0	0	0	0	0	0	0	0	0	0	0	1	0	0	0	0	0	1
Kukri_c19909_434	0	0	1	0	1	0	1	0	1	1	1	1	0	1	1	1	1	0	1	1	1	1	1	1	1	1	1	1
Excalibur_c77841_224	0	1	0	0	0	0	0	0	0	0	1	0	0	0	0	0	0	0	1	1	0	1	0	0	0	0	0	0
BobWhite_c13340_412	0	1	0	0	0	0	0	0	0	0	0	0	0	0	0	0	0	0	0	0	0	0	0	0	0	0	0	0
Tdurum_contig47854_142	0	0	0	1	0	0	0	0	0	0	0	0	0	0	0	0	1	0	0	0	1	0	0	0	0	0	0	0
BS00076530_51	0	1	0	0	1	0	1	0	0	0	0	0	0	1	0	0	1	1	0	1	1	0	0	0	1	1	0	0
Tdurum_contig44771_1945	0	0	1	0	0	0	0	0	0	0	0	0	0	1	0	0	0	0	0	0	0	0	1	0	0	0	1	0
CAP11_c2343_492	0	0	0	0	0	0	1	0	0	0	0	0	0	0	0	0	0	0	0	0	0	0	0	0	0	0	0	0
Tdurum_contig47309_862	0	1	0	0	0	0	0	0	0	0	0	0	0	0	0	1	0	0	0	0	0	0	0	0	0	0	0	0
RAC875_c42648_238	0	0	0	0	0	1	0	0	0	0	0	0	0	0	0	0	0	0	0	0	0	0	0	0	0	0	0	0
Tdurum_contig14046_364	0	0	1	1	0	0	0	1	0	1	1	1	1	0	1	1	0	0	0	0	0	0	0	0	1	0	0	0
Excalibur_c1208_72	0	0	0	0	0	1	1	1	1	0	0	0	0	0	0	1	1	1	0	0	1	0	0	0	0	0	0	1
D_contig17513_167	1	0	0	0	0	0	0	0	0	0	0	0	0	0	0	0	0	0	0	0	0	0	0	0	0	0	0	0
RAC875_c30001_200	1	1	1	1	1	1	1	0	1	1	1	1	0	0	1	1	1	1	1	0	1	1	0	0	1	0	0	1
RAC875_rep_c109864_61	1	0	0	0	0	0	0	0	0	0	0	1	1	0	0	0	1	0	0	0	1	1	1	1	1	1	1	1
Kukri_c17269_1349	1	1	0	0	1	0	0	0	1	0	1	0	1	1	1	1	1	1	1	0	0	1	0	0	0	0	1	1
RAC875_rep_c72754_1448	0	0	0	0	0	0	0	0	0	0	0	1	0	0	1	0	1	0	0	0	0	1	1	1	1	0	0	0
Excalibur_c20532_665	0	1	1	1	1	1	1	1	1	1	1	0	1	1	1	1	0	1	1	0	1	1	1	0	1	1	0	0
Excalibur_c41201_109	0	0	0	1	0	0	0	0	0	0	0	0	1	0	0	0	0	1	0	0	0	0	1	0	0	0	0	0
Tdurum_contig28644_90	0	1	0	0	0	0	0	0	0	1	1	0	0	0	0	0	0	0	0	0	1	0	0	0	1	1	0	1
IACX5968	1	0	1	0	0	1	0	0	0	1	1	1	0	0	0	0	0	0	0	0	0	0	1	0	1	0	0	0
Ra_c11887_1826	1	0	1	1	0	1	1	0	1	1	1	0	0	0	0	0	0	1	0	1	0	0	1	0	1	0	0	1
Kukri_rep_c103394_189	0	0	0	0	0	0	0	1	0	0	0	0	0	1	0	0	0	0	0	1	0	0	0	0	1	0	0	0
CAP11_c4305_230	0	0	0	0	0	0	0	0	0	0	0	0	0	0	0	0	0	0	0	0	0	1	0	0	0	0	0	0
BS00074255_51	1	1	0	1	1	0	1	1	1	0	0	0	0	1	0	1	1	1	1	0	1	1	1	0	1	0	1	1
Excalibur_rep_c104090_439	0	0	0	0	0	0	0	0	0	0	1	0	0	0	0	0	0	0	0	0	0	0	0	0	0	0	0	0
RAC875_c52566_447	1	1	1	1	0	1	0	1	1	0	0	1	1	1	1	1	1	0	0	1	1	0	0	1	1	1	1	0
Kukri_c438_1520	1	1	1	1	1	1	1	0	1	1	1	1	1	1	1	1	1	1	1	1	1	1	1	1	1	1	0	1
Excalibur_rep_c106423_168	1	0	0	0	0	0	0	0	0	0	0	0	0	0	0	0	0	0	0	0	0	0	0	0	0	0	0	0
Tdurum_contig25432_1377	1	0	1	0	0	0	0	0	1	0	1	0	1	0	0	0	0	0	0	0	0	0	1	0	0	0	1	0
BobWhite_c21037_285	0	0	0	0	0	0	0	0	0	0	1	0	0	0	0	0	0	0	0	0	0	0	0	0	0	0	0	0
Excalibur_rep_c107558_300	0	0	0	0	0	0	0	0	1	0	0	0	0	0	0	0	0	0	0	0	0	0	0	0	0	0	0	0
RAC875_c3868_72	0	0	0	0	0	0	1	0	0	0	0	0	0	0	1	0	0	0	1	0	0	1	0	1	0	0	0	0
BobWhite_c22755_136	0	0	0	0	0	0	0	0	0	1	0	0	0	0	0	0	0	0	0	0	0	0	0	0	1	0	0	0
RAC875_rep_c79167_809	1	0	1	1	1	1	1	0	1	1	1	1	1	1	0	1	1	1	1	0	1	0	1	1	1	0	1	0
BobWhite_c2356_78	0	0	0	0	0	1	0	0	0	0	0	0	0	0	0	0	0	0	0	0	0	0	0	0	0	0	0	0
Excalibur_c38547_118	1	0	0	1	0	0	1	0	1	1	0	1	1	1	1	1	0	1	0	0	0	1	0	1	0	1	0	0
Excalibur_c53864_277	0	0	1	0	0	0	0	0	0	0	0	0	0	0	0	0	0	0	0	0	0	0	0	0	0	0	0	0
Excalibur_c10266_812	0	0	1	0	0	0	0	0	0	0	0	0	0	0	0	0	0	0	0	0	0	0	0	0	0	0	0	0
RAC875_c30397_887	0	0	0	1	0	1	1	0	0	0	0	1	0	0	0	0	1	0	1	0	0	1	0	1	0	1	0	0
wsnp_CAP11_c3271_1608092	0	0	0	0	0	0	0	0	1	0	0	0	0	0	0	0	1	0	0	0	0	0	0	0	0	0	0	0
GENE-3336_136	1	0	0	1	0	0	0	0	0	0	1	0	1	1	0	0	1	1	1	1	0	0	1	0	1	0	0	1
Tdurum_contig30923_259	0	0	1	0	0	0	0	0	1	0	0	1	0	1	0	0	0	0	0	0	0	0	0	0	0	0	1	0
Excalibur_c54580_299	0	1	0	0	1	0	0	0	0	0	0	0	0	0	0	0	0	0	0	0	0	1	0	0	0	0	0	0
wsnp_Ex_c99215_85409445	0	0	1	0	0	0	0	1	1	0	1	0	0	0	0	0	0	0	0	0	0	0	0	0	0	1	0	0
RAC875_c33333_266	0	1	0	0	0	0	0	0	0	0	0	0	0	0	0	0	0	0	0	0	0	0	0	0	0	0	0	0
Excalibur_c995_949	0	0	0	0	0	0	0	0	1	0	0	0	0	0	0	0	0	0	0	0	0	0	0	0	0	0	0	0
tplb0041o08_752	0	0	0	0	0	1	0	0	1	0	0	0	0	1	1	0	1	0	1	0	0	0	0	0	0	0	0	1
RAC875_c44575_561	1	0	0	1	0	1	0	0	1	1	1	0	1	0	0	0	0	0	0	1	0	1	1	0	0	0	0	0
Kukri_rep_c102888_154	0	1	1	0	1	1	1	1	0	0	1	1	0	1	0	0	0	0	0	1	0	0	0	0	0	0	0	0
D_GA8KES401C52NT_161	1	0	0	0	1	1	1	0	1	1	0	0	0	1	0	1	1	0	1	0	0	0	1	0	1	0	1	0
Kukri_c9068_691	0	0	0	0	0	0	1	0	0	1	0	0	0	0	1	0	0	0	0	0	0	0	0	0	0	1	0	0
Kukri_s109964_198	0	0	0	0	0	0	0	1	0	0	0	0	0	0	0	0	0	0	0	0	0	0	0	0	0	0	0	0
RAC875_c33906_353	0	0	0	0	0	0	0	0	0	0	0	0	0	0	1	0	0	0	0	0	0	0	0	0	0	0	0	0
BobWhite_c31255_266	0	0	0	0	0	0	0	0	0	1	0	0	0	0	0	0	0	0	0	0	0	0	0	0	0	0	0	0
Ex_c16529_304	1	1	1	1	0	1	1	0	1	1	1	1	1	1	1	1	1	1	1	1	1	1	1	1	1	0	1	1
BobWhite_c30677_118	0	0	0	0	0	0	0	0	0	0	0	0	0	0	0	0	1	0	0	0	0	0	0	0	0	0	0	0
RAC875_c51385_376	1	1	0	1	1	1	1	0	1	1	1	1	0	1	1	0	1	1	1	0	1	1	0	1	1	1	0	1
Ku_c22556_2289	0	0	1	0	0	0	0	0	0	0	0	0	0	0	0	0	0	0	0	0	0	0	0	0	0	0	0	0
Kukri_c14696_214	0	0	0	0	0	0	0	0	0	0	0	0	0	0	0	0	0	0	0	0	0	0	0	1	0	0	0	0
Excalibur_c64276_413	0	0	0	0	0	0	0	0	0	0	0	0	0	0	0	0	0	0	0	0	0	0	1	0	0	1	0	0
RAC875_c21299_844	0	0	0	0	0	0	0	0	0	0	0	0	0	0	0	0	0	0	0	0	0	0	0	0	0	0	0	1
Kukri_c22629_517	0	1	0	0	0	0	0	0	1	0	0	0	0	0	0	0	0	1	0	0	0	0	1	1	0	1	0	1
IAAV6944	0	0	0	0	0	1	0	0	1	0	1	1	1	0	0	1	1	1	1	1	0	1	0	1	0	1	0	1
Kukri_c15654_309	1	0	1	1	0	0	1	0	1	0	1	0	0	0	0	0	0	0	0	0	0	0	0	1	0	0	0	0
CAP8_c2432_370	0	0	0	0	0	1	1	0	0	1	0	0	1	0	1	1	0	0	0	0	0	1	0	1	1	0	1	0
Jagger_c5543_312	0	0	0	0	0	0	0	0	0	0	0	0	0	0	0	0	0	0	0	0	0	0	0	1	1	1	0	1
Kukri_rep_c115986_310	0	0	0	0	0	0	0	0	0	1	0	0	0	0	0	0	0	0	0	0	0	0	0	0	0	0	0	0
Kukri_c10078_1201	1	0	0	1	0	1	1	1	1	1	1	0	1	0	1	1	1	1	1	1	1	1	1	1	1	1	1	1
wsnp_Ex_c21709_30869795	0	0	0	0	0	0	0	1	1	1	1	1	1	0	0	0	1	0	0	0	0	0	1	1	0	1	0	0
RAC875_c6391_71	0	0	0	0	0	0	0	0	0	0	0	1	0	0	0	0	0	1	0	0	0	0	0	0	0	0	0	0
Kukri_c5497_312	1	1	0	0	0	1	0	0	1	1	1	0	1	1	1	1	1	1	0	1	1	1	1	0	1	1	0	0
RAC875_rep_c105796_519	0	0	0	0	1	0	0	0	0	0	0	1	0	0	0	1	0	0	1	0	0	0	0	0	0	0	1	0
JD_c17199_230	1	0	0	0	0	1	0	0	1	1	1	1	1	1	1	1	0	1	1	0	1	1	1	1	1	1	1	1
Tdurum_contig34772_276	0	0	0	0	0	0	0	0	0	0	0	0	0	1	0	0	0	0	0	0	0	0	0	0	0	0	0	0
Excalibur_c48317_242	1	0	1	1	1	1	1	0	0	1	1	0	1	1	0	1	1	1	1	1	1	1	1	1	1	1	0	1
IAAV5035	1	1	1	1	0	0	0	1	1	1	0	0	1	1	1	0	0	1	0	0	0	0	0	0	1	0	1	0
Ku_c42934_319	0	0	0	0	0	0	0	0	0	0	0	0	0	0	0	0	0	0	0	0	0	0	0	0	0	0	0	1
wsnp_Ex_c32488_41134388	0	0	0	0	0	1	0	0	0	0	1	0	0	0	0	0	0	0	0	0	0	0	0	0	0	0	1	0
Kukri_c22419_754	0	0	0	0	0	0	0	0	0	0	0	0	0	0	0	0	0	0	0	0	1	0	0	0	0	0	0	0
TA003053-1198	0	0	0	0	0	0	0	0	0	0	0	0	1	0	0	0	0	0	0	0	0	0	0	0	0	0	0	0
RAC875_c53568_391	1	0	0	1	1	1	1	0	1	1	1	1	1	1	0	1	1	1	1	1	0	1	1	0	1	1	0	1
BobWhite_c7649_248	0	0	1	0	0	0	0	0	0	0	0	0	0	0	0	0	0	0	0	0	0	0	0	0	0	0	0	0
BS00027693_51	1	1	0	0	1	1	0	1	1	1	1	1	1	1	1	1	1	1	1	1	1	0	0	1	1	1	1	0
Ex_c102909_778	0	1	1	1	1	0	1	1	1	1	0	1	1	1	1	1	0	0	0	1	1	1	0	1	1	0	1	0
BS00022593_51	0	0	0	0	0	0	0	1	0	0	0	0	0	0	0	0	0	0	0	0	0	0	0	0	0	0	0	0
Kukri_c11106_439	1	1	1	1	1	1	1	1	1	1	1	1	1	1	1	1	1	1	1	1	1	1	1	1	1	1	0	1
wsnp_Ex_c5690_9994305	0	0	0	0	1	0	1	0	0	0	0	1	0	1	0	0	0	0	0	0	0	0	1	0	0	0	0	0
RAC875_c34516_70	1	1	1	1	0	1	1	1	1	1	1	1	1	1	1	1	1	1	0	1	1	1	1	1	1	1	1	1
Tdurum_contig11434_555	0	0	1	1	0	0	0	0	0	0	0	0	0	0	0	0	0	0	0	0	0	0	0	1	0	0	0	0
wsnp_Ex_c11939_19147514	1	1	1	1	0	1	1	1	1	1	1	1	1	1	1	1	1	1	1	1	1	1	1	1	1	1	1	1
Tdurum_contig29823_203	1	1	1	1	0	1	1	1	1	1	1	1	1	1	1	0	0	1	1	0	1	0	1	0	1	0	1	0
BS00066960_51	0	0	0	0	0	0	0	0	0	0	0	1	0	0	0	0	0	0	0	0	0	0	0	0	0	0	0	0
tplb0029p13_387	0	0	1	0	0	0	1	0	0	1	0	0	0	0	0	0	0	0	0	0	0	0	0	0	0	0	0	1
tplb0021p12_1238	0	0	0	0	0	0	0	0	0	0	1	0	0	0	1	0	0	0	0	0	0	0	0	0	0	0	0	0
Kukri_c55028_182	0	0	0	0	0	0	0	1	0	0	1	0	0	0	0	0	0	0	0	0	0	0	1	0	0	0	0	0
Excalibur_rep_c110476_129	0	0	0	0	0	0	0	0	0	0	0	0	0	0	0	0	0	1	0	0	0	0	0	0	0	0	0	0
JD_c11818_183	0	0	0	0	0	0	0	0	0	0	0	0	0	0	1	0	0	0	0	0	0	0	0	0	0	0	0	0
wsnp_Ex_c2580_4800027	0	0	1	0	0	1	0	0	0	1	1	0	0	0	0	0	1	0	0	0	1	0	1	0	0	0	0	1
Ra_c29672_532	1	1	0	0	1	0	1	0	1	0	0	0	0	1	0	0	0	1	0	0	0	0	0	0	0	0	0	0
Ku_c14091_814	0	0	0	1	0	1	0	1	0	1	1	0	0	0	0	0	0	1	1	0	0	1	0	1	0	0	0	0
Tdurum_contig11967_234	0	0	0	0	0	1	0	0	0	0	0	1	0	0	1	0	0	1	0	0	0	0	1	0	0	0	1	0
BS00109853_51	1	0	1	1	1	0	1	1	0	0	1	0	0	1	0	0	0	0	0	0	1	1	1	0	1	1	1	0
GENE-1028_6	0	0	0	0	0	0	0	0	0	0	0	0	0	0	0	1	0	0	0	0	0	0	0	0	0	0	0	0
RAC875_c2666_528	0	0	1	0	0	1	0	1	0	1	0	1	0	0	0	0	0	1	0	1	0	0	0	0	0	0	0	1
CAP7_c1404_72	0	0	0	0	0	0	0	0	0	0	0	0	0	1	0	0	0	0	0	0	0	0	0	0	1	0	0	0
BobWhite_c4712_551	0	1	1	1	1	0	1	1	1	1	1	0	1	1	1	1	0	1	1	1	1	1	0	1	1	1	0	1
RAC875_c47243_145	0	1	0	0	1	0	1	0	1	0	0	0	0	1	0	0	1	1	1	1	0	0	0	0	1	1	0	0
Kukri_c30836_582	0	1	0	1	0	0	0	0	1	1	0	0	0	1	0	0	0	1	0	0	1	0	0	1	1	1	0	0
RAC875_c9572_588	0	0	0	0	0	0	0	0	0	0	0	0	0	0	0	0	0	0	0	0	0	0	0	0	0	1	0	0
Ra_c58335_189	0	0	1	0	0	0	0	0	0	0	0	0	0	1	0	0	0	0	0	0	0	0	0	0	0	0	0	0
Kukri_c26605_878	0	0	1	0	0	0	0	0	1	0	0	0	0	0	0	0	0	0	0	0	0	0	0	0	0	0	0	0
Ku_c14149_2240	0	0	0	0	1	0	0	1	0	0	0	0	0	1	1	0	0	0	0	1	0	0	0	1	1	0	0	0
Tdurum_contig63161_121	1	0	0	0	0	0	0	1	0	0	0	1	0	0	1	0	0	0	1	0	0	0	0	0	0	1	0	0
D_GB5Y7FA02IHM49_188	0	0	0	0	0	0	0	0	0	0	0	0	0	0	0	0	0	0	0	0	0	0	0	1	0	0	0	0
Excalibur_c27223_909	0	0	0	0	0	0	0	0	1	0	0	0	0	0	0	0	0	0	0	0	0	0	0	0	0	0	0	0
BS00018917_51	1	1	1	1	1	0	0	0	1	1	1	1	1	0	1	0	0	0	1	0	0	1	0	1	0	1	1	1
CAP8_c1959_330	0	0	0	0	0	0	1	0	0	1	0	0	1	0	0	0	0	1	0	0	1	0	1	0	0	0	0	0
RAC875_c8954_479	1	1	1	1	1	1	1	1	1	1	1	1	1	1	1	1	1	1	1	1	1	1	1	1	1	1	1	0
Kukri_rep_c86966_411	1	0	1	1	0	1	0	1	0	0	1	1	1	1	0	0	0	0	0	0	0	0	0	0	1	0	0	0
Excalibur_c5284_405	0	0	0	0	0	0	0	0	0	0	0	0	0	0	0	0	1	0	0	1	0	0	0	0	0	0	0	0
BobWhite_c5481_474	1	0	1	1	0	1	1	1	1	0	1	0	0	0	0	1	1	1	1	1	1	1	1	1	0	1	1	1
Jagger_c249_279	0	1	0	0	1	0	1	0	1	0	0	0	0	0	0	0	1	0	0	0	0	0	0	0	0	0	0	0
Kukri_c23822_580	0	0	0	0	0	0	0	0	0	0	0	1	0	0	0	1	0	0	0	0	0	0	0	0	0	0	0	0
IAAV2125	1	0	1	1	0	1	0	0	0	1	1	0	1	0	0	1	0	1	0	0	0	0	0	0	0	0	1	0
Tdurum_contig9212_527	0	0	0	0	0	0	0	0	0	0	0	0	0	0	0	0	1	0	0	0	0	0	0	0	0	0	0	0
RAC875_c5569_548	0	0	1	1	0	0	0	1	0	1	1	0	1	0	0	0	0	1	0	0	0	1	0	0	0	0	1	0
Tdurum_contig13022_713	0	0	1	0	0	0	0	0	0	0	0	0	0	0	0	0	0	0	0	0	0	0	0	0	0	0	0	0
wsnp_Ex_c13217_20858366	0	0	0	1	0	1	1	0	0	1	0	0	1	1	0	0	0	1	1	0	0	0	0	0	1	0	0	0
Kukri_s110636_174	0	0	0	0	0	0	0	0	0	0	0	0	0	0	0	0	0	0	0	0	0	0	0	1	1	0	0	0
RAC875_c856_92	0	0	1	0	0	0	0	0	0	0	0	0	0	0	0	0	0	0	0	0	0	0	0	0	0	0	0	0
RAC875_c89088_79	1	1	0	0	0	1	0	1	0	0	0	0	0	0	0	0	0	0	0	1	0	0	0	0	0	0	0	1
RAC875_c27512_555	0	1	0	0	1	0	1	1	1	0	0	1	0	0	0	1	1	0	1	1	1	1	0	1	0	1	1	1
D_GDEEGVY01B1AM3_229	0	0	1	0	0	0	0	0	0	0	0	0	0	0	0	0	0	0	0	0	0	0	0	0	0	0	0	0
wsnp_Ex_c16295_24772663	1	0	1	1	0	1	1	1	1	1	1	0	1	0	1	1	1	1	1	0	1	1	1	0	1	1	1	1
BS00066040_51	1	0	1	1	1	0	1	1	1	1	1	1	1	1	1	1	1	1	1	1	1	1	1	1	1	1	1	0
IACX4260	1	0	0	0	0	1	1	0	1	1	0	0	0	0	1	0	1	0	1	0	0	1	0	1	0	1	0	1
Tdurum_contig77036_338	0	0	1	0	0	1	1	0	1	0	0	1	0	1	1	1	1	1	0	1	1	0	0	0	0	1	1	0
Tdurum_contig25825_216	0	0	0	0	0	0	0	0	0	0	0	0	0	0	0	0	0	0	0	0	0	0	1	1	1	0	0	1
BS00067934_51	0	0	0	0	0	0	0	0	0	0	1	0	0	0	0	0	0	0	0	0	0	0	0	0	0	0	0	0
Kukri_c19760_1726	0	0	0	0	1	0	0	0	0	0	0	0	0	0	0	0	0	0	0	0	0	0	0	0	0	0	0	0
D_contig05024_489	0	0	0	0	0	1	0	0	0	0	0	0	1	0	1	0	1	0	0	0	0	1	0	1	0	0	0	0
GENE-0035_150	0	0	1	0	0	0	0	0	1	1	0	0	0	0	0	0	0	0	0	0	0	0	0	1	0	0	0	0
BobWhite_c6617_425	1	0	1	0	1	0	0	0	0	0	0	0	0	0	0	0	0	0	0	1	0	1	0	0	0	1	0	0
RFL_Contig491_649	0	0	1	0	0	0	0	0	0	0	0	0	0	1	0	0	0	0	0	0	0	0	0	0	0	0	0	0
RFL_Contig2797_592	0	0	0	0	0	0	0	0	0	0	0	0	0	1	0	0	0	0	0	0	0	0	0	0	0	0	0	0
IAAV3478	0	0	0	0	0	0	0	0	0	0	0	0	0	1	0	0	0	0	0	0	0	0	1	0	0	0	0	0
Excalibur_c88730_208	1	0	1	1	0	1	1	1	1	0	1	0	0	0	0	1	1	1	1	1	1	1	1	1	1	1	1	1
RAC875_c15525_271	0	0	0	1	1	1	1	0	1	0	0	1	1	1	1	1	1	0	1	1	1	1	0	1	0	1	1	1
CAP7_rep_c8241_144	0	0	0	0	0	0	0	0	0	0	0	0	0	0	0	0	0	0	0	0	0	0	0	1	0	1	0	0
wsnp_Ex_c10988_17836981	1	1	1	1	1	1	1	1	1	1	1	1	1	1	1	0	0	1	1	1	0	1	1	1	1	0	0	1
RAC875_c5909_275	0	0	0	0	0	0	0	0	0	0	0	0	0	0	0	0	1	0	0	0	0	0	0	1	0	1	0	0
RFL_Contig435_979	0	0	1	0	1	0	0	0	1	1	0	0	0	0	0	0	0	0	1	1	0	0	0	1	1	0	1	1
IACX11060	0	0	0	0	0	0	1	0	0	0	0	0	0	0	0	0	0	0	0	1	0	0	0	0	0	0	0	0
BobWhite_c38340_243	0	1	0	0	1	0	1	0	1	0	0	0	0	0	0	1	1	0	0	0	0	0	0	0	0	0	0	1
RAC875_c24364_526	1	1	0	0	1	0	0	0	1	0	1	1	0	0	1	0	0	0	1	0	1	0	0	0	1	0	1	0
RAC875_c3259_673	1	1	1	1	1	1	1	1	1	1	1	0	1	1	1	1	1	1	1	1	0	1	1	1	1	1	1	1
Kukri_c74165_204	0	1	1	1	0	0	0	1	1	0	1	1	1	1	0	0	0	1	1	0	0	1	1	0	0	0	0	1
CAP7_c6952_72	0	0	0	0	0	1	1	0	0	0	0	0	0	0	0	0	0	0	0	1	0	0	0	1	0	0	0	0
Kukri_c8578_1149	0	0	0	0	0	0	0	0	1	0	0	0	0	0	0	0	1	0	0	0	0	0	0	1	0	0	0	1
RAC875_c14544_1703	0	0	1	0	0	0	0	0	0	0	0	0	0	0	0	0	0	0	0	0	0	0	0	0	0	0	0	0
IAAV1148	1	0	1	1	1	1	0	1	0	1	1	0	0	1	1	1	0	1	1	1	0	1	1	1	0	1	1	1
Kukri_c1313_1247	0	0	0	0	0	0	0	0	0	0	0	0	0	0	0	0	0	0	0	0	0	0	0	0	0	1	0	0
tplb0040h06_1187	0	0	1	1	1	0	0	0	0	1	0	0	1	0	0	1	0	1	1	0	0	1	0	0	1	1	1	1
CAP7_c4571_302	0	0	0	0	0	0	1	0	1	0	0	0	0	0	0	0	0	0	0	0	0	0	0	0	0	0	0	0
IAAV8502	0	0	1	0	0	0	0	0	0	0	0	0	0	0	0	0	1	0	0	0	1	0	0	0	1	0	1	0
TA005635-0459	1	1	1	1	1	1	1	1	1	1	1	1	1	1	1	1	1	1	1	1	1	1	1	1	1	1	1	1
BS00057957_51	0	0	0	0	0	0	0	0	0	0	0	0	0	0	1	0	1	0	0	0	0	0	0	0	0	0	0	0
BS00021992_51	0	0	0	0	1	0	1	0	1	0	0	0	0	0	0	0	0	0	0	0	1	0	0	0	1	0	0	0
RAC875_rep_c72605_630	0	0	0	0	0	0	0	0	0	1	0	0	0	0	0	0	0	0	0	0	0	0	0	0	0	0	0	0
Excalibur_c56264_188	0	1	1	1	1	1	1	1	1	1	1	1	1	0	1	1	1	1	0	0	1	1	0	0	0	0	0	0
RAC875_rep_c88193_940	0	0	0	0	0	0	1	0	0	0	0	0	0	1	0	0	0	0	0	0	0	0	0	0	1	0	0	0
tplb0021n05_1349	0	0	1	1	0	0	0	0	0	0	0	0	1	0	0	0	0	0	0	0	0	0	0	0	0	0	0	0
RAC875_c3450_836	0	0	1	1	0	1	0	0	0	1	1	0	1	1	0	1	1	1	1	1	1	1	1	1	0	1	0	1
RAC875_rep_c106408_497	0	1	0	0	0	0	0	0	0	0	0	0	0	0	0	0	1	0	0	1	0	0	0	0	0	1	0	0
RAC875_rep_c109020_595	0	0	0	0	0	0	0	0	0	1	0	0	0	0	0	0	0	0	0	0	0	0	0	0	0	0	0	0
Ex_c44012_662	0	0	0	0	0	0	0	0	0	0	0	0	0	0	0	0	0	0	1	0	0	1	0	0	0	0	0	0
wsnp_Ex_rep_c102044_87297599	0	0	0	1	1	0	0	0	0	0	0	1	1	0	1	0	0	0	0	1	0	0	0	0	0	0	0	0
wsnp_Ku_c39878_48218985	1	0	1	0	0	1	1	0	1	0	1	0	1	0	0	1	1	0	1	1	1	0	1	1	0	1	1	1
Kukri_c11564_481	0	0	1	0	0	0	0	0	1	0	0	1	1	1	0	0	0	0	0	0	0	0	0	0	0	0	1	0
D_contig13347_437	0	0	0	0	0	0	0	0	1	0	0	0	0	0	0	0	0	0	0	0	0	0	0	1	1	0	0	0
Tdurum_contig95381_152	0	1	0	0	0	1	0	0	0	0	0	0	0	0	0	0	0	0	0	0	0	0	0	0	0	0	0	0
JD_c61555_640	1	0	0	0	0	0	0	1	1	0	0	0	0	0	0	0	0	0	0	1	1	0	0	0	0	0	1	0
RAC875_rep_c109207_566	0	0	1	1	0	0	0	0	0	1	0	0	0	1	0	0	0	0	0	0	1	0	0	0	0	0	1	0
Excalibur_c36077_79	0	0	0	0	0	0	0	0	0	0	0	0	0	0	0	0	0	0	0	0	0	0	0	0	0	0	0	1
BS00096688_51	1	0	1	0	0	1	1	1	0	1	1	0	0	0	0	0	1	0	0	1	1	1	0	1	1	0	1	1
Excalibur_rep_c111311_58	1	1	1	0	1	1	1	0	1	1	1	0	1	1	1	1	0	0	0	1	0	1	0	1	1	0	1	0
BobWhite_c47040_305	0	1	0	1	0	0	0	0	1	0	1	0	1	0	1	0	0	0	1	0	1	1	0	1	0	1	0	0
JG_c3077_214	0	0	0	0	0	0	0	0	1	0	0	0	0	0	0	0	1	0	1	1	0	0	1	1	0	1	0	0
RAC875_c63201_235	0	0	0	0	0	0	0	0	0	0	0	0	0	0	0	0	0	0	0	0	0	1	0	0	0	0	0	0
Excalibur_rep_c103447_433	1	1	1	0	0	0	0	0	0	1	0	1	1	0	0	1	0	0	0	1	0	1	0	0	0	1	0	0
Ra_c26484_401	0	0	0	0	0	1	0	0	0	1	0	1	1	0	0	0	0	0	0	0	0	0	0	0	0	0	0	1
BobWhite_c22106_204	1	1	1	1	0	0	1	1	0	1	1	1	1	1	1	1	0	0	0	1	1	0	0	1	1	1	0	1
Excalibur_c50612_146	0	0	0	0	0	0	0	0	0	0	0	0	0	0	0	1	0	0	0	0	0	1	0	0	1	0	0	0
D_GDS7LZN02HS067_88	0	0	0	0	0	0	0	0	0	0	0	0	0	0	0	0	0	0	0	0	0	0	1	0	0	0	0	0
BS00096642_51	0	0	1	0	0	1	0	0	0	1	1	0	1	0	0	0	0	1	1	1	0	1	0	0	1	0	0	1
RAC875_rep_c69392_1413	0	0	0	0	0	0	0	0	0	0	0	0	0	0	0	0	0	0	0	0	0	0	0	1	0	0	0	0
Kukri_c25831_1365	1	0	1	1	0	1	0	1	0	1	0	1	1	1	1	1	1	1	1	1	0	1	0	1	0	1	1	1
Excalibur_c106368_683	0	1	0	0	0	0	0	0	0	0	0	0	0	0	0	0	0	0	0	0	0	0	0	0	0	0	0	0
Tdurum_contig37811_134	0	1	0	0	1	0	1	0	1	1	0	0	0	0	0	1	1	0	1	1	1	0	0	1	0	0	0	1
wsnp_BM137835D_Ta_2_3	0	0	0	1	1	1	1	0	1	0	1	1	1	1	1	0	1	1	1	1	0	1	0	1	0	1	1	1
BS00026917_51	0	0	0	0	1	1	0	0	0	0	0	0	0	1	1	1	1	0	1	1	1	0	0	1	1	0	0	0
RAC875_c8751_225	0	0	0	0	0	0	0	0	0	1	0	0	0	0	0	0	0	0	0	0	1	0	0	0	0	0	0	0
RAC875_c251_982	0	0	0	0	0	0	0	0	0	0	0	0	0	0	0	0	1	0	0	0	0	0	0	0	0	0	0	0
JG_c181_198	0	0	1	1	1	1	1	0	0	1	1	1	1	1	1	1	1	1	1	1	0	1	1	0	0	1	1	1
wsnp_Ku_c3450_6387847	0	0	1	1	0	0	0	1	0	1	1	0	0	0	0	0	0	1	0	0	1	1	1	1	0	0	0	0
D_GDEEGVY02IIOA6_127	0	1	1	0	0	0	0	0	0	0	0	1	0	0	0	0	0	1	0	0	0	0	0	0	0	0	0	1
RFL_Contig2512_345	1	0	0	1	0	1	1	1	0	0	1	1	1	1	1	1	0	1	0	1	1	1	1	0	1	0	1	0
Kukri_c35021_122	0	0	0	0	0	0	0	0	0	0	0	0	0	0	0	0	0	0	0	1	0	0	1	0	0	0	0	0
wsnp_Ex_c15325_23564654	1	1	0	0	1	1	1	1	0	0	0	1	0	1	1	1	0	0	1	1	1	0	0	1	1	1	1	1
Ku_c379_2097	1	1	1	1	1	1	1	0	1	1	1	1	1	1	1	1	0	1	1	1	1	1	0	1	1	1	0	1
Tdurum_contig30416_144	1	0	1	1	1	0	0	0	1	0	1	1	1	1	1	0	0	1	1	1	1	1	1	1	0	1	0	1
Excalibur_c51559_220	0	0	0	0	0	0	0	0	0	0	1	0	0	0	0	0	0	0	0	0	0	0	0	0	0	0	0	0
Kukri_c10362_700	0	0	0	0	0	0	0	0	1	0	0	0	0	0	0	0	0	0	1	0	0	0	1	0	0	0	0	0
D_GBB4FNX02IOI4R_197	1	0	1	0	0	0	0	1	0	0	0	1	0	0	1	0	0	0	0	0	0	0	0	0	0	0	1	0
BobWhite_rep_c58803_337	0	0	0	0	0	0	0	0	0	0	0	0	0	1	0	0	1	0	0	0	0	0	0	0	0	0	0	0
Tdurum_contig10980_1229	0	0	0	0	0	0	0	0	0	0	0	0	0	0	0	0	0	0	0	0	0	0	0	0	0	0	1	0
Ra_c6301_243	0	0	0	0	0	0	0	0	0	0	0	0	0	0	0	0	0	0	0	0	0	0	1	0	0	0	0	0
BS00047528_51	0	0	1	0	0	0	0	0	1	0	0	0	0	0	0	1	0	0	0	1	1	0	0	0	1	0	1	0
BS00068008_51	1	0	1	1	0	1	1	1	0	1	1	1	1	1	0	0	0	0	1	0	0	1	1	1	1	0	0	0
CAP8_c7091_245	0	0	0	0	0	0	0	0	0	0	0	0	0	0	0	0	0	0	0	0	0	0	0	0	0	1	0	0
BS00011131_51	1	0	1	1	0	0	1	0	0	1	1	1	1	1	1	0	0	1	1	0	1	0	0	0	0	0	0	0
Kukri_rep_c82871_113	1	0	1	0	0	0	1	1	0	1	1	0	1	0	0	0	0	0	0	0	0	0	0	1	0	0	1	0
JG_c209_405	0	0	0	0	0	0	0	0	0	0	0	0	0	1	0	0	0	0	0	0	0	0	0	0	0	0	0	0
Excalibur_c22646_187	0	1	1	1	1	1	1	0	1	1	1	1	1	1	1	1	1	1	1	1	1	1	1	1	1	1	1	1
wsnp_Ex_c40022_47169698	0	1	0	0	0	0	1	0	0	0	0	0	0	0	0	0	0	0	0	1	0	0	0	0	0	0	0	1
RAC875_c1265_1564	0	1	0	0	0	1	1	0	0	0	0	0	0	0	0	0	0	0	1	1	0	0	0	0	0	0	0	0
Excalibur_c39672_90	1	0	1	0	0	1	0	0	1	0	0	0	0	0	0	0	0	0	1	0	0	0	1	1	0	0	0	0
wsnp_Ex_c9133_15199227	1	0	0	0	0	0	0	0	1	0	0	0	0	0	0	0	0	0	0	0	0	0	0	0	0	0	0	0
GENE-1464_73	1	1	0	1	1	1	0	0	1	1	0	1	0	1	1	1	1	0	0	0	1	0	1	0	1	0	0	0
D_contig65481_92	0	0	0	0	0	0	0	1	0	0	0	1	0	0	0	0	0	0	0	0	0	0	0	0	0	0	0	0
Ex_c51164_219	0	0	0	0	0	0	1	0	1	0	0	1	0	0	1	0	1	0	1	0	0	1	0	1	0	1	1	0
wsnp_BF201102B_Ta_2_5	0	1	0	1	0	1	1	0	0	1	0	1	0	0	1	1	1	0	0	0	1	1	0	0	1	1	0	1
RAC875_c18463_156	1	0	1	1	0	0	0	0	0	1	0	0	1	0	1	0	1	0	0	0	1	0	0	0	0	0	0	0
RAC875_c15095_206	0	0	0	0	0	1	0	0	0	0	1	0	0	0	0	0	0	0	0	0	0	0	0	0	0	0	0	0
D_contig17313_245	0	0	0	0	0	1	1	1	0	0	0	1	0	0	0	0	0	0	1	0	0	1	0	0	0	0	0	0
RAC875_c1437_2146	0	0	0	0	0	0	0	0	0	1	0	0	0	0	0	0	0	0	0	0	0	0	0	0	0	0	0	0
BS00062679_51	1	0	0	0	0	0	0	0	0	0	0	0	0	1	0	0	0	0	0	0	0	0	0	0	0	0	0	0
Tdurum_contig28276_729	0	0	0	0	0	0	0	0	0	0	0	0	0	0	0	0	1	0	1	0	0	0	0	0	0	0	0	0
JD_c62972_683	0	0	0	0	0	0	0	1	0	0	0	0	0	0	0	0	0	0	0	0	0	0	0	0	0	0	0	0
Kukri_c36312_591	0	0	0	0	0	0	0	0	0	0	0	0	0	1	0	0	0	0	1	0	0	0	0	0	0	0	0	0
CAP8_c5006_137	0	0	0	0	0	0	0	0	0	0	0	0	0	0	0	1	0	0	0	1	0	1	0	0	0	0	0	0
GENE-0418_209	0	0	0	0	0	0	0	0	0	0	0	0	0	0	0	0	0	0	0	0	0	0	0	1	0	0	0	0
GENE-0060_105	0	0	0	0	0	0	0	0	1	0	0	0	0	1	0	0	0	0	0	0	0	0	0	0	0	0	0	0
GENE-3043_279	0	1	1	0	1	0	1	0	1	0	0	0	0	1	1	0	0	0	0	0	1	0	0	0	1	0	0	0
Kukri_c41694_285	1	1	1	1	1	1	1	1	0	1	1	1	1	1	1	1	1	1	1	1	0	1	0	1	1	1	1	0
RAC875_c9110_331	0	0	0	1	0	1	1	0	1	1	0	1	1	1	0	1	0	1	0	0	1	1	0	0	1	0	0	0
BobWhite_c35100_521	0	0	0	0	0	0	0	0	1	0	0	0	0	0	0	0	1	0	0	0	0	0	0	0	0	0	0	1
Excalibur_c28395_89	0	0	0	1	1	0	0	0	1	1	0	0	0	0	0	0	0	0	0	0	1	1	0	0	0	0	0	1
RAC875_c2713_3329	0	0	0	0	1	0	0	0	0	0	0	0	0	0	0	0	0	0	0	0	1	1	0	0	0	1	1	0
BobWhite_c12129_801	0	0	0	0	1	1	0	0	0	0	0	0	0	0	0	0	0	0	0	1	0	0	0	0	0	0	0	0
GENE-0193_197	0	1	0	0	1	0	1	1	0	0	0	1	0	1	1	1	1	0	1	0	1	0	0	1	1	1	0	1
BobWhite_c8366_563	0	0	0	1	1	1	0	0	0	1	1	0	1	0	0	1	1	1	1	1	0	0	0	0	0	1	0	1
RAC875_c3910_1425	0	0	0	0	0	0	0	0	0	0	0	0	1	0	0	0	0	1	0	0	0	0	0	0	0	0	1	0
JD_c15242_151	0	0	0	0	0	0	0	0	1	0	0	0	0	1	0	0	0	0	0	0	0	0	0	0	0	0	0	0
wsnp_Ra_c26083_35644783	1	0	0	0	0	0	1	1	0	1	1	1	0	0	1	1	0	1	0	1	1	0	0	0	0	0	0	0
wsnp_be471201A_Ta_1_3	0	0	0	0	0	0	0	0	0	0	0	0	0	0	0	0	0	0	0	0	0	0	0	0	0	1	0	1
Kukri_c39873_66	0	1	1	1	0	0	0	1	1	1	1	1	1	1	1	1	1	1	1	1	0	1	1	0	1	1	1	1
Ku_c815_1960	0	1	1	1	1	1	1	0	1	1	0	1	1	1	1	1	0	1	0	1	1	1	1	1	1	1	1	1
wsnp_CAP7_c3665_1701376	0	1	1	0	1	1	1	0	0	1	0	1	1	0	1	1	0	1	0	0	0	1	0	0	1	0	1	0
RAC875_c6025_1151	0	0	0	0	0	0	0	1	0	0	0	0	0	0	0	0	0	0	1	0	0	0	0	0	0	0	0	0
BobWhite_c4004_61	0	0	1	0	0	0	1	0	1	0	1	0	0	0	0	1	0	0	1	1	1	1	0	0	0	1	0	0
Ex_c19043_1136	0	0	0	0	0	0	0	0	0	0	0	0	0	0	0	0	0	0	0	0	0	0	1	0	0	0	0	0
BobWhite_c47099_193	1	1	0	0	0	1	0	1	0	1	0	0	0	1	0	0	0	0	1	1	1	0	1	1	0	0	0	0
RAC875_c7053_2389	0	0	0	1	0	1	0	0	0	0	0	0	1	0	0	0	0	1	0	0	1	1	0	0	0	0	0	0
RAC875_c16277_776	0	0	0	0	0	0	0	0	0	0	0	0	1	0	0	0	0	0	0	1	0	0	0	0	0	0	0	0
BobWhite_c47086_539	0	0	0	0	0	0	0	0	0	0	0	1	0	0	0	0	1	0	1	0	0	1	1	1	0	0	0	0
wsnp_RFL_Contig3793_4087750	0	0	0	0	0	0	0	0	1	0	0	0	0	0	0	0	0	0	0	0	0	0	0	0	0	0	0	0
RFL_Contig5906_387	1	1	1	0	0	1	0	1	1	0	0	0	0	0	1	1	1	1	0	1	0	0	1	1	0	1	0	1
CAP11_rep_c5039_201	1	1	1	1	0	1	0	1	0	1	1	1	1	0	1	0	0	1	1	1	0	0	1	1	0	1	1	1
wsnp_Ra_c8484_14372815	1	0	0	0	0	1	0	1	0	1	1	0	1	0	0	0	0	1	1	0	0	0	0	0	0	0	0	0
GENE-4942_182	0	0	0	0	0	0	0	0	0	0	0	0	0	0	0	0	0	0	0	0	0	1	0	0	0	0	0	0
BobWhite_c8616_465	0	0	0	0	0	0	1	0	0	0	0	0	0	0	0	0	0	0	0	0	0	0	0	0	0	0	0	0
Tdurum_contig42125_5972	1	1	0	0	1	1	1	0	0	0	0	1	0	1	0	0	0	0	0	1	0	0	0	0	1	1	1	0
wsnp_Ex_c62371_62036044	1	1	0	1	0	1	1	1	1	0	0	1	1	1	0	1	1	1	1	1	1	1	0	1	0	1	1	1
RFL_Contig1128_620	0	0	0	1	1	0	1	0	0	0	0	0	0	0	0	0	0	0	1	0	0	0	0	0	1	1	0	1
wsnp_Ku_c17718_26860963	0	1	0	1	1	1	0	1	1	0	1	1	1	0	0	1	1	1	0	0	1	1	0	0	0	0	0	0
CAP12_c2964_228	0	0	0	0	0	1	0	0	1	0	0	0	0	0	0	0	0	0	0	0	0	0	1	1	0	1	0	0
BS00045327_51	0	1	0	0	1	0	0	1	0	1	0	0	0	1	0	0	0	0	0	0	0	0	0	0	0	0	1	0
wsnp_Ex_rep_c69919_68881108	1	0	0	0	0	0	1	0	0	0	0	0	0	0	0	0	0	0	0	0	0	0	0	0	0	0	0	0
Kukri_c9898_769	0	1	1	1	0	0	0	0	0	1	1	1	1	1	1	0	0	0	0	1	1	1	0	0	1	0	1	0
D_GB5Y7FA02HBLTO_213	0	1	0	0	1	0	0	1	0	0	0	1	1	1	0	0	0	0	0	0	1	0	1	1	0	0	0	1
JD_c3780_1690	0	0	0	1	0	0	0	0	0	0	0	0	0	0	0	0	0	0	0	0	0	0	0	0	0	0	0	0
Tdurum_contig16812_256	0	0	1	0	0	0	0	0	0	0	0	0	0	0	0	0	0	0	0	0	0	0	0	0	0	0	0	0
GENE-4633_432	0	0	0	0	0	1	0	1	0	0	0	0	0	0	0	0	0	0	0	0	0	0	0	1	0	0	0	1
Ku_c13700_1189	0	1	1	1	0	1	0	0	0	0	1	1	1	1	0	1	1	1	0	1	1	1	0	1	1	1	1	1
BS00060270_51	1	0	1	1	0	1	0	0	1	1	1	0	1	0	0	0	0	1	0	1	0	1	1	0	0	0	1	0
RAC875_c32047_212	1	0	0	0	0	0	1	0	0	0	1	1	0	0	0	0	0	1	0	0	0	1	1	0	1	0	1	1
D_GCE8AKX01A4RSH_126	0	0	0	0	0	0	0	0	0	0	0	0	0	1	0	0	0	0	0	0	0	0	0	0	0	0	0	0
TA003247-1072	1	0	1	0	0	0	0	1	0	0	1	1	0	0	0	1	0	0	0	0	0	1	1	0	0	0	0	0
IAAV2683	1	1	0	1	1	0	0	1	1	0	0	1	0	0	0	0	1	0	1	0	0	0	1	0	0	1	0	0
RAC875_c90425_234	0	1	0	0	1	0	1	0	1	0	0	0	0	0	0	1	1	0	0	0	0	0	0	1	0	0	0	1
CAP12_rep_c7901_114	0	1	1	1	1	1	0	1	1	1	1	1	0	1	1	1	1	1	1	1	0	1	1	1	0	0	0	1
RAC875_c10218_536	0	0	0	0	0	0	0	0	0	0	0	0	0	0	0	0	0	0	0	0	0	0	0	1	0	0	0	0
RAC875_c49044_335	1	0	0	0	0	0	0	0	1	0	0	0	0	0	0	0	1	0	1	1	1	0	0	1	0	1	0	1
Excalibur_c2546_1109	0	0	0	0	0	0	0	0	1	0	0	0	0	1	0	0	0	1	0	0	0	0	0	0	0	0	0	0
Excalibur_s102212_259	1	1	1	0	0	0	0	0	1	1	0	1	1	0	1	0	0	0	1	1	0	1	0	1	0	1	1	0
Kukri_c12280_535	0	0	0	0	0	0	0	0	0	0	0	0	0	0	0	0	0	0	0	0	0	0	1	0	0	0	0	0
wsnp_Ku_c11846_19262918	1	1	1	1	0	0	0	1	1	1	1	1	1	1	1	0	0	0	1	1	0	0	0	1	1	1	0	0
CAP11_c1135_407	0	1	0	0	0	0	0	0	1	1	0	0	0	1	0	0	0	0	0	0	0	0	0	0	1	0	0	0
Ra_c2909_3865	0	0	0	0	0	0	0	0	0	0	0	0	0	0	0	0	0	0	1	0	0	0	0	0	0	0	0	0
BS00110528_51	0	0	0	0	1	0	0	0	0	1	0	0	0	0	0	1	0	0	0	1	0	1	0	0	0	1	1	1
GENE-4829_238	0	1	0	0	1	1	0	1	0	0	1	0	0	0	0	0	0	0	0	1	0	1	0	0	0	0	0	0
RAC875_c40128_156	0	0	0	0	0	0	0	0	0	0	0	0	0	0	0	0	1	0	0	0	0	0	0	0	0	0	0	0
BS00056089_51	0	1	0	0	0	0	0	1	1	0	0	1	0	1	0	0	0	0	0	0	0	0	0	0	0	1	0	1
Kukri_c16242_390	0	0	0	1	0	0	0	1	0	0	0	0	0	0	0	0	0	0	0	0	0	1	0	0	0	0	0	0
Tdurum_contig63834_340	1	0	1	1	1	1	1	0	1	1	1	0	0	1	0	0	0	1	0	0	0	0	0	0	0	0	1	0
CAP12_c56_81	0	0	0	0	0	0	0	0	0	1	0	0	0	0	0	0	0	0	0	0	0	0	0	0	0	0	0	0
BS00107766_51	0	0	1	0	0	0	0	0	0	1	1	0	0	0	0	1	1	0	0	0	0	0	0	1	0	1	0	0
Tdurum_contig15055_229	0	0	0	0	0	0	0	0	1	0	0	0	0	0	0	0	0	0	0	0	0	0	0	0	0	0	0	0
Kukri_s114089_150	0	0	0	0	0	0	0	0	0	0	0	0	0	0	0	0	0	0	0	0	0	0	0	1	0	1	0	1
BS00011274_51	0	0	0	0	1	1	0	0	1	0	0	0	0	1	0	0	0	1	0	0	0	0	0	0	0	0	0	0
wsnp_Ex_c10550_17231294	0	1	0	1	0	1	1	0	1	0	0	0	1	0	1	1	0	0	0	1	1	1	1	1	0	1	1	1
BobWhite_c16559_93	0	0	0	0	0	0	0	1	0	0	0	0	0	0	0	0	0	0	0	0	0	0	0	0	0	0	0	0
Excalibur_c31404_184	0	0	0	0	0	0	0	0	0	0	0	0	0	1	0	0	0	0	0	0	0	0	1	0	1	0	0	0
Kukri_s115066_69	0	0	0	0	0	0	0	0	0	0	0	0	0	0	1	1	0	0	0	0	0	0	0	0	0	0	0	0
Kukri_rep_c97349_140	1	0	0	0	0	0	0	0	0	0	0	0	0	0	0	0	0	0	0	0	0	0	0	1	0	0	0	0
GENE-4191_10	0	0	0	0	0	0	0	0	0	0	0	0	0	0	0	0	0	1	0	0	0	1	0	0	0	0	0	0
Excalibur_c3862_837	0	1	0	1	1	1	0	1	0	1	1	1	1	0	1	1	0	1	0	1	0	1	1	0	0	0	0	1
BS00080749_51	0	0	0	0	0	0	0	0	0	0	0	0	0	0	0	0	0	0	1	0	0	1	0	1	0	0	0	0
Kukri_c7138_1907	0	0	0	0	0	0	0	0	1	0	0	0	0	0	0	0	0	0	0	0	0	1	1	1	0	1	0	1
wsnp_Ex_c20273_29326769	0	0	1	1	0	1	1	0	1	1	1	0	0	0	0	1	1	1	1	0	0	1	0	1	0	0	0	0
RFL_Contig4560_1503	0	0	1	1	0	1	0	0	0	1	1	1	1	1	1	0	0	1	0	0	1	1	0	0	1	0	1	0
Ku_c47712_541	0	0	1	0	0	0	0	0	0	0	0	0	0	0	0	0	0	0	0	0	0	0	0	0	0	0	1	0
CAP12_rep_c4079_97	1	0	1	1	1	0	1	1	1	1	1	1	1	1	1	0	1	0	1	1	1	0	1	1	0	1	1	1
BobWhite_c27145_731	0	1	1	0	0	0	0	0	0	1	1	0	0	1	0	0	1	0	0	0	0	0	0	0	1	1	0	0
Ra_c106454_621	1	0	1	1	1	0	0	1	0	0	0	1	0	1	0	0	0	0	1	0	0	0	1	0	0	1	0	1
wsnp_Ex_c6020_10548131	0	0	0	0	1	1	0	0	0	0	0	0	0	0	0	1	1	0	1	1	1	0	0	1	1	1	0	1
BobWhite_c18672_103	1	0	0	1	1	1	1	0	1	0	1	1	1	0	0	1	1	1	1	1	1	1	1	1	1	0	0	1
wsnp_Ex_rep_c103381_88353000	0	0	1	1	1	1	0	1	0	0	1	0	1	0	1	1	1	0	0	1	0	0	0	0	1	0	1	0
Kukri_c100131_296	0	0	0	0	1	0	0	0	0	1	0	1	1	0	1	0	0	0	0	0	0	1	1	1	0	1	1	1
Tdurum_contig90488_115	0	0	1	1	1	1	0	0	1	1	1	0	1	1	1	1	0	1	0	0	1	1	0	1	0	0	1	1
Kukri_c11515_175	0	0	1	0	0	1	0	0	0	0	0	0	0	0	0	0	0	0	0	0	0	0	0	0	0	0	0	0
BobWhite_c26673_51	0	0	0	0	0	0	0	0	0	0	0	0	0	0	0	0	0	0	0	0	0	0	1	1	1	1	0	1
BobWhite_c30282_259	0	0	0	0	0	0	0	0	0	0	0	0	0	0	0	0	0	0	0	0	0	0	0	0	0	1	0	0
Ra_c27465_569	0	1	1	0	1	0	1	0	1	1	0	1	0	0	0	1	1	0	0	1	1	0	0	0	1	1	0	1
Tdurum_contig31218_208	0	0	0	1	0	0	0	0	0	0	1	0	0	1	0	0	1	0	1	1	0	1	0	1	0	0	1	0
GENE-0315_356	1	0	1	1	1	1	1	0	0	1	1	0	1	1	0	1	0	1	1	1	1	1	1	0	1	1	0	1
GENE-1154_396	1	0	1	0	0	1	1	0	1	1	1	1	0	0	1	1	0	1	1	1	1	1	0	1	0	1	0	1
Excalibur_c31538_838	0	0	0	0	0	0	0	0	1	0	0	0	0	0	0	0	0	0	0	0	0	0	0	0	0	0	0	0
IAAV4105	0	1	0	1	1	0	0	0	1	1	0	0	0	0	0	0	0	1	1	1	1	0	1	1	0	1	0	0
tplb0055d13_2123	0	0	0	0	0	0	0	0	0	0	0	0	0	0	0	0	0	0	0	0	0	0	0	0	0	1	0	0
BobWhite_rep_c67729_312	0	0	1	0	0	0	0	0	0	0	0	0	1	0	0	0	0	0	0	1	0	0	0	1	1	0	0	1
Excalibur_c32965_645	0	0	0	0	0	0	0	0	1	0	0	0	0	0	0	0	0	0	0	0	0	0	0	0	0	0	0	0
Kukri_c38025_633	0	0	0	0	0	0	0	1	1	0	1	1	0	0	0	0	0	0	0	0	0	0	1	0	0	0	0	0
BS00111144_51	0	0	0	0	0	1	1	0	0	0	1	0	0	0	1	1	1	0	0	0	0	1	1	1	1	1	1	1
Excalibur_c37066_389	0	0	0	0	0	1	0	0	0	0	0	0	0	0	0	0	0	0	0	0	0	0	0	0	0	0	0	0
wsnp_Ex_c53387_56639835	0	0	1	0	1	0	0	0	0	0	0	0	0	1	0	0	0	0	0	0	0	0	0	1	0	0	0	0
Excalibur_c17341_1190	0	0	0	0	0	1	0	0	0	0	0	1	1	0	0	0	0	0	0	1	1	1	1	1	1	1	0	1
BobWhite_c31195_268	0	0	0	0	0	0	0	0	0	0	0	0	0	0	0	0	0	0	0	0	0	0	0	1	0	0	0	0
wsnp_Ku_c13768_21859275	1	0	0	0	0	0	0	0	0	0	1	0	0	0	0	0	0	0	0	0	0	0	1	0	0	0	0	0
RAC875_c23251_864	0	0	0	1	0	1	0	0	1	1	0	1	0	1	1	0	0	1	0	1	1	0	0	0	0	1	0	0
GENE-3132_471	0	0	0	1	0	1	0	0	0	0	1	0	1	0	0	1	1	1	0	0	0	1	1	0	0	0	0	0
RAC875_c2972_225	1	0	1	1	0	1	0	0	1	1	1	0	1	0	0	0	0	1	0	0	0	1	1	0	0	0	1	0
Kukri_c5991_1266	0	0	0	0	0	0	0	0	0	0	0	0	0	0	0	0	0	0	0	0	0	1	0	0	0	0	0	0
RAC875_rep_c115152_90	0	0	1	0	0	0	1	1	1	0	0	0	0	1	0	0	0	0	0	0	0	0	0	0	1	0	0	0
BobWhite_c46644_243	0	0	0	0	0	1	0	0	0	0	0	0	0	0	0	0	0	0	1	0	0	0	0	0	0	0	0	0
Tdurum_contig12177_1367	0	0	1	0	0	0	0	0	0	0	0	0	0	1	0	0	0	0	0	0	0	0	0	0	0	1	0	0
BS00065157_51	0	0	1	1	0	0	1	1	0	0	0	1	0	0	0	0	0	1	0	0	1	1	1	0	0	0	0	0
RAC875_c15918_407	1	0	0	0	0	0	0	0	0	0	0	0	0	0	0	0	0	0	0	0	0	0	0	0	0	1	0	0
RAC875_c87890_234	1	1	0	1	0	0	1	0	1	0	0	1	0	0	0	0	0	0	0	1	0	0	1	1	1	1	0	0
IAAV3082	1	0	1	1	0	1	0	0	0	0	1	0	1	1	0	0	0	1	0	0	0	0	1	0	0	0	0	0
Excalibur_rep_c101897_79	0	0	0	0	0	0	0	0	0	0	0	0	0	1	0	0	0	0	0	0	0	0	0	0	0	0	0	0
RAC875_s109956_75	0	0	1	0	0	0	0	0	0	1	1	0	0	0	1	0	0	0	1	1	0	1	1	1	1	1	1	0
Excalibur_rep_c115683_208	0	0	0	1	0	1	0	0	0	0	0	1	1	0	1	1	1	0	0	1	0	0	0	1	0	1	0	0
RFL_Contig679_784	0	0	1	0	0	1	0	0	0	1	0	1	1	0	0	1	0	1	0	0	0	0	0	1	1	1	1	0
Ku_c46893_434	0	0	0	0	0	0	0	0	0	0	0	0	0	0	0	0	0	0	0	0	0	1	0	0	0	0	0	0
BS00042336_51	0	0	1	0	0	0	0	0	0	0	0	1	1	0	0	0	1	0	1	0	0	0	0	1	0	1	0	1
Ra_c15460_1031	0	1	1	1	1	1	1	0	1	1	1	1	1	1	1	1	0	1	1	1	1	1	1	0	1	0	1	1
D_GBF1XID02JKC36_260	0	0	0	0	0	0	0	0	0	0	0	0	0	0	0	0	0	0	0	0	0	0	0	1	0	0	0	0
BS00081631_51	0	1	1	0	1	1	0	0	1	0	0	1	0	1	1	0	0	0	0	0	0	0	1	0	0	0	0	0
RFL_Contig1622_1825	1	1	1	1	0	0	1	1	1	1	1	1	1	0	1	0	0	1	1	0	1	0	1	0	0	0	1	0
GENE-0126_140	1	1	1	1	1	1	1	0	1	1	1	1	1	1	1	1	1	1	1	1	1	1	0	1	1	0	1	1
IAAV6957	0	1	1	0	1	0	1	0	1	0	0	0	0	1	0	1	1	0	1	0	0	1	0	0	1	0	0	1
Excalibur_c22830_1500	0	0	0	0	0	0	0	0	0	0	1	1	1	0	1	0	0	0	1	0	0	0	0	0	1	0	0	0
Tdurum_contig10572_453	1	1	1	0	1	0	1	1	0	1	0	1	1	0	1	1	0	0	1	1	0	1	0	1	1	1	0	0
D_F5XZDLF01CZUJ4_411	0	1	0	0	0	0	1	0	1	1	0	1	0	1	0	1	1	1	0	0	1	0	0	1	0	1	0	1
tplb0021a03_738	0	0	0	0	0	0	0	0	0	0	0	1	0	0	0	0	0	0	0	0	0	1	1	0	1	0	0	1
GENE-2660_114	0	0	0	0	1	0	0	0	0	0	0	0	0	0	0	0	0	0	0	0	0	0	0	0	0	0	0	0
Excalibur_c54842_340	0	1	1	1	0	0	0	0	1	0	1	0	0	1	1	1	0	1	0	0	0	1	1	1	1	1	1	1
RAC875_s120888_198	0	0	0	0	1	0	0	1	0	1	1	1	1	0	0	0	0	0	0	1	0	1	1	0	1	1	1	0
Ex_c21929_441	0	0	0	0	0	0	0	0	0	0	0	0	0	0	1	0	0	0	0	0	0	0	0	1	0	0	0	0
BobWhite_c19155_246	0	1	1	1	0	1	1	0	0	1	1	1	1	1	1	0	0	0	0	1	0	1	1	1	1	1	1	1
BS00011795_51	0	1	1	1	0	0	1	0	0	1	0	1	1	0	0	0	0	1	0	1	1	0	0	0	0	0	0	0
Kukri_c31596_630	0	0	0	1	0	0	0	0	0	0	1	0	1	0	0	0	1	0	1	1	0	0	0	0	0	1	0	1
D_contig13956_175	0	0	0	0	0	0	0	0	1	0	0	0	0	1	0	0	0	0	0	0	0	0	0	0	0	0	0	0
wsnp_Ex_c24145_33393887	1	0	0	0	0	1	1	0	1	1	1	1	0	1	1	1	1	0	0	1	1	1	1	0	0	1	1	0
BobWhite_c1634_470	1	0	0	0	0	0	0	1	1	0	0	0	1	1	1	0	1	0	1	1	1	0	0	1	1	1	0	1
Kukri_rep_c108973_667	0	0	0	1	0	0	0	0	0	0	1	0	1	0	0	0	0	0	0	0	0	0	0	0	0	0	0	0
Tdurum_contig46987_314	0	0	0	0	0	0	0	0	0	0	0	0	0	0	0	0	1	0	1	1	1	0	0	1	0	1	0	0
RAC875_c12495_1391	0	1	1	1	1	0	1	0	1	1	1	1	1	1	0	0	1	1	1	1	1	1	1	0	1	1	1	1
wsnp_Ex_c8386_14128029	1	1	0	1	1	1	1	1	0	1	1	1	1	1	1	1	0	1	1	1	0	1	0	1	0	0	0	1
wsnp_Ex_c14717_22800771	0	1	1	0	0	1	1	0	1	0	1	1	1	1	0	0	0	1	1	1	1	0	0	0	0	0	1	1
Excalibur_c25948_366	0	0	0	1	0	0	0	1	0	1	0	0	1	0	0	0	0	0	1	0	0	1	0	1	0	0	0	0
IAAV2784	0	0	0	0	1	1	0	0	0	0	0	0	0	0	0	0	0	0	0	1	0	0	0	0	0	0	0	1
Excalibur_c37943_221	1	1	0	0	1	1	0	1	1	1	0	0	1	0	0	0	0	0	1	0	0	1	1	0	0	0	0	0
Excalibur_rep_c102075_299	0	0	0	0	1	1	0	0	0	1	1	1	0	0	1	0	1	1	0	1	1	1	0	1	1	0	1	1
wsnp_Ex_c9619_15913632	1	1	1	1	0	1	1	0	1	1	1	1	1	1	1	1	0	1	0	1	1	1	1	0	1	1	1	1
Ku_c7740_879	1	1	0	0	0	0	0	0	0	0	0	0	0	0	0	0	1	0	0	0	0	0	1	0	0	0	0	0
BS00092631_51	1	0	1	1	0	1	0	0	0	1	1	0	1	0	1	0	1	1	1	0	0	0	1	0	1	0	1	0
D_contig64246_320	0	0	1	0	0	0	0	0	0	0	0	0	0	0	0	0	0	0	0	0	0	0	1	0	0	1	0	0
wsnp_Ex_rep_c69799_68761171	0	1	0	0	1	1	0	0	0	1	0	0	1	1	0	0	1	0	1	1	1	0	0	0	1	1	0	1
Excalibur_c39108_188	0	0	0	0	0	0	0	0	0	0	0	0	0	0	0	0	0	0	0	0	0	0	1	0	0	1	0	0
BobWhite_c39793_88	0	1	1	1	0	1	0	1	0	1	1	0	1	0	1	1	0	1	0	0	0	1	1	0	1	1	0	0
wsnp_Ra_c6788_11804894	1	0	1	1	0	0	0	0	0	1	1	0	1	0	0	1	1	1	0	0	1	1	1	0	0	1	1	0
TA003443-0646	0	0	0	0	0	0	0	0	0	0	1	0	0	0	0	0	0	0	0	0	0	0	1	0	0	0	0	0
TA002362-0785	0	0	1	1	0	1	0	0	1	1	1	0	1	1	1	1	0	1	0	1	0	1	1	1	1	0	1	1
BS00021949_51	0	0	0	0	1	0	0	1	0	0	0	0	0	0	0	0	1	0	1	0	0	0	0	1	0	1	0	0
Kukri_c55420_355	0	0	0	0	0	0	0	0	1	1	0	0	0	1	0	0	0	0	0	0	0	0	0	0	0	0	0	0
D_GBB4FNX02HH3AH_173	0	0	0	0	0	0	0	0	0	0	0	0	0	0	0	0	0	0	1	0	0	0	0	0	0	0	0	0
Ex_c64790_378	0	0	0	0	0	0	0	0	1	0	0	0	0	0	0	0	0	0	0	0	0	0	0	0	0	0	0	0
BS00009377_51	0	1	1	1	1	1	0	0	1	1	1	1	1	1	1	1	0	1	0	0	0	1	1	0	1	1	1	0
Kukri_rep_c101366_333	0	0	1	0	0	0	0	1	0	0	0	0	0	0	0	0	0	0	0	0	0	0	0	0	0	0	1	0
Excalibur_c87430_419	0	0	0	0	0	0	0	0	0	0	0	0	0	0	1	0	0	0	0	0	0	0	0	0	0	0	0	0
Kukri_rep_c101874_104	0	0	0	1	1	0	0	1	0	0	0	0	0	0	0	0	0	0	0	0	0	1	1	0	1	0	0	0
wsnp_Ex_c16304_24782232	0	0	0	0	0	0	0	0	0	0	0	0	1	0	0	1	1	0	1	1	1	1	1	1	0	1	0	1
wsnp_Ex_rep_c66433_64662690	0	0	0	1	1	0	0	0	0	1	0	0	1	0	1	1	1	1	0	0	1	0	1	0	0	1	0	0
BobWhite_c40244_73	1	1	1	1	1	0	1	1	1	1	0	0	1	1	0	1	0	1	0	0	0	1	0	1	1	0	1	1
Kukri_c32803_217	0	1	0	1	0	0	0	0	0	0	0	0	0	1	0	1	0	0	0	0	0	0	0	0	0	0	0	0
CAP8_c3376_126	0	0	1	0	0	0	0	0	0	0	0	0	0	0	0	0	0	0	0	1	0	0	1	0	0	0	0	0
wsnp_Ku_c30992_40773238	0	0	0	0	0	0	0	0	1	0	0	0	0	0	0	0	0	0	0	0	0	0	0	0	0	0	0	0
CAP8_c4643_61	0	0	0	0	1	0	0	0	1	0	0	0	0	0	0	0	0	1	0	0	0	0	0	0	0	0	0	0
Tdurum_contig42495_5192	0	1	0	0	0	1	0	0	0	0	0	1	0	0	0	0	0	0	0	0	0	1	1	0	1	1	0	1
BS00076693_51	0	0	1	0	0	0	1	1	0	0	0	1	0	0	0	0	0	0	0	0	0	0	0	0	0	0	0	0
Kukri_c1171_714	0	0	1	0	0	0	0	0	0	0	0	0	0	0	0	0	0	0	0	0	0	0	0	0	0	0	0	0
Ra_c291_1516	0	1	1	1	1	0	1	1	1	0	1	1	1	1	1	1	1	0	1	1	1	0	0	1	1	1	1	1
GENE-1852_166	0	0	0	0	0	0	0	0	0	0	1	0	0	0	0	0	0	0	0	0	0	0	0	0	0	0	0	0
BS00067434_51	1	0	1	1	0	1	0	0	1	1	1	0	1	0	0	0	0	1	0	1	0	1	1	0	0	0	1	0
RAC875_c30684_665	0	0	0	0	0	0	0	0	1	0	0	0	0	0	0	0	0	0	0	0	0	0	0	0	0	0	0	0
D_contig28175_498	0	0	0	0	0	0	0	0	0	0	0	0	0	0	0	1	1	0	0	0	0	0	0	0	0	0	0	0
Excalibur_c20791_845	0	0	0	0	0	0	0	0	0	0	0	0	0	1	0	1	0	0	0	0	0	0	1	0	0	0	0	0
Excalibur_c17447_635	1	1	0	1	1	0	0	0	0	0	0	0	0	0	0	1	0	1	0	0	0	1	0	0	0	0	0	0
RAC875_c19242_76	0	0	0	0	0	0	0	0	0	0	0	0	0	0	0	0	0	0	0	0	0	0	0	0	0	1	0	0
BS00068592_51	1	0	1	1	0	1	1	0	1	1	1	1	1	0	1	1	1	0	1	1	1	1	1	1	1	1	1	0
BS00045554_51	0	1	0	1	0	0	1	0	0	0	1	1	1	1	0	1	1	0	0	0	0	0	1	0	0	0	1	0
Kukri_rep_c109160_490	0	0	1	0	0	0	0	0	0	0	0	0	0	0	0	1	0	0	0	0	0	0	0	0	0	0	0	0
IACX8470	1	1	1	1	1	1	1	1	1	1	1	1	1	1	1	1	0	0	1	1	1	1	0	1	1	1	1	0
GENE-3948_202	0	0	1	0	0	1	1	0	0	1	0	0	0	0	0	1	0	1	1	1	0	0	0	1	1	1	1	1
Excalibur_c41747_398	0	1	0	0	0	0	1	0	0	1	1	1	1	0	1	1	1	0	1	1	0	0	1	1	0	0	0	0
wsnp_Ex_c3201_5910642	0	0	0	0	1	0	0	0	0	0	0	0	0	0	0	0	1	0	1	1	1	0	0	0	0	1	0	1
Kukri_c17133_214	0	0	0	1	0	1	1	0	0	1	1	1	0	0	0	0	1	1	1	1	0	1	1	0	1	0	0	0
Excalibur_rep_c66577_159	1	0	1	1	1	0	1	0	0	1	1	0	1	0	1	0	0	1	0	0	0	0	1	0	0	1	0	0
RFL_Contig5693_646	0	0	0	0	0	0	0	0	0	0	0	1	0	0	0	0	1	1	1	1	1	0	0	0	0	1	0	1
BS00022332_51	0	0	0	0	0	1	0	0	0	1	1	1	0	0	0	0	0	0	0	0	1	1	1	0	1	0	0	0
RAC875_c15564_729	0	0	1	0	1	0	0	0	1	1	0	0	0	0	0	1	0	1	0	0	0	0	0	0	0	0	0	0
GENE-3765_129	0	0	1	0	1	0	0	0	0	0	0	0	1	0	0	1	0	1	1	0	0	0	0	1	1	1	1	0
Tdurum_contig70306_425	0	0	0	0	0	1	0	0	0	0	0	0	0	0	0	1	0	0	1	1	0	1	0	0	0	1	0	1
Kukri_rep_c109043_338	0	0	1	0	1	0	1	0	1	0	0	0	0	0	0	0	1	0	0	0	0	0	0	1	1	1	1	1
RAC875_c65143_123	0	0	1	0	0	0	0	0	0	0	0	0	0	0	0	0	0	0	0	0	0	0	0	1	0	0	0	0
Excalibur_rep_c102116_476	0	0	0	0	0	0	0	0	0	0	0	0	0	1	0	0	0	0	0	0	0	0	0	0	0	0	0	0
IAAV475	1	1	1	1	1	1	1	0	0	1	1	1	1	1	1	1	1	1	1	1	1	1	1	1	0	0	1	1
BobWhite_c8163_591	0	0	1	0	1	0	0	1	0	0	1	1	1	0	1	0	0	0	0	0	0	1	1	0	1	1	1	1
Kukri_c44416_250	0	0	0	0	0	0	0	0	0	0	0	0	0	0	0	0	0	0	1	0	0	0	0	0	0	0	0	0
Kukri_c20037_973	0	0	0	0	1	0	0	1	0	1	0	1	0	0	0	0	0	0	0	0	1	0	0	0	0	1	1	1
BobWhite_c3871_428	1	1	1	1	0	1	0	1	1	0	0	1	0	0	1	0	0	0	0	1	0	1	1	1	1	0	1	0
Kukri_c10253_2183	1	1	0	0	0	1	1	1	0	0	0	0	0	0	1	0	0	1	1	0	0	0	0	0	0	1	0	1
BS00066408_51	1	0	0	1	0	0	0	0	1	0	0	1	0	0	1	1	1	1	0	0	0	0	1	1	1	0	0	1
BS00088325_51	0	1	1	1	1	1	1	0	1	1	1	0	1	1	0	1	0	1	1	1	1	1	1	1	1	1	1	1
BS00003867_51	1	0	1	1	0	1	0	0	0	0	0	1	0	0	1	0	0	1	0	0	0	0	1	0	0	0	0	0
BS00010043_51	1	0	0	0	0	1	1	1	0	1	1	1	0	0	0	0	0	1	1	1	0	1	1	0	1	1	0	0
RAC875_c9412_75	0	1	0	0	0	1	0	0	1	0	0	0	0	0	0	0	1	0	0	0	0	0	0	0	0	0	0	0
CAP7_c2442_77	0	0	0	0	0	0	0	0	0	0	0	0	0	0	0	0	0	0	0	0	0	0	1	0	0	1	0	0
Tdurum_contig29194_203	0	0	0	0	1	0	1	0	0	1	0	0	0	0	0	0	0	0	1	1	1	0	0	0	0	1	1	1
BobWhite_c16578_171	0	1	0	0	1	0	0	0	1	0	0	1	0	1	1	0	0	0	0	0	1	0	0	0	0	0	1	0
Ra_c36562_708	0	0	0	0	0	0	0	0	0	0	0	0	0	0	0	0	0	0	0	0	0	0	0	0	0	0	1	0
Kukri_c19823_491	1	1	1	1	1	1	1	0	1	1	1	1	1	1	1	0	1	0	1	1	1	1	1	1	1	1	1	0
wsnp_JD_c4585_5720296	1	0	0	0	0	1	0	0	1	0	0	0	0	1	0	1	1	0	1	1	0	0	0	1	0	1	0	1
Tdurum_contig43677_338	1	0	0	0	0	1	0	0	1	0	0	0	0	1	0	1	1	0	0	1	0	0	0	1	0	1	0	1
RAC875_c12680_1262	0	0	0	1	0	0	0	0	0	1	0	1	1	0	1	1	0	1	0	0	0	0	0	0	0	0	0	0
D_contig07994_167	0	0	0	0	0	0	0	1	0	0	0	0	0	0	0	0	0	0	0	0	0	0	0	0	0	0	0	0
Kukri_rep_c72243_148	0	1	0	0	0	0	0	0	1	0	0	0	0	0	0	0	0	0	0	1	1	0	0	0	0	0	0	0
Tdurum_contig57927_460	0	1	1	1	0	0	1	0	1	1	1	1	0	0	0	0	0	1	0	1	1	1	1	1	1	1	1	1
Ra_c6693_1297	0	0	1	0	0	0	0	1	0	0	0	0	0	0	0	0	0	0	0	0	0	0	0	0	0	0	0	0
Excalibur_c24715_276	0	1	1	0	0	0	0	1	1	0	0	0	0	0	0	0	1	0	1	1	0	0	1	0	0	0	1	0
BobWhite_c36539_117	1	1	1	1	1	1	1	1	1	1	1	1	1	1	1	0	1	1	1	1	1	1	1	1	1	1	1	1
Tdurum_contig57516_269	0	0	0	0	0	0	0	0	1	0	0	0	0	0	0	0	0	0	0	0	0	0	0	1	0	1	0	1
tplb0060j17_1091	0	0	1	0	1	0	1	1	0	0	0	0	0	1	0	0	1	0	1	1	0	1	0	0	1	1	0	1
wsnp_Ex_c7347_12594320	1	0	0	0	0	0	0	0	1	0	0	0	0	0	0	0	0	0	0	0	0	0	0	0	0	0	0	0
Tdurum_contig74897_590	0	0	0	0	0	0	0	0	0	0	0	0	0	0	0	0	1	0	0	0	0	1	0	0	0	1	0	0
wsnp_Ex_c11658_18773086	0	0	1	1	1	1	1	1	1	1	0	1	1	1	1	1	1	1	1	1	1	1	1	1	0	1	1	1
CAP8_c490_120	0	0	0	0	0	0	0	1	0	0	1	0	0	0	0	0	0	1	0	0	0	0	0	0	0	0	0	0
BobWhite_c18583_280	0	0	0	0	0	0	0	0	0	0	0	0	0	0	1	0	0	0	0	0	0	1	0	1	0	0	0	1
wsnp_JD_c9902_10674725	1	0	1	1	1	1	1	0	0	0	0	1	1	1	1	1	1	0	1	1	1	0	1	1	1	1	1	1
Tdurum_contig28784_225	1	1	0	0	1	1	1	1	0	1	1	1	1	0	1	0	1	0	1	1	0	0	1	0	1	1	1	0
Tdurum_contig52063_1077	1	0	1	1	0	1	0	0	0	1	1	0	1	0	1	0	1	1	0	0	1	0	0	1	0	0	1	1
BS00010555_51	0	0	0	0	0	0	0	1	0	0	0	0	0	0	0	0	0	0	0	0	0	0	0	0	0	0	0	0
Kukri_rep_c95031_104	0	1	0	0	1	0	1	1	0	1	0	1	0	1	1	1	1	0	1	1	1	0	0	1	1	1	0	1
RAC875_c15109_510	1	1	1	1	1	0	1	0	1	1	0	0	0	0	0	1	0	0	1	0	0	1	0	0	1	1	1	0
Kukri_c18608_729	1	1	1	1	1	1	0	0	1	1	1	1	1	0	0	0	0	1	1	1	1	1	1	1	1	0	0	0
Excalibur_c26172_359	0	1	0	0	0	0	0	1	1	0	0	0	1	1	0	1	1	1	1	0	0	0	0	1	0	1	0	0
BS00012321_51	0	0	0	0	0	1	0	1	0	1	0	0	0	0	0	0	0	0	0	0	0	0	0	0	0	1	0	0
Kukri_c21409_283	0	0	0	1	1	0	1	0	0	0	1	1	0	0	0	0	0	0	1	0	0	0	0	0	0	0	0	0
Kukri_c4581_596	1	1	0	0	1	0	0	0	0	0	0	0	1	0	0	0	0	0	1	1	1	0	1	1	0	1	0	0
Excalibur_c64848_1214	0	0	0	0	0	0	1	0	1	0	0	1	0	0	0	0	0	0	0	1	0	0	0	0	0	0	0	0
wsnp_Ex_c22089_31270140	0	0	1	0	0	0	0	1	1	0	0	1	0	0	0	1	0	0	1	0	0	0	0	0	1	1	1	0
BS00063097_51	0	0	0	0	1	0	0	0	0	0	0	0	0	0	0	1	0	0	0	0	0	1	0	0	0	1	0	1
Tdurum_contig42164_1249	1	0	0	0	0	0	0	0	0	0	0	0	1	0	1	0	1	0	0	0	0	1	1	1	1	1	0	0
D_contig08624_69	0	0	0	0	0	0	0	0	0	0	0	0	0	0	0	0	0	0	1	0	0	0	0	0	0	0	0	0
Excalibur_c9000_209	0	0	0	0	0	0	0	0	1	0	0	0	0	0	0	0	1	0	1	1	0	0	1	1	0	0	0	0
wsnp_Ex_c8643_14489402	1	1	1	1	0	0	0	1	0	1	1	1	1	1	1	1	0	1	0	0	1	1	1	0	1	0	1	0
Kukri_c4309_407	1	0	0	0	1	0	0	0	0	0	0	0	0	0	1	0	0	0	0	0	1	0	0	0	1	0	0	0
BobWhite_c19166_94	0	0	0	0	0	0	0	1	1	0	1	0	0	0	0	0	0	0	0	0	0	0	0	0	0	0	0	0
BobWhite_c45336_321	1	0	0	0	1	0	0	0	0	0	0	0	0	0	0	0	0	0	0	0	0	0	0	0	0	0	0	0
Kukri_c14804_757	1	0	1	1	1	1	1	0	1	1	1	1	1	1	1	1	1	1	1	1	0	1	1	1	0	1	1	1
wsnp_Ra_c10861_17763060	1	0	1	0	0	0	0	1	0	1	1	0	1	0	0	0	0	0	0	0	0	0	0	1	0	0	1	0
[truncated: 3,001 more rows]
