# Supplementary material for: The genetic architecture of genome‐wide recombination rate variation in allopolyploid wheat revealed by nested association mapping
Source: Plant J. 2018 Jul 19;95(6):1039–54. doi: 10.1111/tpj.14009 (PMC6174997; doi:10.1111/tpj.14009)
Supplement: Supplementary file 10 [file TPJ-95-1039-s010.xlsx]

## Sheet: Sample_T9_90KSNPs
Table S9. 90K Marker Genotype Matrix for NAM RILs and Founders (Sample)					** Full genotype matrix can be downloaded from http://wheatgenomics.plantpath.ksu.edu/nam/TableS9.90K_Genotype_Matrix_All_Biallelic_SNPs_parents_and_individuals.txt
Marker Name	Type	Scaffold	Position	Berkut	CL_11223	CL_15134	CL_15144	CL_4175	CL_7635	Dharwar_Dry	PBW343	PI_185715	PI_192001	PI_192147	PI_192569	PI_210945	PI_220431	PI_262611	PI_278297	PI_283147	PI_366716	PI_382150	PI_43355	PI_470817	PI_565213	PI_572692	PI_70613	PI_82469	PI_8813	PI_94567	PI_9791	Vida	EA_1	EA_2	EA_3	EA_4	EA_5	EA_6	EA_7	EA_8	EA_9	EA_10	EA_11	EA_12	EA_13	EA_14	EA_15	EA_16	EA_17
BS00022717_51	90K	Scaffold1026298	2B_68.278	C1	C1	C1	NC	C2	C2	C2	NC	C2	C2	C2	C1	C2	C2	C1	C1	C1	C1	NC	C2	C2	C1	C2	C2	C1	C1	C1	C2	C2	C1	C2	C2	C1	C1	C2	C2	C2	C1	NC	C2	C1	C1	C1	C1	C1	C2
BS00035678_51	90K	Scaffold2462197	7A_63.946	C2	C1	C1	C1	C1	C1	C1	C1	C1	C2	C1	C1	C2	C2	C1	C1	C1	C1	C1	C1	C1	C1	C1	C1	C2	NC	C1	C1	C2	C2	C2	C1	C2	C1	C2	C2	C1	C2	C2	C2	C2	C2	C1	C1	C2	C2
IAAV1405	90K	NA	NA	C2	C2	C2	C2	C2	C2	C2	C2	C2	C2	C2	C2	C2	C2	C2	C2	C2	C2	C2	C2	C2	C2	C2	C1	C2	C2	NC	C2	C2	NC	C2	C2	C2	C2	NC	C2	C2	C2	C2	C2	C2	C2	C2	C2	C2	C2
Kukri_c29655_194	90K	Scaffold2172934	1A_19.439	C2	C1	C1	C1	C1	C1	C1	NC	C1	C2	C1	NC	NC	C1	C1	C1	C1	C1	C2	C2	NC	C1	C1	C1	C1	C1	C2	C1	C1	C1	C2	C2	C2	C1	C2	C2	C2	C1	NC	C1	C1	C2	C1	C2	NC	C2
D_GBQ4KXB02HD8ZV_73	90K	NA	NA	C1	NC	C1	C1	C1	NC	C1	C2	C1	C2	C1	C1	C1	C2	C1	C1	C1	C1	C2	C2	C1	C1	C1	C1	C1	C1	C1	C1	C1	C1	C1	C1	C1	C1	C1	C1	C1	C1	C1	C1	C1	C1	C1	C1	C1	C1
BS00000651_51	90K	Scaffold651398	1B_61.494	C1	C1	C1	C1	C1	C1	C1	NC	C1	C1	C1	C1	C1	C1	C1	C1	C1	C1	C1	C2	C1	C1	C1	C1	C1	C1	C1	C1	C1	C1	C1	C1	C1	C1	C1	C1	C1	C1	C1	C1	C1	C1	C1	C1	C1	C1
Excalibur_c3423_1170	90K	Scaffold4635919	7B_13.664	C1	C2	C1	C1	C1	C2	C1	C2	C1	NC	C2	C1	C1	C1	C1	C1	C2	C1	C1	C1	C2	C2	C1	C1	C1	C1	C1	C1	C2	C1	C1	C1	C1	C1	C1	C1	C1	C1	C1	C1	C1	C1	C1	C1	C1	C1
Excalibur_c10366_58	90K	Scaffold2050342	3A_9.11599999999999	C1	C1	C1	C1	C1	C1	C2	C1	C1	C1	C1	NC	C1	C1	C1	C1	C2	C1	NC	C1	C1	C2	C2	C2	C2	C2	C1	C1	C1	C2	C2	C2	C1	C1	C2	NC	C2	C1	C2	C2	C1	C2	C1	C2	C2	C2
Tdurum_contig42491_666	90K	Scaffold68785	1B_76.285	C2	C2	C2	C2	C2	C2	C2	C2	C2	C1	C2	C2	C2	C2	C2	C2	C2	C2	C2	C2	C2	C2	C2	C2	C2	C2	C2	C2	C2	C2	C2	C2	C2	C2	C2	C2	C2	C2	C2	C2	C2	C2	C2	C2	C2	C2
Kukri_rep_c101016_905	90K	Scaffold196627	2B_55.773	C1	C1	C2	NC	C2	C1	C1	NC	C1	C1	C1	NC	NC	C2	C2	C1	C1	C1	NC	C2	C2	C1	C1	C1	C1	C1	NC	C2	C1	C1	C1	C1	C1	C1	C1	C1	C1	C1	C1	C1	C1	C1	C1	C1	C1	C1
RFL_Contig4718_1323	90K	Scaffold533987	2B_60.32	C1	C1	C1	C2	C1	C2	C1	C2	C2	C1	C1	C2	C1	C1	C1	C2	C1	C1	C1	C2	C1	NC	C1	C1	C1	C1	C1	C1	C2	C1	C1	C1	C1	C1	C1	C1	C1	C1	C1	C1	C1	C1	C1	C1	C1	C1
BS00010947_51	90K	NA	NA	C2	C2	C2	C2	C2	C2	C1	C1	C2	C2	C2	C2	C2	C2	C2	C2	C2	C2	C2	C2	C2	C2	C2	C2	C2	C2	C2	C2	C2	C2	C2	C1	C2	C2	C1	C2	C2	C2	C1	C2	C1	C2	C2	C1	C2	C2
Tdurum_contig55610_784	90K	Scaffold143696	2D_30.457	C2	C2	C2	C1	C1	C1	C1	NC	C2	C2	NC	C2	C2	C1	C1	C1	C2	C2	NC	C1	C2	C2	C1	C1	C1	C1	C2	C2	C1	C2	C1	C1	C2	C1	C2	C1	C1	C1	C1	C2	C1	C1	NC	C1	C1	C2
BobWhite_c11153_266	90K	NA	NA	C2	C1	C2	C2	C2	C2	C2	C2	C1	C2	NC	C2	C2	C2	C2	C2	C2	C2	C2	C1	C2	C2	C2	C2	C2	C2	C2	C2	C2	C2	C2	C2	C2	C2	C2	C2	C2	C2	C2	C2	C2	C2	C2	C2	C2	C2
BS00063146_51	90K	Scaffold1219939	1D_40.946	C2	NC	C2	C2	C2	C2	C2	NC	NC	NC	C2	NC	C2	C2	C1	C1	C2	NC	NC	NC	NC	NC	C1	C2	NC	C2	C2	C1	NC	C2	C2	C2	C2	C2	C2	C2	C2	C2	C2	C2	C2	C2	C2	C2	C2	C2
BobWhite_c35024_62	90K	Scaffold4346772	3B_39.841	C2	C1	C2	C2	C1	C1	C2	C2	C2	C2	C1	C2	C2	C2	C2	C2	C2	C2	NC	C2	C2	C2	C2	C2	C1	C2	C2	C1	C2	C2	C2	C2	C2	C2	C2	C2	C2	C2	C2	C2	C2	C2	C2	C2	C2	C2
wsnp_JG_c609_370792	90K	NA	NA	C2	C1	C2	C2	C1	NC	C1	NC	C1	C1	C2	C2	C1	C2	C1	C1	NC	C1	C1	C1	C1	C2	C2	C2	C2	C1	C2	C1	C2	C2	C1	C2	C2	C2	C1	C2	C1	C2	C1	C1	C2	C2	C1	C1	C2	C2
Ex_c11348_1256	90K	NA	NA	NC	C1	C1	C1	C1	C1	C1	C1	C1	C1	C1	C1	C1	C1	C1	C1	C1	C1	NC	C1	C1	C1	C1	C1	C2	C1	C1	C1	C1	C1	C1	C1	C1	C1	C1	C1	C1	C1	C1	C1	C1	C1	C1	C1	C1	C1
RAC875_c54818_830	90K	Scaffold2217617	6B_46.694	C1	C1	C1	C2	C1	C1	C1	C1	C1	C1	C2	C1	C1	C1	C1	C1	C1	C1	NC	C1	C1	C1	C1	C1	C1	NC	C1	C2	C1	C1	C1	C1	C1	C1	C1	C1	C1	C1	C1	C1	C1	C1	C1	C1	C1	C1
BobWhite_c48591_394	90K	Scaffold334662	1B_32.984	C2	C1	C1	C1	C2	C1	C1	NC	C1	C1	C2	NC	C2	C1	C2	C1	C1	C1	NC	C2	C1	C1	C1	C1	C1	C1	C2	C2	C2	C2	C2	C1	C1	C1	C2	C2	C1	C2	C1	C2	C2	C2	C2	C2	C2	C2
IAAV4239	90K	Scaffold876451	6A_55.893	C2	C1	C2	NC	C2	C1	C1	C2	C2	C1	C2	C1	C1	C1	C1	C1	C2	C2	C1	C2	C1	C1	C1	C1	C2	NC	C2	C2	C1	C1	C2	C1	C1	C1	C2	C1	C2	C1	C1	C1	C1	C1	C1	C1	C2	C1
Kukri_c9785_62	90K	Scaffold1275022	2B_66.004	C2	C2	C1	C1	C2	C2	C1	C2	C2	NC	C2	C2	C2	C1	C1	C2	C2	C2	C1	C2	C1	C2	C2	C1	C2	C2	C2	C1	C1	C2	C1	C1	C2	C2	C1	C1	C1	C2	C1	C1	C2	C2	C2	C2	C2	C1
BS00088307_51	90K	Scaffold2539452	6B_44.421	C2	C2	C1	C2	C1	C2	C2	C1	C2	C2	C1	C2	C1	C2	C2	C2	C2	C2	C1	C1	C2	C2	C1	C1	C2	NC	C1	C1	C1	C2	C2	C2	C2	C2	C2	C2	C2	C2	C2	C2	C2	C2	C2	C2	C2	C2
BS00049932_51	90K	NA	NA	C2	NC	C1	NC	NC	C2	NC	C2	C2	NC	C1	C1	NC	C1	C2	C1	C1	NC	NC	C2	C2	NC	C2	NC	C2	NC	NC	C1	C2	C2	C2	C2	NC	C2	C2	NC	C2	NC	NC	NC	C2	NC	NC	NC	C2	C2
Excalibur_c20766_802	90K	Scaffold4011017	5B_80.923	C2	C2	C1	C2	C1	C1	C1	C1	C2	NC	C1	C2	C2	C1	C2	C2	C1	C1	C1	C2	C2	C2	C2	C2	C2	C1	C1	C1	C2	C1	C2	C1	C1	C1	C1	C2	C1	C1	NC	C2	C2	C1	C2	C2	C2	C2
RAC875_c5569_548	90K	Scaffold630009	2D_64.566	C2	C2	NC	C1	C1	C2	C2	C1	C2	C2	C1	C2	C2	C1	C1	C2	C1	C1	C2	C2	C2	C2	C2	C2	C2	C2	NC	C1	C2	C2	C2	C2	C2	C2	C2	C2	C2	C2	C2	C2	C2	C2	C2	C2	C2	C2
RAC875_c41208_1447	90K	NA	NA	C2	C2	C2	NC	C2	C2	C2	NC	C2	C2	C2	C2	C2	C1	C2	C2	C2	C2	C1	C1	C2	NC	C2	C2	C2	C2	C2	C2	C2	C2	C2	C2	C2	C2	C2	C2	C2	C2	C2	C2	C2	C2	C2	C2	C2	C2
GENE-4428_113	90K	Scaffold4307609	7A_67.357	C1	C1	C1	C1	C2	C1	C1	NC	C1	C1	C1	C1	C1	C1	C1	C1	C2	C1	C1	C1	NC	C1	C1	C1	C2	NC	C1	C1	C1	C1	C1	C1	C1	C1	C1	C1	C1	C1	C1	C1	C1	C1	C1	C1	C1	C1
Tdurum_contig93615_735	90K	Scaffold804242	4B_35.586	C2	C2	C2	C2	C2	C2	C2	C2	C2	C2	C2	C2	C2	C2	C2	C2	C2	C2	C2	C2	C2	C2	C1	C2	C2	C2	C2	C2	C2	C2	C2	C2	C2	C2	C2	C2	C2	C2	C2	C2	C2	C2	C2	C2	C2	C2
RFL_Contig5626_821	90K	NA	NA	C2	C2	NC	C2	C2	C2	C2	C2	C1	C1	C1	C2	C2	C2	C1	C1	C2	C1	NC	C2	C1	C2	C2	C2	C2	C2	NC	C1	C2	C2	C2	C2	C2	C2	C2	C2	C2	C2	C2	C2	C2	C2	C2	C2	C2	C2
RFL_Contig622_1601	90K	NA	NA	C2	NC	C1	C2	C2	C2	C2	C2	C1	NC	C2	C2	C1	C2	C2	C1	C2	C1	C1	C1	C2	C2	C1	C2	C1	C2	C2	C2	C1	C2	C2	C2	C2	C2	C2	C2	C2	C2	C2	C2	C2	C2	C2	C2	C2	C2
wsnp_Ex_c28973_38050405	90K	NA	NA	NC	C1	C1	C1	C1	C2	C1	C2	C1	C1	C1	C1	C2	C2	C1	C1	C2	C1	C1	C2	C2	C2	C1	C1	C2	C2	C1	C2	C2	C1	C1	C1	C1	C1	C1	C1	C1	C1	C1	C1	C1	C1	C1	C1	C1	C1
Tdurum_contig27797_654	90K	Scaffold6756388	5D_99.049	C1	NC	NC	C1	NC	C2	C1	C1	C1	C1	C1	C1	NC	NC	C1	C1	NC	NC	C1	C1	C1	C1	C1	C1	C1	C2	NC	C1	C1	C1	C1	C1	C1	C1	C1	C1	C1	C1	C1	C1	C1	C1	C1	C1	C1	C1
Kukri_c37592_304	90K	NA	NA	C2	NC	NC	C2	NC	C2	C2	C1	C2	C2	NC	C2	C2	C2	C2	C2	C2	C2	C2	NC	NC	C2	C2	C2	NC	C2	C2	C2	C2	C2	C2	C2	C2	C2	C2	C2	C2	C2	C2	C2	C2	C2	C2	C2	C2	C2
BS00094681_51	90K	Scaffold861120	1A_45.6495	C2	C1	C2	C1	C1	C1	C1	C2	C2	C2	C1	C2	C2	C1	C1	C2	C2	C1	C1	C2	C1	C1	C1	C1	C2	NC	NC	C1	C1	C2	C2	C2	C1	C1	C2	C2	C2	C2	C1	C2	C2	C2	C2	NC	C2	C2
GENE-4458_691	90K	NA	NA	C2	C1	C2	NC	C2	C2	C1	C1	C2	C2	C2	C2	C1	C2	C2	C1	C1	C2	C1	C1	C2	C2	C2	C2	C2	C2	C2	C2	C2	C2	C2	C1	C2	C1	C2	C1	C1	C2	C1	C2	C1	C2	C2	C1	C1	C2
Kukri_rep_c68344_627	90K	Scaffold1861997	6A_46.797	C1	C1	C2	C1	C1	C2	C1	NC	C1	NC	C1	NC	NC	C1	C2	C1	C1	C2	NC	NC	C1	C1	C1	C1	C2	C1	NC	C2	C1	C1	C1	C1	C1	C1	C1	C1	C1	C1	C1	C1	C1	C1	C1	C1	C1	C1
Tdurum_contig52350_588	90K	NA	NA	C2	C2	NC	C1	C2	C1	C2	C1	C2	NC	C2	C2	C2	C2	C2	C2	C2	C2	NC	C1	C2	C2	C2	C2	C1	C2	C2	C2	C2	C2	C2	C2	C2	C2	C2	C2	C2	C2	C2	C2	C2	C2	C2	C2	C2	C2
wsnp_Ku_c11227_18378980	90K	Scaffold3493940	4A_110.042	C2	C1	C1	C1	C1	C1	C2	C1	C2	C2	C1	NC	NC	C1	C1	C1	NC	C1	C2	C2	C1	C1	C2	C1	C2	C1	C2	C1	C2	C2	C2	C2	C2	C2	C2	C2	C2	C2	C2	C2	C2	C2	C2	C2	C2	C2
Kukri_c52_184	90K	Scaffold787846	5B_64.992	C1	C1	C2	C2	C2	C1	C2	NC	NC	NC	C2	NC	C1	C2	C1	C2	C2	C2	C2	C1	C2	NC	C1	C1	C2	C1	C2	C1	C1	C2	C1	C2	C2	C2	NC	C2	C2	C2	C2	C2	C1	C2	C1	C1	C1	C2
BS00077769_51	90K	Scaffold2536736	2A_87.971	C1	C2	C1	C2	C2	C2	C1	C1	C2	C2	C2	C2	C2	C1	C2	C2	C1	C2	C1	C1	C1	C1	C1	C1	C1	C2	NC	C2	C1	C1	C1	C1	C1	C1	C1	C1	C1	C1	C1	C1	C1	C1	C1	C1	C1	C1
Excalibur_c7888_1236	90K	Scaffold981038	6B_48.967	C1	C1	C1	C1	C1	C1	C1	C2	C1	C1	C1	C1	C1	C1	C1	C1	C1	C1	C1	C1	C1	C1	C1	C1	C1	C1	C1	C1	C1	C1	C1	C1	C1	C1	NC	C1	C1	C1	C1	C1	C1	C1	C1	C1	C1	C1
wsnp_Ex_c12219_19526749	90K	NA	NA	C2	C2	C2	C2	C2	C2	C2	C2	C1	C1	C1	C2	C2	C2	C2	C1	C2	C2	C2	C2	C2	C2	C2	C2	C2	C1	C2	C2	C2	C2	C2	C2	C2	C2	C2	C2	C2	C2	C2	C2	C2	C2	C2	C2	C2	C2
RAC875_rep_c116752_107	90K	Scaffold341250	6A_50.208	C2	C1	C1	C1	C1	C1	C1	NC	C1	C2	C1	C1	C2	C2	C1	C1	C1	C1	C2	NC	NC	C1	C1	C1	C2	NC	C1	C1	C2	C2	C2	C1	C2	C1	C2	C2	C1	C2	C2	C2	C2	C2	C1	C1	C2	C2
Tdurum_contig93100_149	90K	Scaffold1158611	4A_131.642	C1	C2	C1	C1	C2	C2	C2	C1	C2	C2	C2	C1	C2	C1	C2	C2	C1	C2	C1	C1	C1	C1	C1	C2	C2	C2	NC	C2	C1	C2	C1	C2	C1	C2	C1	C2	C1	C2	C1	C2	C1	C1	C2	C1	C2	C2
Tdurum_contig62852_592	90K	Scaffold606548	2B_54.636	C1	C2	NC	C1	C2	C2	NC	C1	C2	C1	C1	C1	C2	C1	C1	C1	NC	C2	C1	C2	C2	C1	C1	C1	C1	C2	C2	C2	C1	C1	C1	C1	C1	C1	C1	C1	C1	C1	C1	C1	C1	C1	C1	C1	C1	C1
RFL_Contig34_72	90K	NA	NA	C1	C1	NC	C2	C1	C1	C2	C1	C1	C1	C1	C2	C1	C2	C2	C1	C1	C1	C2	C1	NC	C1	C2	C1	C1	C2	NC	C1	C1	C1	C2	C1	C2	C1	C2	C2	C2	C1	C2	C2	C1	C2	C1	C2	C2	C1
wsnp_Ex_c56417_58543388	90K	Scaffold6428947	2D_62.293	C2	C2	C2	C2	C2	C2	C2	C2	C2	C2	C2	C2	C2	C2	C2	C2	C2	C2	C2	C2	C2	C2	C2	C2	C2	C2	C2	C2	C2	C2	C2	C2	C2	C2	C2	C2	C2	C2	C2	C2	C2	C2	C2	C2	C2	C2
Tdurum_contig92425_992	90K	Scaffold955805	2A_92.517	C1	C1	NC	C1	C1	NC	C1	C1	C1	C1	C1	C1	C1	C1	C1	C1	C1	C1	C1	C2	C1	C1	C1	C1	C2	C1	C1	C1	C1	C1	C1	C1	C1	C1	C1	C1	C1	C1	C1	C1	C1	C1	C1	C1	C1	C1
wsnp_Ex_rep_c68386_67199155	90K	Scaffold1264530	2B_59.184	C2	C1	C2	C2	C1	C2	C2	C2	C1	NC	C1	C2	C1	C1	C1	C2	C1	C2	C1	C1	C2	C2	C2	C2	C2	C1	C2	C1	C2	C2	C2	C2	C2	C2	C2	C2	C2	C2	C2	C2	C2	C2	C2	C2	C2	C2
Excalibur_c46262_263	90K	Scaffold3113715	7D_1.137	C2	C1	C1	C2	C1	C1	C2	C2	C2	C2	C1	C1	C2	C1	C2	C2	C1	C2	C1	C1	NC	NC	C1	C1	C1	C1	C2	C1	C1	C2	C2	C2	C2	C2	C2	C2	C2	C2	C2	C2	C2	C2	C2	C2	C2	C2
Excalibur_c46878_419	90K	Scaffold168667	4B_1.137	C2	C2	C2	C2	C2	C1	C1	NC	C1	C1	C2	NC	C1	C2	C2	C1	C2	C2	C2	C1	C2	C2	C2	C2	C1	C2	C2	C2	C2	C2	NC	C1	C1	C2	C2	C2	C1	C2	C2	NC	C1	C2	C2	C1	C2	C1
wsnp_BE442869B_Ta_1_1	90K	Scaffold626968	4B_52.65	C2	C2	C2	C2	C2	C2	NC	C2	C1	C2	C2	C2	C2	C2	C2	C1	C2	C2	C2	C2	C2	C2	C1	C2	C1	C2	NC	C2	C1	C2	C2	C2	C2	C2	C2	C2	C2	C2	C2	C2	C2	C2	C2	C2	C2	C2
RAC875_c20657_2535	90K	Scaffold2657286	7B_51.193	C1	C1	C1	C1	C1	C1	C1	C1	C1	C1	C1	C1	C1	C1	C1	C1	NC	C1	NC	C1	C1	C1	C1	C1	C1	C1	C1	C1	C1	C1	C1	C1	C1	C1	C1	C1	C1	C1	C1	C1	C1	C1	C1	C1	C1	C1
Excalibur_c25273_149	90K	Scaffold2673643	1D_48.3355	C1	C2	NC	NC	C2	C2	C2	C1	C2	C1	C2	C1	C1	C2	C2	C1	C1	C2	C2	C1	C1	NC	C2	C2	C1	C1	NC	C2	C2	C1	C1	C1	C2	C2	C1	C1	C1	C1	C2	C1	C1	C1	C1	C2	C1	C1
Kukri_c20831_840	90K	Scaffold2124616	2A_81.15	C2	C2	C2	C2	C2	C2	C2	C1	C2	C2	C1	C2	C2	C2	C1	C2	C2	C2	NC	C2	C2	C2	C2	C2	C2	C1	C2	C2	C2	C2	C2	C2	C2	C2	C2	C2	C2	C2	C2	C2	C2	C2	C2	C2	C2	C2
Tdurum_contig16153_1137	90K	Scaffold2563325	4A_152.121	C1	NC	C1	C1	C1	C1	C1	C1	C1	C1	C1	C1	C1	C1	C1	C1	C1	C1	C1	C1	C1	C1	C1	C1	C2	C1	C1	C1	C1	C1	C1	C1	C1	C1	C1	C1	C1	C1	C1	C1	C1	C1	C1	C1	C1	C1
Kukri_rep_c72773_882	90K	Scaffold2338468	5A_13.0725	C1	C1	C1	NC	C1	C1	C2	C2	C1	C2	C1	C1	C1	C2	C1	C1	C1	C1	C1	C1	C1	C1	C1	C1	C1	C1	C1	C1	C2	C2	C1	C2	C2	C2	NC	C2	C2	C2	C2	C2	C1	C2	C1	C1	C1	C2
Kukri_rep_c103857_458	90K	Scaffold663304	5A_9.093	C2	C2	C2	C2	C2	C2	C1	C2	C2	C1	C2	C1	C2	C1	C2	C2	NC	C2	C2	C1	C2	NC	C2	C1	C2	C2	C2	C2	C2	C2	C1	C1	C2	C2	C1	C2	C1	C1	C2	C2	C1	C1	C2	C1	C2	C2
RAC875_c13489_648	90K	Scaffold3043794	2B_59.184	C2	C2	NC	NC	C1	C2	C1	C1	C1	C2	C2	C2	C2	C1	C1	C2	C1	C2	C2	C2	C2	C2	C2	C2	C2	C2	NC	C1	C2	C2	C1	C1	C2	C2	C2	C1	C1	C1	C2	C2	C1	C1	C2	C1	C2	C2
Ku_c19477_1206	90K	Scaffold1249539	6B_48.967	NC	NC	C2	C2	C2	C2	C2	C1	C1	C2	C2	C2	C2	C2	C2	C1	C2	C2	C2	C1	C2	C1	C2	C2	C1	C2	C2	C2	C2	C2	C2	C2	C2	C2	C2	C2	C2	C2	C2	C2	C2	C2	C2	C2	C2	C2
BobWhite_c4905_267	90K	NA	NA	C1	C2	C1	C1	C1	C2	NC	C1	C1	C1	C2	C1	C1	C2	C1	C1	C1	C1	C1	C1	C1	C1	C1	C1	C2	C2	C1	C2	C2	C2	C1	C1	C1	C1	C2	C2	C2	C2	C2	C1	C2	C1	C1	C1	C2	C1
wsnp_Ex_c6644_11508418	90K	Scaffold1264607	4A_57.601	C1	C2	C1	C1	C1	C1	C1	C1	C1	C2	C2	C1	C1	C1	C2	C2	C1	C2	C2	C2	NC	C2	C2	C2	C1	C1	C1	C1	C1	C1	C1	C1	C1	C1	C1	C1	C1	C1	C1	C1	C1	C1	C1	C1	C1	C1
RAC875_rep_c71393_159	90K	Scaffold422061	6B_47.831	C1	C1	C1	C1	C1	C1	C1	C2	C1	C2	C2	C1	C2	C1	C2	C1	C1	C1	C1	C1	C1	C1	C1	C1	C1	C2	C1	C2	C1	C1	C1	C1	C1	C1	C1	C1	C1	C1	C1	C1	C1	C1	C1	C1	C1	C1
Kukri_c8099_1522	90K	NA	NA	C1	C1	C1	C1	C1	C1	C1	NC	C1	C1	C2	C1	C1	C1	C1	C1	C1	C1	C2	C1	C1	C1	C1	C1	C1	C1	C1	C1	C1	C1	C1	C1	C1	C1	C1	C1	C1	C1	C1	C1	C1	C1	C1	C1	C1	C1
RFL_Contig4417_566	90K	NA	NA	C1	C1	C1	C1	C1	C1	C1	NC	NC	C1	C1	NC	C1	C1	C1	C1	C1	C1	NC	C1	C1	NC	C1	C1	C1	NC	C1	C1	C1	C1	C1	C1	C1	C1	C1	C1	C1	C1	C1	C1	C1	C1	C1	C1	C1	C1
Excalibur_c1728_398	90K	Scaffold2756195	6A_46.797	C2	C2	C1	C2	C2	C2	C2	NC	C2	C2	C2	C2	NC	C2	C2	C2	C2	C2	C2	C2	C2	C2	C2	C2	C2	C2	C2	C2	C2	C2	C2	C2	C2	C2	NC	C2	C2	C2	C2	C2	C2	C2	C2	C2	C2	C2
RAC875_c19503_954	90K	Scaffold836284	7A_123.112	C2	C2	C2	C2	C2	C2	C2	C2	C2	C2	C2	C2	C2	C2	C2	C2	C2	C2	C2	C2	C2	NC	C2	C2	C2	C2	C2	C2	C2	C2	C2	C2	C2	NC	C2	C2	C2	NC	C2	C2	C2	C2	NC	NC	C2	C2
BobWhite_rep_c62256_457	90K	NA	NA	C2	C2	C2	C2	C2	C2	NC	C2	C2	C2	C2	C2	C2	C2	C2	C1	C2	NC	C2	C2	NC	C2	C2	C2	C2	C2	C2	C2	C2	C2	C2	C2	C2	C2	C2	C2	C2	C2	C2	C2	C2	C2	C2	C2	C2	C2
wsnp_Ex_c296_574790	90K	NA	NA	C2	C2	C2	C2	C2	C1	C2	C2	C2	C1	C2	C1	C2	C2	C2	C2	C2	C1	C2	NC	C2	C2	C1	C1	C2	C2	C1	C2	C2	C2	C2	C2	C2	C2	C2	C2	C2	C2	C2	C2	C2	C2	C2	C2	C2	C2
Tdurum_contig15255_354	90K	Scaffold3263009	4B_50.376	C1	C1	C1	C1	C1	C1	C1	C1	C1	C1	C1	C1	C1	C1	C1	NC	C1	C1	C1	C1	C2	C1	C1	C1	C1	C1	C1	C1	C1	C1	C1	C1	C1	C1	C1	C1	C1	C1	C1	C1	C1	C1	C1	C1	C1	C1
BobWhite_c2247_258	90K	NA	NA	C1	C1	C1	C1	C1	C1	C1	C1	C2	C1	C1	C1	C1	C1	C1	C2	C1	C1	C2	C1	C1	C1	C2	C1	C2	C1	C1	C1	C2	C1	C1	C1	C1	C1	C1	C1	C1	C1	C1	C1	C1	C1	C1	C1	C1	C1
Excalibur_c21257_781	90K	Scaffold1206199	6B_41.01	C2	C2	C2	C1	C2	C2	C2	C2	C2	C2	C2	C1	C1	C2	C2	C2	C2	C2	C1	C1	C2	C1	C1	C1	C1	C2	C2	C2	C1	C2	C2	C2	C2	C2	NC	C2	C2	C2	C2	C2	C2	C2	C2	C2	C2	C2
BobWhite_c5457_1440	90K	Scaffold1041526	5A_9.093	C1	C1	C2	C2	C2	C1	C2	NC	C1	C2	C1	C2	C2	C2	C2	C1	C2	C2	C2	C2	C1	NC	C1	C2	C1	C2	NC	C1	C1	C1	C2	C2	C1	C1	C2	C1	C2	C2	C1	C1	C2	C2	C1	C2	C1	C1
Tdurum_contig42517_283	90K	Scaffold2172311	2A_59.228	C2	C1	C1	NC	C1	C1	C1	C1	C1	C1	C2	C1	C1	C1	C1	C1	C1	C1	C1	C1	C2	NC	C1	C1	C1	C2	C1	C1	C1	C2	C1	C1	C2	C2	C2	C1	C1	C1	C2	C2	C1	C1	C2	C1	C2	C2
Tdurum_contig20987_1327	90K	Scaffold213744	3B_48.935	C1	C1	C1	C1	C1	C1	C1	C1	C1	C1	C1	C1	C1	C1	C1	C1	C1	C1	C1	NC	C1	C1	C1	C1	C2	C1	C1	C1	C1	C1	C1	C1	C1	C1	C1	C1	C1	C1	C1	C1	C1	C1	C1	C1	C1	C1
Kukri_c26484_763	90K	Scaffold1234665	2A_59.228	C2	C2	C2	C2	C2	C2	C2	NC	C2	NC	NC	C2	NC	C2	C2	C2	C2	C2	NC	C2	C2	C2	C2	C2	C2	C2	C2	C2	C2	C2	C2	C2	C2	C2	C2	C2	C2	C2	C2	C2	C2	C2	C2	C2	C2	C2
RAC875_rep_c107663_853	90K	Scaffold4824643	6A_61.582	C1	C1	C1	C1	C1	C1	C1	C1	C1	C1	C1	C1	C1	C1	C1	C1	C1	C1	C2	C1	C1	C1	C1	C1	C1	C1	C1	C1	C1	C1	C1	C1	C1	C1	C1	C1	C1	C1	C1	C1	C1	C1	C1	C1	C1	C1
RAC875_c82649_146	90K	Scaffold2038494	1B_44.438	C1	C1	C1	C1	C1	C1	C1	C2	C1	C1	C1	C1	C1	C1	C1	C1	C1	C1	C1	C1	C1	C1	C1	C1	C1	C1	C1	C1	C1	C1	C1	C1	C1	C1	C1	C1	C1	C1	C1	C1	C1	C1	C1	C1	C1	C1
BobWhite_c16824_151	90K	Scaffold26336	1D_127.387	C1	NC	C1	C1	NC	C1	C1	C2	C1	C1	C1	C1	NC	C1	C1	C1	C1	C1	C1	C2	NC	C1	C1	C1	C1	C1	NC	C1	C1	C1	C1	C1	C1	C1	C1	C1	C1	C1	C1	C1	C1	C1	C1	C1	C1	C1
Excalibur_c79991_552	90K	NA	NA	C2	NC	C2	NC	C2	NC	C2	C2	C1	C2	NC	NC	C1	C1	C2	C1	C1	C2	C1	NC	C1	C1	C1	C2	C1	C1	NC	C1	NC	C2	C2	C2	C2	C2	C2	C2	C2	C2	C2	C2	C2	C2	C2	C2	C2	C2
BS00022751_51	90K	Scaffold1537224	7A_63.946	C1	C1	C1	C1	C1	C1	C1	C2	C1	C1	C1	C1	C1	C1	C1	C1	C1	C1	C1	C1	C1	C1	C1	C1	C1	C1	C1	C1	C1	C1	C1	C1	C1	C1	C1	C1	C1	C1	C1	C1	C1	C1	C1	C1	C1	C1
BS00048536_51	90K	NA	NA	C2	C2	C1	C1	C1	C2	C1	C2	C2	C1	C1	NC	C1	C2	C1	NC	C1	C1	NC	C2	C2	C2	C2	C2	C1	C1	NC	C2	C2	C2	C1	C1	C2	C2	C2	C1	C1	C1	C2	C2	C1	C1	C2	C1	C2	C2
Tdurum_contig78772_317	90K	Scaffold151235	7B_52.33	C2	C2	C2	NC	C2	C2	C2	C2	C2	C2	C2	C2	C2	C2	C2	C2	C2	C2	C2	C2	C2	C2	C1	C2	C2	C2	C2	C2	C2	C2	C2	C2	C2	C2	C2	C2	C2	C2	C2	C2	C2	C2	C2	C2	C2	C2
Ku_c7975_644	90K	Scaffold3515320	1A_53.608	C2	C2	C2	NC	C2	C2	C2	NC	C2	C1	C2	C2	C1	C1	C2	C1	C1	C2	C2	C2	C2	C2	C2	C2	C1	C2	C2	C2	C1	C2	C2	C2	C2	C2	C2	C2	C2	C2	C2	C2	C2	C2	C2	C2	C2	C2
D_GDEEGVY01B7X0W_35	90K	NA	NA	C2	C2	C2	C2	C2	C2	C2	NC	NC	C2	C2	NC	C2	C2	C2	C2	NC	NC	NC	C2	C1	NC	C2	C2	C2	C2	C2	C2	C2	NC	C2	C2	C2	C2	C2	C2	C2	C2	C2	C2	C2	C2	C2	C2	C2	C2
Excalibur_c2359_1511	90K	NA	NA	C1	C1	C1	C1	C1	C1	C1	C1	C1	C1	C1	C1	C2	C1	C1	C1	C1	C1	C2	C1	C1	C1	C1	C1	C1	C1	C1	C1	C1	C1	C1	C1	C1	C1	C1	C1	C1	C1	C1	C1	C1	C1	C1	C1	C1	C1
wsnp_Ku_c2568_4890994	90K	Scaffold5227522	5B_104.802	C2	C2	C2	C2	C2	C2	C2	C2	C2	C2	C2	C2	C2	C2	C1	C2	C2	C1	C2	C2	C2	C2	C2	C2	C2	C1	C1	C2	C1	C2	C2	C2	C2	C2	C2	C2	C2	C2	C2	C2	C2	C2	C2	C2	C2	C2
BS00010213_51	90K	Scaffold1834846	3A_54.806	C1	C1	C1	C1	C2	C1	C1	NC	NC	C1	C1	NC	NC	C1	C1	C1	C1	C1	NC	C1	C1	NC	C1	C1	C1	C1	C1	C1	C2	C1	C1	C1	C1	C1	C1	C1	C1	C1	C1	C1	C1	C1	C1	C1	C1	C1
Tdurum_contig14326_597	90K	Scaffold1749472	5B_99.118	C1	C1	C2	C1	C2	C1	C2	C2	C1	C1	C1	C1	C1	C2	C2	C1	NC	C2	C1	C1	NC	C1	C2	C1	C1	C2	C2	C2	C1	C2	C1	C2	C2	C1	C2	C2	C2	C2	C2	C1	C2	C1	C1	C1	C2	C1
IAAV1372	90K	Scaffold4772242	7B_50.057	C2	C2	C2	C2	C2	C2	C2	C2	C2	C2	C2	C2	C1	C2	C2	C2	C2	C2	C2	C2	C2	C2	C2	C2	C2	C2	C2	C2	C2	C2	C2	C2	C2	C2	C2	C2	C2	C2	C2	C2	C2	C2	C2	C2	C2	C2
Kukri_c74869_141	90K	Scaffold1115563	3A_54.806	C2	C2	C2	C2	C2	C2	C2	C1	C2	C2	C2	C2	C2	C2	C2	C2	C2	C2	C2	C2	C2	C2	C2	C2	C2	C2	C2	C2	C2	C2	C2	C2	C2	C2	C2	C2	C2	C2	C2	C2	C2	C2	C2	C2	C2	C2
wsnp_Ex_rep_c103381_88353000	90K	Scaffold3472836	5D_31.835	C1	C1	C2	C1	NC	C2	C1	NC	C1	NC	C2	C2	C1	C2	C2	C1	C2	C2	C2	C1	NC	C1	C1	C1	C2	C2	C2	C1	C1	C1	C1	C1	C1	C1	C1	C1	C1	C1	C1	C1	C1	C1	C1	C1	C1	C1
Excalibur_c1209_755	90K	Scaffold1616423	7D_1.137	C1	C1	C1	NC	C1	C2	C1	C1	NC	C2	C1	C1	C2	C1	C1	C1	C1	C1	C1	C1	C1	C1	C1	C1	C1	C1	C1	C1	C1	C1	C1	C1	C1	C1	C1	C1	C1	C1	C1	C1	C1	C1	C1	C1	C1	C1
RAC875_c8472_1174	90K	Scaffold2894803	5B_138.513	C2	C2	C2	C2	C2	C2	C2	C2	C1	C2	C2	C1	NC	C2	C2	C2	C2	C2	C2	C2	C2	C1	C1	C1	C2	C2	C2	C2	C1	C2	C2	C2	C2	C2	C2	C2	C2	C2	C2	C2	C2	C2	C2	C2	C2	C2
BS00067530_51	90K	Scaffold1947446	7B_69.39	C2	C2	NC	C2	C2	C1	C2	C2	C1	NC	C2	C2	C2	C2	C2	C1	C2	C2	C2	C2	C2	C2	C2	C2	C2	NC	NC	C1	C2	C2	C2	C2	C2	C2	C2	C2	C2	C2	C2	C2	C2	C2	C2	C2	C2	C2
RFL_Contig5170_1904	90K	Scaffold2931379	6A_3.414	C2	C2	C1	C1	C1	C1	C2	NC	C2	NC	NC	C2	C2	C2	C1	NC	C2	C1	C2	C2	C1	NC	C1	C2	C2	C2	NC	C1	C2	C2	C2	C2	C2	C2	C2	C2	C2	C2	C2	C2	C2	C2	C2	C2	C2	C2
BobWhite_rep_c64429_660	90K	Scaffold3477844	2B_25.026	NC	NC	NC	C2	C2	C2	C2	C2	NC	C2	NC	NC	C2	C2	C2	C2	C2	C2	C2	C2	NC	NC	C2	C2	C1	C2	NC	C2	C2	C1	C1	C1	C1	C1	C2	C1	C2	C1	C2	C2	C2	C1	C2	C2	C1	C1
[truncated: 2,083 more columns]
