# Supplementary material for: The genetic architecture of genome‐wide recombination rate variation in allopolyploid wheat revealed by nested association mapping
Source: Plant J. 2018 Jul 19;95(6):1039–54. doi: 10.1111/tpj.14009 (PMC6174997; doi:10.1111/tpj.14009)
Supplement: Supplementary file 11 [file TPJ-95-1039-s011.xlsx]

## Sheet: NAM1_20_GeneticMaps
Table S11. Family Genetic Maps (Sample)		**download all families from http://wheatgenomics.plantpath.ksu.edu/nam/Supplementary_Table11.Genetic_Maps.xlsx
NAM Family	Parents	Chromosome	Position (cM)	Unique Tag Name	Clustered Tag Name (97%)
NAM1	Berkut, DharwarDry	1A	0	RAC875_c57939_78	RAC875_c57939_78
NAM1	Berkut, DharwarDry	1A	0	RAC875_c57939_175	RAC875_c57939_175
NAM1	Berkut, DharwarDry	1A	0	RAC875_c97040_104	RAC875_c97040_104
NAM1	Berkut, DharwarDry	1A	0	Tag_141908_SNP_65	SpringWheatNAM_tag_30453
NAM1	Berkut, DharwarDry	1A	2.8	BS00022701_51	BS00022701_51
NAM1	Berkut, DharwarDry	1A	2.8	wsnp_Ex_c4876_8692783	wsnp_Ex_c4876_8692783
NAM1	Berkut, DharwarDry	1A	2.8	Ex_c4876_1221	Ex_c4876_1221
NAM1	Berkut, DharwarDry	1A	2.8	wsnp_JD_c7522_8606553	wsnp_JD_c7522_8606553
NAM1	Berkut, DharwarDry	1A	2.8	Kukri_c2121_2345	Kukri_c2121_2345
NAM1	Berkut, DharwarDry	1A	2.8	Kukri_c2121_1334	Kukri_c2121_1334
NAM1	Berkut, DharwarDry	1A	2.8	Tdurum_contig42479_3800	Tdurum_contig42479_3800
NAM1	Berkut, DharwarDry	1A	2.8	RAC875_c16352_326	RAC875_c16352_326
NAM1	Berkut, DharwarDry	1A	2.8	BobWhite_c6558_234	BobWhite_c6558_234
NAM1	Berkut, DharwarDry	1A	2.8	BobWhite_c18592_327	BobWhite_c18592_327
NAM1	Berkut, DharwarDry	1A	2.8	RAC875_c34888_65	RAC875_c34888_65
NAM1	Berkut, DharwarDry	1A	2.8	Kukri_c4126_240	Kukri_c4126_240
NAM1	Berkut, DharwarDry	1A	2.8	IACX11001	IACX11001
NAM1	Berkut, DharwarDry	1A	2.8	RFL_Contig1703_695	RFL_Contig1703_695
NAM1	Berkut, DharwarDry	1A	3.5	Ku_c4823_673	Ku_c4823_673
NAM1	Berkut, DharwarDry	1A	3.5	Tag_11323_PAV	SpringWheatNAM_tag_8581
NAM1	Berkut, DharwarDry	1A	3.5	Tag_37652_SNP_82	SpringWheatNAM_tag_30996
NAM1	Berkut, DharwarDry	1A	3.5	Tag_20216_PAV	SpringWheatNAM_tag_17103
NAM1	Berkut, DharwarDry	1A	3.5	Tag_15976_PAV	SpringWheatNAM_tag_13144
NAM1	Berkut, DharwarDry	1A	3.5	Tag_119364_PAV	SpringWheatNAM_tag_85692
NAM1	Berkut, DharwarDry	1A	3.5	Tag_24523_PAV	SpringWheatNAM_tag_20198
NAM1	Berkut, DharwarDry	1A	3.5	Tag_139233_SNP_21	SpringWheatNAM_tag_98174
NAM1	Berkut, DharwarDry	1A	3.5	Tag_291753_PAV	SpringWheatNAM_tag_167605
NAM1	Berkut, DharwarDry	1A	3.5	Tag_139234_SNP_41	SpringWheatNAM_tag_98174
NAM1	Berkut, DharwarDry	1A	3.5	Tag_8873_PAV	SpringWheatNAM_tag_6170
NAM1	Berkut, DharwarDry	1A	3.5	Tag_10999_PAV	SpringWheatNAM_tag_8263
NAM1	Berkut, DharwarDry	1A	3.5	Tag_91203_SNP_67	SpringWheatNAM_tag_43773
NAM1	Berkut, DharwarDry	1A	3.5	Tag_19229_PAV	SpringWheatNAM_tag_16236
NAM1	Berkut, DharwarDry	1A	3.5	Tag_122874_PAV	SpringWheatNAM_tag_88287
NAM1	Berkut, DharwarDry	1A	3.5	Tag_88730_SNP_53	SpringWheatNAM_tag_5927
NAM1	Berkut, DharwarDry	1A	3.5	Tag_85410_PAV	SpringWheatNAM_tag_63327
NAM1	Berkut, DharwarDry	1A	3.5	Tag_93689_SNP_30	SpringWheatNAM_tag_1415
NAM1	Berkut, DharwarDry	1A	3.5	Tag_54524_SNP_12	SpringWheatNAM_tag_21899
NAM1	Berkut, DharwarDry	1A	3.5	Tag_18436_PAV	SpringWheatNAM_tag_15504
NAM1	Berkut, DharwarDry	1A	3.5	Tag_63891_PAV	SpringWheatNAM_tag_50173
NAM1	Berkut, DharwarDry	1A	3.5	Tag_33017_PAV	SpringWheatNAM_tag_27129
NAM1	Berkut, DharwarDry	1A	3.5	Tag_10977_PAV	SpringWheatNAM_tag_8241
NAM1	Berkut, DharwarDry	1A	3.5	Tag_14273_PAV	SpringWheatNAM_tag_11479
NAM1	Berkut, DharwarDry	1A	3.5	Tag_43184_PAV	SpringWheatNAM_tag_35355
NAM1	Berkut, DharwarDry	1A	3.5	Tag_19515_PAV	SpringWheatNAM_tag_16501
NAM1	Berkut, DharwarDry	1A	3.5	Tag_15030_PAV	SpringWheatNAM_tag_12219
NAM1	Berkut, DharwarDry	1A	3.5	Tag_10151_PAV	SpringWheatNAM_tag_7429
NAM1	Berkut, DharwarDry	1A	3.5	Tag_98003_PAV	SpringWheatNAM_tag_72059
NAM1	Berkut, DharwarDry	1A	3.5	Tag_294298_PAV	SpringWheatNAM_tag_72360
NAM1	Berkut, DharwarDry	1A	3.5	Tag_97199_PAV	SpringWheatNAM_tag_71622
NAM1	Berkut, DharwarDry	1A	3.5	Tag_17017_PAV	SpringWheatNAM_tag_322757
NAM1	Berkut, DharwarDry	1A	3.5	Tag_288544_SNP_20	SpringWheatNAM_tag_2077
NAM1	Berkut, DharwarDry	1A	3.5	Tag_10726_PAV	SpringWheatNAM_tag_7996
NAM1	Berkut, DharwarDry	1A	3.5	Tag_117079_SNP_78	SpringWheatNAM_tag_1264
NAM1	Berkut, DharwarDry	1A	3.5	Tag_292951_SNP_76	SpringWheatNAM_tag_71304
NAM1	Berkut, DharwarDry	1A	3.5	Tag_27263_PAV	SpringWheatNAM_tag_22427
NAM1	Berkut, DharwarDry	1A	3.5	Tag_124808_PAV	SpringWheatNAM_tag_89319
NAM1	Berkut, DharwarDry	1A	3.5	Tag_16558_PAV	SpringWheatNAM_tag_13709
NAM1	Berkut, DharwarDry	1A	3.5	Tag_30718_PAV	SpringWheatNAM_tag_25247
NAM1	Berkut, DharwarDry	1A	3.5	Tag_18699_PAV	SpringWheatNAM_tag_321367
NAM1	Berkut, DharwarDry	1A	3.5	Tag_90424_SNP_74	SpringWheatNAM_tag_1264
NAM1	Berkut, DharwarDry	1A	3.5	Tag_140752_PAV	SpringWheatNAM_tag_99205
NAM1	Berkut, DharwarDry	1A	3.5	Tag_8517_PAV	SpringWheatNAM_tag_5819
NAM1	Berkut, DharwarDry	1A	3.5	Tag_17701_PAV	SpringWheatNAM_tag_14812
NAM1	Berkut, DharwarDry	1A	3.5	Tag_93666_SNP_67	SpringWheatNAM_tag_30227
NAM1	Berkut, DharwarDry	1A	3.5	Tag_14332_PAV	SpringWheatNAM_tag_11537
NAM1	Berkut, DharwarDry	1A	3.5	Tag_19572_PAV	SpringWheatNAM_tag_310539
NAM1	Berkut, DharwarDry	1A	3.5	Tag_123273_PAV	SpringWheatNAM_tag_88584
NAM1	Berkut, DharwarDry	1A	3.5	Tag_97509_PAV	SpringWheatNAM_tag_71781
NAM1	Berkut, DharwarDry	1A	3.5	Tag_25314_PAV	SpringWheatNAM_tag_20822
NAM1	Berkut, DharwarDry	1A	3.5	Tag_11811_PAV	SpringWheatNAM_tag_9062
NAM1	Berkut, DharwarDry	1A	3.5	Tag_41280_PAV	SpringWheatNAM_tag_34028
NAM1	Berkut, DharwarDry	1A	3.5	Tag_57538_PAV	SpringWheatNAM_tag_44837
NAM1	Berkut, DharwarDry	1A	3.5	Tag_52413_SNP_79	SpringWheatNAM_tag_40596
NAM1	Berkut, DharwarDry	1A	3.5	Tag_292714_PAV	SpringWheatNAM_tag_36445
NAM1	Berkut, DharwarDry	1A	3.5	Tag_23076_PAV	SpringWheatNAM_tag_18999
NAM1	Berkut, DharwarDry	1A	3.5	Tag_26816_PAV	SpringWheatNAM_tag_22049
NAM1	Berkut, DharwarDry	1A	3.5	Tag_18016_PAV	SpringWheatNAM_tag_15115
NAM1	Berkut, DharwarDry	1A	3.5	Tag_53090_SNP_26	SpringWheatNAM_tag_41156
NAM1	Berkut, DharwarDry	1A	3.5	Tag_40653_PAV	SpringWheatNAM_tag_33497
NAM1	Berkut, DharwarDry	1A	3.5	Tag_97261_PAV	SpringWheatNAM_tag_39710
NAM1	Berkut, DharwarDry	1A	3.5	Tag_91204_SNP_38	SpringWheatNAM_tag_43773
NAM1	Berkut, DharwarDry	1A	3.5	Tag_293599_PAV	SpringWheatNAM_tag_168756
NAM1	Berkut, DharwarDry	1A	3.5	Tag_33082_PAV	SpringWheatNAM_tag_27183
NAM1	Berkut, DharwarDry	1A	3.5	Tag_52414_SNP_27	SpringWheatNAM_tag_40596
NAM1	Berkut, DharwarDry	1A	3.5	Tag_95677_PAV	SpringWheatNAM_tag_70816
NAM1	Berkut, DharwarDry	1A	3.5	Tag_292140_PAV	SpringWheatNAM_tag_167842
NAM1	Berkut, DharwarDry	1A	3.5	Tag_294181_PAV	SpringWheatNAM_tag_169131
NAM1	Berkut, DharwarDry	1A	3.5	Tag_18639_PAV	SpringWheatNAM_tag_15693
NAM1	Berkut, DharwarDry	1A	3.5	Tag_10459_PAV	SpringWheatNAM_tag_7731
NAM1	Berkut, DharwarDry	1A	3.5	Tag_2010_SNP_59	SpringWheatNAM_tag_1415
NAM1	Berkut, DharwarDry	1A	3.5	Tag_93664_SNP_61	SpringWheatNAM_tag_30227
NAM1	Berkut, DharwarDry	1A	3.5	Tag_14139_PAV	SpringWheatNAM_tag_11345
NAM1	Berkut, DharwarDry	1A	3.5	Tag_290885_PAV	SpringWheatNAM_tag_167139
NAM1	Berkut, DharwarDry	1A	3.5	Tag_95133_SNP_61	SpringWheatNAM_tag_319121
NAM1	Berkut, DharwarDry	1A	3.5	Excalibur_c58154_84	Excalibur_c58154_84
NAM1	Berkut, DharwarDry	1A	3.5	BS00103478_51	BS00103478_51
NAM1	Berkut, DharwarDry	1A	3.5	Excalibur_c38379_478	Excalibur_c38379_478
NAM1	Berkut, DharwarDry	1A	3.5	Excalibur_c25175_512	Excalibur_c25175_512
NAM1	Berkut, DharwarDry	1A	3.5	Excalibur_c42185_156	Excalibur_c42185_156
NAM1	Berkut, DharwarDry	1A	3.5	RAC875_c53568_391	RAC875_c53568_391
NAM1	Berkut, DharwarDry	1A	3.5	Ex_c28368_426	Ex_c28368_426
NAM1	Berkut, DharwarDry	1A	3.5	wsnp_Ex_c7965_13520238	wsnp_Ex_c7965_13520238
NAM1	Berkut, DharwarDry	1A	3.5	GENE-3336_136	GENE-3336_136
NAM1	Berkut, DharwarDry	1A	3.5	Excalibur_c11562_742	Excalibur_c11562_742
NAM1	Berkut, DharwarDry	1A	3.5	Kukri_c37592_531	Kukri_c37592_531
NAM1	Berkut, DharwarDry	1A	3.5	Jagger_c8952_378	Jagger_c8952_378
NAM1	Berkut, DharwarDry	1A	3.5	Tdurum_contig17530_822	Tdurum_contig17530_822
NAM1	Berkut, DharwarDry	1A	3.5	Tag_54299_SNP_2	SpringWheatNAM_tag_42135
NAM1	Berkut, DharwarDry	1A	3.5	Kukri_c41943_535	Kukri_c41943_535
NAM1	Berkut, DharwarDry	1A	3.5	Tag_94257_SNP_46	SpringWheatNAM_tag_69764
NAM1	Berkut, DharwarDry	1A	3.5	IACX9458	IACX9458
NAM1	Berkut, DharwarDry	1A	3.5	Excalibur_c22240_938	Excalibur_c22240_938
NAM1	Berkut, DharwarDry	1A	3.5	Tag_90051_SNP_52	SpringWheatNAM_tag_8193
NAM1	Berkut, DharwarDry	1A	3.5	RAC875_c67106_97	RAC875_c67106_97
NAM1	Berkut, DharwarDry	1A	3.5	Tag_90564_SNP_47	SpringWheatNAM_tag_22816
NAM1	Berkut, DharwarDry	1A	3.5	Tag_90565_SNP_52	SpringWheatNAM_tag_22816
NAM1	Berkut, DharwarDry	1A	3.5	Tag_91188_SNP_38	SpringWheatNAM_tag_328
NAM1	Berkut, DharwarDry	1A	3.5	Tag_91189_SNP_36	SpringWheatNAM_tag_328
NAM1	Berkut, DharwarDry	1A	3.5	Tag_56243_SNP_13	SpringWheatNAM_tag_328
NAM1	Berkut, DharwarDry	1A	3.5	Tag_32885_SNP_40	SpringWheatNAM_tag_27012
NAM1	Berkut, DharwarDry	1A	3.5	Tag_117859_SNP_32	SpringWheatNAM_tag_58434
NAM1	Berkut, DharwarDry	1A	3.5	Tag_53205_SNP_28	SpringWheatNAM_tag_41252
NAM1	Berkut, DharwarDry	1A	4.2	Kukri_rep_c113971_162	Kukri_rep_c113971_162
NAM1	Berkut, DharwarDry	1A	4.2	Tag_291883_PAV	SpringWheatNAM_tag_96961
NAM1	Berkut, DharwarDry	1A	4.2	Tag_292698_PAV	SpringWheatNAM_tag_168202
NAM1	Berkut, DharwarDry	1A	4.2	Tag_123031_PAV	SpringWheatNAM_tag_88405
NAM1	Berkut, DharwarDry	1A	4.2	Tag_293962_PAV	SpringWheatNAM_tag_168988
NAM1	Berkut, DharwarDry	1A	4.2	Tag_96336_PAV	SpringWheatNAM_tag_71150
NAM1	Berkut, DharwarDry	1A	4.2	Tag_158062_PAV	SpringWheatNAM_tag_110792
NAM1	Berkut, DharwarDry	1A	4.2	Tag_293917_PAV	SpringWheatNAM_tag_342925
NAM1	Berkut, DharwarDry	1A	4.2	Tag_96369_PAV	SpringWheatNAM_tag_71172
NAM1	Berkut, DharwarDry	1A	4.2	IAAV4132	IAAV4132
NAM1	Berkut, DharwarDry	1A	4.2	wsnp_Ex_c7252_12453079	wsnp_Ex_c7252_12453079
NAM1	Berkut, DharwarDry	1A	4.2	BS00079071_51	BS00079071_51
NAM1	Berkut, DharwarDry	1A	4.2	BS00081680_51	BS00081680_51
NAM1	Berkut, DharwarDry	1A	4.2	BS00081682_51	BS00081682_51
NAM1	Berkut, DharwarDry	1A	4.2	RAC875_c23587_271	RAC875_c23587_271
NAM1	Berkut, DharwarDry	1A	4.2	wsnp_Ex_c19717_28713417	wsnp_Ex_c19717_28713417
NAM1	Berkut, DharwarDry	1A	4.2	BS00083459_51	BS00083459_51
NAM1	Berkut, DharwarDry	1A	4.2	Jagger_rep_c10343_173	Jagger_rep_c10343_173
NAM1	Berkut, DharwarDry	1A	4.2	Tag_93475_SNP_36	SpringWheatNAM_tag_69162
NAM1	Berkut, DharwarDry	1A	4.2	Tag_115376_SNP_58	SpringWheatNAM_tag_82913
NAM1	Berkut, DharwarDry	1A	4.8	BS00098484_51	BS00098484_51
NAM1	Berkut, DharwarDry	1A	4.8	Tag_26102_PAV	SpringWheatNAM_tag_21458
NAM1	Berkut, DharwarDry	1A	4.8	Tag_294144_PAV	SpringWheatNAM_tag_169107
NAM1	Berkut, DharwarDry	1A	4.8	BS00105833_51	BS00105833_51
NAM1	Berkut, DharwarDry	1A	7.7	RAC875_c85031_525	RAC875_c85031_525
NAM1	Berkut, DharwarDry	1A	7.7	Tag_27946_PAV	SpringWheatNAM_tag_22978
NAM1	Berkut, DharwarDry	1A	7.7	Tag_12048_PAV	SpringWheatNAM_tag_9297
NAM1	Berkut, DharwarDry	1A	7.7	Tag_44784_PAV	SpringWheatNAM_tag_36327
NAM1	Berkut, DharwarDry	1A	7.7	Tag_293307_PAV	SpringWheatNAM_tag_57159
NAM1	Berkut, DharwarDry	1A	7.7	Tag_290196_PAV	SpringWheatNAM_tag_166843
NAM1	Berkut, DharwarDry	1A	7.7	Tag_20258_PAV	SpringWheatNAM_tag_17132
NAM1	Berkut, DharwarDry	1A	7.7	Tag_29647_PAV	SpringWheatNAM_tag_24354
NAM1	Berkut, DharwarDry	1A	7.7	Tag_26231_PAV	SpringWheatNAM_tag_21570
NAM1	Berkut, DharwarDry	1A	7.7	Tag_89654_PAV	SpringWheatNAM_tag_782
NAM1	Berkut, DharwarDry	1A	7.7	Tag_45741_PAV	SpringWheatNAM_tag_36902
NAM1	Berkut, DharwarDry	1A	7.7	Tag_290590_PAV	SpringWheatNAM_tag_167000
NAM1	Berkut, DharwarDry	1A	7.7	Tag_77280_PAV	SpringWheatNAM_tag_57498
NAM1	Berkut, DharwarDry	1A	7.7	Tag_34088_SNP_12	SpringWheatNAM_tag_28027
NAM1	Berkut, DharwarDry	1A	12.9	Excalibur_rep_c68013_159	Excalibur_rep_c68013_159
NAM1	Berkut, DharwarDry	1A	12.9	Tag_287136_SNP_81	SpringWheatNAM_tag_108239
NAM1	Berkut, DharwarDry	1A	12.9	Tag_116986_SNP_26	SpringWheatNAM_tag_22288
NAM1	Berkut, DharwarDry	1A	12.9	Tag_752_PAV	SpringWheatNAM_tag_544
NAM1	Berkut, DharwarDry	1A	12.9	Tag_131072_PAV	SpringWheatNAM_tag_93539
NAM1	Berkut, DharwarDry	1A	12.9	Tag_287723_SNP_51	SpringWheatNAM_tag_22288
NAM1	Berkut, DharwarDry	1A	12.9	Tag_293018_PAV	SpringWheatNAM_tag_168399
NAM1	Berkut, DharwarDry	1A	12.9	Tag_29840_SNP_7	SpringWheatNAM_tag_24524
NAM1	Berkut, DharwarDry	1A	12.9	Tag_289290_SNP_68	SpringWheatNAM_tag_46319
NAM1	Berkut, DharwarDry	1A	16.5	wsnp_Ex_c2117_3976893	wsnp_Ex_c2117_3976893
NAM1	Berkut, DharwarDry	1A	16.5	Tag_292709_PAV	SpringWheatNAM_tag_168209
NAM1	Berkut, DharwarDry	1A	16.5	Tag_115759_PAV	SpringWheatNAM_tag_83186
NAM1	Berkut, DharwarDry	1A	16.5	Tag_290251_PAV	SpringWheatNAM_tag_166866
NAM1	Berkut, DharwarDry	1A	16.5	Tag_70123_PAV	SpringWheatNAM_tag_53910
NAM1	Berkut, DharwarDry	1A	16.5	Tag_98294_PAV	SpringWheatNAM_tag_72209
NAM1	Berkut, DharwarDry	1A	16.5	Tag_289954_PAV	SpringWheatNAM_tag_166743
NAM1	Berkut, DharwarDry	1A	16.5	Tag_121306_SNP_7	SpringWheatNAM_tag_87123
NAM1	Berkut, DharwarDry	1A	16.5	Tag_287824_SNP_67	SpringWheatNAM_tag_119598
NAM1	Berkut, DharwarDry	1A	16.5	Tag_138072_PAV	SpringWheatNAM_tag_97657
NAM1	Berkut, DharwarDry	1A	16.5	Tag_33161_PAV	SpringWheatNAM_tag_27246
NAM1	Berkut, DharwarDry	1A	16.5	Tag_290438_PAV	SpringWheatNAM_tag_166942
NAM1	Berkut, DharwarDry	1A	16.5	Tag_142082_PAV	SpringWheatNAM_tag_100103
NAM1	Berkut, DharwarDry	1A	16.5	Tag_132158_PAV	SpringWheatNAM_tag_94371
NAM1	Berkut, DharwarDry	1A	16.5	Tag_291416_PAV	SpringWheatNAM_tag_324001
NAM1	Berkut, DharwarDry	1A	16.5	Tag_110556_PAV	SpringWheatNAM_tag_79793
NAM1	Berkut, DharwarDry	1A	16.5	Tag_287799_PAV	SpringWheatNAM_tag_165867
NAM1	Berkut, DharwarDry	1A	16.5	Tag_291132_PAV	SpringWheatNAM_tag_323305
NAM1	Berkut, DharwarDry	1A	16.5	Tag_57077_PAV	SpringWheatNAM_tag_44441
NAM1	Berkut, DharwarDry	1A	16.5	Tag_288157_PAV	SpringWheatNAM_tag_84510
NAM1	Berkut, DharwarDry	1A	16.5	Tag_141709_PAV	SpringWheatNAM_tag_99840
NAM1	Berkut, DharwarDry	1A	16.5	Tag_293465_PAV	SpringWheatNAM_tag_168675
NAM1	Berkut, DharwarDry	1A	16.5	Tag_287840_SNP_19	SpringWheatNAM_tag_84162
NAM1	Berkut, DharwarDry	1A	16.5	RAC875_c64603_663	RAC875_c64603_663
NAM1	Berkut, DharwarDry	1A	16.5	BS00063263_51	BS00063263_51
NAM1	Berkut, DharwarDry	1A	16.5	GENE-0249_122	GENE-0249_122
NAM1	Berkut, DharwarDry	1A	16.5	Excalibur_c110483_103	Excalibur_c110483_103
NAM1	Berkut, DharwarDry	1A	16.5	wsnp_Ex_c64327_63176640	wsnp_Ex_c64327_63176640
NAM1	Berkut, DharwarDry	1A	16.5	tplb0024b08_1668	tplb0024b08_1668
NAM1	Berkut, DharwarDry	1A	16.5	Tag_142270_SNP_73	SpringWheatNAM_tag_87184
NAM1	Berkut, DharwarDry	1A	16.5	Tag_290377_SNP_57	SpringWheatNAM_tag_87184
NAM1	Berkut, DharwarDry	1A	19.4	Excalibur_c3941_537	Excalibur_c3941_537
NAM1	Berkut, DharwarDry	1A	19.4	Tag_287149_SNP_20	SpringWheatNAM_tag_165612
NAM1	Berkut, DharwarDry	1A	19.4	Tag_287150_SNP_53	SpringWheatNAM_tag_165612
NAM1	Berkut, DharwarDry	1A	19.4	Tag_83584_PAV	SpringWheatNAM_tag_61613
NAM1	Berkut, DharwarDry	1A	19.4	Tag_287151_SNP_82	SpringWheatNAM_tag_165612
NAM1	Berkut, DharwarDry	1A	19.4	Ex_c3941_906	Ex_c3941_906
NAM1	Berkut, DharwarDry	1A	19.4	Tag_288485_SNP_7	SpringWheatNAM_tag_166139
NAM1	Berkut, DharwarDry	1A	20.8	wsnp_Ku_c42878_50516167	wsnp_Ku_c42878_50516167
NAM1	Berkut, DharwarDry	1A	20.8	Tag_43098_PAV	SpringWheatNAM_tag_35303
NAM1	Berkut, DharwarDry	1A	20.8	Tag_119774_SNP_32	SpringWheatNAM_tag_79742
NAM1	Berkut, DharwarDry	1A	20.8	Tag_30688_SNP_63	SpringWheatNAM_tag_25220
NAM1	Berkut, DharwarDry	1A	20.8	Tag_23257_SNP_61	SpringWheatNAM_tag_19147
NAM1	Berkut, DharwarDry	1A	20.8	Tag_289282_SNP_11	SpringWheatNAM_tag_79742
NAM1	Berkut, DharwarDry	1A	20.8	Tag_294048_PAV	SpringWheatNAM_tag_51636
NAM1	Berkut, DharwarDry	1A	20.8	RAC875_c1825_188	RAC875_c1825_188
NAM1	Berkut, DharwarDry	1A	20.8	BS00078982_51	BS00078982_51
NAM1	Berkut, DharwarDry	1A	20.8	TA006139-0953	TA006139-0953
NAM1	Berkut, DharwarDry	1A	20.8	CAP7_c4833_141	CAP7_c4833_141
NAM1	Berkut, DharwarDry	1A	20.8	Kukri_c16098_95	Kukri_c16098_95
NAM1	Berkut, DharwarDry	1A	20.8	BS00105601_51	BS00105601_51
NAM1	Berkut, DharwarDry	1A	20.8	Excalibur_c11941_612	Excalibur_c11941_612
NAM1	Berkut, DharwarDry	1A	20.8	wsnp_Ex_c5323_9409407	wsnp_Ex_c5323_9409407
NAM1	Berkut, DharwarDry	1A	20.8	Kukri_c7436_2259	Kukri_c7436_2259
NAM1	Berkut, DharwarDry	1A	20.8	wsnp_Ex_c48087_53105842	wsnp_Ex_c48087_53105842
NAM1	Berkut, DharwarDry	1A	20.8	wsnp_Ex_c10783_17554146	wsnp_Ex_c10783_17554146
NAM1	Berkut, DharwarDry	1A	20.8	wsnp_Ex_c10783_17555091	wsnp_Ex_c10783_17555091
NAM1	Berkut, DharwarDry	1A	20.8	Excalibur_c11941_675	Excalibur_c11941_675
NAM1	Berkut, DharwarDry	1A	20.8	Tag_29769_SNP_72	SpringWheatNAM_tag_24460
NAM1	Berkut, DharwarDry	1A	20.8	wsnp_Ku_rep_c101175_88380491	wsnp_Ku_rep_c101175_88380491
NAM1	Berkut, DharwarDry	1A	20.8	wsnp_Ex_c5323_9408829	wsnp_Ex_c5323_9408829
NAM1	Berkut, DharwarDry	1A	20.8	Tag_27355_SNP_38	SpringWheatNAM_tag_22505
NAM1	Berkut, DharwarDry	1A	20.8	CAP7_c4833_55	CAP7_c4833_55
NAM1	Berkut, DharwarDry	1A	20.8	RAC875_c8245_272	RAC875_c8245_272
NAM1	Berkut, DharwarDry	1A	20.8	Tag_27138_SNP_11	SpringWheatNAM_tag_22330
NAM1	Berkut, DharwarDry	1A	20.8	Tag_37360_SNP_70	SpringWheatNAM_tag_30755
NAM1	Berkut, DharwarDry	1A	20.8	Tag_31821_SNP_14	SpringWheatNAM_tag_26151
NAM1	Berkut, DharwarDry	1A	20.8	Tag_31822_SNP_65	SpringWheatNAM_tag_26151
NAM1	Berkut, DharwarDry	1A	20.8	Tag_21894_SNP_40	SpringWheatNAM_tag_18071
NAM1	Berkut, DharwarDry	1A	20.8	Tag_21893_SNP_47	SpringWheatNAM_tag_18071
NAM1	Berkut, DharwarDry	1A	20.8	Tag_30314_SNP_59	SpringWheatNAM_tag_24903
NAM1	Berkut, DharwarDry	1A	22.2	Kukri_c12534_559	Kukri_c12534_559
NAM1	Berkut, DharwarDry	1A	22.2	Tag_63912_SNP_64	SpringWheatNAM_tag_50189
NAM1	Berkut, DharwarDry	1A	22.2	GENE-0509_566	GENE-0509_566
NAM1	Berkut, DharwarDry	1A	22.2	IAAV5252	IAAV5252
NAM1	Berkut, DharwarDry	1A	22.2	Kukri_rep_c102900_1715	Kukri_rep_c102900_1715
NAM1	Berkut, DharwarDry	1A	22.2	BobWhite_c48591_394	BobWhite_c48591_394
NAM1	Berkut, DharwarDry	1A	22.2	Kukri_c13136_1363	Kukri_c13136_1363
NAM1	Berkut, DharwarDry	1A	22.2	Kukri_c31964_56	Kukri_c31964_56
NAM1	Berkut, DharwarDry	1A	22.2	Kukri_c13593_203	Kukri_c13593_203
NAM1	Berkut, DharwarDry	1A	22.2	BS00065005_51	BS00065005_51
NAM1	Berkut, DharwarDry	1A	22.2	Kukri_c31964_109	Kukri_c31964_109
NAM1	Berkut, DharwarDry	1A	22.2	wsnp_Ra_c26191_35761997	wsnp_Ra_c26191_35761997
NAM1	Berkut, DharwarDry	1A	22.2	BobWhite_c4328_1345	BobWhite_c4328_1345
NAM1	Berkut, DharwarDry	1A	22.2	Excalibur_c7026_2635	Excalibur_c7026_2635
NAM1	Berkut, DharwarDry	1A	22.2	wsnp_JD_c9290_10155594	wsnp_JD_c9290_10155594
NAM1	Berkut, DharwarDry	1A	22.2	Tdurum_contig8382_300	Tdurum_contig8382_300
NAM1	Berkut, DharwarDry	1A	22.2	wsnp_BF484606A_Ta_2_3	wsnp_BF484606A_Ta_2_3
NAM1	Berkut, DharwarDry	1A	22.2	Excalibur_c10689_254	Excalibur_c10689_254
NAM1	Berkut, DharwarDry	1A	22.2	Tdurum_contig13937_2280	Tdurum_contig13937_2280
NAM1	Berkut, DharwarDry	1A	22.2	RFL_Contig2160_524	RFL_Contig2160_524
NAM1	Berkut, DharwarDry	1A	22.2	Tag_89773_SNP_25	SpringWheatNAM_tag_56754
NAM1	Berkut, DharwarDry	1A	22.2	Tag_139889_SNP_76	SpringWheatNAM_tag_98601
NAM1	Berkut, DharwarDry	1A	22.2	Tag_89069_SNP_68	SpringWheatNAM_tag_65875
NAM1	Berkut, DharwarDry	1A	22.2	Tag_94851_SNP_61	SpringWheatNAM_tag_70234
NAM1	Berkut, DharwarDry	1A	22.2	Tag_63913_SNP_34	SpringWheatNAM_tag_50189
NAM1	Berkut, DharwarDry	1A	22.9	Kukri_c28991_698	Kukri_c28991_698
NAM1	Berkut, DharwarDry	1A	22.9	Tag_57111_PAV	SpringWheatNAM_tag_44468
NAM1	Berkut, DharwarDry	1A	22.9	Tag_112015_PAV	SpringWheatNAM_tag_80966
NAM1	Berkut, DharwarDry	1A	22.9	Tag_43887_PAV	SpringWheatNAM_tag_35781
NAM1	Berkut, DharwarDry	1A	22.9	Tag_32805_PAV	SpringWheatNAM_tag_26946
NAM1	Berkut, DharwarDry	1A	22.9	Tag_91870_PAV	SpringWheatNAM_tag_67923
NAM1	Berkut, DharwarDry	1A	22.9	Tag_40545_PAV	SpringWheatNAM_tag_33416
NAM1	Berkut, DharwarDry	1A	22.9	Tag_33110_PAV	SpringWheatNAM_tag_27206
NAM1	Berkut, DharwarDry	1A	22.9	Tag_93050_PAV	SpringWheatNAM_tag_68839
NAM1	Berkut, DharwarDry	1A	22.9	Tag_41599_PAV	SpringWheatNAM_tag_34292
NAM1	Berkut, DharwarDry	1A	22.9	Tag_24009_PAV	SpringWheatNAM_tag_19766
NAM1	Berkut, DharwarDry	1A	22.9	Tag_19527_PAV	SpringWheatNAM_tag_16511
NAM1	Berkut, DharwarDry	1A	22.9	Tag_21119_PAV	SpringWheatNAM_tag_17837
NAM1	Berkut, DharwarDry	1A	22.9	Tag_93963_PAV	SpringWheatNAM_tag_56671
NAM1	Berkut, DharwarDry	1A	22.9	Tag_90178_PAV	SpringWheatNAM_tag_66682
NAM1	Berkut, DharwarDry	1A	22.9	Tag_59721_PAV	SpringWheatNAM_tag_46677
NAM1	Berkut, DharwarDry	1A	22.9	Tag_92830_PAV	SpringWheatNAM_tag_68683
NAM1	Berkut, DharwarDry	1A	22.9	Tag_91232_PAV	SpringWheatNAM_tag_67447
NAM1	Berkut, DharwarDry	1A	22.9	Tag_23249_PAV	SpringWheatNAM_tag_19139
NAM1	Berkut, DharwarDry	1A	22.9	Tag_91991_PAV	SpringWheatNAM_tag_68013
NAM1	Berkut, DharwarDry	1A	22.9	Tag_33537_PAV	SpringWheatNAM_tag_27553
NAM1	Berkut, DharwarDry	1A	22.9	Tag_91667_PAV	SpringWheatNAM_tag_67769
NAM1	Berkut, DharwarDry	1A	22.9	Tag_291449_PAV	SpringWheatNAM_tag_167411
NAM1	Berkut, DharwarDry	1A	22.9	Tag_22294_PAV	SpringWheatNAM_tag_18393
NAM1	Berkut, DharwarDry	1A	22.9	Tag_63513_PAV	SpringWheatNAM_tag_49863
NAM1	Berkut, DharwarDry	1A	22.9	Tag_90444_SNP_30	SpringWheatNAM_tag_66865
NAM1	Berkut, DharwarDry	1A	22.9	Tag_289930_SNP_54	SpringWheatNAM_tag_47732
NAM1	Berkut, DharwarDry	1A	22.9	Tag_120712_SNP_64	SpringWheatNAM_tag_47732
NAM1	Berkut, DharwarDry	1A	22.9	Tag_289931_SNP_63	SpringWheatNAM_tag_47732
NAM1	Berkut, DharwarDry	1A	22.9	Tag_89152_SNP_46	SpringWheatNAM_tag_65940
NAM1	Berkut, DharwarDry	1A	22.9	Tag_56405_SNP_37	SpringWheatNAM_tag_43869
NAM1	Berkut, DharwarDry	1A	23.6	Tag_89088_SNP_51	SpringWheatNAM_tag_65892
NAM1	Berkut, DharwarDry	1A	23.6	Tag_8367_PAV	SpringWheatNAM_tag_5672
NAM1	Berkut, DharwarDry	1A	23.6	Tag_109758_PAV	SpringWheatNAM_tag_79205
NAM1	Berkut, DharwarDry	1A	23.6	Tag_34866_PAV	SpringWheatNAM_tag_28676
NAM1	Berkut, DharwarDry	1A	23.6	Tag_92441_PAV	SpringWheatNAM_tag_68367
NAM1	Berkut, DharwarDry	1A	23.6	Tag_37199_PAV	SpringWheatNAM_tag_30614
NAM1	Berkut, DharwarDry	1A	23.6	Tag_144177_SNP_61	SpringWheatNAM_tag_329152
NAM1	Berkut, DharwarDry	1A	23.6	Tag_293471_PAV	SpringWheatNAM_tag_88724
NAM1	Berkut, DharwarDry	1A	23.6	Tag_291836_PAV	SpringWheatNAM_tag_167655
NAM1	Berkut, DharwarDry	1A	23.6	Tag_33938_PAV	SpringWheatNAM_tag_27892
NAM1	Berkut, DharwarDry	1A	23.6	Tag_141808_PAV	SpringWheatNAM_tag_99910
NAM1	Berkut, DharwarDry	1A	23.6	Tag_94015_SNP_5	SpringWheatNAM_tag_69572
NAM1	Berkut, DharwarDry	1A	23.6	Tag_121250_PAV	SpringWheatNAM_tag_87076
NAM1	Berkut, DharwarDry	1A	23.6	Tag_92758_PAV	SpringWheatNAM_tag_68621
NAM1	Berkut, DharwarDry	1A	23.6	Tag_132417_PAV	SpringWheatNAM_tag_94575
NAM1	Berkut, DharwarDry	1A	23.6	Tag_139321_PAV	SpringWheatNAM_tag_96468
NAM1	Berkut, DharwarDry	1A	23.6	Tag_288468_SNP_50	SpringWheatNAM_tag_133226
NAM1	Berkut, DharwarDry	1A	23.6	Tag_50018_PAV	SpringWheatNAM_tag_39444
NAM1	Berkut, DharwarDry	1A	23.6	Tag_289429_PAV	SpringWheatNAM_tag_166516
NAM1	Berkut, DharwarDry	1A	23.6	Tag_37843_PAV	SpringWheatNAM_tag_310588
NAM1	Berkut, DharwarDry	1A	23.6	Tag_144178_SNP_14	SpringWheatNAM_tag_329152
NAM1	Berkut, DharwarDry	1A	23.6	Tag_290749_PAV	SpringWheatNAM_tag_167079
NAM1	Berkut, DharwarDry	1A	23.6	Tag_140780_PAV	SpringWheatNAM_tag_99221
NAM1	Berkut, DharwarDry	1A	23.6	Tag_125230_SNP_52	SpringWheatNAM_tag_89633
NAM1	Berkut, DharwarDry	1A	23.6	Tag_135316_PAV	SpringWheatNAM_tag_96468
NAM1	Berkut, DharwarDry	1A	23.6	Tag_287661_PAV	SpringWheatNAM_tag_165818
NAM1	Berkut, DharwarDry	1A	23.6	RAC875_rep_c107325_644	RAC875_rep_c107325_644
NAM1	Berkut, DharwarDry	1A	23.6	Excalibur_c11047_160	Excalibur_c11047_160
NAM1	Berkut, DharwarDry	1A	23.6	Tag_89643_SNP_72	SpringWheatNAM_tag_66292
NAM1	Berkut, DharwarDry	1A	23.6	Tag_91610_SNP_3	SpringWheatNAM_tag_67725
NAM1	Berkut, DharwarDry	1A	23.6	Tag_53078_SNP_53	SpringWheatNAM_tag_41146
NAM1	Berkut, DharwarDry	1A	23.6	Tag_89723_SNP_44	SpringWheatNAM_tag_66351
NAM1	Berkut, DharwarDry	1A	23.6	GENE-0507_285	GENE-0507_285
NAM1	Berkut, DharwarDry	1A	23.6	Tag_139371_SNP_43	SpringWheatNAM_tag_66351
NAM1	Berkut, DharwarDry	1A	23.6	wsnp_Ex_c1309_2502521	wsnp_Ex_c1309_2502521
NAM1	Berkut, DharwarDry	1A	23.6	GENE-0002_856	GENE-0002_856
NAM1	Berkut, DharwarDry	1A	23.6	Kukri_c51861_262	Kukri_c51861_262
NAM1	Berkut, DharwarDry	1A	24.4	Tag_92983_SNP_45	SpringWheatNAM_tag_46458
NAM1	Berkut, DharwarDry	1A	24.4	Tag_289084_SNP_69	SpringWheatNAM_tag_68479
NAM1	Berkut, DharwarDry	1A	24.4	Tag_92982_SNP_21	SpringWheatNAM_tag_46458
NAM1	Berkut, DharwarDry	1A	25.2	RAC875_c14066_452	RAC875_c14066_452
NAM1	Berkut, DharwarDry	1A	25.2	Tag_292897_PAV	SpringWheatNAM_tag_168324
NAM1	Berkut, DharwarDry	1A	25.2	Tag_120559_SNP_40	SpringWheatNAM_tag_86561
NAM1	Berkut, DharwarDry	1A	25.2	Tag_124366_SNP_32	SpringWheatNAM_tag_89017
NAM1	Berkut, DharwarDry	1A	25.2	Tag_129791_SNP_4	SpringWheatNAM_tag_84459
NAM1	Berkut, DharwarDry	1A	25.2	Tag_289576_SNP_28	SpringWheatNAM_tag_36131
NAM1	Berkut, DharwarDry	1A	25.2	Tag_143580_PAV	SpringWheatNAM_tag_101294
NAM1	Berkut, DharwarDry	1A	25.2	Tag_139048_PAV	SpringWheatNAM_tag_98051
NAM1	Berkut, DharwarDry	1A	25.2	Tag_89612_PAV	SpringWheatNAM_tag_66266
NAM1	Berkut, DharwarDry	1A	25.2	Tag_138677_PAV	SpringWheatNAM_tag_97796
NAM1	Berkut, DharwarDry	1A	25.2	Tag_117634_SNP_11	SpringWheatNAM_tag_84481
NAM1	Berkut, DharwarDry	1A	25.2	Tag_95325_SNP_67	SpringWheatNAM_tag_70605
NAM1	Berkut, DharwarDry	1A	25.2	Tag_140880_SNP_33	SpringWheatNAM_tag_68093
NAM1	Berkut, DharwarDry	1A	25.2	Tag_122153_PAV	SpringWheatNAM_tag_36344
NAM1	Berkut, DharwarDry	1A	25.2	Tag_108740_PAV	SpringWheatNAM_tag_78455
NAM1	Berkut, DharwarDry	1A	25.2	Tag_96247_PAV	SpringWheatNAM_tag_71100
NAM1	Berkut, DharwarDry	1A	25.2	Tag_289577_SNP_50	SpringWheatNAM_tag_36131
NAM1	Berkut, DharwarDry	1A	25.2	Tag_97486_PAV	SpringWheatNAM_tag_71767
NAM1	Berkut, DharwarDry	1A	25.2	Tag_124382_SNP_35	SpringWheatNAM_tag_89028
NAM1	Berkut, DharwarDry	1A	25.2	Tag_166644_PAV	SpringWheatNAM_tag_115883
NAM1	Berkut, DharwarDry	1A	25.2	Tag_139156_PAV	SpringWheatNAM_tag_98125
NAM1	Berkut, DharwarDry	1A	25.2	Tag_175380_PAV	SpringWheatNAM_tag_120804
NAM1	Berkut, DharwarDry	1A	25.2	Tag_117606_SNP_76	SpringWheatNAM_tag_84459
NAM1	Berkut, DharwarDry	1A	25.2	Tag_291433_SNP_80	SpringWheatNAM_tag_70605
NAM1	Berkut, DharwarDry	1A	25.2	Tag_125067_SNP_54	SpringWheatNAM_tag_89510
NAM1	Berkut, DharwarDry	1A	25.2	Tag_97391_PAV	SpringWheatNAM_tag_71710
NAM1	Berkut, DharwarDry	1A	25.2	Tag_292881_PAV	SpringWheatNAM_tag_168310
NAM1	Berkut, DharwarDry	1A	25.2	Tag_294417_PAV	SpringWheatNAM_tag_169273
NAM1	Berkut, DharwarDry	1A	25.2	Tag_98710_PAV	SpringWheatNAM_tag_72411
NAM1	Berkut, DharwarDry	1A	25.2	Tag_119897_SNP_82	SpringWheatNAM_tag_46458
NAM1	Berkut, DharwarDry	1A	25.2	Tag_96320_PAV	SpringWheatNAM_tag_71141
NAM1	Berkut, DharwarDry	1A	25.2	Tag_97328_PAV	SpringWheatNAM_tag_71681
NAM1	Berkut, DharwarDry	1A	25.2	Tag_125229_SNP_4	SpringWheatNAM_tag_89632
NAM1	Berkut, DharwarDry	1A	25.9	GENE-2363_680	GENE-2363_680
NAM1	Berkut, DharwarDry	1A	25.9	Tag_139736_SNP_12	SpringWheatNAM_tag_98511
NAM1	Berkut, DharwarDry	1A	25.9	Tag_288507_SNP_63	SpringWheatNAM_tag_166150
NAM1	Berkut, DharwarDry	1A	25.9	Tag_25302_PAV	SpringWheatNAM_tag_20811
NAM1	Berkut, DharwarDry	1A	25.9	Tag_142486_PAV	SpringWheatNAM_tag_100393
NAM1	Berkut, DharwarDry	1A	25.9	Tag_140275_SNP_11	SpringWheatNAM_tag_98875
NAM1	Berkut, DharwarDry	1A	25.9	Excalibur_c4887_1814	Excalibur_c4887_1814
NAM1	Berkut, DharwarDry	1A	25.9	BS00029346_51	BS00029346_51
NAM1	Berkut, DharwarDry	1A	25.9	Excalibur_c7237_1084	Excalibur_c7237_1084
NAM1	Berkut, DharwarDry	1A	25.9	RAC875_rep_c111911_116	RAC875_rep_c111911_116
NAM1	Berkut, DharwarDry	1A	25.9	RAC875_c10090_963	RAC875_c10090_963
NAM1	Berkut, DharwarDry	1A	25.9	Tag_142081_SNP_29	SpringWheatNAM_tag_100102
NAM1	Berkut, DharwarDry	1A	25.9	Kukri_c7579_443	Kukri_c7579_443
NAM1	Berkut, DharwarDry	1A	25.9	Excalibur_c7237_1208	Excalibur_c7237_1208
NAM1	Berkut, DharwarDry	1A	25.9	Tag_140846_SNP_62	SpringWheatNAM_tag_99267
NAM1	Berkut, DharwarDry	1A	27.3	Excalibur_c75270_450	Excalibur_c75270_450
NAM1	Berkut, DharwarDry	1A	27.3	Tag_291849_PAV	SpringWheatNAM_tag_34808
NAM1	Berkut, DharwarDry	1A	27.3	Tag_288988_SNP_39	SpringWheatNAM_tag_166336
NAM1	Berkut, DharwarDry	1A	27.3	Tag_292207_PAV	SpringWheatNAM_tag_167882
NAM1	Berkut, DharwarDry	1A	27.3	Tag_138770_PAV	SpringWheatNAM_tag_97853
NAM1	Berkut, DharwarDry	1A	27.3	Tag_130141_SNP_39	SpringWheatNAM_tag_92836
NAM1	Berkut, DharwarDry	1A	27.3	Tag_143025_PAV	SpringWheatNAM_tag_100784
NAM1	Berkut, DharwarDry	1A	27.3	Tag_178510_PAV	SpringWheatNAM_tag_122797
NAM1	Berkut, DharwarDry	1A	27.3	Tag_291905_PAV	SpringWheatNAM_tag_106911
NAM1	Berkut, DharwarDry	1A	27.3	Tag_54476_PAV	SpringWheatNAM_tag_42284
NAM1	Berkut, DharwarDry	1A	27.3	Tag_124873_SNP_60	SpringWheatNAM_tag_89369
NAM1	Berkut, DharwarDry	1A	27.3	Tag_133975_PAV	SpringWheatNAM_tag_95811
NAM1	Berkut, DharwarDry	1A	27.3	Tag_35475_PAV	SpringWheatNAM_tag_29179
NAM1	Berkut, DharwarDry	1A	27.3	Tag_131573_PAV	SpringWheatNAM_tag_93921
NAM1	Berkut, DharwarDry	1A	27.3	Tag_130142_SNP_62	SpringWheatNAM_tag_92836
NAM1	Berkut, DharwarDry	1A	27.3	Tag_40447_PAV	SpringWheatNAM_tag_33334
NAM1	Berkut, DharwarDry	1A	27.3	Tag_25787_PAV	SpringWheatNAM_tag_21214
NAM1	Berkut, DharwarDry	1A	27.3	Tag_289851_SNP_80	SpringWheatNAM_tag_166696
NAM1	Berkut, DharwarDry	1A	27.3	Tag_291080_SNP_78	SpringWheatNAM_tag_167230
NAM1	Berkut, DharwarDry	1A	27.3	Tag_143471_PAV	SpringWheatNAM_tag_101196
NAM1	Berkut, DharwarDry	1A	27.3	Tag_294090_PAV	SpringWheatNAM_tag_169070
NAM1	Berkut, DharwarDry	1A	27.3	Tag_142348_SNP_35	SpringWheatNAM_tag_100290
NAM1	Berkut, DharwarDry	1A	27.3	Tag_293999_PAV	SpringWheatNAM_tag_169011
NAM1	Berkut, DharwarDry	1A	27.3	Tag_290827_SNP_82	SpringWheatNAM_tag_87609
NAM1	Berkut, DharwarDry	1A	27.3	Tag_178903_PAV	SpringWheatNAM_tag_123033
NAM1	Berkut, DharwarDry	1A	27.3	Tag_121538_SNP_52	SpringWheatNAM_tag_318234
NAM1	Berkut, DharwarDry	1A	27.3	Tag_141299_PAV	SpringWheatNAM_tag_99570
NAM1	Berkut, DharwarDry	1A	27.3	Tag_82105_SNP_59	SpringWheatNAM_tag_60283
NAM1	Berkut, DharwarDry	1A	27.3	Tag_23405_PAV	SpringWheatNAM_tag_19264
NAM1	Berkut, DharwarDry	1A	27.3	Tag_143577_PAV	SpringWheatNAM_tag_101291
NAM1	Berkut, DharwarDry	1A	27.3	Tag_26804_PAV	SpringWheatNAM_tag_22040
NAM1	Berkut, DharwarDry	1A	27.3	Tag_37214_SNP_82	SpringWheatNAM_tag_30629
NAM1	Berkut, DharwarDry	1A	27.3	Tag_133725_SNP_5	SpringWheatNAM_tag_81330
NAM1	Berkut, DharwarDry	1A	27.3	Tag_139002_SNP_70	SpringWheatNAM_tag_98019
NAM1	Berkut, DharwarDry	1A	27.3	Tag_121930_SNP_80	SpringWheatNAM_tag_87609
NAM1	Berkut, DharwarDry	1A	27.3	Tag_289920_SNP_72	SpringWheatNAM_tag_313317
NAM1	Berkut, DharwarDry	1A	27.3	Tag_91409_PAV	SpringWheatNAM_tag_67571
NAM1	Berkut, DharwarDry	1A	27.3	Tag_139003_SNP_35	SpringWheatNAM_tag_98019
NAM1	Berkut, DharwarDry	1A	27.3	Tag_133190_PAV	SpringWheatNAM_tag_95193
NAM1	Berkut, DharwarDry	1A	27.3	RFL_Contig5090_1510	RFL_Contig5090_1510
NAM1	Berkut, DharwarDry	1A	27.3	TA003773-0807	TA003773-0807
NAM1	Berkut, DharwarDry	1A	27.3	wsnp_CAP12_c2438_1180601	wsnp_CAP12_c2438_1180601
NAM1	Berkut, DharwarDry	1A	27.3	BS00012210_51	BS00012210_51
NAM1	Berkut, DharwarDry	1A	27.3	IAAV5652	IAAV5652
NAM1	Berkut, DharwarDry	1A	27.3	IACX1592	IACX1592
NAM1	Berkut, DharwarDry	1A	27.3	Tdurum_contig47183_205	Tdurum_contig47183_205
NAM1	Berkut, DharwarDry	1A	27.3	RAC875_c826_2186	RAC875_c826_2186
NAM1	Berkut, DharwarDry	1A	27.3	IAAV8987	IAAV8987
NAM1	Berkut, DharwarDry	1A	27.3	Tag_30367_SNP_29	SpringWheatNAM_tag_24947
NAM1	Berkut, DharwarDry	1A	27.3	Tag_25528_SNP_9	SpringWheatNAM_tag_20999
NAM1	Berkut, DharwarDry	1A	27.3	Tag_27615_SNP_66	SpringWheatNAM_tag_22714
NAM1	Berkut, DharwarDry	1A	27.3	Tag_288484_SNP_66	SpringWheatNAM_tag_166138
NAM1	Berkut, DharwarDry	1A	27.3	Tag_131162_SNP_78	SpringWheatNAM_tag_93609
NAM1	Berkut, DharwarDry	1A	28	Tag_289159_SNP_74	SpringWheatNAM_tag_133791
NAM1	Berkut, DharwarDry	1A	28	Tag_293067_PAV	SpringWheatNAM_tag_168430
NAM1	Berkut, DharwarDry	1A	28	Tag_292044_PAV	SpringWheatNAM_tag_313887
NAM1	Berkut, DharwarDry	1A	28	Tag_288245_SNP_6	SpringWheatNAM_tag_108784
NAM1	Berkut, DharwarDry	1A	28	Tag_288246_SNP_50	SpringWheatNAM_tag_108784
NAM1	Berkut, DharwarDry	1A	28	Tag_293240_PAV	SpringWheatNAM_tag_168532
NAM1	Berkut, DharwarDry	1A	28	Tag_46954_PAV	SpringWheatNAM_tag_37645
NAM1	Berkut, DharwarDry	1A	28	Tag_42315_PAV	SpringWheatNAM_tag_34835
NAM1	Berkut, DharwarDry	1A	28	Tag_48934_PAV	SpringWheatNAM_tag_38807
NAM1	Berkut, DharwarDry	1A	28	Tag_292349_PAV	SpringWheatNAM_tag_160229
NAM1	Berkut, DharwarDry	1A	28	Tag_2814_PAV	SpringWheatNAM_tag_1953
NAM1	Berkut, DharwarDry	1A	28	Tag_287817_SNP_60	SpringWheatNAM_tag_165874
NAM1	Berkut, DharwarDry	1A	28	Tag_32377_SNP_41	SpringWheatNAM_tag_222148
NAM1	Berkut, DharwarDry	1A	28.7	Kukri_c4900_2435	Kukri_c4900_2435
NAM1	Berkut, DharwarDry	1A	28.7	Tag_32080_SNP_60	SpringWheatNAM_tag_26363
NAM1	Berkut, DharwarDry	1A	28.7	Tag_73967_SNP_44	SpringWheatNAM_tag_55702
NAM1	Berkut, DharwarDry	1A	28.7	Tag_27819_SNP_68	SpringWheatNAM_tag_22880
NAM1	Berkut, DharwarDry	1A	28.7	Tag_293510_PAV	SpringWheatNAM_tag_168702
NAM1	Berkut, DharwarDry	1A	28.7	Tag_142083_SNP_31	SpringWheatNAM_tag_100104
NAM1	Berkut, DharwarDry	1A	28.7	Tag_29129_SNP_2	SpringWheatNAM_tag_23946
NAM1	Berkut, DharwarDry	1A	28.7	Tag_291165_SNP_81	SpringWheatNAM_tag_167266
NAM1	Berkut, DharwarDry	1A	28.7	Tag_291671_PAV	SpringWheatNAM_tag_167557
NAM1	Berkut, DharwarDry	1A	28.7	Tag_290420_SNP_60	SpringWheatNAM_tag_115398
NAM1	Berkut, DharwarDry	1A	28.7	Tag_138702_SNP_46	SpringWheatNAM_tag_18533
NAM1	Berkut, DharwarDry	1A	28.7	Tag_293893_PAV	SpringWheatNAM_tag_322897
NAM1	Berkut, DharwarDry	1A	28.7	Tag_140851_SNP_64	SpringWheatNAM_tag_26363
NAM1	Berkut, DharwarDry	1A	28.7	Tag_42431_PAV	SpringWheatNAM_tag_34902
NAM1	Berkut, DharwarDry	1A	28.7	Tag_121015_SNP_75	SpringWheatNAM_tag_56438
NAM1	Berkut, DharwarDry	1A	28.7	Tag_293970_PAV	SpringWheatNAM_tag_325240
NAM1	Berkut, DharwarDry	1A	28.7	Tag_42561_PAV	SpringWheatNAM_tag_34985
NAM1	Berkut, DharwarDry	1A	28.7	Tag_33902_SNP_29	SpringWheatNAM_tag_27858
NAM1	Berkut, DharwarDry	1A	28.7	Tag_31434_SNP_66	SpringWheatNAM_tag_25833
NAM1	Berkut, DharwarDry	1A	28.7	Tag_139791_SNP_54	SpringWheatNAM_tag_98542
NAM1	Berkut, DharwarDry	1A	28.7	Tag_294498_PAV	SpringWheatNAM_tag_34808
NAM1	Berkut, DharwarDry	1A	28.7	BobWhite_c7352_218	BobWhite_c7352_218
NAM1	Berkut, DharwarDry	1A	28.7	Tag_29924_SNP_49	SpringWheatNAM_tag_24590
NAM1	Berkut, DharwarDry	1A	28.7	Tag_289541_SNP_55	SpringWheatNAM_tag_166564
NAM1	Berkut, DharwarDry	1A	28.7	Tag_290083_SNP_25	SpringWheatNAM_tag_109837
NAM1	Berkut, DharwarDry	1A	28.7	Tag_290084_SNP_9	SpringWheatNAM_tag_109837
NAM1	Berkut, DharwarDry	1A	28.7	Tag_121287_SNP_28	SpringWheatNAM_tag_87107
NAM1	Berkut, DharwarDry	1A	29.4	RAC875_rep_c104986_200	RAC875_rep_c104986_200
NAM1	Berkut, DharwarDry	1A	29.4	Tag_22469_SNP_82	SpringWheatNAM_tag_18533
NAM1	Berkut, DharwarDry	1A	29.4	Tag_141465_PAV	SpringWheatNAM_tag_99682
NAM1	Berkut, DharwarDry	1A	29.4	Tag_287003_SNP_59	SpringWheatNAM_tag_165562
NAM1	Berkut, DharwarDry	1A	29.4	Tag_80994_PAV	SpringWheatNAM_tag_59623
NAM1	Berkut, DharwarDry	1A	29.4	Tag_83353_PAV	SpringWheatNAM_tag_61394
NAM1	Berkut, DharwarDry	1A	29.4	Tag_119706_SNP_53	SpringWheatNAM_tag_85949
NAM1	Berkut, DharwarDry	1A	29.4	Tag_289047_SNP_73	SpringWheatNAM_tag_142230
NAM1	Berkut, DharwarDry	1A	29.4	Tag_294115_PAV	SpringWheatNAM_tag_169083
NAM1	Berkut, DharwarDry	1A	29.4	Tag_294401_PAV	SpringWheatNAM_tag_169264
NAM1	Berkut, DharwarDry	1A	29.4	Tag_291171_PAV	SpringWheatNAM_tag_167270
NAM1	Berkut, DharwarDry	1A	29.4	Tag_34762_SNP_9	SpringWheatNAM_tag_28592
NAM1	Berkut, DharwarDry	1A	29.4	Tag_119036_SNP_21	SpringWheatNAM_tag_85448
NAM1	Berkut, DharwarDry	1A	29.4	Tag_288293_SNP_77	SpringWheatNAM_tag_166059
NAM1	Berkut, DharwarDry	1A	29.4	Tag_110436_SNP_42	SpringWheatNAM_tag_55673
NAM1	Berkut, DharwarDry	1A	29.4	Tag_24057_PAV	SpringWheatNAM_tag_19807
NAM1	Berkut, DharwarDry	1A	29.4	Tag_294562_SNP_63	SpringWheatNAM_tag_334364
NAM1	Berkut, DharwarDry	1A	29.4	Tag_119585_SNP_44	SpringWheatNAM_tag_85861
NAM1	Berkut, DharwarDry	1A	29.4	Tag_288294_SNP_34	SpringWheatNAM_tag_166059
NAM1	Berkut, DharwarDry	1A	29.4	Tag_132658_PAV	SpringWheatNAM_tag_94761
NAM1	Berkut, DharwarDry	1A	29.4	Tag_290601_SNP_71	SpringWheatNAM_tag_167006
NAM1	Berkut, DharwarDry	1A	29.4	RAC875_c42365_265	RAC875_c42365_265
NAM1	Berkut, DharwarDry	1A	29.4	wsnp_Ex_c12117_19381493	wsnp_Ex_c12117_19381493
NAM1	Berkut, DharwarDry	1A	29.4	Tag_287432_SNP_22	SpringWheatNAM_tag_913
NAM1	Berkut, DharwarDry	1A	29.4	wsnp_Ex_c12117_19381492	wsnp_Ex_c12117_19381492
NAM1	Berkut, DharwarDry	1A	29.4	Ra_c56967_900	Ra_c56967_900
NAM1	Berkut, DharwarDry	1A	29.4	Tag_287153_SNP_68	SpringWheatNAM_tag_165614
NAM1	Berkut, DharwarDry	1A	29.4	Tag_288464_SNP_65	SpringWheatNAM_tag_166133
NAM1	Berkut, DharwarDry	1A	29.4	Tag_290495_SNP_60	SpringWheatNAM_tag_94886
NAM1	Berkut, DharwarDry	1A	29.4	Tag_290496_SNP_65	SpringWheatNAM_tag_94886
NAM1	Berkut, DharwarDry	1A	29.4	Tag_139515_SNP_27	SpringWheatNAM_tag_98363
NAM1	Berkut, DharwarDry	1A	32.3	wsnp_Ex_c15383_23645972	wsnp_Ex_c15383_23645972
NAM1	Berkut, DharwarDry	1A	32.3	Tag_41437_PAV	SpringWheatNAM_tag_34162
NAM1	Berkut, DharwarDry	1A	32.3	Tag_142665_PAV	SpringWheatNAM_tag_100520
NAM1	Berkut, DharwarDry	1A	32.3	Tag_120143_PAV	SpringWheatNAM_tag_86259
NAM1	Berkut, DharwarDry	1A	32.3	Tag_286653_SNP_55	SpringWheatNAM_tag_165411
NAM1	Berkut, DharwarDry	1A	32.3	Tag_37038_PAV	SpringWheatNAM_tag_321382
NAM1	Berkut, DharwarDry	1A	32.3	Tag_90810_SNP_75	SpringWheatNAM_tag_55314
NAM1	Berkut, DharwarDry	1A	32.3	Tag_290300_PAV	SpringWheatNAM_tag_166891
NAM1	Berkut, DharwarDry	1A	32.3	Tag_25019_SNP_55	SpringWheatNAM_tag_20576
NAM1	Berkut, DharwarDry	1A	32.3	Tag_291164_SNP_47	SpringWheatNAM_tag_50322
NAM1	Berkut, DharwarDry	1A	32.3	Tag_83010_PAV	SpringWheatNAM_tag_61065
NAM1	Berkut, DharwarDry	1A	32.3	Tag_290506_SNP_37	SpringWheatNAM_tag_49008
NAM1	Berkut, DharwarDry	1A	32.3	Tag_59142_SNP_14	SpringWheatNAM_tag_46189
NAM1	Berkut, DharwarDry	1A	32.3	Tag_142526_PAV	SpringWheatNAM_tag_100419
NAM1	Berkut, DharwarDry	1A	32.3	Tag_16447_PAV	SpringWheatNAM_tag_13598
NAM1	Berkut, DharwarDry	1A	32.3	Tag_293833_PAV	SpringWheatNAM_tag_168898
NAM1	Berkut, DharwarDry	1A	32.3	Tag_139296_PAV	SpringWheatNAM_tag_98216
NAM1	Berkut, DharwarDry	1A	32.3	Tag_85977_PAV	SpringWheatNAM_tag_63851
NAM1	Berkut, DharwarDry	1A	32.3	Tag_140200_SNP_32	SpringWheatNAM_tag_213060
NAM1	Berkut, DharwarDry	1A	32.3	Tag_57750_SNP_10	SpringWheatNAM_tag_45020
NAM1	Berkut, DharwarDry	1A	32.3	Tag_88733_SNP_60	SpringWheatNAM_tag_65628
NAM1	Berkut, DharwarDry	1A	32.3	Tag_14679_PAV	SpringWheatNAM_tag_11875
NAM1	Berkut, DharwarDry	1A	32.3	Tag_83427_PAV	SpringWheatNAM_tag_61465
NAM1	Berkut, DharwarDry	1A	32.3	Tag_36001_PAV	SpringWheatNAM_tag_29618
NAM1	Berkut, DharwarDry	1A	32.3	Tag_291758_PAV	SpringWheatNAM_tag_167610
NAM1	Berkut, DharwarDry	1A	32.3	Tag_102609_SNP_12	SpringWheatNAM_tag_27981
NAM1	Berkut, DharwarDry	1A	32.3	Tag_88778_SNP_32	SpringWheatNAM_tag_65659
NAM1	Berkut, DharwarDry	1A	32.3	Tag_139993_SNP_13	SpringWheatNAM_tag_98664
NAM1	Berkut, DharwarDry	1A	32.3	Tag_94066_PAV	SpringWheatNAM_tag_250336
NAM1	Berkut, DharwarDry	1A	32.3	Tag_289512_SNP_12	SpringWheatNAM_tag_57923
NAM1	Berkut, DharwarDry	1A	32.3	Tag_289893_PAV	SpringWheatNAM_tag_166717
NAM1	Berkut, DharwarDry	1A	32.3	Tag_55493_SNP_29	SpringWheatNAM_tag_43110
NAM1	Berkut, DharwarDry	1A	32.3	Tag_14556_PAV	SpringWheatNAM_tag_11757
NAM1	Berkut, DharwarDry	1A	32.3	Tag_290709_SNP_58	SpringWheatNAM_tag_135184
NAM1	Berkut, DharwarDry	1A	32.3	Tag_287077_SNP_61	SpringWheatNAM_tag_1439
NAM1	Berkut, DharwarDry	1A	32.3	Tag_90576_PAV	SpringWheatNAM_tag_66963
NAM1	Berkut, DharwarDry	1A	32.3	Tag_17061_PAV	SpringWheatNAM_tag_14194
NAM1	Berkut, DharwarDry	1A	32.3	Tag_87618_PAV	SpringWheatNAM_tag_250321
NAM1	Berkut, DharwarDry	1A	32.3	Tag_102783_PAV	SpringWheatNAM_tag_74985
NAM1	Berkut, DharwarDry	1A	32.3	Tag_29222_PAV	SpringWheatNAM_tag_24017
NAM1	Berkut, DharwarDry	1A	32.3	Tag_142931_PAV	SpringWheatNAM_tag_100711
NAM1	Berkut, DharwarDry	1A	32.3	Tag_291386_SNP_26	SpringWheatNAM_tag_167379
NAM1	Berkut, DharwarDry	1A	32.3	Tag_84128_PAV	SpringWheatNAM_tag_62121
NAM1	Berkut, DharwarDry	1A	32.3	Tag_28934_PAV	SpringWheatNAM_tag_23794
NAM1	Berkut, DharwarDry	1A	32.3	Tag_140244_SNP_53	SpringWheatNAM_tag_98848
NAM1	Berkut, DharwarDry	1A	32.3	Tag_61786_PAV	SpringWheatNAM_tag_48434
NAM1	Berkut, DharwarDry	1A	32.3	Tag_90367_SNP_61	SpringWheatNAM_tag_22391
NAM1	Berkut, DharwarDry	1A	32.3	Tag_60288_PAV	SpringWheatNAM_tag_47168
NAM1	Berkut, DharwarDry	1A	32.3	Tag_57495_SNP_31	SpringWheatNAM_tag_26002
NAM1	Berkut, DharwarDry	1A	32.3	Tag_57749_SNP_37	SpringWheatNAM_tag_45019
NAM1	Berkut, DharwarDry	1A	32.3	Tag_91796_PAV	SpringWheatNAM_tag_67861
NAM1	Berkut, DharwarDry	1A	32.3	Tag_287651_SNP_46	SpringWheatNAM_tag_165814
NAM1	Berkut, DharwarDry	1A	32.3	Tag_20514_PAV	SpringWheatNAM_tag_17338
NAM1	Berkut, DharwarDry	1A	32.3	Tag_288854_SNP_21	SpringWheatNAM_tag_166279
NAM1	Berkut, DharwarDry	1A	32.3	Tag_41189_PAV	SpringWheatNAM_tag_33951
NAM1	Berkut, DharwarDry	1A	32.3	Tag_110763_PAV	SpringWheatNAM_tag_79955
NAM1	Berkut, DharwarDry	1A	32.3	Tag_30889_PAV	SpringWheatNAM_tag_25389
NAM1	Berkut, DharwarDry	1A	32.3	Tag_290461_SNP_35	SpringWheatNAM_tag_32028
NAM1	Berkut, DharwarDry	1A	32.3	Tag_11810_PAV	SpringWheatNAM_tag_9061
NAM1	Berkut, DharwarDry	1A	32.3	Tag_141723_PAV	SpringWheatNAM_tag_99851
NAM1	Berkut, DharwarDry	1A	32.3	Tag_286723_SNP_34	SpringWheatNAM_tag_59250
NAM1	Berkut, DharwarDry	1A	32.3	Tag_35525_SNP_16	SpringWheatNAM_tag_29215
NAM1	Berkut, DharwarDry	1A	32.3	Tag_85292_PAV	SpringWheatNAM_tag_63216
NAM1	Berkut, DharwarDry	1A	32.3	Tag_36966_PAV	SpringWheatNAM_tag_30427
NAM1	Berkut, DharwarDry	1A	32.3	Tag_57752_SNP_59	SpringWheatNAM_tag_45020
NAM1	Berkut, DharwarDry	1A	32.3	Tag_52229_SNP_33	SpringWheatNAM_tag_40446
NAM1	Berkut, DharwarDry	1A	32.3	Tag_142515_PAV	SpringWheatNAM_tag_100409
NAM1	Berkut, DharwarDry	1A	32.3	Tag_41863_PAV	SpringWheatNAM_tag_34511
NAM1	Berkut, DharwarDry	1A	32.3	Tag_61717_PAV	SpringWheatNAM_tag_48378
NAM1	Berkut, DharwarDry	1A	32.3	Tag_40474_PAV	SpringWheatNAM_tag_33356
NAM1	Berkut, DharwarDry	1A	32.3	Tag_51591_SNP_81	SpringWheatNAM_tag_39947
NAM1	Berkut, DharwarDry	1A	32.3	Tag_92644_PAV	SpringWheatNAM_tag_68525
NAM1	Berkut, DharwarDry	1A	32.3	Tag_16940_PAV	SpringWheatNAM_tag_14078
NAM1	Berkut, DharwarDry	1A	32.3	Tag_94930_SNP_23	SpringWheatNAM_tag_70300
NAM1	Berkut, DharwarDry	1A	32.3	Tag_27010_PAV	SpringWheatNAM_tag_22212
NAM1	Berkut, DharwarDry	1A	32.3	Tag_93087_PAV	SpringWheatNAM_tag_68869
NAM1	Berkut, DharwarDry	1A	32.3	Tag_292069_PAV	SpringWheatNAM_tag_167798
NAM1	Berkut, DharwarDry	1A	32.3	Tag_138950_PAV	SpringWheatNAM_tag_97979
NAM1	Berkut, DharwarDry	1A	32.3	Tag_140131_SNP_73	SpringWheatNAM_tag_3904
NAM1	Berkut, DharwarDry	1A	32.3	Tag_119110_SNP_56	SpringWheatNAM_tag_85507
NAM1	Berkut, DharwarDry	1A	32.3	Tag_34174_PAV	SpringWheatNAM_tag_28099
NAM1	Berkut, DharwarDry	1A	32.3	Tag_294037_PAV	SpringWheatNAM_tag_169037
NAM1	Berkut, DharwarDry	1A	32.3	Tag_19867_PAV	SpringWheatNAM_tag_16791
NAM1	Berkut, DharwarDry	1A	32.3	Tag_139784_PAV	SpringWheatNAM_tag_98538
NAM1	Berkut, DharwarDry	1A	32.3	Tag_58086_PAV	SpringWheatNAM_tag_45304
NAM1	Berkut, DharwarDry	1A	32.3	Tag_39318_PAV	SpringWheatNAM_tag_32383
NAM1	Berkut, DharwarDry	1A	32.3	Tag_290003_SNP_67	SpringWheatNAM_tag_166761
NAM1	Berkut, DharwarDry	1A	32.3	Tag_290949_SNP_37	SpringWheatNAM_tag_138997
NAM1	Berkut, DharwarDry	1A	32.3	Tag_57751_SNP_32	SpringWheatNAM_tag_45020
NAM1	Berkut, DharwarDry	1A	32.3	Tag_290405_PAV	SpringWheatNAM_tag_125724
NAM1	Berkut, DharwarDry	1A	32.3	Tag_288929_SNP_6	SpringWheatNAM_tag_166308
NAM1	Berkut, DharwarDry	1A	32.3	Tag_27112_PAV	SpringWheatNAM_tag_22308
NAM1	Berkut, DharwarDry	1A	32.3	Tag_14108_PAV	SpringWheatNAM_tag_11315
NAM1	Berkut, DharwarDry	1A	32.3	Tag_290574_SNP_53	SpringWheatNAM_tag_166993
NAM1	Berkut, DharwarDry	1A	32.3	Tag_91236_SNP_79	SpringWheatNAM_tag_67451
NAM1	Berkut, DharwarDry	1A	32.3	Tag_289570_PAV	SpringWheatNAM_tag_166575
NAM1	Berkut, DharwarDry	1A	32.3	Tag_87566_PAV	SpringWheatNAM_tag_65217
NAM1	Berkut, DharwarDry	1A	32.3	Tag_33070_PAV	SpringWheatNAM_tag_27172
NAM1	Berkut, DharwarDry	1A	32.3	Tag_37464_PAV	SpringWheatNAM_tag_312576
NAM1	Berkut, DharwarDry	1A	32.3	Tag_142851_PAV	SpringWheatNAM_tag_100651
NAM1	Berkut, DharwarDry	1A	32.3	Tag_287957_SNP_55	SpringWheatNAM_tag_58977
NAM1	Berkut, DharwarDry	1A	32.3	Tag_63407_PAV	SpringWheatNAM_tag_49767
NAM1	Berkut, DharwarDry	1A	32.3	Tag_288649_SNP_15	SpringWheatNAM_tag_44734
NAM1	Berkut, DharwarDry	1A	32.3	Tag_93456_SNP_53	SpringWheatNAM_tag_20
NAM1	Berkut, DharwarDry	1A	32.3	Tag_289694_SNP_82	SpringWheatNAM_tag_142742
NAM1	Berkut, DharwarDry	1A	32.3	Tag_67688_PAV	SpringWheatNAM_tag_52539
NAM1	Berkut, DharwarDry	1A	32.3	Tag_88776_SNP_53	SpringWheatNAM_tag_65659
NAM1	Berkut, DharwarDry	1A	32.3	Tag_64565_PAV	SpringWheatNAM_tag_50718
NAM1	Berkut, DharwarDry	1A	32.3	Tag_289236_PAV	SpringWheatNAM_tag_166444
NAM1	Berkut, DharwarDry	1A	32.3	Tag_142848_PAV	SpringWheatNAM_tag_322451
NAM1	Berkut, DharwarDry	1A	32.3	Tag_1286_SNP_45	SpringWheatNAM_tag_919
NAM1	Berkut, DharwarDry	1A	32.3	Tag_57085_PAV	SpringWheatNAM_tag_44444
NAM1	Berkut, DharwarDry	1A	32.3	Tag_15984_PAV	SpringWheatNAM_tag_13151
NAM1	Berkut, DharwarDry	1A	32.3	Tag_29553_SNP_69	SpringWheatNAM_tag_24280
NAM1	Berkut, DharwarDry	1A	32.3	Tag_288749_PAV	SpringWheatNAM_tag_166243
NAM1	Berkut, DharwarDry	1A	32.3	Tag_23606_PAV	SpringWheatNAM_tag_19433
NAM1	Berkut, DharwarDry	1A	32.3	Tag_41339_PAV	SpringWheatNAM_tag_34078
NAM1	Berkut, DharwarDry	1A	32.3	Tag_293378_PAV	SpringWheatNAM_tag_168618
NAM1	Berkut, DharwarDry	1A	32.3	Tag_53387_SNP_73	SpringWheatNAM_tag_41395
NAM1	Berkut, DharwarDry	1A	32.3	Tag_289695_SNP_35	SpringWheatNAM_tag_120987
NAM1	Berkut, DharwarDry	1A	32.3	Tag_57133_SNP_51	SpringWheatNAM_tag_44486
NAM1	Berkut, DharwarDry	1A	32.3	Tag_33807_PAV	SpringWheatNAM_tag_27777
NAM1	Berkut, DharwarDry	1A	32.3	Tag_289879_SNP_32	SpringWheatNAM_tag_109701
NAM1	Berkut, DharwarDry	1A	32.3	Tag_98307_PAV	SpringWheatNAM_tag_72215
NAM1	Berkut, DharwarDry	1A	32.3	Tag_62903_PAV	SpringWheatNAM_tag_49353
NAM1	Berkut, DharwarDry	1A	32.3	Tag_142614_PAV	SpringWheatNAM_tag_100481
NAM1	Berkut, DharwarDry	1A	32.3	Tag_23152_PAV	SpringWheatNAM_tag_19060
NAM1	Berkut, DharwarDry	1A	32.3	Tag_9854_PAV	SpringWheatNAM_tag_7136
NAM1	Berkut, DharwarDry	1A	32.3	Tag_142438_SNP_59	SpringWheatNAM_tag_100360
NAM1	Berkut, DharwarDry	1A	32.3	Tag_286654_SNP_56	SpringWheatNAM_tag_165411
NAM1	Berkut, DharwarDry	1A	32.3	Tag_108876_PAV	SpringWheatNAM_tag_78556
NAM1	Berkut, DharwarDry	1A	32.3	Tag_92224_PAV	SpringWheatNAM_tag_26753
NAM1	Berkut, DharwarDry	1A	32.3	Tag_291270_SNP_66	SpringWheatNAM_tag_76320
NAM1	Berkut, DharwarDry	1A	32.3	Tag_141246_SNP_74	SpringWheatNAM_tag_99536
NAM1	Berkut, DharwarDry	1A	32.3	Tag_9753_PAV	SpringWheatNAM_tag_7036
NAM1	Berkut, DharwarDry	1A	32.3	Tag_36919_SNP_47	SpringWheatNAM_tag_3091
NAM1	Berkut, DharwarDry	1A	32.3	Tag_17716_PAV	SpringWheatNAM_tag_14827
NAM1	Berkut, DharwarDry	1A	32.3	Tag_48209_PAV	SpringWheatNAM_tag_38384
NAM1	Berkut, DharwarDry	1A	32.3	Tag_288633_SNP_55	SpringWheatNAM_tag_166199
NAM1	Berkut, DharwarDry	1A	32.3	Tag_289642_PAV	SpringWheatNAM_tag_166604
NAM1	Berkut, DharwarDry	1A	32.3	Tag_32349_PAV	SpringWheatNAM_tag_26581
NAM1	Berkut, DharwarDry	1A	32.3	Tag_105547_PAV	SpringWheatNAM_tag_76908
NAM1	Berkut, DharwarDry	1A	32.3	Tag_88777_SNP_21	SpringWheatNAM_tag_65659
NAM1	Berkut, DharwarDry	1A	32.3	Tag_142546_SNP_29	SpringWheatNAM_tag_32815
NAM1	Berkut, DharwarDry	1A	32.3	Tag_33953_SNP_41	SpringWheatNAM_tag_27907
NAM1	Berkut, DharwarDry	1A	32.3	Tag_289696_SNP_46	SpringWheatNAM_tag_120987
NAM1	Berkut, DharwarDry	1A	32.3	Tag_142365_PAV	SpringWheatNAM_tag_100302
NAM1	Berkut, DharwarDry	1A	32.3	Tag_142439_SNP_60	SpringWheatNAM_tag_100360
NAM1	Berkut, DharwarDry	1A	32.3	Tag_286656_SNP_34	SpringWheatNAM_tag_165412
NAM1	Berkut, DharwarDry	1A	32.3	Tag_64498_PAV	SpringWheatNAM_tag_50666
NAM1	Berkut, DharwarDry	1A	32.3	Tag_140943_SNP_61	SpringWheatNAM_tag_99339
NAM1	Berkut, DharwarDry	1A	32.3	Tag_37142_PAV	SpringWheatNAM_tag_30570
NAM1	Berkut, DharwarDry	1A	32.3	Tag_134410_PAV	SpringWheatNAM_tag_96050
NAM1	Berkut, DharwarDry	1A	32.3	Tag_288565_PAV	SpringWheatNAM_tag_311411
NAM1	Berkut, DharwarDry	1A	32.3	Tag_57525_SNP_81	SpringWheatNAM_tag_44824
NAM1	Berkut, DharwarDry	1A	32.3	Tag_57568_PAV	SpringWheatNAM_tag_44864
NAM1	Berkut, DharwarDry	1A	32.3	Tag_292446_PAV	SpringWheatNAM_tag_168044
NAM1	Berkut, DharwarDry	1A	32.3	Tag_286879_PAV	SpringWheatNAM_tag_165509
NAM1	Berkut, DharwarDry	1A	32.3	Tag_86935_PAV	SpringWheatNAM_tag_64701
NAM1	Berkut, DharwarDry	1A	32.3	Tag_53609_SNP_53	SpringWheatNAM_tag_41583
NAM1	Berkut, DharwarDry	1A	32.3	Tag_58441_PAV	SpringWheatNAM_tag_45603
NAM1	Berkut, DharwarDry	1A	32.3	Tag_26276_PAV	SpringWheatNAM_tag_21612
NAM1	Berkut, DharwarDry	1A	32.3	Tag_83636_PAV	SpringWheatNAM_tag_61661
NAM1	Berkut, DharwarDry	1A	32.3	Tag_141531_PAV	SpringWheatNAM_tag_99720
NAM1	Berkut, DharwarDry	1A	32.3	Tag_290013_PAV	SpringWheatNAM_tag_166768
NAM1	Berkut, DharwarDry	1A	32.3	Tag_110928_SNP_32	SpringWheatNAM_tag_63808
NAM1	Berkut, DharwarDry	1A	32.3	Tag_62568_SNP_76	SpringWheatNAM_tag_248565
NAM1	Berkut, DharwarDry	1A	32.3	Tag_142547_SNP_69	SpringWheatNAM_tag_32815
NAM1	Berkut, DharwarDry	1A	32.3	Tag_142571_PAV	SpringWheatNAM_tag_100450
NAM1	Berkut, DharwarDry	1A	32.3	Tag_289716_SNP_77	SpringWheatNAM_tag_166635
NAM1	Berkut, DharwarDry	1A	32.3	Tag_290815_SNP_53	SpringWheatNAM_tag_49643
NAM1	Berkut, DharwarDry	1A	32.3	Tag_117193_PAV	SpringWheatNAM_tag_22743
NAM1	Berkut, DharwarDry	1A	32.3	Tag_288947_SNP_72	SpringWheatNAM_tag_166316
NAM1	Berkut, DharwarDry	1A	32.3	Tag_91262_SNP_35	SpringWheatNAM_tag_67470
NAM1	Berkut, DharwarDry	1A	32.3	Tag_286817_SNP_32	SpringWheatNAM_tag_18803
NAM1	Berkut, DharwarDry	1A	32.3	Tag_287078_SNP_15	SpringWheatNAM_tag_1439
NAM1	Berkut, DharwarDry	1A	32.3	Tag_140225_PAV	SpringWheatNAM_tag_98834
NAM1	Berkut, DharwarDry	1A	32.3	Tag_30681_PAV	SpringWheatNAM_tag_25213
NAM1	Berkut, DharwarDry	1A	32.3	Tag_289055_PAV	SpringWheatNAM_tag_166362
NAM1	Berkut, DharwarDry	1A	32.3	Tag_38876_PAV	SpringWheatNAM_tag_32000
NAM1	Berkut, DharwarDry	1A	32.3	Tag_62934_SNP_52	SpringWheatNAM_tag_49381
NAM1	Berkut, DharwarDry	1A	32.3	Tag_90809_SNP_3	SpringWheatNAM_tag_55314
NAM1	Berkut, DharwarDry	1A	32.3	Tag_62950_PAV	SpringWheatNAM_tag_49393
NAM1	Berkut, DharwarDry	1A	32.3	Tag_142001_PAV	SpringWheatNAM_tag_100044
NAM1	Berkut, DharwarDry	1A	32.3	Tag_11378_PAV	SpringWheatNAM_tag_8636
NAM1	Berkut, DharwarDry	1A	32.3	Tag_16557_PAV	SpringWheatNAM_tag_13708
NAM1	Berkut, DharwarDry	1A	32.3	Tag_29506_SNP_39	SpringWheatNAM_tag_2402
NAM1	Berkut, DharwarDry	1A	32.3	Tag_60398_PAV	SpringWheatNAM_tag_47261
NAM1	Berkut, DharwarDry	1A	32.3	Tag_34564_SNP_12	SpringWheatNAM_tag_4775
NAM1	Berkut, DharwarDry	1A	32.3	Tag_20048_PAV	SpringWheatNAM_tag_16955
NAM1	Berkut, DharwarDry	1A	32.3	Tag_27522_PAV	SpringWheatNAM_tag_22640
NAM1	Berkut, DharwarDry	1A	32.3	Tag_25495_PAV	SpringWheatNAM_tag_20969
NAM1	Berkut, DharwarDry	1A	32.3	Tag_140640_SNP_34	SpringWheatNAM_tag_3020
NAM1	Berkut, DharwarDry	1A	32.3	Tag_39694_PAV	SpringWheatNAM_tag_32689
NAM1	Berkut, DharwarDry	1A	32.3	Tag_52228_SNP_32	SpringWheatNAM_tag_40446
NAM1	Berkut, DharwarDry	1A	32.3	Tag_62242_PAV	SpringWheatNAM_tag_48806
NAM1	Berkut, DharwarDry	1A	32.3	Tag_91594_PAV	SpringWheatNAM_tag_67713
NAM1	Berkut, DharwarDry	1A	32.3	Tag_110927_SNP_36	SpringWheatNAM_tag_63808
NAM1	Berkut, DharwarDry	1A	32.3	Tag_27711_PAV	SpringWheatNAM_tag_22792
NAM1	Berkut, DharwarDry	1A	32.3	Tag_85110_PAV	SpringWheatNAM_tag_63045
NAM1	Berkut, DharwarDry	1A	32.3	Tag_25257_SNP_49	SpringWheatNAM_tag_20776
NAM1	Berkut, DharwarDry	1A	32.3	BobWhite_c1488_504	BobWhite_c1488_504
NAM1	Berkut, DharwarDry	1A	32.3	wsnp_Ex_c7271_12483592	wsnp_Ex_c7271_12483592
NAM1	Berkut, DharwarDry	1A	32.3	BS00004399_51	BS00004399_51
NAM1	Berkut, DharwarDry	1A	32.3	wsnp_BF475149A_Ta_2_1	wsnp_BF475149A_Ta_2_1
NAM1	Berkut, DharwarDry	1A	32.3	BS00086680_51	BS00086680_51
NAM1	Berkut, DharwarDry	1A	32.3	wsnp_BF482891A_Ta_2_2	wsnp_BF482891A_Ta_2_2
NAM1	Berkut, DharwarDry	1A	32.3	Excalibur_c13058_241	Excalibur_c13058_241
NAM1	Berkut, DharwarDry	1A	32.3	Kukri_rep_c106359_124	Kukri_rep_c106359_124
NAM1	Berkut, DharwarDry	1A	32.3	BS00066852_51	BS00066852_51
NAM1	Berkut, DharwarDry	1A	32.3	IACX6344	IACX6344
NAM1	Berkut, DharwarDry	1A	32.3	Tag_290048_SNP_7	SpringWheatNAM_tag_94476
NAM1	Berkut, DharwarDry	1A	32.3	Tag_140135_SNP_62	SpringWheatNAM_tag_98769
NAM1	Berkut, DharwarDry	1A	32.3	Tag_34229_SNP_63	SpringWheatNAM_tag_4254
NAM1	Berkut, DharwarDry	1A	32.3	Ra_c272_1632	Ra_c272_1632
NAM1	Berkut, DharwarDry	1A	32.3	Tag_94125_SNP_24	SpringWheatNAM_tag_69650
NAM1	Berkut, DharwarDry	1A	32.3	Tag_140048_SNP_21	SpringWheatNAM_tag_98710
NAM1	Berkut, DharwarDry	1A	32.3	Tag_58121_SNP_5	SpringWheatNAM_tag_45336
NAM1	Berkut, DharwarDry	1A	32.3	Tag_59141_SNP_57	SpringWheatNAM_tag_46189
NAM1	Berkut, DharwarDry	1A	32.3	BS00066336_51	BS00066336_51
NAM1	Berkut, DharwarDry	1A	32.3	Tag_55141_SNP_58	SpringWheatNAM_tag_42827
NAM1	Berkut, DharwarDry	1A	32.3	Tag_57689_SNP_78	SpringWheatNAM_tag_44965
NAM1	Berkut, DharwarDry	1A	32.3	Tag_55140_SNP_23	SpringWheatNAM_tag_42827
NAM1	Berkut, DharwarDry	1A	32.3	Tag_57524_SNP_80	SpringWheatNAM_tag_44824
NAM1	Berkut, DharwarDry	1A	32.3	Tag_29688_SNP_51	SpringWheatNAM_tag_24385
NAM1	Berkut, DharwarDry	1A	32.3	Tag_139488_SNP_78	SpringWheatNAM_tag_98339
NAM1	Berkut, DharwarDry	1A	32.3	Tag_62042_SNP_79	SpringWheatNAM_tag_48648
NAM1	Berkut, DharwarDry	1A	32.3	Tag_56265_SNP_43	SpringWheatNAM_tag_43756
NAM1	Berkut, DharwarDry	1A	32.3	Tag_288209_SNP_65	SpringWheatNAM_tag_166024
NAM1	Berkut, DharwarDry	1A	33	D_contig35755_111	D_contig35755_111
NAM1	Berkut, DharwarDry	1A	33	Tag_20663_PAV	SpringWheatNAM_tag_17470
NAM1	Berkut, DharwarDry	1A	33	Tag_288958_SNP_27	SpringWheatNAM_tag_27117
NAM1	Berkut, DharwarDry	1A	33	Tag_22926_SNP_41	SpringWheatNAM_tag_2381
NAM1	Berkut, DharwarDry	1A	33	Tag_133479_PAV	SpringWheatNAM_tag_95415
NAM1	Berkut, DharwarDry	1A	33	Tag_290100_SNP_29	SpringWheatNAM_tag_69537
NAM1	Berkut, DharwarDry	1A	33	Tag_90489_SNP_37	SpringWheatNAM_tag_1877
NAM1	Berkut, DharwarDry	1A	33	Tag_288959_SNP_75	SpringWheatNAM_tag_27117
NAM1	Berkut, DharwarDry	1A	33	Tag_286995_SNP_43	SpringWheatNAM_tag_125162
NAM1	Berkut, DharwarDry	1A	33	Tag_93944_SNP_30	SpringWheatNAM_tag_69521
NAM1	Berkut, DharwarDry	1A	33	Tag_88886_SNP_19	SpringWheatNAM_tag_65742
NAM1	Berkut, DharwarDry	1A	33	Tag_37541_SNP_69	SpringWheatNAM_tag_30908
NAM1	Berkut, DharwarDry	1A	33	Tag_10788_PAV	SpringWheatNAM_tag_8057
NAM1	Berkut, DharwarDry	1A	33	Tag_57292_SNP_72	SpringWheatNAM_tag_44618
NAM1	Berkut, DharwarDry	1A	33	wsnp_Ex_c3906_7086162	wsnp_Ex_c3906_7086162
NAM1	Berkut, DharwarDry	1A	33	RAC875_c39721_351	RAC875_c39721_351
NAM1	Berkut, DharwarDry	1A	33	RAC875_c39125_365	RAC875_c39125_365
NAM1	Berkut, DharwarDry	1A	33.6	Kukri_c12165_1148	Kukri_c12165_1148
NAM1	Berkut, DharwarDry	1A	33.6	Tag_40874_PAV	SpringWheatNAM_tag_33687
NAM1	Berkut, DharwarDry	1A	33.6	Tag_27588_PAV	SpringWheatNAM_tag_1535
NAM1	Berkut, DharwarDry	1A	33.6	Tag_11036_PAV	SpringWheatNAM_tag_8300
NAM1	Berkut, DharwarDry	1A	33.6	Tag_91915_PAV	SpringWheatNAM_tag_67960
NAM1	Berkut, DharwarDry	1A	33.6	Tag_14203_PAV	SpringWheatNAM_tag_11409
NAM1	Berkut, DharwarDry	1A	33.6	Tag_290994_PAV	SpringWheatNAM_tag_323998
NAM1	Berkut, DharwarDry	1A	33.6	Tag_93698_SNP_7	SpringWheatNAM_tag_69332
NAM1	Berkut, DharwarDry	1A	33.6	Tag_61685_PAV	SpringWheatNAM_tag_48348
NAM1	Berkut, DharwarDry	1A	33.6	Tag_30606_PAV	SpringWheatNAM_tag_25146
NAM1	Berkut, DharwarDry	1A	33.6	Tag_35128_PAV	SpringWheatNAM_tag_28899
NAM1	Berkut, DharwarDry	1A	33.6	Tag_17788_PAV	SpringWheatNAM_tag_14895
NAM1	Berkut, DharwarDry	1A	33.6	Tag_15596_PAV	SpringWheatNAM_tag_12772
NAM1	Berkut, DharwarDry	1A	33.6	Tag_17169_PAV	SpringWheatNAM_tag_14297
NAM1	Berkut, DharwarDry	1A	33.6	Tag_93697_SNP_44	SpringWheatNAM_tag_69332
NAM1	Berkut, DharwarDry	1A	33.6	Tag_56361_SNP_11	SpringWheatNAM_tag_43835
NAM1	Berkut, DharwarDry	1A	33.6	Tag_140804_PAV	SpringWheatNAM_tag_99238
NAM1	Berkut, DharwarDry	1A	33.6	Tag_52838_SNP_33	SpringWheatNAM_tag_40946
NAM1	Berkut, DharwarDry	1A	33.6	Tag_93696_SNP_56	SpringWheatNAM_tag_69332
NAM1	Berkut, DharwarDry	1A	33.6	wsnp_Ex_c18169_26977013	wsnp_Ex_c18169_26977013
NAM1	Berkut, DharwarDry	1A	33.6	GENE-0235_245	GENE-0235_245
NAM1	Berkut, DharwarDry	1A	33.6	Tag_34865_SNP_41	SpringWheatNAM_tag_2695
NAM1	Berkut, DharwarDry	1A	33.6	Tag_60321_SNP_76	SpringWheatNAM_tag_47196
NAM1	Berkut, DharwarDry	1A	33.6	Tag_25628_SNP_67	SpringWheatNAM_tag_21083
NAM1	Berkut, DharwarDry	1A	33.6	Tag_93406_SNP_20	SpringWheatNAM_tag_69115
NAM1	Berkut, DharwarDry	1A	34.3	Excalibur_c33881_618	Excalibur_c33881_618
NAM1	Berkut, DharwarDry	1A	34.3	Tag_72007_PAV	SpringWheatNAM_tag_54930
NAM1	Berkut, DharwarDry	1A	34.3	Tag_287715_SNP_44	SpringWheatNAM_tag_42542
NAM1	Berkut, DharwarDry	1A	34.3	Tag_95865_PAV	SpringWheatNAM_tag_70906
NAM1	Berkut, DharwarDry	1A	34.3	Tag_139555_SNP_33	SpringWheatNAM_tag_785
NAM1	Berkut, DharwarDry	1A	34.3	Tag_139556_SNP_45	SpringWheatNAM_tag_785
NAM1	Berkut, DharwarDry	1A	34.3	Tag_286780_SNP_5	SpringWheatNAM_tag_165461
NAM1	Berkut, DharwarDry	1A	34.3	Tag_289604_SNP_75	SpringWheatNAM_tag_29281
NAM1	Berkut, DharwarDry	1A	34.3	Tag_93123_SNP_47	SpringWheatNAM_tag_68899
NAM1	Berkut, DharwarDry	1A	34.3	Tag_47189_PAV	SpringWheatNAM_tag_37780
NAM1	Berkut, DharwarDry	1A	34.3	Tag_76488_PAV	SpringWheatNAM_tag_57083
NAM1	Berkut, DharwarDry	1A	34.3	Tag_98904_PAV	SpringWheatNAM_tag_72507
NAM1	Berkut, DharwarDry	1A	34.3	Tag_290989_SNP_60	SpringWheatNAM_tag_167188
NAM1	Berkut, DharwarDry	1A	34.3	Tag_53976_SNP_39	SpringWheatNAM_tag_41883
NAM1	Berkut, DharwarDry	1A	34.3	Tag_294132_PAV	SpringWheatNAM_tag_141096
NAM1	Berkut, DharwarDry	1A	34.3	Tag_142503_SNP_59	SpringWheatNAM_tag_100402
NAM1	Berkut, DharwarDry	1A	34.3	Tag_290990_SNP_20	SpringWheatNAM_tag_167188
NAM1	Berkut, DharwarDry	1A	34.3	Tag_290078_SNP_9	SpringWheatNAM_tag_94491
NAM1	Berkut, DharwarDry	1A	34.3	Tag_289070_SNP_68	SpringWheatNAM_tag_166367
NAM1	Berkut, DharwarDry	1A	34.3	Tag_290079_SNP_35	SpringWheatNAM_tag_94491
NAM1	Berkut, DharwarDry	1A	34.3	Tag_58773_SNP_80	SpringWheatNAM_tag_45884
NAM1	Berkut, DharwarDry	1A	34.3	Tag_93122_SNP_53	SpringWheatNAM_tag_68899
NAM1	Berkut, DharwarDry	1A	34.3	Tag_293711_PAV	SpringWheatNAM_tag_311426
NAM1	Berkut, DharwarDry	1A	34.3	Tag_98624_PAV	SpringWheatNAM_tag_72370
NAM1	Berkut, DharwarDry	1A	34.3	Tag_70871_PAV	SpringWheatNAM_tag_54324
NAM1	Berkut, DharwarDry	1A	34.3	Tag_294563_SNP_37	SpringWheatNAM_tag_334365
NAM1	Berkut, DharwarDry	1A	34.3	Tag_287716_SNP_23	SpringWheatNAM_tag_42542
NAM1	Berkut, DharwarDry	1A	34.3	Tag_292280_PAV	SpringWheatNAM_tag_52695
NAM1	Berkut, DharwarDry	1A	34.3	Tag_294564_SNP_32	SpringWheatNAM_tag_334365
NAM1	Berkut, DharwarDry	1A	34.3	Tag_287717_SNP_21	SpringWheatNAM_tag_42542
NAM1	Berkut, DharwarDry	1A	34.3	Tag_91301_SNP_53	SpringWheatNAM_tag_24544
NAM1	Berkut, DharwarDry	1A	34.3	D_contig04348_649	D_contig04348_649
NAM1	Berkut, DharwarDry	1A	34.3	wsnp_Ex_c12352_19708127	wsnp_Ex_c12352_19708127
NAM1	Berkut, DharwarDry	1A	34.3	Tdurum_contig100641_225	Tdurum_contig100641_225
NAM1	Berkut, DharwarDry	1A	34.3	Excalibur_c25273_149	Excalibur_c25273_149
NAM1	Berkut, DharwarDry	1A	34.3	Excalibur_rep_c107144_405	Excalibur_rep_c107144_405
NAM1	Berkut, DharwarDry	1A	34.3	RAC875_rep_c111214_304	RAC875_rep_c111214_304
NAM1	Berkut, DharwarDry	1A	34.3	BobWhite_c300_174	BobWhite_c300_174
NAM1	Berkut, DharwarDry	1A	34.3	CAP8_c2843_226	CAP8_c2843_226
NAM1	Berkut, DharwarDry	1A	34.3	wsnp_Ku_c67495_66513940	wsnp_Ku_c67495_66513940
NAM1	Berkut, DharwarDry	1A	34.3	RAC875_c68797_400	RAC875_c68797_400
NAM1	Berkut, DharwarDry	1A	34.3	wsnp_Ex_c34260_42602746	wsnp_Ex_c34260_42602746
NAM1	Berkut, DharwarDry	1A	34.3	wsnp_Ex_c5634_9906981	wsnp_Ex_c5634_9906981
NAM1	Berkut, DharwarDry	1A	34.3	GENE-0071_115	GENE-0071_115
NAM1	Berkut, DharwarDry	1A	34.3	wsnp_Ex_c5634_9907829	wsnp_Ex_c5634_9907829
NAM1	Berkut, DharwarDry	1A	34.3	GENE-0126_140	GENE-0126_140
NAM1	Berkut, DharwarDry	1A	34.3	Tdurum_contig41931_480	Tdurum_contig41931_480
NAM1	Berkut, DharwarDry	1A	34.3	Excalibur_rep_c111311_58	Excalibur_rep_c111311_58
NAM1	Berkut, DharwarDry	1A	34.3	wsnp_Ex_c21592_30743815	wsnp_Ex_c21592_30743815
NAM1	Berkut, DharwarDry	1A	34.3	wsnp_Ex_c14866_22995097	wsnp_Ex_c14866_22995097
NAM1	Berkut, DharwarDry	1A	34.3	RFL_Contig921_337	RFL_Contig921_337
NAM1	Berkut, DharwarDry	1A	34.3	Excalibur_rep_c107489_168	Excalibur_rep_c107489_168
NAM1	Berkut, DharwarDry	1A	34.3	wsnp_Ex_c34821_43076533	wsnp_Ex_c34821_43076533
NAM1	Berkut, DharwarDry	1A	34.3	wsnp_Ex_c9979_16421462	wsnp_Ex_c9979_16421462
NAM1	Berkut, DharwarDry	1A	34.3	wsnp_Ex_rep_c105541_89932598	wsnp_Ex_rep_c105541_89932598
NAM1	Berkut, DharwarDry	1A	34.3	wsnp_Ex_c21592_30743513	wsnp_Ex_c21592_30743513
NAM1	Berkut, DharwarDry	1A	34.3	Excalibur_c24041_794	Excalibur_c24041_794
NAM1	Berkut, DharwarDry	1A	34.3	wsnp_Ex_c34260_42602649	wsnp_Ex_c34260_42602649
NAM1	Berkut, DharwarDry	1A	34.3	Excalibur_rep_c68424_255	Excalibur_rep_c68424_255
NAM1	Berkut, DharwarDry	1A	34.3	Ex_c5759_663	Ex_c5759_663
NAM1	Berkut, DharwarDry	1A	34.3	IAAV8147	IAAV8147
NAM1	Berkut, DharwarDry	1A	34.3	Excalibur_c59486_172	Excalibur_c59486_172
NAM1	Berkut, DharwarDry	1A	34.3	wsnp_Ex_c44049_50205904	wsnp_Ex_c44049_50205904
NAM1	Berkut, DharwarDry	1A	34.3	wsnp_Ex_c44049_50205457	wsnp_Ex_c44049_50205457
NAM1	Berkut, DharwarDry	1A	34.3	wsnp_Ra_rep_c74936_72685894	wsnp_Ra_rep_c74936_72685894
NAM1	Berkut, DharwarDry	1A	34.3	wsnp_Ex_c1374_2630879	wsnp_Ex_c1374_2630879
NAM1	Berkut, DharwarDry	1A	34.3	wsnp_Ex_c1374_2630830	wsnp_Ex_c1374_2630830
NAM1	Berkut, DharwarDry	1A	34.3	BobWhite_c8428_346	BobWhite_c8428_346
NAM1	Berkut, DharwarDry	1A	34.3	wsnp_Ex_c13564_21327699	wsnp_Ex_c13564_21327699
NAM1	Berkut, DharwarDry	1A	34.3	IAAV2709	IAAV2709
NAM1	Berkut, DharwarDry	1A	34.3	CAP12_c6266_298	CAP12_c6266_298
NAM1	Berkut, DharwarDry	1A	34.3	CAP12_c6266_187	CAP12_c6266_187
NAM1	Berkut, DharwarDry	1A	34.3	wsnp_Ra_c18045_27024765	wsnp_Ra_c18045_27024765
NAM1	Berkut, DharwarDry	1A	34.3	IACX2325	IACX2325
NAM1	Berkut, DharwarDry	1A	34.3	IAAV7131	IAAV7131
NAM1	Berkut, DharwarDry	1A	34.3	Ex_c12763_662	Ex_c12763_662
NAM1	Berkut, DharwarDry	1A	34.3	wsnp_Ku_c47386_53862969	wsnp_Ku_c47386_53862969
NAM1	Berkut, DharwarDry	1A	34.3	CAP12_c6266_339	CAP12_c6266_339
NAM1	Berkut, DharwarDry	1A	34.3	Kukri_c43730_841	Kukri_c43730_841
NAM1	Berkut, DharwarDry	1A	34.3	wsnp_JD_c24506_20670773	wsnp_JD_c24506_20670773
NAM1	Berkut, DharwarDry	1A	34.3	wsnp_Ku_c3844_7053669	wsnp_Ku_c3844_7053669
NAM1	Berkut, DharwarDry	1A	34.3	GENE-1214_288	GENE-1214_288
NAM1	Berkut, DharwarDry	1A	34.3	RFL_Contig5001_1099	RFL_Contig5001_1099
NAM1	Berkut, DharwarDry	1A	34.3	RAC875_c38417_246	RAC875_c38417_246
NAM1	Berkut, DharwarDry	1A	34.3	wsnp_Ku_c17726_26872129	wsnp_Ku_c17726_26872129
NAM1	Berkut, DharwarDry	1A	34.3	wsnp_Ex_c8885_14842394	wsnp_Ex_c8885_14842394
NAM1	Berkut, DharwarDry	1A	34.3	Kukri_rep_c103147_745	Kukri_rep_c103147_745
NAM1	Berkut, DharwarDry	1A	34.3	Excalibur_c14943_695	Excalibur_c14943_695
NAM1	Berkut, DharwarDry	1A	34.3	Excalibur_c15098_591	Excalibur_c15098_591
NAM1	Berkut, DharwarDry	1A	34.3	wsnp_JD_c40990_29127031	wsnp_JD_c40990_29127031
NAM1	Berkut, DharwarDry	1A	34.3	BS00028491_51	BS00028491_51
NAM1	Berkut, DharwarDry	1A	34.3	wsnp_Ex_c8364_14095508	wsnp_Ex_c8364_14095508
NAM1	Berkut, DharwarDry	1A	34.3	CAP8_rep_c7560_159	CAP8_rep_c7560_159
NAM1	Berkut, DharwarDry	1A	34.3	wsnp_Ex_c44049_50205614	wsnp_Ex_c44049_50205614
NAM1	Berkut, DharwarDry	1A	34.3	wsnp_Ex_c3572_6533892	wsnp_Ex_c3572_6533892
NAM1	Berkut, DharwarDry	1A	34.3	RAC875_c31168_238	RAC875_c31168_238
NAM1	Berkut, DharwarDry	1A	34.3	CAP7_c3269_236	CAP7_c3269_236
NAM1	Berkut, DharwarDry	1A	34.3	BS00077199_51	BS00077199_51
NAM1	Berkut, DharwarDry	1A	34.3	BS00041358_51	BS00041358_51
NAM1	Berkut, DharwarDry	1A	34.3	wsnp_Ex_c6817_11761300	wsnp_Ex_c6817_11761300
NAM1	Berkut, DharwarDry	1A	34.3	RAC875_c3751_96	RAC875_c3751_96
NAM1	Berkut, DharwarDry	1A	34.3	wsnp_Ex_c6817_11762714	wsnp_Ex_c6817_11762714
NAM1	Berkut, DharwarDry	1A	34.3	wsnp_Ex_c35563_43690084	wsnp_Ex_c35563_43690084
NAM1	Berkut, DharwarDry	1A	34.3	wsnp_Ex_c3565_6520901	wsnp_Ex_c3565_6520901
NAM1	Berkut, DharwarDry	1A	34.3	wsnp_Ex_c3572_6531810	wsnp_Ex_c3572_6531810
NAM1	Berkut, DharwarDry	1A	34.3	wsnp_Ex_c33831_42253707	wsnp_Ex_c33831_42253707
NAM1	Berkut, DharwarDry	1A	34.3	Kukri_c47825_138	Kukri_c47825_138
NAM1	Berkut, DharwarDry	1A	34.3	Kukri_c67601_267	Kukri_c67601_267
NAM1	Berkut, DharwarDry	1A	34.3	wsnp_Ex_c10100_16600633	wsnp_Ex_c10100_16600633
NAM1	Berkut, DharwarDry	1A	34.3	BS00021878_51	BS00021878_51
NAM1	Berkut, DharwarDry	1A	34.3	Kukri_c19389_97	Kukri_c19389_97
NAM1	Berkut, DharwarDry	1A	34.3	wsnp_Ex_c25628_34888439	wsnp_Ex_c25628_34888439
NAM1	Berkut, DharwarDry	1A	34.3	Kukri_c32885_145	Kukri_c32885_145
NAM1	Berkut, DharwarDry	1A	34.3	wsnp_Ex_c2840_5247386	wsnp_Ex_c2840_5247386
NAM1	Berkut, DharwarDry	1A	34.3	Tag_34417_SNP_36	SpringWheatNAM_tag_2837
NAM1	Berkut, DharwarDry	1A	34.3	Excalibur_c17872_137	Excalibur_c17872_137
NAM1	Berkut, DharwarDry	1A	34.3	RAC875_c10400_791	RAC875_c10400_791
NAM1	Berkut, DharwarDry	1A	34.3	IAAV7551	IAAV7551
NAM1	Berkut, DharwarDry	1A	34.3	RAC875_c105730_397	RAC875_c105730_397
NAM1	Berkut, DharwarDry	1A	34.3	RAC875_c12808_182	RAC875_c12808_182
NAM1	Berkut, DharwarDry	1A	34.3	IAAV7929	IAAV7929
NAM1	Berkut, DharwarDry	1A	34.3	RAC875_c25799_457	RAC875_c25799_457
NAM1	Berkut, DharwarDry	1A	34.3	RAC875_c24560_604	RAC875_c24560_604
NAM1	Berkut, DharwarDry	1A	34.3	RAC875_c18539_1159	RAC875_c18539_1159
NAM1	Berkut, DharwarDry	1A	34.3	wsnp_Ex_c5543_9763520	wsnp_Ex_c5543_9763520
NAM1	Berkut, DharwarDry	1A	34.3	Kukri_c54467_100	Kukri_c54467_100
NAM1	Berkut, DharwarDry	1A	34.3	BS00068358_51	BS00068358_51
NAM1	Berkut, DharwarDry	1A	34.3	Kukri_rep_c101316_375	Kukri_rep_c101316_375
NAM1	Berkut, DharwarDry	1A	34.3	Kukri_rep_c106037_96	Kukri_rep_c106037_96
NAM1	Berkut, DharwarDry	1A	34.3	wsnp_Ku_c37925_46679146	wsnp_Ku_c37925_46679146
NAM1	Berkut, DharwarDry	1A	34.3	Ex_c6765_2118	Ex_c6765_2118
NAM1	Berkut, DharwarDry	1A	34.3	wsnp_Ex_c3906_7086294	wsnp_Ex_c3906_7086294
NAM1	Berkut, DharwarDry	1A	34.3	wsnp_Ex_c3986_7217641	wsnp_Ex_c3986_7217641
NAM1	Berkut, DharwarDry	1A	34.3	Tag_28012_SNP_65	SpringWheatNAM_tag_23034
NAM1	Berkut, DharwarDry	1A	34.3	wsnp_Ex_c41969_48673442	wsnp_Ex_c41969_48673442
NAM1	Berkut, DharwarDry	1A	34.3	wsnp_Ex_c4605_8241260	wsnp_Ex_c4605_8241260
NAM1	Berkut, DharwarDry	1A	34.3	wsnp_Ex_c4605_8240189	wsnp_Ex_c4605_8240189
NAM1	Berkut, DharwarDry	1A	34.3	wsnp_Ku_c4413_8008008	wsnp_Ku_c4413_8008008
NAM1	Berkut, DharwarDry	1A	34.3	Ra_c11023_679	Ra_c11023_679
NAM1	Berkut, DharwarDry	1A	34.3	wsnp_Ex_c4605_8239915	wsnp_Ex_c4605_8239915
NAM1	Berkut, DharwarDry	1A	34.3	Kukri_rep_c115954_137	Kukri_rep_c115954_137
NAM1	Berkut, DharwarDry	1A	34.3	wsnp_Ra_c4481_8119609	wsnp_Ra_c4481_8119609
NAM1	Berkut, DharwarDry	1A	34.3	GENE-0446_243	GENE-0446_243
NAM1	Berkut, DharwarDry	1A	34.3	wsnp_Ex_rep_c103087_88123733	wsnp_Ex_rep_c103087_88123733
NAM1	Berkut, DharwarDry	1A	34.3	BobWhite_c12841_56	BobWhite_c12841_56
NAM1	Berkut, DharwarDry	1A	34.3	wsnp_Ex_rep_c66562_64849366	wsnp_Ex_rep_c66562_64849366
NAM1	Berkut, DharwarDry	1A	34.3	wsnp_Ra_c24776_34331660	wsnp_Ra_c24776_34331660
NAM1	Berkut, DharwarDry	1A	34.3	CAP11_c6014_160	CAP11_c6014_160
NAM1	Berkut, DharwarDry	1A	34.3	GENE-0053_224	GENE-0053_224
NAM1	Berkut, DharwarDry	1A	34.3	TA001772-0625	TA001772-0625
NAM1	Berkut, DharwarDry	1A	34.3	wsnp_Ex_rep_c101414_86781128	wsnp_Ex_rep_c101414_86781128
NAM1	Berkut, DharwarDry	1A	34.3	wsnp_Ex_rep_c101414_86780996	wsnp_Ex_rep_c101414_86780996
NAM1	Berkut, DharwarDry	1A	34.3	BS00110766_51	BS00110766_51
NAM1	Berkut, DharwarDry	1A	34.3	BS00065146_51	BS00065146_51
NAM1	Berkut, DharwarDry	1A	34.3	Tdurum_contig55009_1153	Tdurum_contig55009_1153
NAM1	Berkut, DharwarDry	1A	34.3	BS00081455_51	BS00081455_51
NAM1	Berkut, DharwarDry	1A	34.3	wsnp_Ra_c6182_10833256	wsnp_Ra_c6182_10833256
NAM1	Berkut, DharwarDry	1A	34.3	Excalibur_rep_c113303_500	Excalibur_rep_c113303_500
NAM1	Berkut, DharwarDry	1A	34.3	wsnp_Ex_rep_c101746_87053634	wsnp_Ex_rep_c101746_87053634
NAM1	Berkut, DharwarDry	1A	34.3	TA016013-1040	TA016013-1040
NAM1	Berkut, DharwarDry	1A	34.3	TA013367-0455	TA013367-0455
NAM1	Berkut, DharwarDry	1A	34.3	Excalibur_c49588_76	Excalibur_c49588_76
NAM1	Berkut, DharwarDry	1A	34.3	wsnp_Ex_rep_c69738_68695568	wsnp_Ex_rep_c69738_68695568
NAM1	Berkut, DharwarDry	1A	34.3	Ex_c5759_628	Ex_c5759_628
NAM1	Berkut, DharwarDry	1A	34.3	wsnp_Ku_c37925_46678703	wsnp_Ku_c37925_46678703
NAM1	Berkut, DharwarDry	1A	34.3	BS00062715_51	BS00062715_51
NAM1	Berkut, DharwarDry	1A	34.3	Tdurum_contig48416_335	Tdurum_contig48416_335
NAM1	Berkut, DharwarDry	1A	34.3	wsnp_BE403956A_Ta_2_3	wsnp_BE403956A_Ta_2_3
NAM1	Berkut, DharwarDry	1A	34.3	Excalibur_c11273_284	Excalibur_c11273_284
NAM1	Berkut, DharwarDry	1A	34.3	Kukri_c61766_907	Kukri_c61766_907
NAM1	Berkut, DharwarDry	1A	34.3	Tag_57857_SNP_22	SpringWheatNAM_tag_45112
NAM1	Berkut, DharwarDry	1A	34.3	wsnp_Ku_c18611_27943266	wsnp_Ku_c18611_27943266
NAM1	Berkut, DharwarDry	1A	34.3	wsnp_Ex_c25628_34888253	wsnp_Ex_c25628_34888253
NAM1	Berkut, DharwarDry	1A	34.3	Excalibur_c102582_360	Excalibur_c102582_360
NAM1	Berkut, DharwarDry	1A	34.3	BS00094681_51	BS00094681_51
NAM1	Berkut, DharwarDry	1A	34.3	IAAV749	IAAV749
NAM1	Berkut, DharwarDry	1A	34.3	CAP8_c4897_397	CAP8_c4897_397
NAM1	Berkut, DharwarDry	1A	34.3	wsnp_Ex_c3565_6521098	wsnp_Ex_c3565_6521098
NAM1	Berkut, DharwarDry	1A	34.3	Tag_89590_SNP_63	SpringWheatNAM_tag_41427
NAM1	Berkut, DharwarDry	1A	34.3	Kukri_c29668_338	Kukri_c29668_338
NAM1	Berkut, DharwarDry	1A	34.3	RAC875_c33300_141	RAC875_c33300_141
NAM1	Berkut, DharwarDry	1A	34.3	Tag_29056_SNP_43	SpringWheatNAM_tag_5200
NAM1	Berkut, DharwarDry	1A	34.3	wsnp_Ex_c43454_49770425	wsnp_Ex_c43454_49770425
NAM1	Berkut, DharwarDry	1A	34.3	Tag_29057_SNP_44	SpringWheatNAM_tag_5200
NAM1	Berkut, DharwarDry	1A	34.3	RAC875_c8515_653	RAC875_c8515_653
NAM1	Berkut, DharwarDry	1A	34.3	Excalibur_c3565_2673	Excalibur_c3565_2673
NAM1	Berkut, DharwarDry	1A	34.3	Ku_c6979_182	Ku_c6979_182
NAM1	Berkut, DharwarDry	1A	34.3	Tag_51592_SNP_75	SpringWheatNAM_tag_39947
NAM1	Berkut, DharwarDry	1A	34.3	RAC875_c15998_53	RAC875_c15998_53
NAM1	Berkut, DharwarDry	1A	34.3	Tag_286800_SNP_56	SpringWheatNAM_tag_125068
NAM1	Berkut, DharwarDry	1A	34.3	Tag_51590_SNP_77	SpringWheatNAM_tag_39947
NAM1	Berkut, DharwarDry	1A	34.3	Tag_56537_SNP_66	SpringWheatNAM_tag_43978
NAM1	Berkut, DharwarDry	1A	34.3	IAAV5730	IAAV5730
NAM1	Berkut, DharwarDry	1A	34.3	IACX293	IACX293
NAM1	Berkut, DharwarDry	1A	34.3	Tag_140854_SNP_80	SpringWheatNAM_tag_56783
NAM1	Berkut, DharwarDry	1A	34.3	wsnp_Ex_rep_c103087_88124573	wsnp_Ex_rep_c103087_88124573
NAM1	Berkut, DharwarDry	1A	34.3	RAC875_c55052_604	RAC875_c55052_604
NAM1	Berkut, DharwarDry	1A	34.3	Tag_287923_SNP_71	SpringWheatNAM_tag_67008
NAM1	Berkut, DharwarDry	1A	34.3	Tag_287738_SNP_6	SpringWheatNAM_tag_108528
NAM1	Berkut, DharwarDry	1A	34.3	Tag_40295_SNP_30	SpringWheatNAM_tag_33213
NAM1	Berkut, DharwarDry	1A	34.3	Tag_57819_SNP_55	SpringWheatNAM_tag_45078
NAM1	Berkut, DharwarDry	1A	34.3	Tag_88727_SNP_47	SpringWheatNAM_tag_65626
NAM1	Berkut, DharwarDry	1A	34.3	Tag_91575_SNP_10	SpringWheatNAM_tag_56704
NAM1	Berkut, DharwarDry	1A	34.3	Tag_23904_SNP_79	SpringWheatNAM_tag_19682
NAM1	Berkut, DharwarDry	1A	34.3	Tag_141491_SNP_17	SpringWheatNAM_tag_46569
NAM1	Berkut, DharwarDry	1A	34.3	Tag_26884_SNP_48	SpringWheatNAM_tag_22103
NAM1	Berkut, DharwarDry	1A	34.3	Tag_26885_SNP_51	SpringWheatNAM_tag_22103
NAM1	Berkut, DharwarDry	1A	34.3	Tag_119721_SNP_44	SpringWheatNAM_tag_55580
NAM1	Berkut, DharwarDry	1A	34.3	Tag_62041_SNP_11	SpringWheatNAM_tag_48648
NAM1	Berkut, DharwarDry	1A	34.3	Tag_286816_SNP_73	SpringWheatNAM_tag_18802
NAM1	Berkut, DharwarDry	1A	34.3	Tag_141492_SNP_16	SpringWheatNAM_tag_46569
NAM1	Berkut, DharwarDry	1A	34.3	Tag_62040_SNP_21	SpringWheatNAM_tag_48648
NAM1	Berkut, DharwarDry	1A	34.3	Tag_89632_SNP_69	SpringWheatNAM_tag_66282
NAM1	Berkut, DharwarDry	1A	34.3	Tag_54658_SNP_60	SpringWheatNAM_tag_42432
NAM1	Berkut, DharwarDry	1A	34.3	Tag_141152_SNP_60	SpringWheatNAM_tag_27449
NAM1	Berkut, DharwarDry	1A	34.3	Tag_33408_SNP_61	SpringWheatNAM_tag_27449
NAM1	Berkut, DharwarDry	1A	34.3	Tag_59286_SNP_46	SpringWheatNAM_tag_46308
NAM1	Berkut, DharwarDry	1A	34.3	Tag_101929_SNP_29	SpringWheatNAM_tag_74340
NAM1	Berkut, DharwarDry	1A	34.3	Tag_59898_SNP_64	SpringWheatNAM_tag_46831
NAM1	Berkut, DharwarDry	1A	34.3	Tag_102462_SNP_44	SpringWheatNAM_tag_27449
NAM1	Berkut, DharwarDry	1A	34.3	Tag_57660_SNP_59	SpringWheatNAM_tag_44942
NAM1	Berkut, DharwarDry	1A	34.3	Tag_139449_SNP_19	SpringWheatNAM_tag_17
NAM1	Berkut, DharwarDry	1A	34.3	Tag_27066_SNP_47	SpringWheatNAM_tag_22266
NAM1	Berkut, DharwarDry	1A	34.3	Tag_290031_SNP_24	SpringWheatNAM_tag_55822
NAM1	Berkut, DharwarDry	1A	34.3	Tag_141821_SNP_40	SpringWheatNAM_tag_47520
NAM1	Berkut, DharwarDry	1A	34.3	Tag_140401_SNP_52	SpringWheatNAM_tag_98964
NAM1	Berkut, DharwarDry	1A	34.3	Tag_290462_SNP_34	SpringWheatNAM_tag_32028
NAM1	Berkut, DharwarDry	1A	34.3	Tag_56174_SNP_50	SpringWheatNAM_tag_43681
NAM1	Berkut, DharwarDry	1A	34.3	Tag_289880_SNP_3	SpringWheatNAM_tag_109701
NAM1	Berkut, DharwarDry	1A	36.4	wsnp_Ex_c572_1138339	wsnp_Ex_c572_1138339
NAM1	Berkut, DharwarDry	1A	36.4	Tag_177857_PAV	SpringWheatNAM_tag_122417
NAM1	Berkut, DharwarDry	1A	36.4	Tag_289261_SNP_4	SpringWheatNAM_tag_85970
NAM1	Berkut, DharwarDry	1A	36.4	tplb0059e14_515	tplb0059e14_515
NAM1	Berkut, DharwarDry	1A	36.4	Kukri_c20672_360	Kukri_c20672_360
NAM1	Berkut, DharwarDry	1A	36.4	Kukri_c35200_895	Kukri_c35200_895
NAM1	Berkut, DharwarDry	1A	36.4	Excalibur_c13489_867	Excalibur_c13489_867
NAM1	Berkut, DharwarDry	1A	36.4	wsnp_Ku_c4018_7333828	wsnp_Ku_c4018_7333828
NAM1	Berkut, DharwarDry	1A	36.4	Kukri_c22434_513	Kukri_c22434_513
NAM1	Berkut, DharwarDry	1A	36.4	tplb0041a22_935	tplb0041a22_935
NAM1	Berkut, DharwarDry	1A	36.4	wsnp_Ex_c572_1138770	wsnp_Ex_c572_1138770
NAM1	Berkut, DharwarDry	1A	36.4	Ra_c2895_591	Ra_c2895_591
NAM1	Berkut, DharwarDry	1A	36.4	wsnp_Ex_c572_1138503	wsnp_Ex_c572_1138503
NAM1	Berkut, DharwarDry	1A	36.4	IAAV7203	IAAV7203
NAM1	Berkut, DharwarDry	1A	40	Excalibur_rep_c82767_175	Excalibur_rep_c82767_175
NAM1	Berkut, DharwarDry	1A	40	Tag_14916_PAV	SpringWheatNAM_tag_12108
NAM1	Berkut, DharwarDry	1A	40	Tag_123024_PAV	SpringWheatNAM_tag_88400
NAM1	Berkut, DharwarDry	1A	40	Tag_289703_SNP_69	SpringWheatNAM_tag_137791
NAM1	Berkut, DharwarDry	1A	40	Tag_53968_PAV	SpringWheatNAM_tag_41878
NAM1	Berkut, DharwarDry	1A	40	Tag_20566_PAV	SpringWheatNAM_tag_17384
NAM1	Berkut, DharwarDry	1A	40	Tag_18431_PAV	SpringWheatNAM_tag_15499
NAM1	Berkut, DharwarDry	1A	40	Tag_43287_PAV	SpringWheatNAM_tag_35419
NAM1	Berkut, DharwarDry	1A	40	Tag_61125_PAV	SpringWheatNAM_tag_47883
NAM1	Berkut, DharwarDry	1A	40	Tag_290541_PAV	SpringWheatNAM_tag_166982
NAM1	Berkut, DharwarDry	1A	40	Tag_34007_SNP_28	SpringWheatNAM_tag_27956
NAM1	Berkut, DharwarDry	1A	40	Tag_50411_PAV	SpringWheatNAM_tag_39657
NAM1	Berkut, DharwarDry	1A	40	Tag_68967_PAV	SpringWheatNAM_tag_53252
NAM1	Berkut, DharwarDry	1A	40	Tag_141616_PAV	SpringWheatNAM_tag_99774
NAM1	Berkut, DharwarDry	1A	40	Tag_289704_SNP_23	SpringWheatNAM_tag_137791
NAM1	Berkut, DharwarDry	1A	40	Tag_288722_PAV	SpringWheatNAM_tag_166225
NAM1	Berkut, DharwarDry	1A	40	Tag_70412_PAV	SpringWheatNAM_tag_54062
NAM1	Berkut, DharwarDry	1A	40	Tag_59161_PAV	SpringWheatNAM_tag_46205
NAM1	Berkut, DharwarDry	1A	40	Tag_48547_PAV	SpringWheatNAM_tag_38580
NAM1	Berkut, DharwarDry	1A	40	Tag_17105_PAV	SpringWheatNAM_tag_14237
NAM1	Berkut, DharwarDry	1A	40	Tag_39849_PAV	SpringWheatNAM_tag_32820
NAM1	Berkut, DharwarDry	1A	40	Tag_140392_PAV	SpringWheatNAM_tag_98956
NAM1	Berkut, DharwarDry	1A	40	Tag_142464_PAV	SpringWheatNAM_tag_100375
NAM1	Berkut, DharwarDry	1A	40	Tag_290995_PAV	SpringWheatNAM_tag_167189
NAM1	Berkut, DharwarDry	1A	40	Tag_288539_SNP_7	SpringWheatNAM_tag_166158
NAM1	Berkut, DharwarDry	1A	40	Tag_15368_PAV	SpringWheatNAM_tag_12550
NAM1	Berkut, DharwarDry	1A	40	Tag_288610_SNP_70	SpringWheatNAM_tag_3072
NAM1	Berkut, DharwarDry	1A	40	Tag_96620_PAV	SpringWheatNAM_tag_71310
NAM1	Berkut, DharwarDry	1A	40	Tag_87383_PAV	SpringWheatNAM_tag_341647
NAM1	Berkut, DharwarDry	1A	40	Tag_16500_PAV	SpringWheatNAM_tag_13651
NAM1	Berkut, DharwarDry	1A	40	Tag_178480_PAV	SpringWheatNAM_tag_122777
NAM1	Berkut, DharwarDry	1A	40	Tag_292973_SNP_82	SpringWheatNAM_tag_168368
NAM1	Berkut, DharwarDry	1A	40	Tag_288900_PAV	SpringWheatNAM_tag_45394
NAM1	Berkut, DharwarDry	1A	40	Tag_68849_PAV	SpringWheatNAM_tag_53185
NAM1	Berkut, DharwarDry	1A	40	Tag_291744_PAV	SpringWheatNAM_tag_167599
NAM1	Berkut, DharwarDry	1A	40	Tag_293263_PAV	SpringWheatNAM_tag_168546
NAM1	Berkut, DharwarDry	1A	40	Tag_48494_PAV	SpringWheatNAM_tag_38548
NAM1	Berkut, DharwarDry	1A	40	Tag_293282_PAV	SpringWheatNAM_tag_168561
NAM1	Berkut, DharwarDry	1A	40	Tag_39873_PAV	SpringWheatNAM_tag_32841
NAM1	Berkut, DharwarDry	1A	40	Tag_18493_PAV	SpringWheatNAM_tag_15559
NAM1	Berkut, DharwarDry	1A	40	Tag_290999_SNP_33	SpringWheatNAM_tag_58653
NAM1	Berkut, DharwarDry	1A	40	Tag_14256_PAV	SpringWheatNAM_tag_11462
NAM1	Berkut, DharwarDry	1A	40	Tag_86614_PAV	SpringWheatNAM_tag_64424
NAM1	Berkut, DharwarDry	1A	40	Tag_42114_PAV	SpringWheatNAM_tag_34715
NAM1	Berkut, DharwarDry	1A	40	Tag_19785_PAV	SpringWheatNAM_tag_16721
NAM1	Berkut, DharwarDry	1A	40	Tag_110644_SNP_82	SpringWheatNAM_tag_68899
NAM1	Berkut, DharwarDry	1A	40	Tag_46992_PAV	SpringWheatNAM_tag_5995
NAM1	Berkut, DharwarDry	1A	40	Tag_14865_PAV	SpringWheatNAM_tag_12058
NAM1	Berkut, DharwarDry	1A	40	Tag_66198_PAV	SpringWheatNAM_tag_51685
NAM1	Berkut, DharwarDry	1A	40	Tag_17351_PAV	SpringWheatNAM_tag_14475
NAM1	Berkut, DharwarDry	1A	40	Tag_55248_PAV	SpringWheatNAM_tag_42912
NAM1	Berkut, DharwarDry	1A	40	Tag_106148_PAV	SpringWheatNAM_tag_77236
NAM1	Berkut, DharwarDry	1A	40	Tag_287726_SNP_15	SpringWheatNAM_tag_22307
NAM1	Berkut, DharwarDry	1A	40	Tag_36616_PAV	SpringWheatNAM_tag_30118
NAM1	Berkut, DharwarDry	1A	40	Tag_289079_SNP_26	SpringWheatNAM_tag_166373
NAM1	Berkut, DharwarDry	1A	40	Tag_42590_PAV	SpringWheatNAM_tag_35002
NAM1	Berkut, DharwarDry	1A	40	Tag_289852_PAV	SpringWheatNAM_tag_166697
NAM1	Berkut, DharwarDry	1A	40	Tag_66768_PAV	SpringWheatNAM_tag_52009
NAM1	Berkut, DharwarDry	1A	40	Tag_290806_PAV	SpringWheatNAM_tag_318531
NAM1	Berkut, DharwarDry	1A	40	Tag_17224_PAV	SpringWheatNAM_tag_14349
NAM1	Berkut, DharwarDry	1A	40	wsnp_Ex_c21193_30320134	wsnp_Ex_c21193_30320134
NAM1	Berkut, DharwarDry	1A	40	wsnp_Ex_c21336_30465618	wsnp_Ex_c21336_30465618
NAM1	Berkut, DharwarDry	1A	40	BS00021714_51	BS00021714_51
NAM1	Berkut, DharwarDry	1A	40	wsnp_Ku_c16913_25885872	wsnp_Ku_c16913_25885872
NAM1	Berkut, DharwarDry	1A	40	Excalibur_c35821_61	Excalibur_c35821_61
NAM1	Berkut, DharwarDry	1A	40	RAC875_c23081_141	RAC875_c23081_141
NAM1	Berkut, DharwarDry	1A	40	RAC875_c19579_377	RAC875_c19579_377
NAM1	Berkut, DharwarDry	1A	40	Tag_23052_SNP_43	SpringWheatNAM_tag_391
NAM1	Berkut, DharwarDry	1A	40	Tag_23051_SNP_78	SpringWheatNAM_tag_391
NAM1	Berkut, DharwarDry	1A	40	wsnp_Ex_rep_c105443_89868548	wsnp_Ex_rep_c105443_89868548
NAM1	Berkut, DharwarDry	1A	40	Tdurum_contig32437_257	Tdurum_contig32437_257
NAM1	Berkut, DharwarDry	1A	40	Kukri_c16913_422	Kukri_c16913_422
NAM1	Berkut, DharwarDry	1A	40	BS00021864_51	BS00021864_51
NAM1	Berkut, DharwarDry	1A	40	BS00032112_51	BS00032112_51
NAM1	Berkut, DharwarDry	1A	40	wsnp_Ex_c19294_28225846	wsnp_Ex_c19294_28225846
NAM1	Berkut, DharwarDry	1A	40	Tag_140599_SNP_71	SpringWheatNAM_tag_93015
NAM1	Berkut, DharwarDry	1A	40	Excalibur_c34697_831	Excalibur_c34697_831
NAM1	Berkut, DharwarDry	1A	40	Ex_c105443_895	Ex_c105443_895
NAM1	Berkut, DharwarDry	1A	40	Tag_288281_SNP_41	SpringWheatNAM_tag_24343
NAM1	Berkut, DharwarDry	1A	40	BobWhite_c12568_900	BobWhite_c12568_900
NAM1	Berkut, DharwarDry	1A	40	Ra_c4159_2716	Ra_c4159_2716
NAM1	Berkut, DharwarDry	1A	40	wsnp_Ra_c4664_8410628	wsnp_Ra_c4664_8410628
NAM1	Berkut, DharwarDry	1A	40	wsnp_Ex_c35821_43892960	wsnp_Ex_c35821_43892960
NAM1	Berkut, DharwarDry	1A	40	Tag_139369_SNP_16	SpringWheatNAM_tag_2385
NAM1	Berkut, DharwarDry	1A	40	Tag_120300_SNP_40	SpringWheatNAM_tag_47059
NAM1	Berkut, DharwarDry	1A	40	Tag_119683_SNP_45	SpringWheatNAM_tag_85933
NAM1	Berkut, DharwarDry	1A	40.7	Excalibur_c15357_432	Excalibur_c15357_432
NAM1	Berkut, DharwarDry	1A	40.7	Tag_142945_PAV	SpringWheatNAM_tag_100721
NAM1	Berkut, DharwarDry	1A	40.7	Tag_111052_SNP_81	SpringWheatNAM_tag_80191
NAM1	Berkut, DharwarDry	1A	40.7	wsnp_Ku_c21316_31053745	wsnp_Ku_c21316_31053745
NAM1	Berkut, DharwarDry	1A	40.7	wsnp_Ku_c21316_31053776	wsnp_Ku_c21316_31053776
NAM1	Berkut, DharwarDry	1A	40.7	wsnp_Ex_rep_c109742_92411838	wsnp_Ex_rep_c109742_92411838
NAM1	Berkut, DharwarDry	1A	42.1	Ra_c1311_1360	Ra_c1311_1360
NAM1	Berkut, DharwarDry	1A	42.1	Tag_91202_SNP_12	SpringWheatNAM_tag_67429
NAM1	Berkut, DharwarDry	1A	42.1	Tag_138892_SNP_20	SpringWheatNAM_tag_97940
NAM1	Berkut, DharwarDry	1A	42.1	Tag_139741_SNP_65	SpringWheatNAM_tag_22194
NAM1	Berkut, DharwarDry	1A	42.1	Tag_87432_PAV	SpringWheatNAM_tag_65107
NAM1	Berkut, DharwarDry	1A	42.1	Tag_91775_SNP_48	SpringWheatNAM_tag_67848
NAM1	Berkut, DharwarDry	1A	42.1	Tag_53833_PAV	SpringWheatNAM_tag_41767
NAM1	Berkut, DharwarDry	1A	42.1	Tag_142946_SNP_44	SpringWheatNAM_tag_100722
NAM1	Berkut, DharwarDry	1A	42.1	Tag_30941_SNP_4	SpringWheatNAM_tag_5010
NAM1	Berkut, DharwarDry	1A	42.1	Tag_30942_SNP_10	SpringWheatNAM_tag_5010
NAM1	Berkut, DharwarDry	1A	42.1	Tag_286887_SNP_18	SpringWheatNAM_tag_165513
NAM1	Berkut, DharwarDry	1A	42.1	BS00064638_51	BS00064638_51
NAM1	Berkut, DharwarDry	1A	42.1	Kukri_c18413_168	Kukri_c18413_168
NAM1	Berkut, DharwarDry	1A	42.1	BS00021728_51	BS00021728_51
NAM1	Berkut, DharwarDry	1A	42.1	BS00067652_51	BS00067652_51
NAM1	Berkut, DharwarDry	1A	42.1	tplb0045g22_418	tplb0045g22_418
NAM1	Berkut, DharwarDry	1A	42.1	Kukri_c29039_315	Kukri_c29039_315
NAM1	Berkut, DharwarDry	1A	42.1	wsnp_Ra_c11877_19161832	wsnp_Ra_c11877_19161832
NAM1	Berkut, DharwarDry	1A	42.1	BS00065324_51	BS00065324_51
NAM1	Berkut, DharwarDry	1A	42.1	wsnp_BG314157A_Ta_2_1	wsnp_BG314157A_Ta_2_1
NAM1	Berkut, DharwarDry	1A	42.1	wsnp_Ra_c9209_15425473	wsnp_Ra_c9209_15425473
NAM1	Berkut, DharwarDry	1A	42.1	Kukri_c39377_286	Kukri_c39377_286
NAM1	Berkut, DharwarDry	1A	42.1	wsnp_Ex_rep_c108951_91954190	wsnp_Ex_rep_c108951_91954190
NAM1	Berkut, DharwarDry	1A	42.1	RAC875_c29540_413	RAC875_c29540_413
NAM1	Berkut, DharwarDry	1A	42.1	Kukri_c53153_92	Kukri_c53153_92
NAM1	Berkut, DharwarDry	1A	42.1	Tag_139944_SNP_14	SpringWheatNAM_tag_56989
NAM1	Berkut, DharwarDry	1A	42.1	Tag_140353_SNP_75	SpringWheatNAM_tag_24609
NAM1	Berkut, DharwarDry	1A	42.1	Tag_140208_SNP_60	SpringWheatNAM_tag_98823
NAM1	Berkut, DharwarDry	1A	42.1	Tag_287622_SNP_5	SpringWheatNAM_tag_165804
NAM1	Berkut, DharwarDry	1A	42.1	Tag_287623_SNP_47	SpringWheatNAM_tag_165804
NAM1	Berkut, DharwarDry	1A	42.1	Tag_287624_SNP_63	SpringWheatNAM_tag_165804
NAM1	Berkut, DharwarDry	1A	42.1	Tag_120742_SNP_55	SpringWheatNAM_tag_30463
NAM1	Berkut, DharwarDry	1A	42.8	RAC875_c37545_289	RAC875_c37545_289
NAM1	Berkut, DharwarDry	1A	42.8	Tag_24779_PAV	SpringWheatNAM_tag_20392
NAM1	Berkut, DharwarDry	1A	42.8	Tag_91468_PAV	SpringWheatNAM_tag_57691
NAM1	Berkut, DharwarDry	1A	42.8	Tag_289802_PAV	SpringWheatNAM_tag_166670
NAM1	Berkut, DharwarDry	1A	42.8	Tag_34171_PAV	SpringWheatNAM_tag_28096
NAM1	Berkut, DharwarDry	1A	42.8	Tag_287654_SNP_66	SpringWheatNAM_tag_66696
NAM1	Berkut, DharwarDry	1A	42.8	Tag_31533_SNP_56	SpringWheatNAM_tag_25915
NAM1	Berkut, DharwarDry	1A	42.8	Tag_28098_PAV	SpringWheatNAM_tag_23105
NAM1	Berkut, DharwarDry	1A	42.8	Tag_287214_SNP_46	SpringWheatNAM_tag_148745
NAM1	Berkut, DharwarDry	1A	42.8	Tag_87823_PAV	SpringWheatNAM_tag_65429
NAM1	Berkut, DharwarDry	1A	42.8	Tag_287791_SNP_70	SpringWheatNAM_tag_42711
NAM1	Berkut, DharwarDry	1A	42.8	Tag_112176_PAV	SpringWheatNAM_tag_81101
NAM1	Berkut, DharwarDry	1A	42.8	Tag_54781_PAV	SpringWheatNAM_tag_323857
NAM1	Berkut, DharwarDry	1A	42.8	Tag_142619_PAV	SpringWheatNAM_tag_100484
NAM1	Berkut, DharwarDry	1A	42.8	Tag_102456_PAV	SpringWheatNAM_tag_74727
NAM1	Berkut, DharwarDry	1A	42.8	Tag_20038_PAV	SpringWheatNAM_tag_16947
NAM1	Berkut, DharwarDry	1A	42.8	Tag_141486_SNP_49	SpringWheatNAM_tag_99697
NAM1	Berkut, DharwarDry	1A	42.8	Tag_90297_PAV	SpringWheatNAM_tag_22207
NAM1	Berkut, DharwarDry	1A	42.8	Tag_287655_SNP_75	SpringWheatNAM_tag_66696
NAM1	Berkut, DharwarDry	1A	42.8	Tag_140720_SNP_66	SpringWheatNAM_tag_25915
NAM1	Berkut, DharwarDry	1A	42.8	Tag_14676_PAV	SpringWheatNAM_tag_11872
NAM1	Berkut, DharwarDry	1A	42.8	Tag_27252_PAV	SpringWheatNAM_tag_22419
NAM1	Berkut, DharwarDry	1A	42.8	Tag_287215_SNP_10	SpringWheatNAM_tag_148745
NAM1	Berkut, DharwarDry	1A	42.8	Tag_104102_PAV	SpringWheatNAM_tag_75988
NAM1	Berkut, DharwarDry	1A	42.8	Tag_59336_PAV	SpringWheatNAM_tag_46352
NAM1	Berkut, DharwarDry	1A	42.8	Tag_51667_PAV	SpringWheatNAM_tag_40004
NAM1	Berkut, DharwarDry	1A	42.8	Tag_288070_SNP_23	SpringWheatNAM_tag_23555
NAM1	Berkut, DharwarDry	1A	42.8	Tag_289977_SNP_73	SpringWheatNAM_tag_166750
NAM1	Berkut, DharwarDry	1A	42.8	Tag_140078_SNP_80	SpringWheatNAM_tag_23555
NAM1	Berkut, DharwarDry	1A	42.8	Tag_141913_SNP_39	SpringWheatNAM_tag_30467
NAM1	Berkut, DharwarDry	1A	43.4	wsnp_Ex_c26098_35349418	wsnp_Ex_c26098_35349418
NAM1	Berkut, DharwarDry	1A	43.4	Tag_41198_SNP_72	SpringWheatNAM_tag_33958
NAM1	Berkut, DharwarDry	1A	43.4	Tag_138643_SNP_27	SpringWheatNAM_tag_97775
NAM1	Berkut, DharwarDry	1A	43.4	Tag_19609_PAV	SpringWheatNAM_tag_16564
NAM1	Berkut, DharwarDry	1A	43.4	Tag_141362_SNP_32	SpringWheatNAM_tag_99612
NAM1	Berkut, DharwarDry	1A	43.4	Tag_293912_PAV	SpringWheatNAM_tag_168949
NAM1	Berkut, DharwarDry	1A	43.4	Tag_9100_PAV	SpringWheatNAM_tag_6396
NAM1	Berkut, DharwarDry	1A	43.4	Tag_142833_SNP_79	SpringWheatNAM_tag_33958
NAM1	Berkut, DharwarDry	1A	43.4	Tag_140586_SNP_67	SpringWheatNAM_tag_99090
NAM1	Berkut, DharwarDry	1A	43.4	Tag_22661_SNP_79	SpringWheatNAM_tag_18683
NAM1	Berkut, DharwarDry	1A	43.4	Tag_111152_PAV	SpringWheatNAM_tag_80273
NAM1	Berkut, DharwarDry	1A	43.4	Tag_140587_SNP_36	SpringWheatNAM_tag_99090
NAM1	Berkut, DharwarDry	1A	43.4	Tag_290314_SNP_38	SpringWheatNAM_tag_31559
NAM1	Berkut, DharwarDry	1A	43.4	Tag_26501_SNP_43	SpringWheatNAM_tag_2219
NAM1	Berkut, DharwarDry	1A	43.4	Tag_65526_PAV	SpringWheatNAM_tag_12813
NAM1	Berkut, DharwarDry	1A	43.4	Tag_115383_SNP_12	SpringWheatNAM_tag_40565
NAM1	Berkut, DharwarDry	1A	43.4	Tag_39856_PAV	SpringWheatNAM_tag_342660
NAM1	Berkut, DharwarDry	1A	43.4	Tag_290383_SNP_3	SpringWheatNAM_tag_105741
NAM1	Berkut, DharwarDry	1A	43.4	Tag_38758_PAV	SpringWheatNAM_tag_31897
NAM1	Berkut, DharwarDry	1A	43.4	Tag_178347_PAV	SpringWheatNAM_tag_122699
NAM1	Berkut, DharwarDry	1A	43.4	Tag_290384_SNP_49	SpringWheatNAM_tag_105741
NAM1	Berkut, DharwarDry	1A	43.4	Tag_290381_SNP_79	SpringWheatNAM_tag_87186
NAM1	Berkut, DharwarDry	1A	43.4	Tag_15638_PAV	SpringWheatNAM_tag_12813
NAM1	Berkut, DharwarDry	1A	43.4	Tag_14968_PAV	SpringWheatNAM_tag_12159
NAM1	Berkut, DharwarDry	1A	43.4	Tag_122173_SNP_56	SpringWheatNAM_tag_87785
NAM1	Berkut, DharwarDry	1A	43.4	Tag_107025_PAV	SpringWheatNAM_tag_77734
NAM1	Berkut, DharwarDry	1A	43.4	Tag_84073_PAV	SpringWheatNAM_tag_62071
NAM1	Berkut, DharwarDry	1A	43.4	Tag_21237_PAV	SpringWheatNAM_tag_17936
NAM1	Berkut, DharwarDry	1A	43.4	Tag_178192_PAV	SpringWheatNAM_tag_122615
NAM1	Berkut, DharwarDry	1A	43.4	Tag_17932_PAV	SpringWheatNAM_tag_15034
NAM1	Berkut, DharwarDry	1A	43.4	Tag_121273_SNP_23	SpringWheatNAM_tag_31559
NAM1	Berkut, DharwarDry	1A	43.4	Tag_89020_PAV	SpringWheatNAM_tag_65838
NAM1	Berkut, DharwarDry	1A	43.4	Tag_142860_PAV	SpringWheatNAM_tag_100659
NAM1	Berkut, DharwarDry	1A	43.4	Tag_291996_PAV	SpringWheatNAM_tag_167750
NAM1	Berkut, DharwarDry	1A	43.4	Tag_62345_PAV	SpringWheatNAM_tag_48896
NAM1	Berkut, DharwarDry	1A	43.4	Tag_36262_SNP_76	SpringWheatNAM_tag_2592
NAM1	Berkut, DharwarDry	1A	43.4	Tag_86925_PAV	SpringWheatNAM_tag_64691
NAM1	Berkut, DharwarDry	1A	43.4	Tag_46510_PAV	SpringWheatNAM_tag_37355
NAM1	Berkut, DharwarDry	1A	43.4	Tag_143582_PAV	SpringWheatNAM_tag_101295
NAM1	Berkut, DharwarDry	1A	43.4	Tag_121384_SNP_69	SpringWheatNAM_tag_87186
NAM1	Berkut, DharwarDry	1A	43.4	Tag_292334_PAV	SpringWheatNAM_tag_167966
NAM1	Berkut, DharwarDry	1A	43.4	Tag_113809_PAV	SpringWheatNAM_tag_82187
NAM1	Berkut, DharwarDry	1A	43.4	Tag_287235_SNP_50	SpringWheatNAM_tag_59731
NAM1	Berkut, DharwarDry	1A	43.4	Tag_290922_SNP_55	SpringWheatNAM_tag_33234
NAM1	Berkut, DharwarDry	1A	43.4	Tag_287288_SNP_2	SpringWheatNAM_tag_66280
NAM1	Berkut, DharwarDry	1A	43.4	Tag_292376_PAV	SpringWheatNAM_tag_167996
NAM1	Berkut, DharwarDry	1A	43.4	Tag_37450_PAV	SpringWheatNAM_tag_30832
NAM1	Berkut, DharwarDry	1A	43.4	IAAV6234	IAAV6234
NAM1	Berkut, DharwarDry	1A	43.4	Kukri_c54678_88	Kukri_c54678_88
NAM1	Berkut, DharwarDry	1A	43.4	Kukri_c49170_655	Kukri_c49170_655
NAM1	Berkut, DharwarDry	1A	43.4	BobWhite_c46007_582	BobWhite_c46007_582
NAM1	Berkut, DharwarDry	1A	43.4	Kukri_c12984_465	Kukri_c12984_465
NAM1	Berkut, DharwarDry	1A	43.4	wsnp_Ex_c1997_3757415	wsnp_Ex_c1997_3757415
NAM1	Berkut, DharwarDry	1A	43.4	wsnp_Ex_c22284_31478675	wsnp_Ex_c22284_31478675
NAM1	Berkut, DharwarDry	1A	43.4	BS00088035_51	BS00088035_51
NAM1	Berkut, DharwarDry	1A	43.4	RAC875_c80876_67	RAC875_c80876_67
NAM1	Berkut, DharwarDry	1A	43.4	Excalibur_c50394_199	Excalibur_c50394_199
NAM1	Berkut, DharwarDry	1A	43.4	wsnp_Ex_c32590_41222878	wsnp_Ex_c32590_41222878
NAM1	Berkut, DharwarDry	1A	43.4	wsnp_Ex_c1997_3757508	wsnp_Ex_c1997_3757508
NAM1	Berkut, DharwarDry	1A	43.4	Tag_29229_SNP_65	SpringWheatNAM_tag_24023
NAM1	Berkut, DharwarDry	1A	43.4	RAC875_c32979_440	RAC875_c32979_440
NAM1	Berkut, DharwarDry	1A	43.4	Tag_120336_SNP_4	SpringWheatNAM_tag_75202
NAM1	Berkut, DharwarDry	1A	43.4	Tag_52553_SNP_42	SpringWheatNAM_tag_40720
NAM1	Berkut, DharwarDry	1A	43.4	Tag_287189_SNP_41	SpringWheatNAM_tag_165632
NAM1	Berkut, DharwarDry	1A	43.4	Tag_287190_SNP_68	SpringWheatNAM_tag_165632
NAM1	Berkut, DharwarDry	1A	43.4	Tag_287708_SNP_66	SpringWheatNAM_tag_8646
NAM1	Berkut, DharwarDry	1A	44.2	Tag_93347_SNP_59	SpringWheatNAM_tag_2761
NAM1	Berkut, DharwarDry	1A	44.2	Tag_287841_SNP_12	SpringWheatNAM_tag_165881
NAM1	Berkut, DharwarDry	1A	44.2	Tag_291958_PAV	SpringWheatNAM_tag_167724
NAM1	Berkut, DharwarDry	1A	44.2	Tag_121857_SNP_54	SpringWheatNAM_tag_1211
NAM1	Berkut, DharwarDry	1A	44.2	Tag_121858_SNP_49	SpringWheatNAM_tag_1211
NAM1	Berkut, DharwarDry	1A	45.8	wsnp_Ku_c23012_32893918	wsnp_Ku_c23012_32893918
NAM1	Berkut, DharwarDry	1A	45.8	Tag_291841_PAV	SpringWheatNAM_tag_167657
NAM1	Berkut, DharwarDry	1A	45.8	Tag_47231_PAV	SpringWheatNAM_tag_37807
NAM1	Berkut, DharwarDry	1A	45.8	Tag_293296_PAV	SpringWheatNAM_tag_34895
NAM1	Berkut, DharwarDry	1A	45.8	Tag_33727_SNP_25	SpringWheatNAM_tag_27712
NAM1	Berkut, DharwarDry	1A	45.8	Tag_152157_PAV	SpringWheatNAM_tag_107032
NAM1	Berkut, DharwarDry	1A	45.8	Tag_119104_SNP_42	SpringWheatNAM_tag_85501
NAM1	Berkut, DharwarDry	1A	45.8	Tag_141536_SNP_63	SpringWheatNAM_tag_68890
NAM1	Berkut, DharwarDry	1A	45.8	Tag_77922_PAV	SpringWheatNAM_tag_57860
NAM1	Berkut, DharwarDry	1A	45.8	Tag_146639_PAV	SpringWheatNAM_tag_77789
NAM1	Berkut, DharwarDry	1A	45.8	Tag_142191_SNP_23	SpringWheatNAM_tag_48513
NAM1	Berkut, DharwarDry	1A	45.8	Tag_64806_PAV	SpringWheatNAM_tag_50899
NAM1	Berkut, DharwarDry	1A	45.8	Tag_144136_PAV	SpringWheatNAM_tag_101779
NAM1	Berkut, DharwarDry	1A	45.8	Tag_89840_SNP_67	SpringWheatNAM_tag_66439
NAM1	Berkut, DharwarDry	1A	45.8	Tag_102146_SNP_82	SpringWheatNAM_tag_74506
NAM1	Berkut, DharwarDry	1A	45.8	Tag_31505_SNP_74	SpringWheatNAM_tag_25892
NAM1	Berkut, DharwarDry	1A	45.8	Tag_291871_PAV	SpringWheatNAM_tag_36048
NAM1	Berkut, DharwarDry	1A	45.8	Excalibur_c44668_382	Excalibur_c44668_382
NAM1	Berkut, DharwarDry	1A	45.8	Tag_101901_SNP_69	SpringWheatNAM_tag_74320
NAM1	Berkut, DharwarDry	1A	46.5	Tag_288471_SNP_24	SpringWheatNAM_tag_72120
NAM1	Berkut, DharwarDry	1A	46.5	Tag_287201_SNP_35	SpringWheatNAM_tag_165640
NAM1	Berkut, DharwarDry	1A	46.5	Tag_96382_PAV	SpringWheatNAM_tag_71182
NAM1	Berkut, DharwarDry	1A	46.5	Tag_41278_PAV	SpringWheatNAM_tag_34026
NAM1	Berkut, DharwarDry	1A	46.5	Tag_178725_PAV	SpringWheatNAM_tag_111044
NAM1	Berkut, DharwarDry	1A	46.5	Tag_38093_PAV	SpringWheatNAM_tag_31343
NAM1	Berkut, DharwarDry	1A	46.5	Tag_293722_PAV	SpringWheatNAM_tag_314937
NAM1	Berkut, DharwarDry	1A	46.5	Tag_143690_PAV	SpringWheatNAM_tag_101393
NAM1	Berkut, DharwarDry	1A	46.5	Tag_292920_PAV	SpringWheatNAM_tag_168338
NAM1	Berkut, DharwarDry	1A	46.5	RAC875_c45115_340	RAC875_c45115_340
NAM1	Berkut, DharwarDry	1A	46.5	RAC875_c45115_509	RAC875_c45115_509
NAM1	Berkut, DharwarDry	1A	46.5	Excalibur_c1845_718	Excalibur_c1845_718
NAM1	Berkut, DharwarDry	1A	46.5	RAC875_c12993_201	RAC875_c12993_201
NAM1	Berkut, DharwarDry	1A	46.5	RAC875_c12993_127	RAC875_c12993_127
NAM1	Berkut, DharwarDry	1A	46.5	Ra_c24793_726	Ra_c24793_726
NAM1	Berkut, DharwarDry	1A	46.5	Ra_c112300_429	Ra_c112300_429
NAM1	Berkut, DharwarDry	1A	46.5	wsnp_Ex_c1845_3472790	wsnp_Ex_c1845_3472790
NAM1	Berkut, DharwarDry	1A	46.5	Excalibur_c1845_4911	Excalibur_c1845_4911
NAM1	Berkut, DharwarDry	1A	46.5	Kukri_c28695_269	Kukri_c28695_269
NAM1	Berkut, DharwarDry	1A	46.5	wsnp_Ex_c13186_20822127	wsnp_Ex_c13186_20822127
NAM1	Berkut, DharwarDry	1A	46.5	wsnp_Ku_c21364_31103315	wsnp_Ku_c21364_31103315
NAM1	Berkut, DharwarDry	1A	46.5	RAC875_c16149_1170	RAC875_c16149_1170
NAM1	Berkut, DharwarDry	1A	46.5	Excalibur_c52725_585	Excalibur_c52725_585
NAM1	Berkut, DharwarDry	1A	46.5	Excalibur_c65755_51	Excalibur_c65755_51
NAM1	Berkut, DharwarDry	1A	46.5	RAC875_c16149_298	RAC875_c16149_298
NAM1	Berkut, DharwarDry	1A	46.5	IAAV1142	IAAV1142
NAM1	Berkut, DharwarDry	1A	47.2	IAAV2694	IAAV2694
NAM1	Berkut, DharwarDry	1A	47.2	Tag_47520_PAV	SpringWheatNAM_tag_37972
NAM1	Berkut, DharwarDry	1A	47.2	Tag_20061_PAV	SpringWheatNAM_tag_16968
NAM1	Berkut, DharwarDry	1A	47.2	Tag_294128_PAV	SpringWheatNAM_tag_169095
NAM1	Berkut, DharwarDry	1A	47.2	Tag_293873_PAV	SpringWheatNAM_tag_168923
NAM1	Berkut, DharwarDry	1A	47.2	Tag_138865_SNP_35	SpringWheatNAM_tag_97920
NAM1	Berkut, DharwarDry	1A	47.2	Tag_486_SNP_42	SpringWheatNAM_tag_354
NAM1	Berkut, DharwarDry	1A	47.2	Tag_77583_PAV	SpringWheatNAM_tag_57672
NAM1	Berkut, DharwarDry	1A	47.2	Tag_143938_PAV	SpringWheatNAM_tag_101614
NAM1	Berkut, DharwarDry	1A	47.2	Tag_142409_SNP_31	SpringWheatNAM_tag_100337
NAM1	Berkut, DharwarDry	1A	47.2	Tag_73349_PAV	SpringWheatNAM_tag_55344
NAM1	Berkut, DharwarDry	1A	47.2	Tag_79225_PAV	SpringWheatNAM_tag_58585
NAM1	Berkut, DharwarDry	1A	47.2	Tag_291307_PAV	SpringWheatNAM_tag_167342
NAM1	Berkut, DharwarDry	1A	47.2	Tag_60060_PAV	SpringWheatNAM_tag_46971
NAM1	Berkut, DharwarDry	1A	47.2	Tag_95918_PAV	SpringWheatNAM_tag_70934
NAM1	Berkut, DharwarDry	1A	47.2	Tag_293879_PAV	SpringWheatNAM_tag_126894
NAM1	Berkut, DharwarDry	1A	47.2	Tag_287521_SNP_72	SpringWheatNAM_tag_165771
NAM1	Berkut, DharwarDry	1A	47.2	Tag_42709_PAV	SpringWheatNAM_tag_35072
NAM1	Berkut, DharwarDry	1A	47.2	Tag_78972_PAV	SpringWheatNAM_tag_58445
NAM1	Berkut, DharwarDry	1A	47.2	Tag_15339_PAV	SpringWheatNAM_tag_12523
NAM1	Berkut, DharwarDry	1A	47.2	Tag_130898_SNP_71	SpringWheatNAM_tag_45508
NAM1	Berkut, DharwarDry	1A	47.2	Tag_120183_SNP_18	SpringWheatNAM_tag_1694
NAM1	Berkut, DharwarDry	1A	47.2	Tag_12362_PAV	SpringWheatNAM_tag_9605
NAM1	Berkut, DharwarDry	1A	47.2	Tag_143067_PAV	SpringWheatNAM_tag_100824
NAM1	Berkut, DharwarDry	1A	47.2	Tag_20520_PAV	SpringWheatNAM_tag_17343
NAM1	Berkut, DharwarDry	1A	47.2	Tag_173577_PAV	SpringWheatNAM_tag_119742
NAM1	Berkut, DharwarDry	1A	47.2	Tag_142410_SNP_34	SpringWheatNAM_tag_100337
NAM1	Berkut, DharwarDry	1A	47.2	Tag_73796_PAV	SpringWheatNAM_tag_55598
NAM1	Berkut, DharwarDry	1A	47.2	Tag_151532_PAV	SpringWheatNAM_tag_106703
NAM1	Berkut, DharwarDry	1A	47.2	Tag_132625_PAV	SpringWheatNAM_tag_94738
NAM1	Berkut, DharwarDry	1A	47.2	Tag_110645_PAV	SpringWheatNAM_tag_79860
NAM1	Berkut, DharwarDry	1A	47.2	Tag_287572_SNP_17	SpringWheatNAM_tag_92051
NAM1	Berkut, DharwarDry	1A	47.2	Tag_97668_PAV	SpringWheatNAM_tag_71869
NAM1	Berkut, DharwarDry	1A	47.2	Tag_287573_SNP_36	SpringWheatNAM_tag_92051
NAM1	Berkut, DharwarDry	1A	47.2	Tag_290409_SNP_59	SpringWheatNAM_tag_15922
NAM1	Berkut, DharwarDry	1A	47.2	Tag_80070_PAV	SpringWheatNAM_tag_59086
NAM1	Berkut, DharwarDry	1A	47.2	Tag_144020_PAV	SpringWheatNAM_tag_101684
NAM1	Berkut, DharwarDry	1A	47.2	Tag_143911_PAV	SpringWheatNAM_tag_101593
NAM1	Berkut, DharwarDry	1A	47.2	Tag_294565_SNP_40	SpringWheatNAM_tag_334366
NAM1	Berkut, DharwarDry	1A	47.2	Tag_97814_PAV	SpringWheatNAM_tag_71947
NAM1	Berkut, DharwarDry	1A	47.2	Tag_141082_SNP_54	SpringWheatNAM_tag_99430
NAM1	Berkut, DharwarDry	1A	47.2	Tag_114382_PAV	SpringWheatNAM_tag_82488
NAM1	Berkut, DharwarDry	1A	47.2	Tag_29575_SNP_10	SpringWheatNAM_tag_24300
NAM1	Berkut, DharwarDry	1A	47.2	Tag_123433_PAV	SpringWheatNAM_tag_88686
NAM1	Berkut, DharwarDry	1A	47.2	Tag_142272_SNP_11	SpringWheatNAM_tag_100235
NAM1	Berkut, DharwarDry	1A	47.2	Tag_141638_PAV	SpringWheatNAM_tag_99793
NAM1	Berkut, DharwarDry	1A	47.2	Tag_128216_SNP_11	SpringWheatNAM_tag_60682
NAM1	Berkut, DharwarDry	1A	47.2	Tag_142273_SNP_34	SpringWheatNAM_tag_100235
NAM1	Berkut, DharwarDry	1A	47.2	Tag_64879_PAV	SpringWheatNAM_tag_50946
NAM1	Berkut, DharwarDry	1A	47.2	Tag_287574_SNP_65	SpringWheatNAM_tag_92051
NAM1	Berkut, DharwarDry	1A	47.2	Tag_137814_PAV	SpringWheatNAM_tag_97560
NAM1	Berkut, DharwarDry	1A	47.2	Tag_291824_PAV	SpringWheatNAM_tag_55356
NAM1	Berkut, DharwarDry	1A	47.2	Tag_141963_SNP_64	SpringWheatNAM_tag_1
NAM1	Berkut, DharwarDry	1A	47.2	Tag_294566_SNP_21	SpringWheatNAM_tag_334366
NAM1	Berkut, DharwarDry	1A	47.2	Tag_141083_SNP_32	SpringWheatNAM_tag_99430
NAM1	Berkut, DharwarDry	1A	47.2	Tag_290410_SNP_65	SpringWheatNAM_tag_15922
NAM1	Berkut, DharwarDry	1A	47.2	Tag_287522_SNP_6	SpringWheatNAM_tag_165771
NAM1	Berkut, DharwarDry	1A	47.2	Tag_143791_PAV	SpringWheatNAM_tag_101485
NAM1	Berkut, DharwarDry	1A	47.2	Tag_143774_PAV	SpringWheatNAM_tag_62342
NAM1	Berkut, DharwarDry	1A	47.2	Tag_95823_PAV	SpringWheatNAM_tag_70882
NAM1	Berkut, DharwarDry	1A	47.2	Excalibur_c5033_587	Excalibur_c5033_587
NAM1	Berkut, DharwarDry	1A	47.2	BobWhite_c104_89	BobWhite_c104_89
NAM1	Berkut, DharwarDry	1A	47.2	Tag_129953_SNP_30	SpringWheatNAM_tag_24300
NAM1	Berkut, DharwarDry	1A	47.2	Kukri_c18017_1696	Kukri_c18017_1696
NAM1	Berkut, DharwarDry	1A	47.9	Tdurum_contig12576_159	Tdurum_contig12576_159
NAM1	Berkut, DharwarDry	1A	47.9	Tag_139049_SNP_17	SpringWheatNAM_tag_98052
NAM1	Berkut, DharwarDry	1A	47.9	Tag_29729_SNP_26	SpringWheatNAM_tag_24425
NAM1	Berkut, DharwarDry	1A	47.9	Tag_25328_SNP_7	SpringWheatNAM_tag_20834
NAM1	Berkut, DharwarDry	1A	47.9	Tag_142994_SNP_45	SpringWheatNAM_tag_100756
NAM1	Berkut, DharwarDry	1A	47.9	Tag_37276_SNP_21	SpringWheatNAM_tag_30682
NAM1	Berkut, DharwarDry	1A	47.9	Tag_290411_SNP_82	SpringWheatNAM_tag_15922
NAM1	Berkut, DharwarDry	1A	47.9	Tag_139564_SNP_67	SpringWheatNAM_tag_98398
NAM1	Berkut, DharwarDry	1A	47.9	Tag_139925_SNP_42	SpringWheatNAM_tag_22888
NAM1	Berkut, DharwarDry	1A	47.9	Tag_51638_PAV	SpringWheatNAM_tag_39978
NAM1	Berkut, DharwarDry	1A	47.9	Tag_36378_SNP_56	SpringWheatNAM_tag_29923
NAM1	Berkut, DharwarDry	1A	47.9	Tag_287688_SNP_78	SpringWheatNAM_tag_42474
NAM1	Berkut, DharwarDry	1A	47.9	Tag_142995_SNP_33	SpringWheatNAM_tag_100756
NAM1	Berkut, DharwarDry	1A	47.9	Tag_84364_PAV	SpringWheatNAM_tag_62342
NAM1	Berkut, DharwarDry	1A	47.9	Tag_291089_SNP_40	SpringWheatNAM_tag_139741
NAM1	Berkut, DharwarDry	1A	47.9	Jagger_c5111_190	Jagger_c5111_190
NAM1	Berkut, DharwarDry	1A	47.9	Tag_142274_SNP_69	SpringWheatNAM_tag_100235
NAM1	Berkut, DharwarDry	1A	47.9	Tag_37218_SNP_78	SpringWheatNAM_tag_30633
NAM1	Berkut, DharwarDry	1A	47.9	Tag_27831_SNP_24	SpringWheatNAM_tag_22888
NAM1	Berkut, DharwarDry	1A	49.4	BS00065750_51	BS00065750_51
NAM1	Berkut, DharwarDry	1A	49.4	Tag_293429_PAV	SpringWheatNAM_tag_311425
NAM1	Berkut, DharwarDry	1A	49.4	Tag_139265_SNP_29	SpringWheatNAM_tag_98192
NAM1	Berkut, DharwarDry	1A	49.4	wsnp_JD_c7581_8666052	wsnp_JD_c7581_8666052
NAM1	Berkut, DharwarDry	1A	49.4	CAP7_c11581_78	CAP7_c11581_78
NAM1	Berkut, DharwarDry	1A	49.4	Kukri_c84024_375	Kukri_c84024_375
NAM1	Berkut, DharwarDry	1A	49.4	BobWhite_c96_170	BobWhite_c96_170
NAM1	Berkut, DharwarDry	1A	49.4	wsnp_Ex_c5060_8985678	wsnp_Ex_c5060_8985678
NAM1	Berkut, DharwarDry	1A	49.4	BS00087588_51	BS00087588_51
NAM1	Berkut, DharwarDry	1A	49.4	Tag_88567_SNP_30	SpringWheatNAM_tag_56094
NAM1	Berkut, DharwarDry	1A	49.4	Tag_90334_SNP_29	SpringWheatNAM_tag_66784
NAM1	Berkut, DharwarDry	1A	49.4	Tag_90333_SNP_13	SpringWheatNAM_tag_66784
NAM1	Berkut, DharwarDry	1A	49.4	wsnp_Ra_rep_c95460_83855592	wsnp_Ra_rep_c95460_83855592
NAM1	Berkut, DharwarDry	1A	49.4	Tag_91681_SNP_13	SpringWheatNAM_tag_56257
NAM1	Berkut, DharwarDry	1A	49.4	Tag_62506_SNP_71	SpringWheatNAM_tag_49033
NAM1	Berkut, DharwarDry	1A	49.4	Tag_56662_SNP_70	SpringWheatNAM_tag_44087
NAM1	Berkut, DharwarDry	1A	50	Excalibur_c7113_2258	Excalibur_c7113_2258
NAM1	Berkut, DharwarDry	1A	50	Tag_24899_SNP_37	SpringWheatNAM_tag_2979
NAM1	Berkut, DharwarDry	1A	50	Tag_292544_PAV	SpringWheatNAM_tag_168103
NAM1	Berkut, DharwarDry	1A	50	Tag_43963_PAV	SpringWheatNAM_tag_35832
NAM1	Berkut, DharwarDry	1A	50	Tag_141765_PAV	SpringWheatNAM_tag_99879
NAM1	Berkut, DharwarDry	1A	50	Tag_13961_PAV	SpringWheatNAM_tag_11170
NAM1	Berkut, DharwarDry	1A	50	Tag_181698_PAV	SpringWheatNAM_tag_125014
NAM1	Berkut, DharwarDry	1A	50	Tag_102778_SNP_48	SpringWheatNAM_tag_4723
NAM1	Berkut, DharwarDry	1A	50	Tag_37058_SNP_9	SpringWheatNAM_tag_30500
NAM1	Berkut, DharwarDry	1A	50	Tag_71052_PAV	SpringWheatNAM_tag_54426
NAM1	Berkut, DharwarDry	1A	50	Tag_291587_PAV	SpringWheatNAM_tag_52871
NAM1	Berkut, DharwarDry	1A	50	Tag_289444_SNP_75	SpringWheatNAM_tag_166525
NAM1	Berkut, DharwarDry	1A	50	Tag_63735_SNP_21	SpringWheatNAM_tag_50046
NAM1	Berkut, DharwarDry	1A	50	Tag_141078_SNP_13	SpringWheatNAM_tag_99426
NAM1	Berkut, DharwarDry	1A	50	Tag_45369_PAV	SpringWheatNAM_tag_36683
NAM1	Berkut, DharwarDry	1A	50	Tag_37059_SNP_13	SpringWheatNAM_tag_30500
NAM1	Berkut, DharwarDry	1A	50	Tag_141903_PAV	SpringWheatNAM_tag_99979
NAM1	Berkut, DharwarDry	1A	50	Tag_115514_SNP_76	SpringWheatNAM_tag_65900
NAM1	Berkut, DharwarDry	1A	50	Tag_287642_PAV	SpringWheatNAM_tag_165811
NAM1	Berkut, DharwarDry	1A	50	Tag_143645_PAV	SpringWheatNAM_tag_101353
NAM1	Berkut, DharwarDry	1A	50	Tag_141774_SNP_70	SpringWheatNAM_tag_99885
NAM1	Berkut, DharwarDry	1A	50	Tag_106667_PAV	SpringWheatNAM_tag_77544
NAM1	Berkut, DharwarDry	1A	50	Tag_289125_SNP_19	SpringWheatNAM_tag_93599
NAM1	Berkut, DharwarDry	1A	50	Tag_32052_SNP_3	SpringWheatNAM_tag_443
NAM1	Berkut, DharwarDry	1A	50	Tag_142713_SNP_57	SpringWheatNAM_tag_50046
NAM1	Berkut, DharwarDry	1A	50	Tag_34224_SNP_7	SpringWheatNAM_tag_28146
NAM1	Berkut, DharwarDry	1A	50	Tag_97992_PAV	SpringWheatNAM_tag_72053
NAM1	Berkut, DharwarDry	1A	50	Tag_293810_PAV	SpringWheatNAM_tag_168881
NAM1	Berkut, DharwarDry	1A	50	Tag_140248_PAV	SpringWheatNAM_tag_98852
NAM1	Berkut, DharwarDry	1A	50	Tag_39968_PAV	SpringWheatNAM_tag_32922
NAM1	Berkut, DharwarDry	1A	50	Tag_289138_SNP_4	SpringWheatNAM_tag_166399
NAM1	Berkut, DharwarDry	1A	50	Tag_75897_PAV	SpringWheatNAM_tag_56772
NAM1	Berkut, DharwarDry	1A	50	Tag_97682_PAV	SpringWheatNAM_tag_71879
NAM1	Berkut, DharwarDry	1A	50	CAP7_c4879_249	CAP7_c4879_249
NAM1	Berkut, DharwarDry	1A	50	wsnp_Ku_c33917_43336069	wsnp_Ku_c33917_43336069
NAM1	Berkut, DharwarDry	1A	50	wsnp_JD_c13384_13393159	wsnp_JD_c13384_13393159
NAM1	Berkut, DharwarDry	1A	50	Kukri_c45512_193	Kukri_c45512_193
NAM1	Berkut, DharwarDry	1A	50	wsnp_CAP7_c3472_1623955	wsnp_CAP7_c3472_1623955
NAM1	Berkut, DharwarDry	1A	50	BS00022239_51	BS00022239_51
NAM1	Berkut, DharwarDry	1A	50	RAC875_c15975_1208	RAC875_c15975_1208
NAM1	Berkut, DharwarDry	1A	50	BobWhite_c26122_129	BobWhite_c26122_129
NAM1	Berkut, DharwarDry	1A	50	BS00028146_51	BS00028146_51
NAM1	Berkut, DharwarDry	1A	50	IAAV8743	IAAV8743
NAM1	Berkut, DharwarDry	1A	50	wsnp_Ex_c6563_11378915	wsnp_Ex_c6563_11378915
NAM1	Berkut, DharwarDry	1A	50	BS00012042_51	BS00012042_51
NAM1	Berkut, DharwarDry	1A	50	BobWhite_c13761_242	BobWhite_c13761_242
NAM1	Berkut, DharwarDry	1A	50	Tag_22064_SNP_17	SpringWheatNAM_tag_3958
NAM1	Berkut, DharwarDry	1A	50	BS00009104_51	BS00009104_51
NAM1	Berkut, DharwarDry	1A	50	Excalibur_c39257_634	Excalibur_c39257_634
NAM1	Berkut, DharwarDry	1A	71	Ra_c5683_1762	Ra_c5683_1762
NAM1	Berkut, DharwarDry	1A	71	RAC875_rep_c119761_111	RAC875_rep_c119761_111
NAM1	Berkut, DharwarDry	1A	71	wsnp_JD_c20553_18260731	wsnp_JD_c20553_18260731
NAM1	Berkut, DharwarDry	1A	71	BobWhite_c20553_568	BobWhite_c20553_568
NAM1	Berkut, DharwarDry	1A	71	Tdurum_contig12152_63	Tdurum_contig12152_63
NAM1	Berkut, DharwarDry	1A	71	Tag_30148_SNP_35	SpringWheatNAM_tag_24770
NAM1	Berkut, DharwarDry	1A	71	BobWhite_c20553_319	BobWhite_c20553_319
NAM1	Berkut, DharwarDry	1A	71	JD_c285_1438	JD_c285_1438
NAM1	Berkut, DharwarDry	1A	71	Tag_140514_SNP_23	SpringWheatNAM_tag_25207
NAM1	Berkut, DharwarDry	1A	71	Tag_52390_SNP_69	SpringWheatNAM_tag_40577
NAM1	Berkut, DharwarDry	1A	71.7	wsnp_Ex_c19353_28290393	wsnp_Ex_c19353_28290393
NAM1	Berkut, DharwarDry	1A	71.7	Tag_289315_SNP_50	SpringWheatNAM_tag_141567
NAM1	Berkut, DharwarDry	1A	71.7	Tag_143281_PAV	SpringWheatNAM_tag_101020
NAM1	Berkut, DharwarDry	1A	71.7	Tag_76992_PAV	SpringWheatNAM_tag_57358
NAM1	Berkut, DharwarDry	1A	71.7	Tag_32881_PAV	SpringWheatNAM_tag_27008
NAM1	Berkut, DharwarDry	1A	71.7	Kukri_c47131_569	Kukri_c47131_569
NAM1	Berkut, DharwarDry	1A	71.7	wsnp_Ex_c19353_28290651	wsnp_Ex_c19353_28290651
NAM1	Berkut, DharwarDry	1A	71.7	tplb0031l06_747	tplb0031l06_747
NAM1	Berkut, DharwarDry	1A	96.5	Jagger_c6772_80	Jagger_c6772_80
NAM1	Berkut, DharwarDry	1A	96.5	Tag_11816_PAV	SpringWheatNAM_tag_9067
NAM1	Berkut, DharwarDry	1A	96.5	Tag_22932_SNP_17	SpringWheatNAM_tag_3655
NAM1	Berkut, DharwarDry	1A	96.5	Tag_44378_PAV	SpringWheatNAM_tag_36084
NAM1	Berkut, DharwarDry	1A	96.5	Tag_293206_PAV	SpringWheatNAM_tag_168516
NAM1	Berkut, DharwarDry	1A	96.5	Tag_292294_PAV	SpringWheatNAM_tag_233
NAM1	Berkut, DharwarDry	1A	96.5	Tag_123455_PAV	SpringWheatNAM_tag_88702
NAM1	Berkut, DharwarDry	1A	96.5	Tag_140493_PAV	SpringWheatNAM_tag_25134
NAM1	Berkut, DharwarDry	1A	96.5	Tag_293479_PAV	SpringWheatNAM_tag_168682
NAM1	Berkut, DharwarDry	1A	96.5	Tag_181061_PAV	SpringWheatNAM_tag_124538
NAM1	Berkut, DharwarDry	1A	96.5	Tag_128205_SNP_26	SpringWheatNAM_tag_91383
NAM1	Berkut, DharwarDry	1A	96.5	Tag_43510_PAV	SpringWheatNAM_tag_35554
NAM1	Berkut, DharwarDry	1A	96.5	Tag_293812_PAV	SpringWheatNAM_tag_168883
NAM1	Berkut, DharwarDry	1A	96.5	Tag_84062_PAV	SpringWheatNAM_tag_62061
NAM1	Berkut, DharwarDry	1A	96.5	Tag_292155_PAV	SpringWheatNAM_tag_167848
NAM1	Berkut, DharwarDry	1A	96.5	Tag_174998_PAV	SpringWheatNAM_tag_120611
NAM1	Berkut, DharwarDry	1A	96.5	wsnp_Ku_rep_c109724_94227136	wsnp_Ku_rep_c109724_94227136
NAM1	Berkut, DharwarDry	1A	96.5	Tag_51715_SNP_47	SpringWheatNAM_tag_136
NAM1	Berkut, DharwarDry	1A	96.5	Tag_52659_SNP_46	SpringWheatNAM_tag_40806
NAM1	Berkut, DharwarDry	1A	96.5	Tag_52658_SNP_58	SpringWheatNAM_tag_40806
NAM1	Berkut, DharwarDry	1A	96.5	Tag_90279_SNP_54	SpringWheatNAM_tag_2146
NAM1	Berkut, DharwarDry	1A	96.5	Tag_33281_SNP_12	SpringWheatNAM_tag_4651
NAM1	Berkut, DharwarDry	1A	97.9	Tdurum_contig4864_148	Tdurum_contig4864_148
NAM1	Berkut, DharwarDry	1A	97.9	Tag_51577_SNP_55	SpringWheatNAM_tag_39937
NAM1	Berkut, DharwarDry	1A	97.9	Tag_98391_PAV	SpringWheatNAM_tag_72257
NAM1	Berkut, DharwarDry	1A	97.9	Tag_36477_PAV	SpringWheatNAM_tag_30005
NAM1	Berkut, DharwarDry	1A	97.9	Tag_14409_PAV	SpringWheatNAM_tag_11613
NAM1	Berkut, DharwarDry	1A	97.9	Tag_294567_SNP_10	SpringWheatNAM_tag_334367
NAM1	Berkut, DharwarDry	1A	97.9	Tag_87651_PAV	SpringWheatNAM_tag_65290
NAM1	Berkut, DharwarDry	1A	97.9	Tag_136613_PAV	SpringWheatNAM_tag_97027
NAM1	Berkut, DharwarDry	1A	97.9	Tag_12453_PAV	SpringWheatNAM_tag_9694
NAM1	Berkut, DharwarDry	1A	97.9	Tag_102789_SNP_81	SpringWheatNAM_tag_74989
NAM1	Berkut, DharwarDry	1A	97.9	Tag_144179_SNP_29	SpringWheatNAM_tag_329153
NAM1	Berkut, DharwarDry	1A	97.9	Tag_9122_PAV	SpringWheatNAM_tag_6418
NAM1	Berkut, DharwarDry	1A	97.9	Tag_289979_SNP_22	SpringWheatNAM_tag_94385
NAM1	Berkut, DharwarDry	1A	97.9	Tag_291812_PAV	SpringWheatNAM_tag_167640
NAM1	Berkut, DharwarDry	1A	97.9	Tag_26474_PAV	SpringWheatNAM_tag_21770
NAM1	Berkut, DharwarDry	1A	97.9	Tag_35291_SNP_79	SpringWheatNAM_tag_29036
NAM1	Berkut, DharwarDry	1A	97.9	Tag_86051_PAV	SpringWheatNAM_tag_63919
NAM1	Berkut, DharwarDry	1A	97.9	Tag_35368_PAV	SpringWheatNAM_tag_29098
NAM1	Berkut, DharwarDry	1A	97.9	Tag_35290_SNP_37	SpringWheatNAM_tag_29036
NAM1	Berkut, DharwarDry	1A	97.9	Tag_286606_SNP_74	SpringWheatNAM_tag_39937
NAM1	Berkut, DharwarDry	1A	97.9	Tag_35292_SNP_40	SpringWheatNAM_tag_29036
NAM1	Berkut, DharwarDry	1A	97.9	Tag_289008_SNP_78	SpringWheatNAM_tag_166345
NAM1	Berkut, DharwarDry	1A	97.9	Tag_289009_SNP_51	SpringWheatNAM_tag_166345
NAM1	Berkut, DharwarDry	1A	97.9	Tag_291519_PAV	SpringWheatNAM_tag_166345
NAM1	Berkut, DharwarDry	1A	97.9	Tag_31228_PAV	SpringWheatNAM_tag_25671
NAM1	Berkut, DharwarDry	1A	97.9	Tag_86092_PAV	SpringWheatNAM_tag_63957
NAM1	Berkut, DharwarDry	1A	97.9	Tag_38723_PAV	SpringWheatNAM_tag_31870
NAM1	Berkut, DharwarDry	1A	97.9	Tag_87373_PAV	SpringWheatNAM_tag_65053
NAM1	Berkut, DharwarDry	1A	97.9	Kukri_c16271_544	Kukri_c16271_544
NAM1	Berkut, DharwarDry	1A	97.9	Kukri_c16271_894	Kukri_c16271_894
NAM1	Berkut, DharwarDry	1A	97.9	RAC875_c36980_161	RAC875_c36980_161
NAM1	Berkut, DharwarDry	1A	97.9	Kukri_c16271_397	Kukri_c16271_397
NAM1	Berkut, DharwarDry	1A	97.9	Tag_141155_SNP_63	SpringWheatNAM_tag_63028
NAM1	Berkut, DharwarDry	1A	97.9	Tag_141156_SNP_56	SpringWheatNAM_tag_63028
NAM1	Berkut, DharwarDry	1A	97.9	RAC875_c17651_1174	RAC875_c17651_1174
NAM1	Berkut, DharwarDry	1A	97.9	Tag_141157_SNP_57	SpringWheatNAM_tag_63028
NAM1	Berkut, DharwarDry	1A	97.9	Tag_89439_SNP_6	SpringWheatNAM_tag_41260
NAM1	Berkut, DharwarDry	1A	97.9	Tag_288745_SNP_63	SpringWheatNAM_tag_143710
NAM1	Berkut, DharwarDry	1A	99.3	RAC875_rep_c106165_772	RAC875_rep_c106165_772
NAM1	Berkut, DharwarDry	1A	99.3	Tag_5503_SNP_82	SpringWheatNAM_tag_3720
NAM1	Berkut, DharwarDry	1A	99.3	Tag_33796_SNP_16	SpringWheatNAM_tag_4309
NAM1	Berkut, DharwarDry	1A	99.3	Tag_3570_SNP_48	SpringWheatNAM_tag_2462
NAM1	Berkut, DharwarDry	1A	99.3	Tag_73701_SNP_56	SpringWheatNAM_tag_55545
NAM1	Berkut, DharwarDry	1A	99.3	Tag_140747_SNP_58	SpringWheatNAM_tag_99200
NAM1	Berkut, DharwarDry	1A	99.3	RAC875_rep_c100394_536	RAC875_rep_c100394_536
NAM1	Berkut, DharwarDry	1A	99.3	wsnp_Ex_c10903_17716723	wsnp_Ex_c10903_17716723
NAM1	Berkut, DharwarDry	1A	99.3	BobWhite_c10542_777	BobWhite_c10542_777
NAM1	Berkut, DharwarDry	1A	99.3	Excalibur_c23598_1502	Excalibur_c23598_1502
NAM1	Berkut, DharwarDry	1A	99.3	Tag_31850_SNP_34	SpringWheatNAM_tag_1271
NAM1	Berkut, DharwarDry	1A	99.3	wsnp_CAP11_rep_c7847_3468669	wsnp_CAP11_rep_c7847_3468669
NAM1	Berkut, DharwarDry	1A	100	GENE-0129_861	GENE-0129_861
NAM1	Berkut, DharwarDry	1A	100	Tag_94411_PAV	SpringWheatNAM_tag_69881
NAM1	Berkut, DharwarDry	1A	100	Tag_50732_PAV	SpringWheatNAM_tag_39821
NAM1	Berkut, DharwarDry	1A	100	Tag_21042_PAV	SpringWheatNAM_tag_17770
NAM1	Berkut, DharwarDry	1A	100	Tag_17204_PAV	SpringWheatNAM_tag_14329
NAM1	Berkut, DharwarDry	1A	100	Tag_11814_PAV	SpringWheatNAM_tag_9065
NAM1	Berkut, DharwarDry	1A	100	Tag_97941_PAV	SpringWheatNAM_tag_68763
NAM1	Berkut, DharwarDry	1A	100	Tag_64306_PAV	SpringWheatNAM_tag_50505
NAM1	Berkut, DharwarDry	1A	100	Tag_92950_PAV	SpringWheatNAM_tag_68763
NAM1	Berkut, DharwarDry	1A	100	Tag_34277_SNP_77	SpringWheatNAM_tag_28190
NAM1	Berkut, DharwarDry	1A	100	Tag_89532_PAV	SpringWheatNAM_tag_66212
NAM1	Berkut, DharwarDry	1A	100	Tag_40756_PAV	SpringWheatNAM_tag_33584
NAM1	Berkut, DharwarDry	1A	100	Tag_42198_PAV	SpringWheatNAM_tag_34763
NAM1	Berkut, DharwarDry	1A	100	Tag_33811_PAV	SpringWheatNAM_tag_27781
NAM1	Berkut, DharwarDry	1A	100	Tag_13411_PAV	SpringWheatNAM_tag_10629
NAM1	Berkut, DharwarDry	1A	100	Tag_26766_PAV	SpringWheatNAM_tag_22009
NAM1	Berkut, DharwarDry	1A	100	Tag_113959_PAV	SpringWheatNAM_tag_82270
NAM1	Berkut, DharwarDry	1A	100	Tag_34916_PAV	SpringWheatNAM_tag_28719
NAM1	Berkut, DharwarDry	1A	100	Tag_291358_SNP_40	SpringWheatNAM_tag_165288
NAM1	Berkut, DharwarDry	1A	100	Tag_140837_PAV	SpringWheatNAM_tag_99259
NAM1	Berkut, DharwarDry	1A	100	Tag_108772_PAV	SpringWheatNAM_tag_78482
NAM1	Berkut, DharwarDry	1A	100	Tag_41329_PAV	SpringWheatNAM_tag_34069
NAM1	Berkut, DharwarDry	1A	100	Tag_87698_PAV	SpringWheatNAM_tag_314372
NAM1	Berkut, DharwarDry	1A	100	Tag_19795_PAV	SpringWheatNAM_tag_16729
NAM1	Berkut, DharwarDry	1A	100	Tag_27529_PAV	SpringWheatNAM_tag_22647
NAM1	Berkut, DharwarDry	1A	100	Tag_107975_PAV	SpringWheatNAM_tag_78241
NAM1	Berkut, DharwarDry	1A	100	Tag_11350_PAV	SpringWheatNAM_tag_8608
NAM1	Berkut, DharwarDry	1A	100	Tag_41460_PAV	SpringWheatNAM_tag_34183
NAM1	Berkut, DharwarDry	1A	100	Tag_10584_PAV	SpringWheatNAM_tag_7855
NAM1	Berkut, DharwarDry	1A	100	Tag_23423_PAV	SpringWheatNAM_tag_19282
NAM1	Berkut, DharwarDry	1A	100	Tag_105608_PAV	SpringWheatNAM_tag_76939
NAM1	Berkut, DharwarDry	1A	100	Tag_39799_PAV	SpringWheatNAM_tag_32776
NAM1	Berkut, DharwarDry	1A	100	Tag_294103_PAV	SpringWheatNAM_tag_169076
NAM1	Berkut, DharwarDry	1A	100	Ra_c11613_81	Ra_c11613_81
NAM1	Berkut, DharwarDry	1A	100	BS00079087_51	BS00079087_51
NAM1	Berkut, DharwarDry	1A	100	RAC875_rep_c71093_1302	RAC875_rep_c71093_1302
NAM1	Berkut, DharwarDry	1A	100	RAC875_c19751_166	RAC875_c19751_166
NAM1	Berkut, DharwarDry	1A	100	RAC875_c11613_469	RAC875_c11613_469
NAM1	Berkut, DharwarDry	1A	100	Ra_c71093_408	Ra_c71093_408
NAM1	Berkut, DharwarDry	1A	100	RAC875_rep_c71093_1070	RAC875_rep_c71093_1070
NAM1	Berkut, DharwarDry	1A	100	wsnp_JD_rep_c49006_33254974	wsnp_JD_rep_c49006_33254974
NAM1	Berkut, DharwarDry	1A	100	tplb0021i12_383	tplb0021i12_383
NAM1	Berkut, DharwarDry	1A	100	Tag_141182_SNP_69	SpringWheatNAM_tag_55719
NAM1	Berkut, DharwarDry	1A	103.6	CAP7_c490_123	CAP7_c490_123
NAM1	Berkut, DharwarDry	1A	103.6	Tag_100634_SNP_81	SpringWheatNAM_tag_73368
NAM1	Berkut, DharwarDry	1A	103.6	Tag_292795_PAV	SpringWheatNAM_tag_39782
NAM1	Berkut, DharwarDry	1A	103.6	Tag_100422_SNP_40	SpringWheatNAM_tag_55399
NAM1	Berkut, DharwarDry	1A	103.6	Kukri_rep_c109145_695	Kukri_rep_c109145_695
NAM1	Berkut, DharwarDry	1A	103.6	Kukri_rep_c109145_54	Kukri_rep_c109145_54
NAM1	Berkut, DharwarDry	1A	103.6	wsnp_Ku_c13768_21859275	wsnp_Ku_c13768_21859275
NAM1	Berkut, DharwarDry	1A	103.6	Kukri_c15731_399	Kukri_c15731_399
NAM1	Berkut, DharwarDry	1A	103.6	Tag_25242_SNP_7	SpringWheatNAM_tag_20763
NAM1	Berkut, DharwarDry	1A	103.6	Kukri_c13768_898	Kukri_c13768_898
NAM1	Berkut, DharwarDry	1A	104.3	Kukri_c7691_212	Kukri_c7691_212
NAM1	Berkut, DharwarDry	1A	104.3	Tag_21925_PAV	SpringWheatNAM_tag_18094
NAM1	Berkut, DharwarDry	1A	104.3	Tag_46902_PAV	SpringWheatNAM_tag_37607
NAM1	Berkut, DharwarDry	1A	104.3	Tag_23472_SNP_45	SpringWheatNAM_tag_19320
NAM1	Berkut, DharwarDry	1A	104.3	Tag_50305_PAV	SpringWheatNAM_tag_205111
NAM1	Berkut, DharwarDry	1A	104.3	Tag_39038_SNP_27	SpringWheatNAM_tag_32143
NAM1	Berkut, DharwarDry	1A	104.3	Tag_294568_SNP_31	SpringWheatNAM_tag_334368
NAM1	Berkut, DharwarDry	1A	104.3	Tag_40106_SNP_25	SpringWheatNAM_tag_33039
NAM1	Berkut, DharwarDry	1A	104.3	Tag_22441_PAV	SpringWheatNAM_tag_18509
NAM1	Berkut, DharwarDry	1A	104.3	Tag_293989_PAV	SpringWheatNAM_tag_202457
NAM1	Berkut, DharwarDry	1A	104.3	Tag_30785_SNP_61	SpringWheatNAM_tag_25307
NAM1	Berkut, DharwarDry	1A	104.3	Tag_139746_SNP_19	SpringWheatNAM_tag_42506
NAM1	Berkut, DharwarDry	1A	104.3	Tag_291457_PAV	SpringWheatNAM_tag_167418
NAM1	Berkut, DharwarDry	1A	104.3	Tag_10736_PAV	SpringWheatNAM_tag_8006
NAM1	Berkut, DharwarDry	1A	104.3	wsnp_Ex_c7684_13109335	wsnp_Ex_c7684_13109335
NAM1	Berkut, DharwarDry	1A	104.3	IAAV5567	IAAV5567
NAM1	Berkut, DharwarDry	1A	104.3	Kukri_c2338_533	Kukri_c2338_533
NAM1	Berkut, DharwarDry	1A	104.3	Tdurum_contig8224_378	Tdurum_contig8224_378
NAM1	Berkut, DharwarDry	1A	104.3	wsnp_Ex_c3264_6017750	wsnp_Ex_c3264_6017750
NAM1	Berkut, DharwarDry	1A	104.3	Excalibur_c41553_213	Excalibur_c41553_213
NAM1	Berkut, DharwarDry	1A	104.3	BobWhite_c6820_199	BobWhite_c6820_199
NAM1	Berkut, DharwarDry	1A	104.3	Tag_290893_SNP_21	SpringWheatNAM_tag_70212
NAM1	Berkut, DharwarDry	1A	104.3	Tag_290894_SNP_45	SpringWheatNAM_tag_70212
NAM1	Berkut, DharwarDry	1A	104.3	Tag_287896_SNP_12	SpringWheatNAM_tag_22928
NAM1	Berkut, DharwarDry	1A	104.3	Tag_287897_SNP_48	SpringWheatNAM_tag_22928
NAM1	Berkut, DharwarDry	1A	104.9	CAP12_c3758_112	CAP12_c3758_112
NAM1	Berkut, DharwarDry	1A	104.9	Tag_291029_SNP_76	SpringWheatNAM_tag_167206
NAM1	Berkut, DharwarDry	1A	104.9	Tag_138575_SNP_64	SpringWheatNAM_tag_97728
NAM1	Berkut, DharwarDry	1A	104.9	Tag_43969_PAV	SpringWheatNAM_tag_35836
NAM1	Berkut, DharwarDry	1A	104.9	Tag_123042_PAV	SpringWheatNAM_tag_88415
NAM1	Berkut, DharwarDry	1A	104.9	BobWhite_c37358_208	BobWhite_c37358_208
NAM1	Berkut, DharwarDry	1A	104.9	Tag_30707_SNP_77	SpringWheatNAM_tag_25238
NAM1	Berkut, DharwarDry	1A	107	Ra_c2227_825	Ra_c2227_825
NAM1	Berkut, DharwarDry	1A	107	Tag_46736_PAV	SpringWheatNAM_tag_37500
NAM1	Berkut, DharwarDry	1A	107	Tag_44731_PAV	SpringWheatNAM_tag_36292
NAM1	Berkut, DharwarDry	1A	107	Tag_36293_SNP_23	SpringWheatNAM_tag_29850
NAM1	Berkut, DharwarDry	1A	107	Tag_110762_PAV	SpringWheatNAM_tag_4909
NAM1	Berkut, DharwarDry	1A	107	Tag_50721_PAV	SpringWheatNAM_tag_39816
NAM1	Berkut, DharwarDry	1A	107	Tag_11475_PAV	SpringWheatNAM_tag_8733
NAM1	Berkut, DharwarDry	1A	107	Tag_37399_PAV	SpringWheatNAM_tag_30789
NAM1	Berkut, DharwarDry	1A	107	Tag_294569_SNP_63	SpringWheatNAM_tag_334369
NAM1	Berkut, DharwarDry	1A	107	Tag_287971_SNP_15	SpringWheatNAM_tag_165925
NAM1	Berkut, DharwarDry	1A	107	Tag_32372_PAV	SpringWheatNAM_tag_26598
NAM1	Berkut, DharwarDry	1A	107	Tag_4433_SNP_40	SpringWheatNAM_tag_3010
NAM1	Berkut, DharwarDry	1A	107	Tag_139403_SNP_22	SpringWheatNAM_tag_3010
NAM1	Berkut, DharwarDry	1A	107	Tag_52030_SNP_36	SpringWheatNAM_tag_40278
NAM1	Berkut, DharwarDry	1A	107	Tag_100693_PAV	SpringWheatNAM_tag_73419
NAM1	Berkut, DharwarDry	1A	107	Tag_292302_PAV	SpringWheatNAM_tag_167942
NAM1	Berkut, DharwarDry	1A	107	Ra_c2227_855	Ra_c2227_855
NAM1	Berkut, DharwarDry	1A	107	wsnp_Ra_c2227_4304970	wsnp_Ra_c2227_4304970
NAM1	Berkut, DharwarDry	1A	107	CAP7_c821_239	CAP7_c821_239
NAM1	Berkut, DharwarDry	1A	107	wsnp_Ra_c36089_44508724	wsnp_Ra_c36089_44508724
NAM1	Berkut, DharwarDry	1A	107	Excalibur_c88792_93	Excalibur_c88792_93
NAM1	Berkut, DharwarDry	1A	107	GENE-3098_53	GENE-3098_53
NAM1	Berkut, DharwarDry	1A	107	RFL_Contig3683_1784	RFL_Contig3683_1784
NAM1	Berkut, DharwarDry	1A	107	RAC875_c36089_179	RAC875_c36089_179
NAM1	Berkut, DharwarDry	1A	107	Tag_88505_SNP_20	SpringWheatNAM_tag_65459
NAM1	Berkut, DharwarDry	1A	107	Tag_115481_SNP_17	SpringWheatNAM_tag_82994
NAM1	Berkut, DharwarDry	1A	107	Tag_28371_SNP_38	SpringWheatNAM_tag_23337
NAM1	Berkut, DharwarDry	1A	107.7	wsnp_Ex_c10631_17340809	wsnp_Ex_c10631_17340809
NAM1	Berkut, DharwarDry	1A	107.7	Excalibur_c88081_143	Excalibur_c88081_143
NAM1	Berkut, DharwarDry	1A	107.7	RAC875_c9386_358	RAC875_c9386_358
NAM1	Berkut, DharwarDry	1A	108.4	Excalibur_rep_c101018_254	Excalibur_rep_c101018_254
NAM1	Berkut, DharwarDry	1A	108.4	Tag_12944_PAV	SpringWheatNAM_tag_10173
NAM1	Berkut, DharwarDry	1A	108.4	Tag_16917_PAV	SpringWheatNAM_tag_14057
NAM1	Berkut, DharwarDry	1A	108.4	Tag_40026_PAV	SpringWheatNAM_tag_32973
NAM1	Berkut, DharwarDry	1A	108.4	Excalibur_c2439_283	Excalibur_c2439_283
NAM1	Berkut, DharwarDry	1A	108.4	Excalibur_c17320_833	Excalibur_c17320_833
NAM1	Berkut, DharwarDry	1A	108.4	Tag_140558_SNP_59	SpringWheatNAM_tag_99074
NAM1	Berkut, DharwarDry	1A	118	IAAV6100	IAAV6100
NAM1	Berkut, DharwarDry	1A	118	Tag_59951_PAV	SpringWheatNAM_tag_46879
NAM1	Berkut, DharwarDry	1A	118	Tag_287549_SNP_28	SpringWheatNAM_tag_165778
NAM1	Berkut, DharwarDry	1A	118	Tag_72942_PAV	SpringWheatNAM_tag_55136
NAM1	Berkut, DharwarDry	1A	118	Tag_289536_SNP_24	SpringWheatNAM_tag_79903
NAM1	Berkut, DharwarDry	1A	118	Tag_78221_PAV	SpringWheatNAM_tag_58038
NAM1	Berkut, DharwarDry	1A	118	Tag_292149_PAV	SpringWheatNAM_tag_71535
NAM1	Berkut, DharwarDry	1A	118	Tag_48171_PAV	SpringWheatNAM_tag_38367
NAM1	Berkut, DharwarDry	1A	118	Tag_139539_SNP_76	SpringWheatNAM_tag_83756
NAM1	Berkut, DharwarDry	1A	118	Tag_127185_PAV	SpringWheatNAM_tag_90919
NAM1	Berkut, DharwarDry	1A	118	Tag_288406_SNP_73	SpringWheatNAM_tag_24932
NAM1	Berkut, DharwarDry	1A	118	Tag_39859_PAV	SpringWheatNAM_tag_32828
NAM1	Berkut, DharwarDry	1A	118	Tag_74793_PAV	SpringWheatNAM_tag_36020
NAM1	Berkut, DharwarDry	1A	118	Tag_50968_SNP_36	SpringWheatNAM_tag_325967
NAM1	Berkut, DharwarDry	1A	118	Tag_288309_SNP_36	SpringWheatNAM_tag_84710
NAM1	Berkut, DharwarDry	1A	118	Tag_294570_SNP_32	SpringWheatNAM_tag_334370
NAM1	Berkut, DharwarDry	1A	118	Tag_5636_PAV	SpringWheatNAM_tag_3804
NAM1	Berkut, DharwarDry	1A	118	Tag_32715_SNP_80	SpringWheatNAM_tag_26869
NAM1	Berkut, DharwarDry	1A	118	Tag_31723_PAV	SpringWheatNAM_tag_26066
NAM1	Berkut, DharwarDry	1A	118	Tag_26562_PAV	SpringWheatNAM_tag_21844
NAM1	Berkut, DharwarDry	1A	118	Tag_292727_PAV	SpringWheatNAM_tag_82103
NAM1	Berkut, DharwarDry	1A	118	Tag_108123_SNP_62	SpringWheatNAM_tag_327747
NAM1	Berkut, DharwarDry	1A	118	Tag_92681_SNP_41	SpringWheatNAM_tag_508
NAM1	Berkut, DharwarDry	1A	118	Tag_27007_SNP_35	SpringWheatNAM_tag_22209
NAM1	Berkut, DharwarDry	1A	118	Tag_46759_PAV	SpringWheatNAM_tag_37518
NAM1	Berkut, DharwarDry	1A	118	Tag_125054_SNP_72	SpringWheatNAM_tag_79354
NAM1	Berkut, DharwarDry	1A	118	Tag_85760_PAV	SpringWheatNAM_tag_63651
NAM1	Berkut, DharwarDry	1A	118	Tag_53770_PAV	SpringWheatNAM_tag_41712
NAM1	Berkut, DharwarDry	1A	118	Tag_144180_SNP_43	SpringWheatNAM_tag_329154
NAM1	Berkut, DharwarDry	1A	118	Tag_290503_PAV	SpringWheatNAM_tag_317242
NAM1	Berkut, DharwarDry	1A	118	Tag_12459_PAV	SpringWheatNAM_tag_9700
NAM1	Berkut, DharwarDry	1A	118	Tag_80944_PAV	SpringWheatNAM_tag_59590
NAM1	Berkut, DharwarDry	1A	118	Tag_87207_PAV	SpringWheatNAM_tag_64913
NAM1	Berkut, DharwarDry	1A	118	Tag_294253_PAV	SpringWheatNAM_tag_305506
NAM1	Berkut, DharwarDry	1A	118	Tag_96101_PAV	SpringWheatNAM_tag_71029
NAM1	Berkut, DharwarDry	1A	118	Tag_89206_SNP_35	SpringWheatNAM_tag_19530
NAM1	Berkut, DharwarDry	1A	118	Tag_31263_PAV	SpringWheatNAM_tag_25698
NAM1	Berkut, DharwarDry	1A	118	Tag_1922_PAV	SpringWheatNAM_tag_1362
NAM1	Berkut, DharwarDry	1A	118	Tag_293723_PAV	SpringWheatNAM_tag_313328
NAM1	Berkut, DharwarDry	1A	118	Tag_17637_PAV	SpringWheatNAM_tag_14748
NAM1	Berkut, DharwarDry	1A	118	Tag_290227_SNP_18	SpringWheatNAM_tag_460
NAM1	Berkut, DharwarDry	1A	118	Tag_287594_SNP_63	SpringWheatNAM_tag_83862
NAM1	Berkut, DharwarDry	1A	118	Tag_46710_PAV	SpringWheatNAM_tag_37485
NAM1	Berkut, DharwarDry	1A	118	Tag_130836_SNP_52	SpringWheatNAM_tag_26869
NAM1	Berkut, DharwarDry	1A	118	Tag_1146_PAV	SpringWheatNAM_tag_821
NAM1	Berkut, DharwarDry	1A	118	Tag_52444_SNP_73	SpringWheatNAM_tag_40622
NAM1	Berkut, DharwarDry	1A	118	Tag_294191_PAV	SpringWheatNAM_tag_169139
NAM1	Berkut, DharwarDry	1A	118	Tag_13529_PAV	SpringWheatNAM_tag_10745
NAM1	Berkut, DharwarDry	1A	118	Tag_287034_SNP_64	SpringWheatNAM_tag_19530
NAM1	Berkut, DharwarDry	1A	118	Tag_288407_SNP_52	SpringWheatNAM_tag_24932
NAM1	Berkut, DharwarDry	1A	118	Tag_129107_SNP_82	SpringWheatNAM_tag_83862
NAM1	Berkut, DharwarDry	1A	118	Tag_33892_PAV	SpringWheatNAM_tag_27850
NAM1	Berkut, DharwarDry	1A	118	Tag_293795_PAV	SpringWheatNAM_tag_168871
NAM1	Berkut, DharwarDry	1A	118	Tag_116735_SNP_54	SpringWheatNAM_tag_83862
NAM1	Berkut, DharwarDry	1A	118	Tag_144091_PAV	SpringWheatNAM_tag_130637
NAM1	Berkut, DharwarDry	1A	118	Tag_86196_PAV	SpringWheatNAM_tag_64053
NAM1	Berkut, DharwarDry	1A	118	Tag_294440_PAV	SpringWheatNAM_tag_169291
NAM1	Berkut, DharwarDry	1A	118	Tag_141304_SNP_14	SpringWheatNAM_tag_99572
NAM1	Berkut, DharwarDry	1A	118	Tag_81860_PAV	SpringWheatNAM_tag_60137
NAM1	Berkut, DharwarDry	1A	118	Tag_38111_SNP_82	SpringWheatNAM_tag_460
NAM1	Berkut, DharwarDry	1A	118	Tag_289972_SNP_14	SpringWheatNAM_tag_94378
NAM1	Berkut, DharwarDry	1A	118	Tag_7183_PAV	SpringWheatNAM_tag_4816
NAM1	Berkut, DharwarDry	1A	118	Tag_16487_PAV	SpringWheatNAM_tag_13638
NAM1	Berkut, DharwarDry	1A	118	Tag_129410_SNP_76	SpringWheatNAM_tag_92299
NAM1	Berkut, DharwarDry	1A	118	Tag_10313_PAV	SpringWheatNAM_tag_7587
NAM1	Berkut, DharwarDry	1A	118	wsnp_Ex_c36911_44767554	wsnp_Ex_c36911_44767554
NAM1	Berkut, DharwarDry	1A	118	IAAV4238	IAAV4238
NAM1	Berkut, DharwarDry	1A	118	wsnp_Ex_c11939_19147421	wsnp_Ex_c11939_19147421
NAM1	Berkut, DharwarDry	1A	118	BS00021990_51	BS00021990_51
NAM1	Berkut, DharwarDry	1A	118	wsnp_Ex_c15377_23637176	wsnp_Ex_c15377_23637176
NAM1	Berkut, DharwarDry	1A	118	wsnp_Ku_c5687_10068945	wsnp_Ku_c5687_10068945
NAM1	Berkut, DharwarDry	1A	118	wsnp_Ku_rep_c69362_68705297	wsnp_Ku_rep_c69362_68705297
NAM1	Berkut, DharwarDry	1A	118	Excalibur_c10538_1153	Excalibur_c10538_1153
NAM1	Berkut, DharwarDry	1A	118	BS00107935_51	BS00107935_51
NAM1	Berkut, DharwarDry	1A	118	wsnp_Ex_rep_c69932_68893867	wsnp_Ex_rep_c69932_68893867
NAM1	Berkut, DharwarDry	1A	118	wsnp_Ex_rep_c103474_88421290	wsnp_Ex_rep_c103474_88421290
NAM1	Berkut, DharwarDry	1A	118	Excalibur_c85499_232	Excalibur_c85499_232
NAM1	Berkut, DharwarDry	1A	118	wsnp_Ex_rep_c66872_65273904	wsnp_Ex_rep_c66872_65273904
NAM1	Berkut, DharwarDry	1A	118	wsnp_JD_rep_c65095_41464278	wsnp_JD_rep_c65095_41464278
NAM1	Berkut, DharwarDry	1A	118	wsnp_Ku_c12441_20092792	wsnp_Ku_c12441_20092792
NAM1	Berkut, DharwarDry	1A	118	BS00065170_51	BS00065170_51
NAM1	Berkut, DharwarDry	1A	118	Tdurum_contig70803_475	Tdurum_contig70803_475
NAM1	Berkut, DharwarDry	1A	118	RAC875_c1295_1603	RAC875_c1295_1603
NAM1	Berkut, DharwarDry	1A	118	Tdurum_contig29886_139	Tdurum_contig29886_139
NAM1	Berkut, DharwarDry	1A	118	Tdurum_contig30426_261	Tdurum_contig30426_261
NAM1	Berkut, DharwarDry	1A	118	wsnp_Ex_rep_c66872_65273203	wsnp_Ex_rep_c66872_65273203
NAM1	Berkut, DharwarDry	1A	118	wsnp_Ex_c11939_19147514	wsnp_Ex_c11939_19147514
NAM1	Berkut, DharwarDry	1A	118	wsnp_Ex_c271_521429	wsnp_Ex_c271_521429
NAM1	Berkut, DharwarDry	1A	118	Tag_26341_SNP_31	SpringWheatNAM_tag_21661
NAM1	Berkut, DharwarDry	1A	118	Tag_26340_SNP_5	SpringWheatNAM_tag_21661
NAM1	Berkut, DharwarDry	1A	118	Kukri_c19837_432	Kukri_c19837_432
NAM1	Berkut, DharwarDry	1A	118	Tag_30485_SNP_32	SpringWheatNAM_tag_1428
NAM1	Berkut, DharwarDry	1A	118	Tag_31854_SNP_19	SpringWheatNAM_tag_1768
NAM1	Berkut, DharwarDry	1A	118	Tag_25012_SNP_27	SpringWheatNAM_tag_20571
NAM1	Berkut, DharwarDry	1A	118	BS00084995_51	BS00084995_51
NAM1	Berkut, DharwarDry	1A	118	Tag_139257_SNP_25	SpringWheatNAM_tag_20414
NAM1	Berkut, DharwarDry	1A	118	Tag_141982_SNP_38	SpringWheatNAM_tag_100034
NAM1	Berkut, DharwarDry	1A	118	Tag_121445_SNP_37	SpringWheatNAM_tag_56845
NAM1	Berkut, DharwarDry	1A	118	Tag_28718_SNP_14	SpringWheatNAM_tag_30
NAM1	Berkut, DharwarDry	1A	118	Tag_28717_SNP_58	SpringWheatNAM_tag_30
NAM1	Berkut, DharwarDry	1A	118.7	BS00056823_51	BS00056823_51
NAM1	Berkut, DharwarDry	1A	118.7	Tag_15917_PAV	SpringWheatNAM_tag_13087
NAM1	Berkut, DharwarDry	1A	118.7	Tag_11573_PAV	SpringWheatNAM_tag_8828
NAM1	Berkut, DharwarDry	1A	118.7	Tag_10565_PAV	SpringWheatNAM_tag_7836
NAM1	Berkut, DharwarDry	1A	118.7	Tag_139054_PAV	SpringWheatNAM_tag_98056
NAM1	Berkut, DharwarDry	1A	118.7	Tag_140117_PAV	SpringWheatNAM_tag_98759
NAM1	Berkut, DharwarDry	1A	118.7	Tag_22461_PAV	SpringWheatNAM_tag_18527
NAM1	Berkut, DharwarDry	1A	118.7	Tag_17102_PAV	SpringWheatNAM_tag_14234
NAM1	Berkut, DharwarDry	1A	118.7	Tag_103263_PAV	SpringWheatNAM_tag_75346
NAM1	Berkut, DharwarDry	1A	118.7	Tag_138629_SNP_46	SpringWheatNAM_tag_97767
NAM1	Berkut, DharwarDry	1A	118.7	Tag_8869_PAV	SpringWheatNAM_tag_6166
NAM1	Berkut, DharwarDry	1A	118.7	Tag_144181_SNP_24	SpringWheatNAM_tag_329155
NAM1	Berkut, DharwarDry	1A	118.7	Tag_41434_PAV	SpringWheatNAM_tag_34159
NAM1	Berkut, DharwarDry	1A	118.7	Tag_34285_PAV	SpringWheatNAM_tag_28197
NAM1	Berkut, DharwarDry	1A	118.7	Tag_10538_PAV	SpringWheatNAM_tag_7809
NAM1	Berkut, DharwarDry	1A	118.7	Tag_289094_SNP_54	SpringWheatNAM_tag_45865
NAM1	Berkut, DharwarDry	1A	118.7	Tag_12300_PAV	SpringWheatNAM_tag_9544
NAM1	Berkut, DharwarDry	1A	118.7	Tag_10350_PAV	SpringWheatNAM_tag_7624
NAM1	Berkut, DharwarDry	1A	118.7	Tag_290898_SNP_80	SpringWheatNAM_tag_70215
NAM1	Berkut, DharwarDry	1A	118.7	Tag_18048_PAV	SpringWheatNAM_tag_15146
NAM1	Berkut, DharwarDry	1A	118.7	Tag_32261_SNP_2	SpringWheatNAM_tag_2737
NAM1	Berkut, DharwarDry	1A	118.7	Tag_8598_PAV	SpringWheatNAM_tag_5898
NAM1	Berkut, DharwarDry	1A	118.7	Tag_13554_PAV	SpringWheatNAM_tag_10770
NAM1	Berkut, DharwarDry	1A	118.7	Tag_94197_PAV	SpringWheatNAM_tag_69713
NAM1	Berkut, DharwarDry	1A	118.7	Tag_101193_PAV	SpringWheatNAM_tag_73798
NAM1	Berkut, DharwarDry	1A	118.7	Tag_14818_PAV	SpringWheatNAM_tag_12012
NAM1	Berkut, DharwarDry	1A	118.7	Tag_290109_SNP_55	SpringWheatNAM_tag_59727
NAM1	Berkut, DharwarDry	1A	118.7	Tag_15871_PAV	SpringWheatNAM_tag_13042
NAM1	Berkut, DharwarDry	1A	118.7	Tag_55640_PAV	SpringWheatNAM_tag_43237
NAM1	Berkut, DharwarDry	1A	118.7	Tag_290899_SNP_69	SpringWheatNAM_tag_70215
NAM1	Berkut, DharwarDry	1A	118.7	Tag_290900_SNP_79	SpringWheatNAM_tag_70215
NAM1	Berkut, DharwarDry	1A	118.7	Tag_16972_PAV	SpringWheatNAM_tag_14109
NAM1	Berkut, DharwarDry	1A	118.7	Tag_139706_SNP_33	SpringWheatNAM_tag_98492
NAM1	Berkut, DharwarDry	1A	118.7	Tag_13741_PAV	SpringWheatNAM_tag_10954
NAM1	Berkut, DharwarDry	1A	118.7	Tag_138630_SNP_6	SpringWheatNAM_tag_97767
NAM1	Berkut, DharwarDry	1A	118.7	Tag_9893_PAV	SpringWheatNAM_tag_7174
NAM1	Berkut, DharwarDry	1A	118.7	Tag_29249_PAV	SpringWheatNAM_tag_24041
NAM1	Berkut, DharwarDry	1A	118.7	Tag_16697_PAV	SpringWheatNAM_tag_13845
NAM1	Berkut, DharwarDry	1A	118.7	Tag_139131_SNP_39	SpringWheatNAM_tag_19932
NAM1	Berkut, DharwarDry	1A	118.7	Tag_100281_PAV	SpringWheatNAM_tag_73109
NAM1	Berkut, DharwarDry	1A	118.7	Tag_10079_PAV	SpringWheatNAM_tag_7358
NAM1	Berkut, DharwarDry	1A	118.7	Tag_104216_PAV	SpringWheatNAM_tag_76079
NAM1	Berkut, DharwarDry	1A	118.7	IAAV1930	IAAV1930
NAM1	Berkut, DharwarDry	1A	118.7	IAAV2844	IAAV2844
NAM1	Berkut, DharwarDry	1A	118.7	Kukri_c17412_1249	Kukri_c17412_1249
NAM1	Berkut, DharwarDry	1A	118.7	CAP12_rep_c5332_341	CAP12_rep_c5332_341
NAM1	Berkut, DharwarDry	1A	118.7	BS00108585_51	BS00108585_51
NAM1	Berkut, DharwarDry	1A	118.7	BS00062759_51	BS00062759_51
NAM1	Berkut, DharwarDry	1A	118.7	RAC875_c62550_470	RAC875_c62550_470
NAM1	Berkut, DharwarDry	1A	118.7	BobWhite_c45316_290	BobWhite_c45316_290
NAM1	Berkut, DharwarDry	1A	118.7	Tag_139224_SNP_56	SpringWheatNAM_tag_98169
NAM1	Berkut, DharwarDry	1A	118.7	Tag_22904_SNP_32	SpringWheatNAM_tag_6216
NAM1	Berkut, DharwarDry	1A	118.7	BS00067221_51	BS00067221_51
NAM1	Berkut, DharwarDry	1A	118.7	Tag_141456_SNP_44	SpringWheatNAM_tag_99674
NAM1	Berkut, DharwarDry	1A	118.7	Tag_286675_SNP_20	SpringWheatNAM_tag_18249
NAM1	Berkut, DharwarDry	1A	118.7	Tag_287745_SNP_24	SpringWheatNAM_tag_92229
NAM1	Berkut, DharwarDry	1A	121.5	IAAV4435	IAAV4435
NAM1	Berkut, DharwarDry	1A	121.5	Tag_103153_SNP_44	SpringWheatNAM_tag_1883
NAM1	Berkut, DharwarDry	1A	121.5	Tag_6746_PAV	SpringWheatNAM_tag_4529
NAM1	Berkut, DharwarDry	1A	121.5	Tag_288182_SNP_43	SpringWheatNAM_tag_57990
NAM1	Berkut, DharwarDry	1A	121.5	Tag_33825_SNP_74	SpringWheatNAM_tag_27793
NAM1	Berkut, DharwarDry	1A	121.5	Tag_111961_SNP_12	SpringWheatNAM_tag_3830
NAM1	Berkut, DharwarDry	1A	121.5	Tag_102589_SNP_27	SpringWheatNAM_tag_74832
NAM1	Berkut, DharwarDry	1A	121.5	Tag_91258_SNP_75	SpringWheatNAM_tag_67467
NAM1	Berkut, DharwarDry	1A	121.5	Tag_391_SNP_65	SpringWheatNAM_tag_283
NAM1	Berkut, DharwarDry	1A	121.5	Tag_290217_SNP_50	SpringWheatNAM_tag_64295
NAM1	Berkut, DharwarDry	1A	121.5	Tag_142541_SNP_28	SpringWheatNAM_tag_100430
NAM1	Berkut, DharwarDry	1A	121.5	Tag_14101_PAV	SpringWheatNAM_tag_11308
NAM1	Berkut, DharwarDry	1A	121.5	Tag_102590_SNP_9	SpringWheatNAM_tag_74832
NAM1	Berkut, DharwarDry	1A	121.5	Tag_14947_PAV	SpringWheatNAM_tag_12138
NAM1	Berkut, DharwarDry	1A	121.5	Tag_292436_PAV	SpringWheatNAM_tag_122278
NAM1	Berkut, DharwarDry	1A	121.5	Tag_294247_PAV	SpringWheatNAM_tag_37056
NAM1	Berkut, DharwarDry	1A	121.5	Tag_100231_SNP_55	SpringWheatNAM_tag_73067
NAM1	Berkut, DharwarDry	1A	121.5	Tag_289978_SNP_2	SpringWheatNAM_tag_166751
NAM1	Berkut, DharwarDry	1A	121.5	Tag_50970_SNP_59	SpringWheatNAM_tag_325969
NAM1	Berkut, DharwarDry	1A	121.5	Tag_82381_PAV	SpringWheatNAM_tag_60480
NAM1	Berkut, DharwarDry	1A	121.5	wsnp_Ex_c6476_11246531	wsnp_Ex_c6476_11246531
NAM1	Berkut, DharwarDry	1A	121.5	wsnp_Ex_c1861_3507281	wsnp_Ex_c1861_3507281
NAM1	Berkut, DharwarDry	1A	121.5	wsnp_RFL_Contig3850_4199825	wsnp_RFL_Contig3850_4199825
NAM1	Berkut, DharwarDry	1A	121.5	Excalibur_c41592_100	Excalibur_c41592_100
NAM1	Berkut, DharwarDry	1A	121.5	RAC875_c57566_61	RAC875_c57566_61
NAM1	Berkut, DharwarDry	1A	121.5	BobWhite_c10251_382	BobWhite_c10251_382
NAM1	Berkut, DharwarDry	1A	121.5	D_contig35560_267	D_contig35560_267
NAM1	Berkut, DharwarDry	1A	124.3	Kukri_c43479_207	Kukri_c43479_207
NAM1	Berkut, DharwarDry	1A	124.3	Tag_291461_PAV	SpringWheatNAM_tag_167421
NAM1	Berkut, DharwarDry	1A	124.3	Tag_38285_SNP_51	SpringWheatNAM_tag_4397
NAM1	Berkut, DharwarDry	1A	124.3	Tag_52170_SNP_11	SpringWheatNAM_tag_40395
NAM1	Berkut, DharwarDry	1A	124.3	Tag_13265_PAV	SpringWheatNAM_tag_10487
NAM1	Berkut, DharwarDry	1A	124.3	Tag_16233_PAV	SpringWheatNAM_tag_13389
NAM1	Berkut, DharwarDry	1A	124.3	Tag_72254_SNP_36	SpringWheatNAM_tag_326485
NAM1	Berkut, DharwarDry	1A	124.3	Tag_142842_SNP_54	SpringWheatNAM_tag_95597
NAM1	Berkut, DharwarDry	1A	124.3	Tag_19130_PAV	SpringWheatNAM_tag_16145
NAM1	Berkut, DharwarDry	1A	124.3	Tag_93719_PAV	SpringWheatNAM_tag_69347
NAM1	Berkut, DharwarDry	1A	124.3	Tag_33927_PAV	SpringWheatNAM_tag_27882
NAM1	Berkut, DharwarDry	1A	124.3	Tag_64637_PAV	SpringWheatNAM_tag_50779
NAM1	Berkut, DharwarDry	1A	124.3	Tag_289994_SNP_60	SpringWheatNAM_tag_80265
NAM1	Berkut, DharwarDry	1A	124.3	Tag_56478_SNP_32	SpringWheatNAM_tag_3250
NAM1	Berkut, DharwarDry	1A	124.3	Tag_110911_SNP_56	SpringWheatNAM_tag_80069
NAM1	Berkut, DharwarDry	1A	124.3	Tag_87343_PAV	SpringWheatNAM_tag_65026
NAM1	Berkut, DharwarDry	1A	124.3	Tag_116990_SNP_43	SpringWheatNAM_tag_22298
NAM1	Berkut, DharwarDry	1A	124.3	Tag_287174_SNP_81	SpringWheatNAM_tag_3308
NAM1	Berkut, DharwarDry	1A	124.3	Tag_84716_PAV	SpringWheatNAM_tag_62676
NAM1	Berkut, DharwarDry	1A	124.3	Tag_37750_SNP_44	SpringWheatNAM_tag_31072
NAM1	Berkut, DharwarDry	1A	124.3	Tag_20649_PAV	SpringWheatNAM_tag_17458
NAM1	Berkut, DharwarDry	1A	124.3	Tag_142846_PAV	SpringWheatNAM_tag_100647
NAM1	Berkut, DharwarDry	1A	124.3	Tag_289995_SNP_4	SpringWheatNAM_tag_80265
NAM1	Berkut, DharwarDry	1A	124.3	Tag_290933_SNP_53	SpringWheatNAM_tag_1743
NAM1	Berkut, DharwarDry	1A	124.3	Tag_138771_PAV	SpringWheatNAM_tag_97854
NAM1	Berkut, DharwarDry	1A	124.3	Tag_142843_SNP_30	SpringWheatNAM_tag_95597
NAM1	Berkut, DharwarDry	1A	124.3	Tag_291210_SNP_55	SpringWheatNAM_tag_95597
NAM1	Berkut, DharwarDry	1A	124.3	RFL_Contig858_2219	RFL_Contig858_2219
NAM1	Berkut, DharwarDry	1A	124.3	wsnp_Ku_c330_683203	wsnp_Ku_c330_683203
NAM1	Berkut, DharwarDry	1A	124.3	RFL_Contig4538_484	RFL_Contig4538_484
NAM1	Berkut, DharwarDry	1A	124.3	CAP11_c5573_163	CAP11_c5573_163
NAM1	Berkut, DharwarDry	1A	124.3	CAP7_c1295_62	CAP7_c1295_62
NAM1	Berkut, DharwarDry	1A	124.3	BS00096930_51	BS00096930_51
NAM1	Berkut, DharwarDry	1A	124.3	wsnp_Ex_c46670_52108070	wsnp_Ex_c46670_52108070
NAM1	Berkut, DharwarDry	1A	124.3	wsnp_Ex_c412_814247	wsnp_Ex_c412_814247
NAM1	Berkut, DharwarDry	1A	124.3	wsnp_Ex_rep_c67474_66076379	wsnp_Ex_rep_c67474_66076379
NAM1	Berkut, DharwarDry	1A	124.3	Excalibur_c65931_377	Excalibur_c65931_377
NAM1	Berkut, DharwarDry	1A	124.3	wsnp_Ex_c3887_7051325	wsnp_Ex_c3887_7051325
NAM1	Berkut, DharwarDry	1A	124.3	RAC875_c85550_73	RAC875_c85550_73
NAM1	Berkut, DharwarDry	1A	124.3	RAC875_c85550_52	RAC875_c85550_52
NAM1	Berkut, DharwarDry	1A	124.3	IAAV1301	IAAV1301
NAM1	Berkut, DharwarDry	1A	124.3	RAC875_c43389_105	RAC875_c43389_105
NAM1	Berkut, DharwarDry	1A	124.3	wsnp_Ex_c52086_55808126	wsnp_Ex_c52086_55808126
NAM1	Berkut, DharwarDry	1A	124.3	wsnp_Ex_c52086_55808193	wsnp_Ex_c52086_55808193
NAM1	Berkut, DharwarDry	1A	124.3	Kukri_c22011_1447	Kukri_c22011_1447
NAM1	Berkut, DharwarDry	1A	124.3	Kukri_c34242_404	Kukri_c34242_404
NAM1	Berkut, DharwarDry	1A	124.3	RFL_Contig2961_1806	RFL_Contig2961_1806
NAM1	Berkut, DharwarDry	1A	124.3	Excalibur_c53173_275	Excalibur_c53173_275
NAM1	Berkut, DharwarDry	1A	124.3	RAC875_rep_c71921_672	RAC875_rep_c71921_672
NAM1	Berkut, DharwarDry	1A	124.3	RAC875_c29059_648	RAC875_c29059_648
NAM1	Berkut, DharwarDry	1A	124.3	BS00022797_51	BS00022797_51
NAM1	Berkut, DharwarDry	1A	124.3	BS00021780_51	BS00021780_51
NAM1	Berkut, DharwarDry	1A	124.3	Excalibur_s112663_236	Excalibur_s112663_236
NAM1	Berkut, DharwarDry	1A	124.3	Tag_29322_SNP_78	SpringWheatNAM_tag_24096
NAM1	Berkut, DharwarDry	1A	124.3	RAC875_c20823_707	RAC875_c20823_707
NAM1	Berkut, DharwarDry	1A	124.3	BobWhite_c66315_505	BobWhite_c66315_505
NAM1	Berkut, DharwarDry	1A	124.3	Tag_22599_SNP_11	SpringWheatNAM_tag_1971
NAM1	Berkut, DharwarDry	1A	124.3	Tag_28366_SNP_24	SpringWheatNAM_tag_23333
NAM1	Berkut, DharwarDry	1A	125.7	wsnp_Ex_c4186_7560575	wsnp_Ex_c4186_7560575
NAM1	Berkut, DharwarDry	1A	125.7	Kukri_c18608_729	Kukri_c18608_729
NAM1	Berkut, DharwarDry	1A	125.7	Excalibur_c17004_1396	Excalibur_c17004_1396
NAM1	Berkut, DharwarDry	1A	125.7	wsnp_JD_c12333_12595897	wsnp_JD_c12333_12595897
NAM1	Berkut, DharwarDry	1A	125.7	wsnp_Ex_rep_c72011_70562321	wsnp_Ex_rep_c72011_70562321
NAM1	Berkut, DharwarDry	1A	125.7	RAC875_rep_c78831_168	RAC875_rep_c78831_168
NAM1	Berkut, DharwarDry	1A	125.7	Tdurum_contig47006_1105	Tdurum_contig47006_1105
NAM1	Berkut, DharwarDry	1A	125.7	tplb0059i08_441	tplb0059i08_441
NAM1	Berkut, DharwarDry	1A	125.7	Kukri_c18608_135	Kukri_c18608_135
NAM1	Berkut, DharwarDry	1A	125.7	wsnp_Ex_c2918_5381441	wsnp_Ex_c2918_5381441
NAM1	Berkut, DharwarDry	1A	125.7	Tdurum_contig47006_2711	Tdurum_contig47006_2711
NAM1	Berkut, DharwarDry	1B	0	Kukri_c18951_493	Kukri_c18951_493
NAM1	Berkut, DharwarDry	1B	0	Tag_12381_PAV	SpringWheatNAM_tag_9624
NAM1	Berkut, DharwarDry	1B	0	Tag_86189_PAV	SpringWheatNAM_tag_64046
NAM1	Berkut, DharwarDry	1B	0	Tag_14214_PAV	SpringWheatNAM_tag_11420
NAM1	Berkut, DharwarDry	1B	0	Tag_82664_PAV	SpringWheatNAM_tag_60741
NAM1	Berkut, DharwarDry	1B	0	Tag_18987_PAV	SpringWheatNAM_tag_16016
NAM1	Berkut, DharwarDry	1B	0	Tag_287361_SNP_79	SpringWheatNAM_tag_165703
NAM1	Berkut, DharwarDry	1B	0	Tag_14037_PAV	SpringWheatNAM_tag_11245
NAM1	Berkut, DharwarDry	1B	0	Tag_15637_PAV	SpringWheatNAM_tag_12812
NAM1	Berkut, DharwarDry	1B	0	Tag_17683_PAV	SpringWheatNAM_tag_14794
NAM1	Berkut, DharwarDry	1B	0	Tag_20438_PAV	SpringWheatNAM_tag_17276
NAM1	Berkut, DharwarDry	1B	0	Tag_9805_PAV	SpringWheatNAM_tag_7088
NAM1	Berkut, DharwarDry	1B	0	Tag_15216_PAV	SpringWheatNAM_tag_12401
NAM1	Berkut, DharwarDry	1B	0	Tag_91497_PAV	SpringWheatNAM_tag_67635
NAM1	Berkut, DharwarDry	1B	0	Tag_93630_PAV	SpringWheatNAM_tag_69284
NAM1	Berkut, DharwarDry	1B	0	Tag_10720_PAV	SpringWheatNAM_tag_7990
NAM1	Berkut, DharwarDry	1B	0	Tag_121349_PAV	SpringWheatNAM_tag_87157
NAM1	Berkut, DharwarDry	1B	0	Tag_10066_PAV	SpringWheatNAM_tag_7345
NAM1	Berkut, DharwarDry	1B	0	Tag_139937_PAV	SpringWheatNAM_tag_98627
NAM1	Berkut, DharwarDry	1B	0	Tag_9739_PAV	SpringWheatNAM_tag_7022
NAM1	Berkut, DharwarDry	1B	0	Tag_17243_PAV	SpringWheatNAM_tag_14368
NAM1	Berkut, DharwarDry	1B	0	Tag_94349_PAV	SpringWheatNAM_tag_69834
NAM1	Berkut, DharwarDry	1B	0	Tag_102108_SNP_82	SpringWheatNAM_tag_74475
NAM1	Berkut, DharwarDry	1B	0	Tag_85253_PAV	SpringWheatNAM_tag_63181
NAM1	Berkut, DharwarDry	1B	0	Tag_9757_PAV	SpringWheatNAM_tag_7040
NAM1	Berkut, DharwarDry	1B	0	Tag_17648_PAV	SpringWheatNAM_tag_14759
NAM1	Berkut, DharwarDry	1B	0	Tag_8466_PAV	SpringWheatNAM_tag_5769
NAM1	Berkut, DharwarDry	1B	0	Tag_92463_PAV	SpringWheatNAM_tag_68383
NAM1	Berkut, DharwarDry	1B	0	Tag_10168_PAV	SpringWheatNAM_tag_7445
NAM1	Berkut, DharwarDry	1B	0	Tag_18477_PAV	SpringWheatNAM_tag_15543
NAM1	Berkut, DharwarDry	1B	0	Tag_46817_PAV	SpringWheatNAM_tag_37551
NAM1	Berkut, DharwarDry	1B	0	Tag_11572_PAV	SpringWheatNAM_tag_8827
NAM1	Berkut, DharwarDry	1B	0	Tag_14384_PAV	SpringWheatNAM_tag_11588
NAM1	Berkut, DharwarDry	1B	0	Tag_83071_PAV	SpringWheatNAM_tag_61126
NAM1	Berkut, DharwarDry	1B	0	Tag_9949_PAV	SpringWheatNAM_tag_7230
NAM1	Berkut, DharwarDry	1B	0	Tag_292692_PAV	SpringWheatNAM_tag_10015
NAM1	Berkut, DharwarDry	1B	0	IAAV3683	IAAV3683
NAM1	Berkut, DharwarDry	1B	0	BS00090003_51	BS00090003_51
NAM1	Berkut, DharwarDry	1B	0	Excalibur_c21898_1423	Excalibur_c21898_1423
NAM1	Berkut, DharwarDry	1B	0	BS00026180_51	BS00026180_51
NAM1	Berkut, DharwarDry	1B	0	D_contig37179_75	D_contig37179_75
NAM1	Berkut, DharwarDry	1B	0	BS00050522_51	BS00050522_51
NAM1	Berkut, DharwarDry	1B	4.5	CAP8_rep_c5126_147	CAP8_rep_c5126_147
NAM1	Berkut, DharwarDry	1B	4.5	Tag_30963_PAV	SpringWheatNAM_tag_25443
NAM1	Berkut, DharwarDry	1B	4.5	Tag_73235_PAV	SpringWheatNAM_tag_5643
NAM1	Berkut, DharwarDry	1B	4.5	Tag_140118_SNP_76	SpringWheatNAM_tag_67223
NAM1	Berkut, DharwarDry	1B	4.5	Tag_140119_SNP_71	SpringWheatNAM_tag_67223
NAM1	Berkut, DharwarDry	1B	4.5	Tag_90622_PAV	SpringWheatNAM_tag_66996
NAM1	Berkut, DharwarDry	1B	4.5	Tag_294571_SNP_31	SpringWheatNAM_tag_325593
NAM1	Berkut, DharwarDry	1B	4.5	Tag_43508_PAV	SpringWheatNAM_tag_247158
NAM1	Berkut, DharwarDry	1B	4.5	Tag_181583_PAV	SpringWheatNAM_tag_124931
NAM1	Berkut, DharwarDry	1B	4.5	Tag_178942_PAV	SpringWheatNAM_tag_76913
NAM1	Berkut, DharwarDry	1B	4.5	Tag_45596_PAV	SpringWheatNAM_tag_36822
NAM1	Berkut, DharwarDry	1B	4.5	Tag_24948_PAV	SpringWheatNAM_tag_20521
NAM1	Berkut, DharwarDry	1B	4.5	Tag_289617_SNP_75	SpringWheatNAM_tag_29308
NAM1	Berkut, DharwarDry	1B	4.5	Tag_45684_PAV	SpringWheatNAM_tag_36872
NAM1	Berkut, DharwarDry	1B	4.5	Tag_91911_PAV	SpringWheatNAM_tag_67956
NAM1	Berkut, DharwarDry	1B	4.5	Tag_39647_PAV	SpringWheatNAM_tag_32654
NAM1	Berkut, DharwarDry	1B	4.5	Tag_99914_PAV	SpringWheatNAM_tag_72836
NAM1	Berkut, DharwarDry	1B	4.5	Tag_94150_PAV	SpringWheatNAM_tag_69671
NAM1	Berkut, DharwarDry	1B	4.5	Tag_44068_PAV	SpringWheatNAM_tag_35898
NAM1	Berkut, DharwarDry	1B	4.5	Tag_90483_PAV	SpringWheatNAM_tag_66894
NAM1	Berkut, DharwarDry	1B	4.5	Tag_39385_PAV	SpringWheatNAM_tag_32442
NAM1	Berkut, DharwarDry	1B	4.5	Tag_34092_PAV	SpringWheatNAM_tag_28030
NAM1	Berkut, DharwarDry	1B	4.5	Tag_22047_PAV	SpringWheatNAM_tag_18197
NAM1	Berkut, DharwarDry	1B	4.5	Tag_19940_PAV	SpringWheatNAM_tag_16860
NAM1	Berkut, DharwarDry	1B	4.5	Tag_292256_PAV	SpringWheatNAM_tag_167913
NAM1	Berkut, DharwarDry	1B	4.5	Tag_92640_PAV	SpringWheatNAM_tag_68521
NAM1	Berkut, DharwarDry	1B	4.5	Tag_294088_PAV	SpringWheatNAM_tag_169068
NAM1	Berkut, DharwarDry	1B	4.5	Tag_106691_PAV	SpringWheatNAM_tag_77558
NAM1	Berkut, DharwarDry	1B	4.5	Tag_140120_SNP_27	SpringWheatNAM_tag_67223
NAM1	Berkut, DharwarDry	1B	4.5	Tag_288802_SNP_75	SpringWheatNAM_tag_26478
NAM1	Berkut, DharwarDry	1B	4.5	Tag_30525_PAV	SpringWheatNAM_tag_25078
NAM1	Berkut, DharwarDry	1B	4.5	Tag_49407_PAV	SpringWheatNAM_tag_39095
NAM1	Berkut, DharwarDry	1B	4.5	Tag_32668_PAV	SpringWheatNAM_tag_26833
NAM1	Berkut, DharwarDry	1B	4.5	Tag_44992_PAV	SpringWheatNAM_tag_36450
NAM1	Berkut, DharwarDry	1B	4.5	Tag_130190_PAV	SpringWheatNAM_tag_92873
NAM1	Berkut, DharwarDry	1B	4.5	Tag_169980_PAV	SpringWheatNAM_tag_117789
NAM1	Berkut, DharwarDry	1B	4.5	BS00062605_51	BS00062605_51
NAM1	Berkut, DharwarDry	1B	4.5	Tag_287285_SNP_69	SpringWheatNAM_tag_83426
NAM1	Berkut, DharwarDry	1B	4.5	Tag_100823_SNP_46	SpringWheatNAM_tag_21932
NAM1	Berkut, DharwarDry	1B	4.5	BS00071289_51	BS00071289_51
NAM1	Berkut, DharwarDry	1B	10.8	BobWhite_c5793_372	BobWhite_c5793_372
NAM1	Berkut, DharwarDry	1B	10.8	Tag_104746_PAV	SpringWheatNAM_tag_76463
NAM1	Berkut, DharwarDry	1B	10.8	Tag_32286_PAV	SpringWheatNAM_tag_26532
NAM1	Berkut, DharwarDry	1B	10.8	Tag_293463_PAV	SpringWheatNAM_tag_168674
NAM1	Berkut, DharwarDry	1B	10.8	Tag_293628_SNP_17	SpringWheatNAM_tag_168776
NAM1	Berkut, DharwarDry	1B	10.8	Tag_290134_SNP_37	SpringWheatNAM_tag_89996
NAM1	Berkut, DharwarDry	1B	10.8	Tag_293629_SNP_47	SpringWheatNAM_tag_168776
NAM1	Berkut, DharwarDry	1B	10.8	Tag_44237_PAV	SpringWheatNAM_tag_35993
NAM1	Berkut, DharwarDry	1B	10.8	BobWhite_c4303_524	BobWhite_c4303_524
NAM1	Berkut, DharwarDry	1B	11.5	Kukri_c79308_278	Kukri_c79308_278
NAM1	Berkut, DharwarDry	1B	11.5	Tag_293386_PAV	SpringWheatNAM_tag_168623
NAM1	Berkut, DharwarDry	1B	11.5	Tag_14126_PAV	SpringWheatNAM_tag_11333
[truncated: 47,864 more rows]
