# Supplementary material for: The genetic architecture of genome‐wide recombination rate variation in allopolyploid wheat revealed by nested association mapping
Source: Plant J. 2018 Jul 19;95(6):1039–54. doi: 10.1111/tpj.14009 (PMC6174997; doi:10.1111/tpj.14009)
Supplement: Supplementary file 12 [file TPJ-95-1039-s012.xlsx]

## Sheet: Sheet1
Table S12. Genetic Map Lengths and Number of Markers
Family	1A	1B	1D	2A	2B	2D	3A	3B	3D	4A	4B	4D	5A	5B	5D	6A	6B	6D	7A	7B	7D	Total A	Total B	Total D	Total All
NAM1	125.7	149.2	76.2	122.5	191.2	131.5	179.5	145.7	109.1	167.8	112.6	196.9	168	176.4	96.9	99.7	109.5	139	187.5	116.3	231.1	1050.7	1000.9	980.7	3032.3
NAM2	204.8	160.8	167.4	231.6	205.9	135.8	200.4	214.4	179.7	183.4	167.4	28.8	268.2	234.4	110.2	124.1	153	114.9	230.1	183.4	79.5	1442.6	1319.3	816.3	3578.2
NAM3	236.7	206.9	126.1	163.8	245.6	154.6	183.9	166.9	77.5	142.6	207.1	7.2	179.1	214.6	32.7	225.2	127.6	227.4	190.5	109.9	115.3	1321.8	1278.6	740.8	3341.2
NAM4	185.7	201.2	90.4	238.3	245.4	86.8	209.2	190.3	93.7	200.1	144.4	31.6	298.4	315	69.5	199.1	167.2	117.7	213.8	190.8	144	1544.6	1454.3	633.7	3632.6
NAM5	146.5	125.3	130.2	175.3	192.5	139.4	195	220.8	154.3	191.4	137.8	92	249.5	195.6	49.2	140.7	141.7	126.8	193.8	166.7	132.9	1292.2	1180.4	824.8	3297.4
NAM6	131.5	189.6	163.9	215.7	184.4	180.2	194.5	184.3	161.5	145.1	115.1	180.4	196.5	254.5	162.5	153.1	88.9	177.8	194.5	170.8	175.1	1230.9	1187.6	1201.4	3619.9
NAM7	141.3	173.2	115.1	172.5	188.9	93.6	179.8	149.7	138.6	191.7	165.6	49.8	296.3	263.1	193.3	115.7	194.8	131	211.9	155	157.7	1309.2	1290.3	879.1	3478.6
NAM8	109.8	106.9	37.3	152.7	164.7	148.1	171	166.9	122.1	99.1	112	13.9	190.1	105.7	109.7	161.7	119.4	103.6	171.9	81.6	174.1	1056.3	857.2	708.8	2622.3
NAM9	150.5	146.4	112.9	177.3	164.7	139.5	177	196.2	79.3	154.3	133	103.9	197.5	193.5	123.1	118.3	99.7	171.1	185.2	162.5	145.2	1160.1	1096	875	3131.1
NAM10	162.7	173.3	115.3	214.2	163.5	126.6	206.1	181.1	99.9	199	130.4	11.5	243.8	198.6	51.7	144.6	99.2	67.3	212.2	174.3	98.3	1382.6	1120.4	570.6	3073.6
NAM11	147.9	207.9	99.6	217.2	197.3	160.9	194.6	235.9	100	147.8	141.3	69.7	210.5	205.3	110.2	164.9	82.4	64.1	228.7	154.6	130.3	1311.6	1224.7	734.8	3271.1
NAM12	163.5	145.3	121.6	189	177.4	146.9	194.5	195	154	172.1	145.7	15.8	228.4	210.3	89.5	191.5	85.7	138.7	176.7	155.6	141.8	1315.7	1115	808.3	3239
NAM13	128.4	140.1	59.7	150.4	150.5	67.9	147.3	164.3	165.9	148.1	130.4	58.6	188.4	203.2	90	116.8	113.1	136.8	151.8	194.7	155.9	1031.2	1096.3	734.8	2862.3
NAM14	155.8	188	161.8	187.2	267.4	91.3	187.7	156	130.1	167.1	168.7	12.2	244.2	172.2	70.9	122.7	151.1	122.9	198.1	149.2	91.3	1262.8	1252.6	680.5	3195.9
NAM15	174.2	121.4	86.2	133.2	129.7	149.1	158.6	141.3	167.8	133	103.3	63.8	199.3	155.9	145.6	135.2	128.8	152.4	176.9	154.2	165.4	1110.4	934.6	930.3	2975.3
NAM16	158	168.9	107.8	181.3	187.9	106.2	215.1	222.4	243.2	179.5	109.8	73.7	231.9	207.7	158.5	167.2	122.6	251.5	245.4	191.5	168.3	1378.4	1210.8	1109.2	3698.4
NAM17	149.7	152.1	84.1	143.4	155	115.1	166	195.9	136.9	168.3	138.3	118.4	259.1	230.3	159	137.8	142.1	139.5	177.5	170.1	133	1201.8	1183.8	886	3271.6
NAM18	162	136.4	204.8	213.3	184.8	159.6	176.9	178.7	190.3	161.9	140.5	85.6	199.9	204.7	213.6	367.7	204.5	225.8	158	134.1	154.4	1439.7	1183.7	1234.1	3857.5
NAM19	129.5	146	67.7	170.7	170.7	93.6	174.5	189.6	147.7	159.2	133.8	45.6	217	247.5	115	191.7	122.2	231.3	197.9	150.2	97.9	1240.5	1160	798.8	3199.3
NAM20	138.3	153.8	78.6	167.8	222	118.2	128.7	196.2	178.4	172.6	130.2	42.2	249	228.8	77.3	186.2	233.7	53	172	157.7	141.7	1214.6	1322.4	689.4	3226.4
NAM23	158.9	161.9	89.4	210.2	163.6	102.3	184.4	187.8	164.6	165.3	121.1	122.6	205.9	188.2	184.1	130.4	84.4	123	206.6	156.2	174.5	1261.7	1063.2	960.5	3285.4
NAM24	146.3	188.9	83.4	195.7	206	184	212.7	211.4	88.2	185	236.1	11.4	234.9	238.9	181.2	182.6	188.2	135.1	207	190.7	146.6	1364.2	1460.2	829.9	3654.3
NAM25	139.7	216.1	173.2	133.7	248.1	204.5	225.3	201.2	119.8	239.1	129.7	19.5	229	190.7	135.3	161.2	125.6	70.3	324.9	139.5	219.6	1452.9	1250.9	942.2	3646
NAM26	166.6	200.1	86	189.9	189.7	87.1	175.9	192.6	130.3	162.7	159.8	8.2	239.3	207.9	172.1	203	179.3	134.7	234	165.7	132.5	1371.4	1295.1	750.9	3417.4
NAM27	167.4	197.3	111.9	266	203	124	188.1	240.4	177.1	167.6	129.7	118.4	239.6	214.4	93.5	199.6	118.7	53.2	196	132.8	208.8	1424.3	1236.3	886.9	3547.5
NAM28	161.6	169.3	139.9	158.4	141.7	141.8	220.8	197.2	129.6	167.1	144	30.1	167.7	177.5	215.9	157.5	149	143.5	196.5	142	180.2	1229.6	1120.7	981	3331.3
NAM29	144.6	86.9	145.7	163.9	152.2	161.3	150.9	173.4	130.7	141.5	125.3	138.5	217.1	172.9	142.6	149.4	88.8	146.6	179.3	129.6	155.4	1146.7	929.1	1020.8	3096.6
NAM30	191.1	183.1	110.6	225.5	205.9	108.5	202.9	225	72.1	188.4	109.5	78.8	239	219.5	171.7	175.5	30.5	150.3	243.8	181.7	46.3	1466.2	1155.2	738.3	3359.7
Average Map Length	156.382	164.154	112.386	184.311	189.275	130.657	185.761	190.021	137.229	167.886	140.093	65.325	224.557	208.118	125.886	165.111	130.418	137.475	202.232	155.764	146.325	1286.24	1177.84	855.282	3319.36
Family	1A	1B	1D	2A	2B	2D	3A	3B	3D	4A	4B	4D	5A	5B	5D	6A	6B	6D	7A	7B	7D	Total A	Total B	Total D	All
NAM1	54	82	19	47	124	15	69	73	11	57	34	12	63	113	16	45	40	19	92	69	14	427	535	106	1068
NAM2	86	101	35	98	103	25	76	108	22	94	85	7	71	99	17	61	77	18	101	118	17	587	691	141	1419
NAM3	87	75	29	82	87	21	65	80	10	43	44	5	62	93	10	70	75	18	50	63	19	459	517	112	1088
NAM4	105	118	25	106	120	15	83	99	11	74	57	6	95	121	15	78	88	26	118	106	21	659	709	119	1487
NAM5	84	77	34	62	95	24	68	139	14	85	66	8	115	112	5	64	71	11	84	85	25	562	645	121	1328
NAM6	79	84	18	57	90	18	60	73	16	76	41	7	57	80	12	41	47	18	83	63	24	453	478	113	1044
NAM7	62	72	23	33	84	12	49	61	13	53	32	7	49	87	16	48	46	15	75	57	16	369	439	102	910
NAM8	49	60	16	50	80	16	57	65	15	36	21	5	68	45	9	64	46	15	55	20	22	379	337	98	814
NAM9	78	67	25	63	91	27	64	73	4	65	56	7	86	94	13	57	56	15	76	68	17	489	505	108	1102
NAM10	89	90	25	70	102	23	66	82	9	66	49	4	88	95	6	58	67	10	85	69	16	522	554	93	1169
NAM11	81	86	29	69	124	17	85	82	13	60	41	8	83	71	12	55	51	12	102	68	18	535	523	109	1167
NAM12	82	76	33	69	91	29	59	99	12	59	46	5	74	90	19	52	54	16	84	70	10	479	526	124	1129
NAM13	72	86	27	61	98	18	63	79	27	64	46	9	75	87	12	65	77	22	79	70	19	479	543	134	1156
NAM14	72	84	24	39	70	17	60	55	14	58	53	4	62	66	12	33	52	12	59	63	15	383	443	98	924
NAM15	61	56	31	62	79	15	55	65	10	52	40	8	53	74	22	47	58	19	49	55	18	379	427	123	929
NAM16	66	64	24	48	110	11	41	79	13	53	35	5	69	94	15	56	51	18	41	54	11	374	487	97	958
NAM17	78	69	29	62	90	12	68	82	13	69	50	7	87	89	10	68	72	18	99	60	14	531	512	103	1146
NAM18	40	58	17	57	91	13	32	58	12	40	26	5	44	68	11	51	48	14	34	44	11	298	393	83	774
NAM19	71	69	26	65	81	27	58	100	13	68	64	9	84	98	12	52	66	10	87	61	16	485	539	113	1137
NAM20	58	64	14	49	65	11	36	71	13	53	39	5	55	59	6	39	74	5	52	46	14	342	418	68	828
NAM23	68	79	20	65	83	8	75	82	10	54	53	12	83	92	6	54	36	17	79	73	18	478	498	91	1067
NAM24	83	95	24	63	81	34	76	98	10	82	61	6	104	117	15	71	89	9	99	78	13	578	619	111	1308
NAM25	67	66	23	50	82	16	58	59	11	60	50	5	66	72	11	65	81	8	85	58	16	451	468	90	1009
NAM26	76	85	31	69	74	15	79	82	14	79	63	5	106	93	14	76	73	14	78	74	15	563	544	108	1215
NAM27	78	70	23	74	103	14	81	77	19	55	57	5	64	74	16	62	67	10	61	52	26	475	500	113	1088
NAM28	69	78	20	61	101	27	79	85	11	56	56	7	54	88	11	56	59	14	92	70	11	467	537	101	1105
NAM29	64	68	22	61	85	20	55	64	23	52	46	13	79	83	10	41	52	24	51	68	20	403	466	132	1001
NAM30	77	86	27	70	80	19	72	87	8	78	60	5	77	77	19	62	18	17	91	72	10	527	480	105	1112
Average Markers per Family	72.7143	77.3214	24.75	62.9286	91.5714	18.5357	63.8929	80.6071	13.25	62.1786	48.9643	6.82143	74.0357	86.8214	12.5714	56.8214	60.3929	15.1429	76.4643	66.2143	16.6429	469.036	511.893	107.714	1088.64
