# Supplementary material for: The genetic architecture of genome‐wide recombination rate variation in allopolyploid wheat revealed by nested association mapping
Source: Plant J. 2018 Jul 19;95(6):1039–54. doi: 10.1111/tpj.14009 (PMC6174997; doi:10.1111/tpj.14009)
Supplement: Supplementary file 14 [file TPJ-95-1039-s014.xlsx]

## Sheet: Rec_phenotype_average_for_missi
Table S14. Recombination phenotypes used for Mapping
RIL Individual	Family	TCO	pCO	dCO
EA_1	1	42	6	22
EA_2	1	43	7	23
EA_3	1	39	6	19
EA_4	1	40	2	22
EA_5	1	39	9	22
EA_6	1	39	7	17
EA_7	1	62	15	29
EA_8	1	39	5	20
EA_9	1	32	6	15
EA_10	1	39	9	18
EA_11	1	49	11	20
EA_12	1	42	8	21
EA_13	1	46	6	26
EA_14	1	37	7	18
EA_15	1	38	6	18
EA_16	1	37	3	24
EA_17	1	48	12	19
EA_18	1	42	10	15
EA_19	1	32	5	16
EA_20	1	57	13	21
EA_21	1	30	6	8
EA_22	1	52	8	27
EA_23	1	32	6	13
EA_24	1	60	10	25
EA_25	1	40	6	19
EA_26	1	58	8	29
EA_27	1	47	8	26
EA_28	1	42	8	22
EA_29	1	47	10	20
EA_30	1	44	6	26
EA_31	1	40	7	22
EA_32	1	44	4	24
EA_33	1	54	10	26
EA_34	1	48	15	22
EA_35	1	38	7	17
EA_36	1	52	11	17
EA_37	1	32	8	16
EA_38	1	40	7	20
EA_39	1	39	8	21
EA_40	1	46	7	24
EA_41	1	49	6	27
EA_42	1	46	11	24
EA_43	1	50	9	25
EA_44	1	41	9	12
EA_45	1	38	7	22
EA_46	1	45	8	18
EA_47	1	57	9	28
EA_48	1	54	14	27
EA_49	1	39	8	15
EA_50	1	39	13	19
EA_51	1	49	10	25
EA_52	1	40	6	20
EA_53	1	32	3	21
EA_54	1	60	9	27
EA_55	1	43	12	20
EA_56	1	32	5	19
EA_57	1	62	12	29
EA_58	1	36	6	20
EA_59	1	37	8	16
EA_60	1	37	7	17
EA_61	1	44	11	20
EA_62	1	47	13	22
EA_63	1	46	10	22
EA_64	1	44	7	17
EA_65	1	37	7	16
EA_66	1	43	7	18
EA_67	1	34	9	12
EA_68	1	50	9	21
EA_69	1	56	11	25
EA_70	1	31	7	14
EA_71	1	50	7	24
EA_72	1	51	10	26
EA_73	1	52	9	24
EA_74	1	41	9	18
EA_75	1	42	8	25
EA_76	2	50	6	30
EA_77	2	49	8	32
EA_78	2	.	.	.
EA_79	2	53	11	16
EA_80	2	46	5	24
EA_81	2	47	8	22
EA_82	2	58	4	37
EA_83	2	54	5	31
EA_84	2	55	7	30
EA_85	2	40	6	18
EA_86	2	46	3	27
EA_87	2	55	8	20
EA_88	2	43	7	24
EA_89	2	66	15	27
EA_90	2	54	10	25
EA_91	2	58	8	30
EA_92	2	.	.	.
EA_93	2	52	13	22
EA_94	2	50	10	18
EA_95	2	64	16	29
EA_96	2	.	.	.
EA_97	2	47	8	19
EA_98	2	50	11	25
EA_99	2	59	14	25
EA_100	2	58	7	31
EA_101	2	50	6	27
EA_102	2	62	13	29
EA_103	2	39	4	22
EA_104	2	52	8	28
EA_105	2	55	12	25
EA_106	2	61	10	34
EA_107	2	48	8	24
EA_108	2	44	7	22
EA_109	2	40	9	11
EA_110	2	68	14	33
EA_111	2	53	6	27
EA_112	2	65	8	34
EA_113	2	57	11	28
EA_114	2	57	8	30
EA_115	2	48	6	27
EA_116	2	47	10	24
EA_117	2	43	7	24
EA_118	2	55	10	27
EA_119	2	57	11	27
EA_120	2	43	7	22
EA_121	2	63	13	30
EA_122	2	.	.	.
EA_123	2	62	15	33
EA_124	2	45	7	18
EA_125	2	47	7	23
EA_126	2	43	9	22
EA_127	2	40	5	20
EA_128	2	70	10	30
EA_129	2	43	7	23
EA_130	2	52	8	29
EA_131	2	47	11	18
EA_132	2	60	12	33
EA_133	2	44	8	26
EA_134	2	55	7	31
EA_135	2	51	7	23
EA_136	2	59	8	28
EA_137	2	45	5	28
EA_138	2	59	9	30
EA_139	2	53	6	28
EA_140	2	52	5	29
EA_141	2	43	7	20
EA_142	2	46	6	25
EA_143	2	45	7	23
EA_144	2	45	8	19
EA_145	2	61	9	37
EA_146	2	55	11	24
EA_147	2	49	3	26
EA_148	2	40	11	19
EA_149	2	56	12	18
EA_150	2	55	8	23
EA_151	3	53	10	30
EA_152	3	50	8	27
EA_153	3	56	8	32
EA_154	3	43	6	21
EA_155	3	37	7	19
EA_156	3	50	3	31
EA_157	3	47	4	28
EA_158	3	44	5	28
EA_159	3	50	9	26
EA_160	3	46	6	25
EA_161	3	51	6	34
EA_162	3	54	9	24
EA_163	3	39	2	25
EA_164	3	52	4	29
EA_165	3	57	11	24
EA_166	3	39	8	20
EA_167	3	61	5	35
EA_168	3	39	8	23
EA_169	3	54	4	27
EA_170	3	34	7	16
EA_171	3	41	6	17
EA_172	3	38	3	23
EA_173	3	39	7	19
EA_174	3	41	6	22
EA_175	3	50	6	24
EA_176	3	57	6	31
EA_177	3	57	7	28
EA_178	3	56	4	35
EA_179	3	58	6	29
EA_180	3	42	9	22
EA_181	3	52	9	24
EA_182	3	48	4	26
EA_183	3	42	2	22
EA_184	3	46	7	25
EA_185	3	39	6	22
EA_186	3	64	8	37
EA_187	3	50	5	29
EA_188	3	50	14	24
EA_189	3	40	3	26
EA_190	3	50	7	26
EA_191	3	54	5	33
EA_192	3	41	7	20
EA_193	3	46	7	26
EA_194	3	45	6	22
EA_195	3	.	.	.
EA_196	3	48	5	30
EA_197	3	64	4	37
EA_198	3	43	8	19
EA_199	3	56	8	30
EA_200	3	44	6	25
EA_201	3	55	6	30
EA_202	3	67	7	33
EA_203	3	48	4	26
EA_204	3	44	4	25
EA_205	3	51	10	29
EA_206	3	46	7	26
EA_207	3	48	5	26
EA_208	3	48	8	26
EA_209	3	46	8	25
EA_210	3	47	8	23
EA_211	3	48	5	26
EA_212	3	44	7	22
EA_213	3	50	5	32
EA_214	3	49	4	30
EA_215	3	44	9	22
EA_216	3	57	9	36
EA_217	3	43	5	26
EA_218	3	60	13	31
EA_219	3	49	4	30
EA_220	3	47	5	27
EA_221	3	44	3	30
EA_222	3	41	4	26
EA_223	3	43	10	25
EA_224	3	32	4	19
EA_225	3	47	6	32
EA_226	4	53	3	27
EA_227	4	62	10	29
EA_228	4	63	13	29
EA_229	4	35	8	19
EA_230	4	54	10	23
EA_231	4	60	9	28
EA_232	4	57	7	31
EA_233	4	.	.	.
EA_234	4	52	8	24
EA_235	4	48	7	21
EA_236	4	51	8	25
EA_237	4	.	.	.
EA_238	4	39	10	16
EA_239	4	60	14	30
EA_240	4	38	6	21
EA_241	4	63	9	33
EA_242	4	39	4	19
EA_243	4	47	9	23
EA_244	4	48	8	16
EA_245	4	50	5	26
EA_246	4	28	7	8
EA_247	4	59	8	27
EA_248	4	42	5	28
EA_249	4	57	9	25
EA_250	4	66	8	38
EA_251	4	63	11	32
EA_252	4	43	6	22
EA_253	4	.	.	.
EA_254	4	49	8	25
EA_255	4	51	4	27
EA_256	4	55	9	25
EA_257	4	.	.	.
EA_258	4	57	8	27
EA_259	4	44	6	22
EA_260	4	49	6	27
EA_261	4	50	6	26
EA_262	4	41	9	23
EA_263	4	49	10	17
EA_264	4	46	8	22
EA_265	4	47	6	26
EA_266	4	51	9	26
EA_267	4	.	.	.
EA_268	4	51	5	23
EA_269	4	49	8	22
EA_270	4	45	8	20
EA_271	4	39	5	19
EA_272	4	52	9	25
EA_273	4	46	12	15
EA_274	4	39	7	21
EA_275	4	.	.	.
EA_276	4	46	7	28
EA_277	4	45	4	21
EA_278	4	41	8	23
EA_279	4	.	.	.
EA_280	4	44	10	14
EA_281	4	36	3	23
EA_282	4	61	11	26
EA_283	4	55	9	24
EA_284	4	48	7	21
EA_285	4	54	11	24
EA_286	4	.	.	.
EA_287	4	58	10	26
EA_288	4	.	.	.
EA_289	4	.	.	.
EA_290	4	58	14	26
EA_291	4	38	2	24
EA_292	4	41	7	23
EA_293	4	.	.	.
EA_294	4	47	9	26
EA_295	4	45	5	13
EA_296	4	51	8	24
EA_297	4	.	.	.
EA_298	4	42	7	19
EA_299	4	.	.	.
EA_300	5	47	5	28
EA_301	5	49	9	23
EA_302	5	45	6	19
EA_303	5	48	10	22
EA_304	5	48	11	19
EA_305	5	52	6	31
EA_306	5	47	4	23
EA_307	5	46	7	21
EA_308	5	44	4	24
EA_309	5	51	5	28
EA_310	5	53	7	27
EA_311	5	58	5	24
EA_312	5	44	7	15
EA_313	5	64	12	24
EA_314	5	56	10	20
EA_315	5	51	6	22
EA_316	5	56	12	27
EA_317	5	46	4	21
EA_318	5	48	2	26
EA_319	5	45	6	19
EA_320	5	43	7	19
EA_321	5	55	10	24
EA_322	5	44	5	22
EA_323	5	49	10	21
EA_324	5	37	4	19
EA_325	5	38	8	14
EA_326	5	49	6	20
EA_327	5	48	10	23
EA_328	5	46	11	20
EA_329	5	56	6	26
EA_330	5	.	.	.
EA_331	5	45	11	20
EA_332	5	52	8	20
EA_333	5	36	2	23
EA_334	5	45	8	19
EA_335	5	36	5	14
EA_336	5	66	10	28
EA_337	5	49	8	19
EA_338	5	47	4	22
EA_339	5	43	3	23
EA_340	5	42	5	22
EA_341	5	.	.	.
EA_342	5	42	2	27
EA_343	5	50	9	23
EA_344	5	45	8	19
EA_345	5	45	6	21
EA_346	5	53	9	20
EA_347	5	55	9	29
EA_348	5	43	9	20
EA_349	5	48	6	22
EA_350	5	40	5	18
EA_351	5	48	9	20
EA_352	5	42	3	16
EA_353	5	59	12	28
EA_354	5	48	8	23
EA_355	5	51	9	17
EA_356	5	42	10	15
EA_357	5	.	.	.
EA_358	5	40	6	16
EA_359	5	41	7	20
EA_360	5	46	10	16
EA_361	5	47	6	19
EA_362	5	36	5	18
EA_363	5	44	7	23
EA_364	5	43	3	17
EA_365	5	50	8	23
EA_366	5	59	11	26
EA_367	5	36	4	10
EA_368	5	46	6	23
EA_369	5	50	7	17
EA_370	5	41	4	23
EA_371	5	48	8	19
EA_372	5	54	7	31
EA_373	5	49	6	24
EA_374	5	45	5	19
EA_375	5	43	4	22
EA_376	6	49	9	24
EA_377	6	47	7	25
EA_378	6	48	6	29
EA_379	6	54	4	33
EA_380	6	51	4	30
EA_381	6	50	11	26
EA_382	6	49	10	22
EA_383	6	51	9	20
EA_384	6	70	13	33
EA_385	6	55	11	23
EA_386	6	49	12	19
EA_387	6	.	.	.
EA_388	6	53	6	24
EA_389	6	38	9	15
EA_390	6	59	16	20
EA_391	6	54	10	26
EA_392	6	49	9	22
EA_393	6	58	11	27
EA_394	6	60	11	25
EA_395	6	57	12	29
EA_396	6	49	7	24
EA_397	6	49	12	19
EA_398	6	57	9	27
EA_399	6	50	12	20
EA_400	6	57	15	23
EA_401	6	66	12	21
EA_402	6	62	10	31
EA_403	6	50	9	22
EA_404	6	42	8	18
EA_405	6	53	11	20
EA_406	6	47	7	18
EA_407	6	55	12	21
EA_408	6	56	14	22
EA_409	6	54	8	23
EA_410	6	47	7	24
EA_411	6	55	11	23
EA_412	6	50	6	27
EA_413	6	.	.	.
EA_414	6	49	9	18
EA_415	6	57	14	28
EA_416	6	55	7	32
EA_417	6	39	11	20
EA_418	6	47	7	20
EA_419	6	52	12	22
EA_420	6	48	6	27
EA_421	6	39	6	22
EA_422	6	52	11	17
EA_423	6	51	10	22
EA_424	6	54	9	23
EA_425	6	49	6	21
EA_426	6	53	12	25
EA_427	6	52	12	23
EA_428	6	.	.	.
EA_429	6	50	8	26
EA_430	6	55	10	27
EA_431	6	45	6	22
EA_432	6	45	10	19
EA_433	6	51	12	12
EA_434	6	46	6	24
EA_435	6	.	.	.
EA_436	6	47	11	22
EA_437	6	34	9	14
EA_438	6	49	6	26
EA_439	6	40	7	18
EA_440	6	42	9	18
EA_441	6	54	13	25
EA_442	6	53	10	28
EA_443	6	51	10	25
EA_444	6	50	11	22
EA_445	6	47	10	22
EA_446	6	54	13	25
EA_447	6	57	12	21
EA_448	6	56	12	24
EA_449	6	53	9	23
EA_450	6	44	10	19
EA_451	7	45	7	20
EA_452	7	52	6	30
EA_453	7	60	14	31
EA_454	7	47	7	27
EA_455	7	51	8	34
EA_456	7	.	.	.
EA_457	7	49	5	28
EA_458	7	54	6	32
EA_459	7	52	7	31
EA_460	7	44	10	22
EA_461	7	39	4	24
EA_462	7	46	6	28
EA_463	7	54	8	33
EA_464	7	51	6	27
EA_465	7	49	5	30
EA_466	7	57	10	31
EA_467	7	50	12	28
EA_468	7	41	5	25
EA_469	7	59	9	33
EA_470	7	44	11	22
EA_471	7	47	10	24
EA_472	7	47	8	25
EA_473	7	.	.	.
EA_474	7	40	7	26
EA_475	7	42	5	30
EA_476	7	53	6	27
EA_477	7	53	10	27
EA_478	7	53	7	29
EA_479	7	47	10	22
EA_480	7	55	15	23
EA_481	7	53	13	29
EA_482	7	36	4	26
EA_483	7	49	5	32
EA_484	7	44	11	21
EA_485	7	44	10	26
EA_486	7	43	13	22
EA_487	7	.	.	.
EA_488	7	48	8	29
EA_489	7	57	9	33
EA_490	7	55	7	29
EA_491	7	56	10	30
EA_492	7	36	6	18
EA_493	7	48	9	26
EA_494	7	57	6	33
EA_495	7	46	12	23
EA_496	7	58	11	27
EA_497	7	50	7	26
EA_498	7	35	6	22
EA_499	7	50	9	27
EA_500	7	55	7	36
EA_501	7	66	15	34
EA_502	7	51	6	31
EA_503	7	47	9	23
EA_504	7	48	9	28
EA_505	7	41	8	22
EA_506	7	41	8	22
EA_507	7	39	7	19
EA_508	7	58	12	28
EA_509	7	52	8	31
EA_510	7	44	9	26
EA_511	7	55	9	24
EA_512	7	42	9	23
EA_513	7	40	3	26
EA_514	7	45	9	21
EA_515	7	55	12	27
EA_516	7	55	8	32
EA_517	7	51	8	25
EA_518	7	50	17	12
EA_519	7	51	11	23
EA_520	7	.	.	.
EA_521	7	53	5	32
EA_522	7	40	7	22
EA_523	7	37	7	22
EA_524	7	42	4	25
EA_525	7	49	9	27
EA_526	8	24	4	11
EA_527	8	31	7	8
EA_528	8	42	10	13
EA_529	8	34	5	12
EA_530	8	41	7	18
EA_531	8	49	8	14
EA_532	8	43	8	19
EA_533	8	32	4	14
EA_534	8	42	7	18
EA_535	8	39	6	16
EA_536	8	28	3	12
EA_537	8	38	4	20
EA_538	8	34	5	13
EA_539	8	46	10	17
EA_540	8	39	6	18
EA_541	8	43	11	15
EA_542	8	32	8	9
EA_543	8	52	5	19
EA_544	8	45	8	16
EA_545	8	30	7	8
EA_546	8	31	2	17
EA_547	8	35	6	12
EA_548	8	45	10	18
EA_549	8	46	9	18
EA_550	8	42	5	17
EA_551	8	23	6	10
EA_552	8	32	5	17
EA_553	8	36	5	18
EA_554	8	35	8	13
EA_555	8	33	6	14
EA_556	8	43	3	20
EA_557	8	34	7	13
EA_558	8	42	9	20
EA_559	8	37	5	16
EA_560	8	33	7	10
EA_561	8	27	5	7
EA_562	8	37	8	15
EA_563	8	38	4	14
EA_564	8	41	4	20
EA_565	8	34	4	15
EA_566	8	44	12	14
EA_567	8	35	5	10
EA_568	8	42	7	19
EA_569	8	38	4	17
EA_570	8	30	3	12
EA_571	8	31	3	11
EA_572	8	36	8	14
EA_573	8	43	4	18
EA_574	8	36	6	12
EA_575	8	48	8	19
EA_576	8	39	6	17
EA_577	8	43	10	13
EA_578	8	42	5	18
EA_579	8	.	.	.
EA_580	8	31	3	13
EA_581	8	42	4	19
EA_582	8	42	7	16
EA_583	8	30	5	8
EA_584	8	32	3	17
EA_585	8	48	8	21
EA_586	8	46	11	12
EA_587	8	.	.	.
EA_588	8	31	4	16
EA_589	8	21	5	8
EA_590	8	33	7	13
EA_591	8	56	16	20
EA_592	8	32	2	15
EA_593	8	32	7	12
EA_594	8	35	7	14
EA_595	8	44	7	16
EA_596	8	38	5	15
EA_597	8	37	5	16
EA_598	8	34	4	13
EA_599	8	43	9	22
EA_600	8	48	7	20
EA_601	9	50	10	21
EA_602	9	43	9	18
EA_603	9	50	6	25
EA_604	9	64	13	28
EA_605	9	56	14	22
EA_606	9	59	12	31
EA_607	9	51	9	30
EA_608	9	52	2	34
EA_609	9	44	9	16
EA_610	9	43	8	16
EA_611	9	59	11	26
EA_612	9	47	10	24
EA_613	9	38	7	20
EA_614	9	44	5	26
EA_615	9	53	10	27
EA_616	9	43	5	22
EA_617	9	43	9	20
EA_618	9	56	9	29
EA_619	9	46	8	20
EA_620	9	53	4	31
EA_621	9	46	10	23
EA_622	9	49	14	23
EA_623	9	41	7	21
EA_624	9	55	8	30
EA_625	9	40	6	23
EA_626	9	57	8	35
EA_627	9	52	8	22
EA_628	9	49	7	19
EA_629	9	51	11	24
EA_630	9	44	10	27
EA_631	9	39	7	18
EA_632	9	41	7	20
EA_633	9	55	13	31
EA_634	9	36	4	18
EA_635	9	56	8	24
EA_636	9	53	11	21
EA_637	9	39	7	23
EA_638	9	48	9	21
EA_639	9	49	11	20
EA_640	9	54	14	28
EA_641	9	45	11	21
EA_642	9	49	13	20
EA_643	9	40	6	25
EA_644	9	57	11	29
EA_645	9	46	6	22
EA_646	9	42	4	22
EA_647	9	50	15	18
EA_648	9	51	10	28
EA_649	9	49	9	22
EA_650	9	52	10	22
EA_651	9	41	6	20
EA_652	9	47	7	21
EA_653	9	52	9	24
EA_654	9	54	8	25
EA_655	9	50	13	22
EA_656	9	44	8	29
EA_657	9	39	7	20
EA_658	9	47	10	18
EA_659	9	57	15	21
EA_660	9	50	6	21
EA_661	9	62	14	18
EA_662	9	41	6	21
EA_663	9	50	8	23
EA_664	9	54	8	28
EA_665	9	33	4	17
EA_666	9	55	7	33
EA_667	9	49	11	23
EA_668	9	.	.	.
EA_669	9	31	5	15
EA_670	9	.	.	.
EA_671	9	41	6	21
EA_672	9	55	7	22
EA_673	9	45	10	24
EA_674	9	47	11	16
EA_675	9	45	3	22
EA_676	10	34	3	21
EA_677	10	70	19	31
EA_678	10	44	7	26
EA_679	10	44	4	24
EA_680	10	46	10	22
EA_681	10	50	10	26
EA_682	10	41	4	27
EA_683	10	42	4	20
EA_684	10	59	18	26
EA_685	10	38	8	16
EA_686	10	50	8	30
EA_687	10	46	9	26
EA_688	10	.	.	.
EA_689	10	61	5	30
EA_690	10	49	8	22
EA_691	10	51	12	22
EA_692	10	57	9	32
EA_693	10	53	7	25
EA_694	10	57	16	21
EA_695	10	53	15	26
EA_696	10	45	11	19
EA_697	10	38	3	21
EA_698	10	54	9	27
EA_699	10	53	10	32
EA_700	10	39	5	23
EA_701	10	.	.	.
EA_702	10	34	5	20
EA_703	10	59	7	30
EA_704	10	43	9	19
EA_705	10	46	4	23
EA_706	10	49	9	27
EA_707	10	40	9	23
EA_708	10	48	9	26
EA_709	10	40	7	21
EA_710	10	47	7	26
EA_711	10	52	10	26
EA_712	10	51	9	25
EA_713	10	51	8	27
EA_714	10	50	11	27
EA_715	10	48	11	27
EA_716	10	57	12	25
EA_717	10	47	8	27
EA_718	10	35	7	19
EA_719	10	53	12	24
EA_720	10	47	8	26
EA_721	10	41	10	22
EA_722	10	43	9	20
EA_723	10	47	10	23
EA_724	10	66	15	37
EA_725	10	50	8	21
EA_726	10	49	7	24
EA_727	10	49	8	23
EA_728	10	48	8	22
EA_729	10	59	8	31
EA_730	10	50	11	20
EA_731	10	45	13	20
EA_732	10	48	4	26
EA_733	10	40	6	21
EA_734	10	40	10	22
EA_735	10	40	11	19
EA_736	10	50	11	24
EA_737	10	44	9	16
EA_738	10	47	9	19
EA_739	10	58	11	32
EA_740	10	44	9	23
EA_741	10	.	.	.
EA_742	10	49	10	27
EA_743	10	51	8	30
EA_744	10	53	8	29
EA_745	10	56	8	28
EA_746	10	58	15	28
EA_747	10	46	9	26
EA_748	10	37	6	23
EA_749	10	41	7	23
EA_750	10	40	5	22
EA_751	11	44	12	19
EA_752	11	50	13	19
EA_753	11	.	.	.
EA_754	11	53	10	27
EA_755	11	45	7	23
EA_756	11	41	9	20
EA_757	11	38	8	17
EA_758	11	62	12	29
EA_759	11	47	10	19
EA_760	11	59	10	26
EA_761	11	46	8	21
EA_762	11	54	11	24
EA_763	11	47	6	21
EA_764	11	47	7	19
EA_765	11	62	13	32
EA_766	11	52	7	27
EA_767	11	51	5	29
EA_768	11	42	8	25
EA_769	11	52	10	21
EA_770	11	41	6	17
EA_771	11	61	9	29
EA_772	11	45	6	23
EA_773	11	40	8	16
EA_774	11	51	8	23
EA_775	11	47	12	22
EA_776	11	38	3	21
EA_777	11	33	5	15
EA_778	11	47	4	26
EA_779	11	44	6	23
EA_780	11	65	13	30
EA_781	11	47	9	23
EA_782	11	53	9	30
EA_783	11	48	9	18
EA_784	11	44	8	25
EA_785	11	58	7	27
EA_786	11	48	10	23
EA_787	11	50	10	21
EA_788	11	52	8	30
EA_789	11	.	.	.
EA_790	11	58	10	27
EA_791	11	49	7	26
EA_792	11	47	12	21
EA_793	11	45	9	22
EA_794	11	51	6	24
EA_795	11	58	11	29
EA_796	11	59	9	30
EA_797	11	51	5	26
EA_798	11	45	7	24
EA_799	11	45	10	24
EA_800	11	54	10	27
EA_801	11	50	12	23
EA_802	11	48	6	26
EA_803	11	42	11	22
EA_804	11	66	12	30
EA_805	11	58	10	26
EA_806	11	57	10	29
EA_807	11	43	5	21
EA_808	11	50	10	20
EA_809	11	.	.	.
EA_810	11	48	9	19
EA_811	11	46	5	25
EA_812	11	46	12	15
EA_813	11	64	10	38
EA_814	11	54	7	27
EA_815	11	54	10	26
EA_816	11	46	8	24
EA_817	11	42	10	17
EA_818	11	67	12	42
EA_819	11	64	14	36
EA_820	11	60	9	26
EA_821	11	59	9	24
EA_822	11	47	3	28
EA_823	11	52	7	22
EA_824	11	38	6	17
EA_825	11	48	4	26
EA_826	12	52	13	28
EA_827	12	48	8	32
EA_828	12	44	10	21
EA_829	12	58	9	35
EA_830	12	56	6	31
EA_831	12	.	.	.
EA_832	12	45	7	25
EA_833	12	44	6	27
EA_834	12	60	6	32
EA_835	12	49	11	26
EA_836	12	46	9	24
EA_837	12	.	.	.
EA_838	12	44	8	27
EA_839	12	.	.	.
EA_840	12	54	9	29
EA_841	12	55	12	31
EA_842	12	44	6	24
EA_843	12	39	5	26
EA_844	12	45	9	20
EA_845	12	40	7	22
EA_846	12	53	12	25
EA_847	12	44	7	24
EA_848	12	47	9	28
EA_849	12	47	10	24
EA_850	12	54	10	26
EA_851	12	42	6	23
EA_852	12	37	6	20
EA_853	12	48	7	25
EA_854	12	52	10	27
EA_855	12	37	6	19
EA_856	12	42	5	23
EA_857	12	41	6	23
EA_858	12	44	5	27
EA_859	12	40	8	22
EA_860	12	43	4	26
EA_861	12	39	4	19
EA_862	12	39	9	23
EA_863	12	51	8	29
EA_864	12	51	8	28
EA_865	12	45	13	21
EA_866	12	41	8	16
EA_867	12	47	10	16
EA_868	12	62	7	34
EA_869	12	55	11	30
EA_870	12	41	6	25
EA_871	12	.	.	.
EA_872	12	43	11	24
EA_873	12	61	13	31
EA_874	12	49	9	22
EA_875	12	58	14	24
EA_876	12	39	3	27
EA_877	12	43	6	24
EA_878	12	.	.	.
EA_879	12	.	.	.
EA_880	12	52	11	26
EA_881	12	62	13	35
EA_882	12	54	6	39
EA_883	12	37	5	17
EA_884	12	46	14	26
EA_885	12	47	7	31
EA_886	12	33	4	18
EA_887	12	51	9	31
EA_888	12	42	6	21
EA_889	12	43	9	17
EA_890	12	70	12	37
EA_891	12	.	.	.
EA_892	12	57	9	33
EA_893	12	48	4	31
EA_894	12	48	7	29
EA_895	12	46	9	19
EA_896	12	42	6	22
EA_897	12	58	11	22
EA_898	12	41	6	26
EA_899	12	41	12	22
EA_900	13	46	5	27
EA_901	13	48	2	23
EA_902	13	51	11	21
EA_903	13	48	8	20
EA_904	13	51	9	17
EA_905	13	35	7	14
EA_906	13	42	10	19
EA_907	13	57	11	28
EA_908	13	36	3	17
EA_909	13	49	9	22
EA_910	13	47	10	21
EA_911	13	49	9	16
EA_912	13	65	12	31
EA_913	13	43	9	16
EA_914	13	41	9	16
EA_915	13	49	8	20
EA_916	13	51	10	25
EA_917	13	52	14	21
EA_918	13	58	12	27
EA_919	13	47	9	23
EA_920	13	54	11	20
EA_921	13	43	9	14
EA_922	13	34	8	13
EA_923	13	39	9	18
EA_924	13	56	15	20
EA_925	13	43	11	16
EA_926	13	52	12	21
EA_927	13	26	3	12
EA_928	13	45	8	18
EA_929	13	55	14	21
EA_930	13	51	9	19
EA_931	13	46	11	19
EA_932	13	44	9	19
EA_933	13	48	9	17
EA_934	13	47	9	18
EA_935	13	47	6	22
EA_936	13	38	6	20
EA_937	13	47	7	15
EA_938	13	57	11	27
EA_939	13	42	8	18
EA_940	13	50	13	22
EA_941	13	51	13	24
EA_942	13	54	5	27
EA_943	13	39	3	18
EA_944	13	.	.	.
EA_945	13	50	9	24
EA_946	13	43	13	16
EA_947	13	48	6	24
EA_948	13	53	10	27
EA_949	13	52	8	25
EA_950	13	63	6	32
EA_951	13	42	5	18
EA_952	13	52	12	19
EA_953	13	41	14	15
EA_954	13	52	9	24
EA_955	13	44	7	21
EA_956	13	55	16	25
EA_957	13	54	15	20
EA_958	13	54	11	25
EA_959	13	41	7	20
EA_960	13	46	10	16
EA_961	13	46	10	20
EA_962	13	51	8	25
EA_963	13	59	14	22
EA_964	13	37	9	14
EA_965	13	38	3	19
EA_966	13	37	7	23
EA_967	13	48	14	14
EA_968	13	55	7	30
EA_969	13	54	7	22
EA_970	13	51	4	29
EA_971	13	47	13	18
EA_972	13	42	8	19
EA_973	13	37	8	16
EA_974	13	50	9	20
EA_975	13	39	6	19
EA_976	14	46	8	26
EA_977	14	33	7	20
EA_978	14	59	11	33
EA_979	14	47	6	29
EA_980	14	46	6	31
EA_981	14	52	8	29
EA_982	14	54	10	36
EA_983	14	46	12	25
EA_984	14	49	8	27
EA_985	14	51	12	26
EA_986	14	.	.	.
EA_987	14	50	10	29
EA_988	14	34	10	19
EA_989	14	39	8	20
EA_990	14	45	10	24
EA_991	14	63	15	28
EA_992	14	50	14	28
EA_993	14	55	9	27
EA_994	14	.	.	.
EA_995	14	46	8	27
EA_996	14	44	10	22
EA_997	14	36	7	19
EA_998	14	44	9	27
EA_999	14	48	7	26
EA_1000	14	51	11	28
EA_1001	14	42	9	23
EA_1002	14	51	10	27
EA_1003	14	46	9	25
EA_1004	14	52	8	27
EA_1005	14	28	3	19
EA_1006	14	49	7	28
EA_1007	14	.	.	.
EA_1008	14	55	8	35
EA_1009	14	.	.	.
EA_1010	14	43	4	27
EA_1011	14	52	8	22
EA_1012	14	43	2	29
EA_1013	14	49	7	30
EA_1014	14	44	7	25
EA_1015	14	38	5	22
EA_1016	14	63	9	34
EA_1017	14	47	7	27
EA_1018	14	58	12	29
EA_1019	14	53	8	31
EA_1020	14	39	6	23
EA_1021	14	59	9	36
EA_1022	14	49	11	23
EA_1023	14	51	14	27
EA_1024	14	53	12	24
EA_1025	14	50	11	22
EA_1026	14	44	11	14
EA_1027	14	53	12	25
EA_1028	14	40	8	23
EA_1029	14	38	12	19
EA_1030	14	.	.	.
EA_1031	14	51	7	27
EA_1032	14	37	9	21
EA_1033	14	47	10	25
EA_1034	14	42	6	24
EA_1035	14	50	11	24
EA_1036	14	35	6	21
EA_1037	14	55	9	33
EA_1038	14	41	7	22
EA_1039	14	.	.	.
EA_1040	14	46	8	30
EA_1041	14	43	12	22
EA_1042	14	46	11	23
EA_1043	14	56	11	31
EA_1044	14	50	2	37
EA_1045	14	54	12	28
EA_1046	14	42	6	30
EA_1047	14	.	.	.
EA_1048	14	40	9	18
EA_1049	14	38	6	24
EA_1050	14	44	11	20
EA_1051	15	44	6	20
EA_1052	15	37	4	21
EA_1053	15	44	10	24
EA_1054	15	49	8	31
EA_1055	15	42	4	23
EA_1056	15	50	9	27
EA_1057	15	55	7	32
EA_1058	15	53	9	24
EA_1059	15	38	3	20
EA_1060	15	43	6	24
EA_1061	15	54	8	26
EA_1062	15	55	12	29
EA_1063	15	44	8	25
EA_1064	15	38	3	22
EA_1065	15	32	3	20
EA_1066	15	45	4	29
EA_1067	15	47	5	28
EA_1068	15	49	9	26
EA_1069	15	41	8	18
EA_1070	15	44	7	19
EA_1071	15	41	10	22
EA_1072	15	35	2	20
EA_1073	15	41	9	18
EA_1074	15	37	4	20
EA_1075	15	56	12	30
EA_1076	15	.	.	.
EA_1077	15	48	10	23
EA_1078	15	53	9	28
EA_1079	15	39	6	21
EA_1080	15	45	6	27
EA_1081	15	47	5	29
EA_1082	15	41	3	29
EA_1083	15	44	11	24
EA_1084	15	42	7	24
EA_1085	15	40	4	23
EA_1086	15	41	5	22
EA_1087	15	54	9	28
EA_1088	15	45	5	24
EA_1089	15	54	8	36
EA_1090	15	37	5	21
EA_1091	15	45	5	24
EA_1092	15	50	9	28
EA_1093	15	47	7	24
EA_1094	15	59	9	39
EA_1095	15	43	6	20
EA_1096	15	39	6	20
EA_1097	15	39	6	22
EA_1098	15	29	7	14
EA_1099	15	50	10	25
EA_1100	15	44	9	25
EA_1101	15	47	8	28
EA_1102	15	48	7	24
EA_1103	15	46	5	29
EA_1104	15	42	8	23
EA_1105	15	45	6	25
EA_1106	15	38	4	24
EA_1107	15	40	5	23
EA_1108	15	46	4	28
EA_1109	15	42	6	21
EA_1110	15	39	8	22
EA_1111	15	45	8	21
EA_1112	15	44	11	21
EA_1113	15	40	5	24
EA_1114	15	54	10	32
EA_1115	15	40	6	21
EA_1116	15	56	7	32
EA_1117	15	34	4	21
EA_1118	15	43	5	22
EA_1119	15	51	12	25
EA_1120	15	52	5	31
EA_1121	15	39	5	27
EA_1122	15	45	5	27
EA_1123	15	54	7	35
EA_1124	15	50	8	24
EA_1125	15	.	.	.
EA_1126	16	43	4	25
EA_1127	16	48	8	25
EA_1128	16	42	4	18
EA_1129	16	.	.	.
EA_1130	16	58	8	35
EA_1131	16	51	10	22
EA_1132	16	41	7	18
EA_1133	16	46	4	26
EA_1134	16	47	6	27
EA_1135	16	49	7	23
EA_1136	16	56	8	30
EA_1137	16	45	8	22
EA_1138	16	44	8	23
EA_1139	16	51	12	23
EA_1140	16	36	7	23
EA_1141	16	53	5	33
EA_1142	16	47	7	28
EA_1143	16	44	6	20
EA_1144	16	51	9	29
EA_1145	16	49	6	27
EA_1146	16	43	4	26
EA_1147	16	56	9	27
EA_1148	16	51	5	27
EA_1149	16	43	10	21
EA_1150	16	45	7	27
EA_1151	16	64	11	30
EA_1152	16	51	9	29
EA_1153	16	51	6	23
EA_1154	16	46	7	24
EA_1155	16	48	7	25
EA_1156	16	62	10	35
EA_1157	16	46	5	25
EA_1158	16	53	4	31
EA_1159	16	53	7	29
EA_1160	16	57	10	28
EA_1161	16	41	9	20
EA_1162	16	44	7	23
EA_1163	16	53	7	34
EA_1164	16	50	5	32
EA_1165	16	60	11	34
EA_1166	16	34	6	20
EA_1167	16	42	8	24
EA_1168	16	49	8	21
EA_1169	16	51	9	23
EA_1170	16	55	6	33
EA_1171	16	53	9	24
EA_1172	16	39	6	19
EA_1173	16	49	3	29
EA_1174	16	51	6	28
EA_1175	16	51	8	26
EA_1176	16	37	6	21
EA_1177	16	.	.	.
EA_1178	16	56	7	31
EA_1179	16	67	11	36
EA_1180	16	55	5	32
EA_1181	16	54	10	26
EA_1182	16	46	5	24
EA_1183	16	51	7	30
EA_1184	16	62	8	37
EA_1185	16	56	12	31
EA_1186	16	37	5	22
EA_1187	16	53	8	27
EA_1188	16	47	3	21
EA_1189	16	53	3	30
EA_1190	16	45	5	22
EA_1191	16	60	8	30
EA_1192	16	52	7	31
EA_1193	16	50	6	27
EA_1194	16	56	9	33
EA_1195	16	48	4	28
EA_1196	16	45	4	23
EA_1197	16	56	7	30
EA_1198	16	37	8	16
EA_1199	16	45	7	21
EA_1200	16	46	6	25
EA_1201	17	49	8	22
EA_1202	17	62	8	29
EA_1203	17	47	8	19
EA_1204	17	48	4	27
EA_1205	17	53	7	26
EA_1206	17	46	6	22
EA_1207	17	57	13	25
EA_1208	17	38	4	14
EA_1209	17	29	7	12
EA_1210	17	55	9	28
EA_1211	17	43	9	14
EA_1212	17	39	3	20
EA_1213	17	40	8	14
EA_1214	17	49	9	20
EA_1215	17	52	6	31
EA_1216	17	44	6	21
EA_1217	17	52	11	27
EA_1218	17	47	5	26
EA_1219	17	53	9	19
EA_1220	17	.	.	.
EA_1221	17	54	10	27
EA_1222	17	44	9	19
EA_1223	17	59	17	21
EA_1224	17	50	6	27
EA_1225	17	47	7	20
EA_1226	17	40	11	19
EA_1227	17	49	9	24
EA_1228	17	60	14	27
EA_1229	17	50	15	22
EA_1230	17	.	.	.
EA_1231	17	59	9	24
EA_1232	17	56	12	26
EA_1233	17	56	12	22
EA_1234	17	52	6	27
EA_1235	17	45	4	27
EA_1236	17	54	11	27
EA_1237	17	43	6	25
EA_1238	17	64	11	31
EA_1239	17	55	7	29
EA_1240	17	52	9	28
EA_1241	17	50	10	22
EA_1242	17	42	6	23
EA_1243	17	38	7	13
EA_1244	17	38	8	13
EA_1245	17	58	11	31
EA_1246	17	52	9	22
EA_1247	17	41	3	24
EA_1248	17	46	5	23
EA_1249	17	47	7	24
EA_1250	17	62	16	27
EA_1251	17	48	8	22
EA_1252	17	40	6	22
EA_1253	17	54	9	29
EA_1254	17	49	11	20
EA_1255	17	54	7	24
EA_1256	17	52	13	27
EA_1257	17	43	10	20
EA_1258	17	48	9	21
EA_1259	17	44	4	28
EA_1260	17	40	8	14
EA_1261	17	53	7	25
EA_1262	17	49	7	22
EA_1263	17	55	6	24
EA_1264	17	43	2	26
EA_1265	17	46	11	20
EA_1266	17	53	11	29
EA_1267	17	47	6	26
EA_1268	17	40	7	16
EA_1269	17	48	9	25
EA_1270	17	52	8	27
EA_1271	17	39	12	12
EA_1272	17	49	10	11
EA_1273	17	51	5	27
EA_1274	17	.	.	.
EA_1275	17	52	9	20
EA_1276	18	50	6	28
EA_1277	18	37	8	18
EA_1278	18	56	13	30
EA_1279	18	53	7	31
EA_1280	18	47	7	26
EA_1281	18	49	9	24
EA_1282	18	52	7	28
EA_1283	18	45	9	18
EA_1284	18	45	4	26
EA_1285	18	54	8	30
EA_1286	18	47	7	23
EA_1287	18	46	5	27
EA_1288	18	41	5	21
EA_1289	18	57	6	34
EA_1290	18	58	14	24
EA_1291	18	43	5	21
EA_1292	18	52	10	31
EA_1293	18	35	5	14
EA_1294	18	56	11	31
EA_1295	18	51	6	33
EA_1296	18	49	8	24
EA_1297	18	53	9	27
EA_1298	18	54	5	31
EA_1299	18	39	10	17
EA_1300	18	45	8	21
EA_1301	18	53	7	28
EA_1302	18	43	8	22
EA_1303	18	42	10	18
EA_1304	18	47	6	26
EA_1305	18	39	6	22
EA_1306	18	49	7	22
EA_1307	18	43	6	24
EA_1308	18	50	5	28
EA_1309	18	56	6	35
EA_1310	18	46	10	20
EA_1311	18	56	7	28
EA_1312	18	43	6	28
EA_1313	18	51	9	28
EA_1314	18	44	7	26
EA_1315	18	52	10	27
EA_1316	18	52	11	24
EA_1317	18	48	6	27
EA_1318	18	40	3	24
EA_1319	18	51	8	29
EA_1320	18	52	7	31
EA_1321	18	39	6	21
EA_1322	18	45	8	23
EA_1323	18	55	6	33
EA_1324	18	48	7	28
EA_1325	18	52	4	27
EA_1326	18	48	6	27
EA_1327	18	57	10	30
EA_1328	18	55	9	35
EA_1329	18	49	9	22
EA_1330	18	70	9	36
EA_1331	18	49	9	27
EA_1332	18	40	9	21
EA_1333	18	62	7	42
EA_1334	18	42	7	19
EA_1335	18	47	4	26
EA_1336	18	49	8	22
EA_1337	18	50	7	26
EA_1338	18	44	4	24
EA_1339	18	45	4	28
EA_1340	18	44	8	23
EA_1341	18	47	7	23
EA_1342	18	38	5	21
EA_1343	18	54	10	26
EA_1344	18	52	7	25
EA_1345	18	42	4	24
EA_1346	18	45	7	20
EA_1347	18	38	5	23
EA_1348	18	45	7	25
EA_1349	18	40	2	27
EA_1350	18	50	4	29
EA_1351	19	57	8	27
EA_1352	19	.	.	.
EA_1353	19	52	4	27
EA_1354	19	44	7	26
EA_1355	19	50	11	23
EA_1356	19	48	7	25
EA_1357	19	49	4	26
EA_1358	19	55	9	26
EA_1359	19	49	7	22
EA_1360	19	31	4	20
EA_1361	19	39	7	17
EA_1362	19	52	8	28
EA_1363	19	40	8	16
EA_1364	19	58	7	25
EA_1365	19	38	4	25
EA_1366	19	43	10	24
EA_1367	19	44	8	23
EA_1368	19	35	5	17
EA_1369	19	41	9	24
EA_1370	19	47	6	29
EA_1371	19	44	6	23
EA_1372	19	52	11	28
EA_1373	19	60	11	24
EA_1374	19	46	10	22
EA_1375	19	47	7	23
EA_1376	19	38	6	19
EA_1377	19	49	7	19
EA_1378	19	46	6	26
EA_1379	19	62	17	29
EA_1380	19	63	7	33
EA_1381	19	52	9	28
EA_1382	19	56	9	24
EA_1383	19	52	13	27
EA_1384	19	.	.	.
EA_1385	19	48	9	20
EA_1386	19	58	10	31
EA_1387	19	54	11	25
EA_1388	19	43	10	23
EA_1389	19	42	5	19
EA_1390	19	50	11	27
EA_1391	19	42	12	24
EA_1392	19	39	5	20
EA_1393	19	32	3	23
EA_1394	19	36	6	15
EA_1395	19	34	6	14
EA_1396	19	39	4	20
EA_1397	19	39	5	21
EA_1398	19	50	10	25
EA_1399	19	65	13	26
EA_1400	19	62	10	23
EA_1401	19	69	12	29
EA_1402	19	43	9	22
EA_1403	19	47	5	31
EA_1404	19	55	10	28
EA_1405	19	47	10	22
EA_1406	19	60	11	30
EA_1407	19	44	5	18
EA_1408	19	44	5	20
EA_1409	19	48	11	21
EA_1410	19	61	13	27
EA_1411	19	35	5	22
EA_1412	19	64	14	29
EA_1413	19	55	8	28
EA_1414	19	55	12	25
EA_1415	19	37	4	19
EA_1416	19	35	5	22
EA_1417	19	46	8	25
EA_1418	19	57	7	33
EA_1419	19	54	9	27
EA_1420	19	55	5	25
EA_1421	19	46	10	18
EA_1422	19	44	2	24
EA_1423	19	52	11	21
EA_1424	19	45	8	17
EA_1425	19	38	7	14
EA_1426	20	41	5	25
EA_1427	20	.	.	.
EA_1428	20	39	11	16
EA_1429	20	45	9	19
EA_1430	20	46	9	22
EA_1431	20	40	6	21
EA_1432	20	49	10	23
EA_1433	20	51	9	26
EA_1434	20	45	6	21
EA_1435	20	52	13	24
EA_1436	20	42	7	18
EA_1437	20	52	4	27
EA_1438	20	48	11	23
EA_1439	20	56	11	29
EA_1440	20	32	4	19
EA_1441	20	42	5	19
EA_1442	20	47	12	22
EA_1443	20	55	9	24
EA_1444	20	42	12	15
EA_1445	20	50	11	20
EA_1446	20	43	6	22
EA_1447	20	39	7	19
EA_1448	20	45	9	24
EA_1449	20	40	8	16
EA_1450	20	47	8	25
EA_1451	20	39	9	21
EA_1452	20	44	8	22
EA_1453	20	46	6	24
EA_1454	20	47	7	26
EA_1455	20	59	8	27
EA_1456	20	55	8	25
EA_1457	20	48	6	26
EA_1458	20	43	6	22
EA_1459	20	46	9	15
EA_1460	20	47	4	23
EA_1461	20	43	8	22
EA_1462	20	30	8	12
EA_1463	20	45	7	25
EA_1464	20	50	7	26
EA_1465	20	44	8	26
EA_1466	20	31	5	17
EA_1467	20	33	5	12
EA_1468	20	39	4	16
EA_1469	20	52	9	24
EA_1470	20	48	5	30
EA_1471	20	47	8	18
EA_1472	20	44	5	23
EA_1473	20	.	.	.
EA_1474	20	43	5	24
EA_1475	20	45	5	24
EA_1476	20	48	8	25
EA_1477	20	68	12	30
EA_1478	20	45	9	18
EA_1479	20	47	2	26
EA_1480	20	50	11	18
EA_1481	20	38	8	21
EA_1482	20	37	10	17
EA_1483	20	44	13	19
EA_1484	20	46	7	20
EA_1485	20	40	10	15
EA_1486	20	51	3	24
EA_1487	20	54	13	27
EA_1488	20	50	9	26
EA_1489	20	43	5	22
EA_1490	20	56	12	31
EA_1491	20	53	5	28
EA_1492	20	46	11	20
EA_1493	20	43	6	20
EA_1494	20	39	7	17
EA_1495	20	50	7	23
EA_1496	20	42	11	15
EA_1497	20	56	9	27
EA_1498	20	38	5	16
EA_1499	20	47	6	23
EA_1500	20	48	9	22
EA_1651	21	42	10	16
EA_1652	21	52	12	22
EA_1653	21	51	8	21
EA_1654	21	50	9	25
EA_1655	21	45	6	22
EA_1656	21	44	10	20
EA_1657	21	49	4	22
EA_1658	21	46	7	17
EA_1659	21	46	8	22
EA_1660	21	37	3	18
EA_1661	21	45	12	20
EA_1662	21	44	12	19
EA_1663	21	49	8	23
EA_1664	21	46	10	22
EA_1665	21	48	7	15
EA_1666	21	53	10	25
EA_1667	21	40	6	17
EA_1668	21	57	11	22
EA_1669	21	45	9	18
EA_1670	21	46	12	20
EA_1671	21	50	8	21
EA_1672	21	39	7	19
EA_1673	21	50	9	14
EA_1674	21	52	11	25
EA_1675	21	36	6	16
EA_1676	21	44	11	14
EA_1677	21	34	6	9
EA_1678	21	.	.	.
EA_1679	21	36	8	17
EA_1680	21	45	8	17
EA_1681	21	43	8	18
EA_1682	21	38	4	17
EA_1683	21	45	11	19
EA_1684	21	38	6	22
EA_1685	21	51	11	24
EA_1686	21	46	4	19
EA_1687	21	34	9	14
EA_1688	21	36	8	14
EA_1689	21	60	14	26
EA_1690	21	48	9	19
EA_1691	21	35	6	14
EA_1692	21	.	.	.
EA_1693	21	.	.	.
EA_1694	21	44	12	16
EA_1695	21	45	12	18
EA_1696	21	51	11	20
EA_1697	21	42	6	19
EA_1698	21	51	13	20
EA_1699	21	47	14	15
EA_1700	21	44	8	17
EA_1701	21	37	7	20
EA_1702	21	50	12	17
EA_1703	21	48	6	23
EA_1704	21	50	12	21
EA_1705	21	44	7	19
EA_1706	21	47	8	23
EA_1707	21	38	3	16
EA_1708	21	53	12	22
EA_1709	21	50	10	26
EA_1710	21	49	6	22
EA_1711	21	54	7	22
EA_1712	21	51	8	21
EA_1713	21	39	6	17
EA_1714	21	49	7	22
EA_1715	21	46	10	16
EA_1716	21	40	6	20
EA_1717	21	43	9	16
EA_1718	21	42	9	21
EA_1719	21	52	10	21
EA_1720	21	34	11	11
EA_1721	21	44	10	18
EA_1722	21	39	11	13
EA_1723	21	43	5	18
EA_1724	21	35	8	13
EA_1725	21	49	9	20
EA_1726	22	64	17	29
EA_1727	22	57	11	27
EA_1728	22	60	7	33
EA_1729	22	50	4	27
EA_1730	22	57	7	30
EA_1731	22	51	9	20
EA_1732	22	61	11	32
EA_1733	22	48	7	30
EA_1734	22	50	7	25
EA_1735	22	67	8	37
EA_1736	22	.	.	.
EA_1737	22	58	12	30
EA_1738	22	57	6	37
EA_1739	22	51	11	25
EA_1740	22	61	7	29
EA_1741	22	41	7	17
EA_1742	22	57	10	24
EA_1743	22	53	9	30
EA_1744	22	52	8	28
EA_1745	22	62	12	25
EA_1746	22	53	8	29
EA_1747	22	68	8	37
EA_1748	22	42	5	22
EA_1749	22	38	9	15
EA_1750	22	61	5	27
EA_1751	22	62	10	28
EA_1752	22	57	9	35
EA_1753	22	54	6	23
EA_1754	22	57	8	33
EA_1755	22	61	9	35
EA_1756	22	53	11	23
EA_1757	22	47	7	21
EA_1758	22	51	9	26
EA_1759	22	.	.	.
EA_1760	22	51	7	28
EA_1761	22	.	.	.
EA_1762	22	63	9	26
EA_1763	22	68	12	38
EA_1764	22	54	10	25
EA_1765	22	54	15	24
EA_1766	22	67	8	33
EA_1767	22	53	12	25
EA_1768	22	61	12	28
EA_1769	22	59	12	26
EA_1770	22	56	9	24
EA_1771	22	.	.	.
EA_1772	22	62	12	25
EA_1773	22	43	8	24
EA_1774	22	47	6	17
EA_1775	22	58	11	24
EA_1776	22	51	8	26
EA_1777	22	.	.	.
EA_1778	22	55	10	26
EA_1779	22	49	5	23
EA_1780	22	52	9	25
EA_1781	22	53	6	29
EA_1782	22	60	10	25
EA_1783	22	53	9	23
EA_1784	22	54	7	27
EA_1785	22	51	4	33
EA_1786	22	68	5	39
EA_1787	22	49	10	24
EA_1788	22	57	12	23
EA_1789	22	64	12	33
EA_1790	22	44	10	16
EA_1791	22	60	5	32
EA_1792	22	50	9	25
EA_1793	22	60	7	31
EA_1794	22	54	8	23
EA_1795	22	61	3	27
EA_1796	22	46	7	23
EA_1797	22	45	4	25
EA_1798	22	.	.	.
EA_1799	22	55	13	27
EA_1800	23	46	2	29
EA_1801	23	47	10	24
EA_1802	23	54	7	39
EA_1803	23	51	9	21
EA_1804	23	48	10	21
EA_1805	23	51	10	26
EA_1806	23	46	8	23
EA_1807	23	.	.	.
EA_1808	23	46	14	20
EA_1809	23	.	.	.
EA_1810	23	47	10	27
EA_1811	23	44	10	22
EA_1812	23	47	11	23
EA_1813	23	42	7	23
EA_1814	23	47	9	24
EA_1815	23	37	8	19
EA_1816	23	54	7	32
EA_1817	23	58	12	31
EA_1818	23	51	6	31
EA_1819	23	61	17	24
EA_1820	23	40	5	22
EA_1821	23	55	9	30
EA_1822	23	.	.	.
EA_1823	23	34	6	18
EA_1824	23	37	3	22
EA_1825	23	48	5	30
EA_1826	23	42	4	23
EA_1827	23	51	9	30
EA_1828	23	50	7	28
EA_1829	23	50	10	29
EA_1830	23	42	6	25
EA_1831	23	50	12	23
EA_1832	23	44	8	28
EA_1833	23	.	.	.
EA_1834	23	46	11	21
EA_1835	23	52	14	25
EA_1836	23	47	5	27
EA_1837	23	46	7	27
EA_1838	23	49	11	24
EA_1839	23	48	4	31
EA_1840	23	34	7	20
EA_1841	23	45	4	22
EA_1842	23	43	9	18
EA_1843	23	50	9	27
EA_1844	23	44	8	25
EA_1845	23	50	13	28
EA_1846	23	49	9	24
EA_1847	23	43	7	23
EA_1848	23	54	7	27
EA_1849	23	55	7	32
EA_1850	23	51	12	26
EA_1851	23	50	8	27
EA_1852	23	64	15	30
EA_1853	23	43	13	18
EA_1854	23	49	12	22
EA_1855	23	50	10	23
EA_1856	23	45	5	27
EA_1857	23	55	6	34
EA_1858	23	.	.	.
EA_1859	23	59	8	30
EA_1860	23	51	11	21
EA_1861	23	56	14	26
EA_1862	23	57	9	30
EA_1863	23	64	9	32
EA_1864	23	.	.	.
EA_1865	23	55	7	31
EA_1866	23	54	15	25
EA_1867	23	40	6	22
EA_1868	23	.	.	.
EA_1869	23	44	7	28
EA_1870	23	53	9	31
EA_1871	23	59	13	33
EA_1872	23	54	10	30
EA_1873	23	47	11	22
EA_1874	23	54	8	33
EA_1875	23	46	8	20
EA_1876	24	22	4	12
EA_1877	24	56	10	29
EA_1878	24	52	9	30
EA_1879	24	.	.	.
EA_1880	24	43	8	22
EA_1881	24	59	8	36
EA_1882	24	41	10	17
EA_1883	24	52	9	31
EA_1884	24	44	8	21
EA_1885	24	37	2	24
EA_1886	24	53	8	31
EA_1887	24	44	5	26
EA_1888	24	51	4	30
EA_1889	24	45	3	25
EA_1890	24	48	6	25
EA_1891	24	49	6	27
EA_1892	24	47	11	25
EA_1893	24	53	8	31
EA_1894	24	43	5	21
EA_1895	24	59	8	36
EA_1896	24	45	6	26
EA_1897	24	.	.	.
EA_1898	24	53	9	30
EA_1899	24	43	7	24
EA_1900	24	43	5	22
EA_1901	24	60	10	28
EA_1902	24	42	8	22
EA_1903	24	.	.	.
EA_1904	24	50	5	31
EA_1905	24	57	5	28
EA_1906	24	40	4	20
EA_1907	24	51	8	28
EA_1908	24	44	6	25
EA_1909	24	.	.	.
EA_1910	24	49	6	31
EA_1911	24	53	11	26
EA_1912	24	54	7	32
EA_1913	24	55	8	32
EA_1914	24	42	7	24
EA_1915	24	.	.	.
EA_1916	24	49	7	27
EA_1917	24	42	8	23
EA_1918	24	.	.	.
EA_1919	24	43	5	23
EA_1920	24	51	6	31
EA_1921	24	49	7	26
EA_1922	24	48	8	22
EA_1923	24	48	8	31
EA_1924	24	42	11	21
EA_1925	24	46	8	19
EA_1926	24	56	5	33
EA_1927	24	55	4	29
EA_1928	24	.	.	.
EA_1929	24	55	5	33
EA_1930	24	36	6	19
EA_1931	24	32	7	15
EA_1932	24	45	2	28
EA_1933	24	48	6	27
EA_1934	24	.	.	.
EA_1935	24	49	6	23
EA_1936	24	.	.	.
EA_1937	24	53	9	25
EA_1938	24	41	6	21
EA_1939	24	61	7	36
EA_1940	24	47	10	19
EA_1941	24	41	8	19
EA_1942	24	53	8	29
EA_1943	24	49	8	27
EA_1944	24	40	5	18
EA_1945	24	49	7	30
EA_1946	24	53	11	25
EA_1947	24	46	9	23
EA_1948	24	45	6	22
EA_1949	24	58	12	27
EA_1950	24	46	5	24
EA_1951	25	57	10	28
EA_1952	25	56	8	28
EA_1953	25	58	11	30
EA_1954	25	56	6	32
EA_1955	25	52	11	26
EA_1956	25	54	12	28
EA_1957	25	.	.	.
EA_1958	25	59	13	34
EA_1959	25	40	10	15
EA_1960	25	51	7	31
EA_1961	25	64	14	25
EA_1962	25	57	7	30
EA_1963	25	61	9	28
EA_1964	25	53	15	21
EA_1965	25	58	8	30
EA_1966	25	51	10	27
EA_1967	25	60	13	24
EA_1968	25	54	10	25
EA_1969	25	46	8	21
EA_1970	25	54	8	21
EA_1971	25	51	6	22
EA_1972	25	48	9	23
EA_1973	25	54	9	27
EA_1974	25	51	9	26
EA_1975	25	58	12	23
EA_1976	25	52	10	21
EA_1977	25	43	4	23
EA_1978	25	36	11	10
EA_1979	25	64	13	36
EA_1980	25	50	12	20
EA_1981	25	45	8	19
EA_1982	25	51	10	23
EA_1983	25	49	7	26
EA_1984	25	59	11	23
EA_1985	25	38	8	22
EA_1986	25	44	8	21
EA_1987	25	42	8	21
EA_1988	25	47	10	23
EA_1989	25	60	11	33
EA_1990	25	48	9	24
EA_1991	25	52	5	25
EA_1992	25	53	9	24
EA_1993	25	43	9	23
EA_1994	25	51	10	21
EA_1995	25	61	11	28
EA_1996	25	56	14	18
EA_1997	25	62	13	27
EA_1998	25	58	13	25
EA_1999	25	59	11	27
EA_2000	25	47	10	21
EA_2001	25	51	8	31
EA_2002	25	57	7	34
EA_2003	25	54	8	27
EA_2004	25	45	5	27
EA_2005	25	57	15	26
EA_2006	25	44	9	24
EA_2007	25	50	10	19
EA_2008	25	53	11	30
EA_2009	25	45	5	24
EA_2010	25	54	10	24
EA_2011	25	65	10	28
EA_2012	25	53	9	29
EA_2013	25	51	8	20
EA_2014	25	56	8	34
EA_2015	25	53	8	24
EA_2016	25	62	9	28
EA_2017	25	49	8	23
EA_2018	25	59	10	28
EA_2019	25	44	9	22
EA_2020	25	54	11	24
EA_2021	25	62	15	27
EA_2022	25	57	9	31
EA_2023	25	65	14	28
EA_2024	25	54	11	24
EA_2025	25	55	6	28
EA_2026	26	57	8	24
EA_2027	26	39	5	20
EA_2028	26	40	3	27
EA_2029	26	48	11	19
EA_2030	26	61	11	29
EA_2031	26	46	6	22
EA_2032	26	47	8	23
EA_2033	26	53	7	23
EA_2034	26	45	8	21
EA_2035	26	54	11	16
EA_2036	26	42	6	17
EA_2037	26	49	9	24
EA_2038	26	.	.	.
EA_2039	26	45	9	23
EA_2040	26	64	11	36
EA_2041	26	59	9	26
EA_2042	26	39	5	20
EA_2043	26	36	5	18
EA_2044	26	48	7	24
EA_2045	26	47	9	23
EA_2046	26	43	5	18
EA_2047	26	54	11	25
EA_2048	26	49	7	28
EA_2049	26	49	8	26
EA_2050	26	40	8	19
EA_2051	26	37	5	20
EA_2052	26	47	8	24
EA_2053	26	40	5	21
EA_2054	26	29	5	13
EA_2055	26	52	8	19
EA_2056	26	40	10	17
EA_2057	26	50	8	22
EA_2058	26	48	9	22
EA_2059	26	41	8	20
EA_2060	26	41	6	20
EA_2061	26	43	6	22
EA_2062	26	51	10	23
EA_2063	26	45	6	24
EA_2064	26	.	.	.
EA_2065	26	54	11	28
EA_2066	26	44	5	21
EA_2067	26	58	10	30
EA_2068	26	63	6	32
EA_2069	26	51	7	22
EA_2070	26	52	6	28
EA_2071	26	42	7	24
EA_2072	26	48	6	22
EA_2073	26	40	4	26
EA_2074	26	52	7	28
EA_2075	26	42	6	23
EA_2076	26	.	.	.
EA_2077	26	48	4	26
EA_2078	26	51	12	23
EA_2079	26	59	9	28
EA_2080	26	37	2	20
EA_2081	26	54	11	26
EA_2082	26	38	8	18
EA_2083	26	41	8	19
EA_2084	26	44	8	26
EA_2085	26	42	4	23
EA_2086	26	46	11	19
EA_2087	26	42	6	24
EA_2088	26	69	11	36
EA_2089	26	38	3	24
EA_2090	26	46	6	25
EA_2091	26	57	5	27
EA_2092	26	40	6	17
EA_2093	26	41	4	20
EA_2094	26	44	3	25
EA_2095	26	44	11	20
EA_2096	26	55	10	30
EA_2097	26	54	4	29
EA_2098	26	47	8	23
EA_2099	26	46	9	20
EA_2100	26	38	5	20
EA_2101	27	49	6	25
EA_2102	27	49	11	23
EA_2103	27	54	13	25
EA_2104	27	48	7	29
EA_2105	27	48	8	26
EA_2106	27	39	4	24
EA_2107	27	51	5	28
EA_2108	27	51	9	27
EA_2109	27	42	4	21
EA_2110	27	46	6	21
EA_2111	27	36	4	20
EA_2112	27	31	3	15
EA_2113	27	46	8	23
EA_2114	27	51	9	22
EA_2115	27	57	9	26
EA_2116	27	38	6	19
EA_2117	27	.	.	.
EA_2118	27	56	11	31
EA_2119	27	48	6	22
EA_2120	27	43	4	25
EA_2121	27	55	11	33
EA_2122	27	49	6	24
EA_2123	27	47	8	24
EA_2124	27	43	8	24
EA_2125	27	37	7	21
EA_2126	27	57	8	35
EA_2127	27	52	11	23
EA_2128	27	50	5	24
EA_2129	27	49	5	24
EA_2130	27	47	5	25
EA_2131	27	48	9	25
EA_2132	27	43	3	21
EA_2133	27	52	6	33
EA_2134	27	45	9	20
EA_2135	27	45	5	28
EA_2136	27	64	6	37
EA_2137	27	52	10	27
EA_2138	27	51	12	22
EA_2139	27	35	4	17
EA_2140	27	44	6	17
EA_2141	27	55	5	36
EA_2142	27	37	5	22
EA_2143	27	44	7	20
EA_2144	27	.	.	.
EA_2145	27	45	7	18
EA_2146	27	47	10	23
EA_2147	27	53	8	28
EA_2148	27	50	11	21
[truncated: 102 more rows]
