# Supplementary material for: The genetic architecture of genome‐wide recombination rate variation in allopolyploid wheat revealed by nested association mapping
Source: Plant J. 2018 Jul 19;95(6):1039–54. doi: 10.1111/tpj.14009 (PMC6174997; doi:10.1111/tpj.14009)
Supplement: Supplementary file 15 [file TPJ-95-1039-s015.xlsx]

## Sheet: Sheet1
Table S16. GBS SNP and PAV variation counts per Recombination Bin
Chromosome	W7984 Genetic Bin (cM)	Total GBS markers mapped	PAV mapped	SNPs mapped
1A	0	50	37	13
1A	1.71	2	2	0
1A	3.42	105	81	24
1A	12.61	56	48	8
1A	14.8	6	5	1
1A	16.99	10	5	5
1A	18.21	27	24	3
1A	19.44	179	129	50
1A	20.01	12	8	4
1A	20.59	36	29	7
1A	21.16	2	2	0
1A	21.73	8	6	2
1A	22.87	6	5	1
1A	24.01	37	35	2
1A	25.14	1	1	0
1A	26.28	79	69	10
1A	26.86	15	15	0
1A	27.44	2	0	2
1A	30.87	20	17	3
1A	31.44	4	4	0
1A	32	9	4	5
1A	33.14	17	10	7
1A	33.71	1	1	0
1A	34.28	57	33	24
1A	34.85	13	7	6
1A	35.41	66	32	34
1A	35.98	2	0	2
1A	36.55	7	4	3
1A	37.12	5	2	3
1A	37.69	123	66	57
1A	38.82	2	0	2
1A	39.96	40	11	29
1A	40.53	6	1	5
1A	41.1	35	25	10
1A	42.81	3	3	0
1A	44.51	1253	584	669
1A	45.65	354	155	199
1A	46.79	100	48	52
1A	47.92	18	8	10
1A	49.06	116	66	50
1A	49.63	15	8	7
1A	50.2	91	49	42
1A	50.77	8	5	3
1A	51.33	14	5	9
1A	51.9	9	6	3
1A	52.47	97	48	49
1A	53.61	17	6	11
1A	54.75	61	30	31
1A	55.88	23	12	11
1A	56.45	4	1	3
1A	57.02	13	5	8
1A	57.59	4	3	1
1A	58.72	1	0	1
1A	59.29	19	11	8
1A	59.86	3	3	0
1A	60.43	4	2	2
1A	61	2	1	1
1A	61.56	30	11	19
1A	62.13	8	4	4
1A	62.7	4	4	0
1A	64.41	6	5	1
1A	66.12	74	39	35
1A	66.68	11	2	9
1A	67.25	14	10	4
1A	67.82	5	5	0
1A	68.39	24	11	13
1A	72.94	21	14	7
1A	73.51	10	4	6
1A	74.08	41	24	17
1A	74.64	4	2	2
1A	75.21	72	26	46
1A	75.78	2	2	0
1A	76.35	10	3	7
1A	76.92	1	0	1
1A	77.49	60	23	37
1A	79.19	7	3	4
1A	80.9	57	28	29
1A	82.04	1	0	1
1A	83.17	5	3	2
1A	85.46	5	3	2
1A	86.6	5	2	3
1A	87.74	57	24	33
1A	96.13	2	1	1
1A	97.02	5	2	3
1A	97.92	24	15	9
1A	105.09	3	2	1
1A	108.55	106	56	50
1A	109.12	7	5	2
1A	109.69	9	3	6
1A	110.26	2	1	1
1A	110.83	12	10	2
1A	111.4	3	2	1
1A	111.96	71	32	39
1A	112.53	7	3	4
1A	113.1	13	5	8
1A	113.67	5	4	1
1A	114.24	80	43	37
1A	114.86	8	8	0
1A	115.49	26	16	10
1A	116.68	29	13	16
1A	117.88	50	21	29
1B	0	20	17	3
1B	1.14	2	2	0
1B	2.27	8	8	0
1B	5.69	78	69	9
1B	6.26	16	15	1
1B	6.83	72	51	21
1B	7.39	1	1	0
1B	7.96	57	52	5
1B	9.1	11	11	0
1B	9.67	1	1	0
1B	11.38	19	17	2
1B	12.51	3	2	1
1B	13.65	5	2	3
1B	15.36	3	2	1
1B	17.07	39	31	8
1B	17.63	30	28	2
1B	18.2	98	69	29
1B	18.77	6	3	3
1B	19.34	29	27	2
1B	20.48	7	6	1
1B	21.61	48	34	14
1B	25.03	186	142	44
1B	25.6	2	0	2
1B	26.16	89	67	22
1B	26.73	11	10	1
1B	27.3	40	23	17
1B	28.44	2	2	0
1B	29.01	2	2	0
1B	29.57	105	83	22
1B	30.14	12	7	5
1B	30.71	15	10	5
1B	31.28	18	14	4
1B	31.85	38	23	15
1B	32.42	10	9	1
1B	32.98	123	97	26
1B	34.69	1	1	0
1B	36.4	70	58	12
1B	36.97	13	10	3
1B	37.54	120	74	46
1B	38.69	18	14	4
1B	39.85	65	48	17
1B	41.57	14	10	4
1B	43.3	338	241	97
1B	43.87	33	27	6
1B	44.44	1386	972	414
1B	45.01	117	76	41
1B	45.57	758	444	314
1B	46.14	12	8	4
1B	46.71	69	39	30
1B	47.28	29	14	15
1B	47.85	667	348	319
1B	48.98	50	21	29
1B	50.12	18	12	6
1B	50.69	2	2	0
1B	51.26	88	47	41
1B	52.4	4	2	2
1B	53.53	14	8	6
1B	54.1	13	9	4
1B	54.67	142	84	58
1B	55.24	12	10	2
1B	55.81	60	30	30
1B	56.94	8	6	2
1B	58.08	223	149	74
1B	59.79	2	2	0
1B	61.49	88	57	31
1B	62.06	7	5	2
1B	62.63	25	10	15
1B	63.2	7	4	3
1B	63.77	56	40	16
1B	64.9	22	15	7
1B	66.04	185	109	76
1B	70.6	40	26	14
1B	71.74	3	3	0
1B	72.87	23	14	9
1B	74.01	5	5	0
1B	75.15	59	41	18
1B	75.72	11	8	3
1B	76.29	174	114	60
1B	76.85	6	5	1
1B	77.42	26	12	14
1B	78.56	3	2	1
1B	79.7	3	1	2
1B	80.83	1	1	0
1B	83.11	37	24	13
1B	86.52	37	24	13
1B	87.09	3	2	1
1B	87.66	30	25	5
1B	88.8	3	2	1
1B	89.93	8	6	2
1B	90.5	5	5	0
1B	91.07	45	27	18
1B	91.64	4	1	3
1B	92.21	18	14	4
1B	93.91	6	6	0
1B	95.62	6	3	3
1B	97.33	1	1	0
1B	99.03	5	4	1
1B	99.6	4	4	0
1B	100.17	66	47	19
1B	101.31	7	5	2
1B	102.45	50	30	20
1B	103.58	5	5	0
1B	104.72	15	7	8
1B	105.29	7	2	5
1B	105.86	16	11	5
1B	106.42	3	2	1
1B	106.99	42	35	7
1B	107.56	8	8	0
1B	108.13	6	6	0
1B	109.27	17	11	6
1B	110.4	71	53	18
1B	110.97	4	2	2
1B	111.54	89	65	24
1B	112.68	3	3	0
1B	113.81	108	84	24
1D	0	47	37	10
1D	0.57	6	5	1
1D	1.14	16	13	3
1D	1.7	2	2	0
1D	2.84	2	2	0
1D	5.68	3	3	0
1D	7.36	1	1	0
1D	8.23	1	1	0
1D	9.09	15	11	4
1D	11.37	3	2	1
1D	11.94	5	2	3
1D	12.51	25	17	8
1D	13.64	3	3	0
1D	14.78	34	15	19
1D	18.19	32	20	12
1D	18.76	1	1	0
1D	19.33	25	15	10
1D	20.47	9	6	3
1D	21.61	67	46	21
1D	22.74	1	1	0
1D	23.88	2	0	2
1D	25.02	9	5	4
1D	30.7	19	15	4
1D	32.98	10	7	3
1D	35.26	42	35	7
1D	35.83	3	2	1
1D	36.4	6	1	5
1D	38.67	32	17	15
1D	39.81	10	5	5
1D	40.95	21	15	6
1D	41.83	1	1	0
1D	42.72	23	16	7
1D	43.54	4	2	2
1D	44.36	12	5	7
1D	45.24	9	9	0
1D	45.49	8	5	3
1D	46.63	65	37	28
1D	47.2	42	20	22
1D	47.77	276	141	135
1D	48.34	6	4	2
1D	48.9	28	13	15
1D	49.47	2	1	1
1D	50.04	3	2	1
1D	50.61	1	1	0
1D	51.75	2	1	1
1D	52.31	16	9	7
1D	53.45	2	0	2
1D	54.59	16	5	11
1D	55.73	1	0	1
1D	56.86	18	7	11
1D	61.41	4	4	0
1D	61.98	1	0	1
1D	62.55	7	4	3
1D	63.68	1	0	1
1D	64.82	37	20	17
1D	65.39	10	5	5
1D	65.96	52	31	21
1D	66.53	2	1	1
1D	67.09	53	46	7
1D	67.66	4	3	1
1D	68.23	5	4	1
1D	68.8	1	0	1
1D	69.37	2	1	1
1D	70.5	9	6	3
1D	71.07	3	2	1
1D	71.64	2	2	0
1D	72.78	17	9	8
1D	73.91	3	2	1
1D	75.05	10	7	3
1D	75.62	1	0	1
1D	76.19	16	13	3
1D	98.93	1	0	1
1D	101.2	5	5	0
1D	102.34	1	0	1
1D	103.48	1	1	0
1D	117.16	1	1	0
1D	118.3	4	3	1
1D	118.86	1	1	0
1D	119.43	24	18	6
1D	120.57	11	6	5
1D	121.71	1	0	1
1D	122.84	2	1	1
1D	126.82	1	1	0
1D	127.39	22	17	5
1D	129.66	11	11	0
1D	130.8	7	6	1
1D	131.94	23	21	2
1D	133.64	8	6	2
1D	135.35	39	33	6
1D	135.92	9	7	2
1D	136.49	13	12	1
2A	0	10	5	5
2A	0.57	1	0	1
2A	1.14	46	36	10
2A	3.41	9	9	0
2A	3.98	2	2	0
2A	4.55	52	25	27
2A	10.25	32	23	9
2A	10.82	59	55	4
2A	11.39	259	202	57
2A	13.1	3	3	0
2A	14.81	34	25	9
2A	16.51	1	0	1
2A	18.22	43	30	13
2A	19.36	8	8	0
2A	20.49	21	7	14
2A	21.06	3	0	3
2A	21.63	19	7	12
2A	23.22	1	0	1
2A	25.04	3	1	2
2A	29.6	6	6	0
2A	31.87	11	7	4
2A	33.58	1	1	0
2A	34.15	1	1	0
2A	38.7	7	3	4
2A	39.84	6	4	2
2A	40.41	1	0	1
2A	40.98	24	13	11
2A	41.55	6	3	3
2A	42.11	60	31	29
2A	48.98	42	20	22
2A	50.11	2	2	0
2A	51.25	11	7	4
2A	51.82	13	9	4
2A	52.39	40	23	17
2A	58.09	196	105	91
2A	58.66	268	99	169
2A	59.23	2400	887	1513
2A	59.81	1	0	1
2A	60.38	22	9	13
2A	61.53	14	7	7
2A	62.12	3	2	1
2A	62.71	3	2	1
2A	66.14	19	10	9
2A	68.47	2	0	2
2A	70.81	6	2	4
2A	71.99	4	4	0
2A	73.18	21	18	3
2A	73.75	12	10	2
2A	74.32	259	154	105
2A	74.89	13	11	2
2A	75.46	15	4	11
2A	76.02	11	8	3
2A	76.59	59	32	27
2A	81.15	48	25	23
2A	81.72	2	2	0
2A	82.29	8	6	2
2A	83.42	22	13	9
2A	84.56	15	11	4
2A	85.13	3	0	3
2A	85.7	10	7	3
2A	87.97	51	30	21
2A	88.54	1	0	1
2A	89.11	8	4	4
2A	89.68	1	0	1
2A	90.24	2	2	0
2A	90.81	2	2	0
2A	91.38	23	13	10
2A	91.95	45	38	7
2A	92.52	458	298	160
2B	0	197	175	22
2B	2.28	2	2	0
2B	4.56	42	30	12
2B	5.7	8	8	0
2B	6.83	52	21	31
2B	7.4	24	17	7
2B	7.97	130	84	46
2B	9.11	11	9	2
2B	10.24	20	16	4
2B	11.95	5	4	1
2B	13.66	70	51	19
2B	14.23	4	3	1
2B	14.79	16	13	3
2B	15.36	1	1	0
2B	15.93	47	31	16
2B	16.5	6	5	1
2B	17.07	50	41	9
2B	17.64	6	3	3
2B	18.2	8	5	3
2B	18.77	1	1	0
2B	19.34	33	20	13
2B	20.48	5	2	3
2B	21.62	6	6	0
2B	22.75	44	34	10
2B	23.89	6	6	0
2B	25.03	33	18	15
2B	25.59	3	2	1
2B	26.16	47	37	10
2B	33.02	127	83	44
2B	33.59	5	4	1
2B	34.16	17	13	4
2B	34.73	4	3	1
2B	35.3	15	15	0
2B	35.86	4	4	0
2B	36.43	53	43	10
2B	37	7	6	1
2B	37.57	15	12	3
2B	38.71	29	22	7
2B	39.27	1	1	0
2B	39.84	4	3	1
2B	40.98	17	17	0
2B	42.12	51	30	21
2B	44.4	1	1	0
2B	46.68	118	92	26
2B	48.38	4	2	2
2B	50.09	173	107	66
2B	50.66	13	9	4
2B	51.23	45	30	15
2B	51.79	3	3	0
2B	52.36	31	28	3
2B	54.64	155	92	63
2B	55.2	22	17	5
2B	55.77	371	242	129
2B	56.34	23	15	8
2B	56.91	252	147	105
2B	57.48	1	0	1
2B	58.05	17	12	5
2B	59.18	1355	760	595
2B	59.75	45	29	16
2B	60.32	193	109	84
2B	60.89	34	21	13
2B	61.46	251	133	118
2B	62.03	22	15	7
2B	62.59	140	81	59
2B	63.16	1	0	1
2B	63.73	45	24	21
2B	64.87	1	0	1
2B	65.44	13	4	9
2B	66	98	60	38
2B	66.57	13	7	6
2B	67.14	379	209	170
2B	67.71	4	3	1
2B	68.28	20	17	3
2B	68.85	16	12	4
2B	69.41	118	92	26
2B	70.55	4	3	1
2B	71.69	19	8	11
2B	72.26	29	21	8
2B	72.83	414	228	186
2B	75.1	4	3	1
2B	77.38	131	92	39
2B	77.95	10	9	1
2B	78.52	101	78	23
2B	79.66	7	4	3
2B	80.79	15	13	2
2B	83.07	27	21	6
2B	83.64	3	3	0
2B	84.21	28	18	10
2B	85.34	5	0	5
2B	86.48	72	50	22
2B	88.19	7	3	4
2B	89.89	11	9	2
2B	90.46	4	2	2
2B	91.03	13	8	5
2B	92.48	8	2	6
2B	93.93	16	12	4
2B	95.32	2	1	1
2B	96.72	179	155	24
2B	97.29	30	26	4
2B	97.85	18	17	1
2B	98.42	5	3	2
2B	98.99	61	43	18
2B	99.56	10	8	2
2B	100.13	26	14	12
2B	100.7	5	2	3
2B	101.26	8	7	1
2B	102.4	4	3	1
2B	103.54	230	156	74
2B	104.11	19	14	5
2B	104.68	188	162	26
2B	105.24	3	3	0
2B	105.81	50	47	3
2B	106.38	3	3	0
2B	106.95	93	69	24
2B	109.23	3	3	0
2B	111.51	303	266	37
2D	0	9	8	1
2D	3.41	1	0	1
2D	3.98	2	2	0
2D	4.55	19	10	9
2D	5.68	2	2	0
2D	6.82	26	19	7
2D	7.39	13	13	0
2D	7.96	19	13	6
2D	9.09	7	6	1
2D	10.23	9	6	3
2D	10.8	17	15	2
2D	11.37	50	44	6
2D	12.51	21	10	11
2D	13.64	40	31	9
2D	14.78	2	2	0
2D	19.33	2	2	0
2D	20.47	1	1	0
2D	20.69	1	1	0
2D	24.77	1	1	0
2D	33.87	2	1	1
2D	44.1	2	0	2
2D	45.24	12	10	2
2D	46.38	8	4	4
2D	47.51	14	11	3
2D	48.08	7	7	0
2D	48.65	61	49	12
2D	49.22	4	4	0
2D	49.79	20	17	3
2D	50.92	2	1	1
2D	52.06	1	0	1
2D	53.2	6	4	2
2D	53.77	1	0	1
2D	54.34	4	2	2
2D	55.47	4	0	4
2D	56.61	28	21	7
2D	57.75	1	0	1
2D	58.88	18	9	9
2D	61.16	14	7	7
2D	61.72	2	0	2
2D	62.29	8	4	4
2D	62.86	4	2	2
2D	63.43	11	6	5
2D	64	8	5	3
2D	64.57	129	76	53
2D	65.13	10	8	2
2D	65.7	1	0	1
2D	65.7	16	8	8
2D	66.27	5	4	1
2D	66.84	3	2	1
2D	67.41	1	1	0
2D	67.98	5	3	2
2D	69.11	1	0	1
2D	70.25	5	4	1
2D	70.82	2	2	0
2D	71.39	36	33	3
2D	71.96	3	2	1
2D	72.52	22	20	2
2D	73.09	2	2	0
2D	73.66	51	46	5
2D	74.23	4	4	0
2D	74.8	11	11	0
2D	75.93	11	11	0
2D	76.5	1	1	0
2D	77.07	32	30	2
2D	77.64	5	5	0
2D	78.21	82	74	8
2D	78.77	16	10	6
2D	79.34	81	56	25
2D	79.91	8	6	2
2D	80.48	31	25	6
2D	81.05	12	9	3
2D	81.62	94	64	30
2D	82.75	45	33	12
2D	83.89	43	32	11
2D	84.46	88	80	8
2D	85.03	88	66	22
3A	0	52	36	16
3A	2.28	3	3	0
3A	4.56	49	37	12
3A	6.84	15	14	1
3A	9.12	178	123	55
3A	10.25	6	4	2
3A	11.39	96	68	28
3A	12.53	2	1	1
3A	13.67	57	33	24
3A	17.08	53	26	27
3A	17.65	1	1	0
3A	18.22	1	1	0
3A	19.35	1	0	1
3A	20.49	16	13	3
3A	23.91	73	43	30
3A	28.48	3	2	1
3A	33.11	71	46	25
3A	33.68	4	4	0
3A	34.25	28	13	15
3A	35.14	4	2	2
3A	36.04	5	4	1
3A	36.89	2	2	0
3A	37.75	9	5	4
3A	38.32	1	1	0
3A	38.89	19	12	7
3A	39.46	6	5	1
3A	40.03	13	8	5
3A	40.59	1	0	1
3A	41.16	25	15	10
3A	43.44	46	26	20
3A	44.57	8	5	3
3A	45.71	10	5	5
3A	46.28	1	1	0
3A	46.85	6	2	4
3A	47.42	2	0	2
3A	47.98	12	4	8
3A	49.12	3	0	3
3A	50.26	43	26	17
3A	51.4	5	0	5
3A	52.53	6	3	3
3A	53.1	10	8	2
3A	53.67	64	28	36
3A	54.24	44	16	28
3A	54.81	449	205	244
3A	54.81	1	0	1
3A	55.94	16	7	9
3A	57.08	396	170	226
3A	57.65	17	10	7
3A	58.22	136	80	56
3A	59.92	1	1	0
3A	61.63	7	7	0
3A	64.47	4	1	3
3A	65.04	11	3	8
3A	65.61	7	3	4
3A	66.75	1	1	0
3A	67.32	21	11	10
3A	67.88	2	2	0
3A	68.45	14	8	6
3A	69.02	4	0	4
3A	69.59	25	11	14
3A	70.16	4	0	4
3A	70.73	13	9	4
3A	71.29	1	0	1
3A	71.86	46	27	19
3A	73.57	4	3	1
3A	75.28	57	25	32
3A	75.84	2	1	1
3A	76.41	15	8	7
3A	76.98	4	3	1
3A	77.55	57	38	19
3A	78.69	4	4	0
3A	79.82	47	30	17
3A	80.96	3	2	1
3A	82.1	22	14	8
3A	82.67	4	2	2
3A	83.23	1	1	0
3A	88.94	15	9	6
3A	89.51	4	3	1
3A	90.08	23	7	16
3A	91.21	3	1	2
3A	92.35	3	2	1
3A	92.92	7	2	5
3A	93.49	10	9	1
3A	96.9	16	6	10
3A	97.47	1	1	0
3A	98.04	2	2	0
3A	106.06	46	28	18
3A	106.63	3	0	3
3A	107.2	14	7	7
3A	108.91	1	1	0
3A	110.61	32	14	18
3A	111.18	4	2	2
3A	111.75	11	5	6
3A	112.89	4	3	1
3A	113.45	1	1	0
3A	114.02	11	4	7
3A	114.59	4	1	3
3A	115.16	3	2	1
3A	116.3	6	3	3
3A	118.57	26	12	14
3A	119.14	3	3	0
3A	119.71	40	22	18
3A	120.28	1	0	1
3A	120.84	13	7	6
3A	121.98	4	4	0
3A	123.12	1	0	1
3A	124.25	8	8	0
3A	128.81	6	6	0
3A	129.38	1	1	0
3A	129.95	22	14	8
3A	130.52	1	0	1
3A	131.09	8	5	3
3A	131.65	4	3	1
3A	132.22	65	43	22
3A	135.64	95	46	49
3A	137.34	5	4	1
3A	139.05	23	10	13
3A	142.47	35	18	17
3A	143.03	11	3	8
3A	143.6	45	33	12
3A	152.79	84	50	34
3A	153.93	11	8	3
3A	155.07	14	11	3
3A	155.64	6	5	1
3A	156.21	27	19	8
3A	163.07	24	12	12
3A	163.64	18	10	8
3A	164.2	26	12	14
3A	171.06	52	29	23
3A	171.63	53	49	4
3A	172.2	8	6	2
3B	0	32	28	4
3B	0.57	11	8	3
3B	1.14	35	26	9
3B	6.84	103	70	33
3B	7.41	47	37	10
3B	7.98	134	99	35
3B	11.39	47	25	22
3B	13.67	33	22	11
3B	14.81	2	2	0
3B	15.94	28	19	9
3B	17.08	2	1	1
3B	18.22	73	48	25
3B	18.79	6	6	0
3B	19.35	78	52	26
3B	20.49	4	2	2
3B	21.63	53	42	11
3B	22.2	10	9	1
3B	22.76	112	76	36
3B	23.33	8	6	2
3B	23.9	46	32	14
3B	25.04	4	3	1
3B	26.18	52	27	25
3B	29.03	1	1	0
3B	31.88	148	84	64
3B	33.02	22	18	4
3B	34.16	17	12	5
3B	35.29	4	4	0
3B	36.43	44	28	16
3B	37	6	6	0
3B	37.57	45	36	9
3B	38.7	9	2	7
3B	39.84	93	55	38
3B	40.41	4	1	3
3B	40.98	53	30	23
3B	41.55	13	11	2
3B	42.11	130	86	44
3B	42.68	12	7	5
3B	43.25	56	27	29
3B	44.39	45	19	26
3B	45.53	106	56	50
3B	46.09	30	19	11
3B	46.66	722	377	345
3B	47.23	104	76	28
3B	47.8	438	208	230
3B	48.37	49	22	27
3B	48.94	770	317	453
3B	50.07	6	2	4
3B	51.21	57	37	20
3B	51.78	17	10	7
3B	52.35	346	182	164
3B	52.91	10	8	2
3B	53.48	18	8	10
3B	53.48	1	0	1
3B	54.05	3	2	1
3B	54.62	1	0	1
3B	54.62	106	59	47
3B	55.19	1	0	1
3B	55.76	34	17	17
3B	56.32	15	7	8
3B	56.89	293	146	147
3B	57.46	37	18	19
3B	58.03	378	213	165
3B	59.17	187	120	67
3B	60.3	323	187	136
3B	60.87	26	12	14
3B	61.44	162	93	69
3B	62.01	3	0	3
3B	62.58	118	68	50
3B	64.28	11	6	5
3B	65.99	70	47	23
3B	66.56	7	5	2
3B	67.13	31	18	13
3B	67.7	9	6	3
3B	68.26	35	18	17
3B	68.83	3	2	1
3B	69.4	28	16	12
3B	69.97	4	2	2
3B	70.54	5	5	0
3B	73.95	36	17	19
3B	74.52	2	1	1
3B	75.09	277	196	81
3B	75.66	6	3	3
3B	76.22	48	34	14
3B	77.36	21	12	9
3B	78.5	145	99	46
3B	79.64	46	36	10
3B	80.77	25	18	7
3B	81.49	3	2	1
3B	82.2	2	2	0
3B	85.91	11	10	1
3B	90.47	3	1	2
3B	91.6	25	10	15
3B	92.17	1	1	0
3B	92.74	8	7	1
3B	93.88	3	2	1
3B	104.24	11	6	5
3B	104.83	6	4	2
3B	105.41	133	97	36
3B	107.69	1	1	0
3B	109.97	106	68	38
3B	110.54	3	3	0
3B	111.11	15	12	3
3B	111.67	9	9	0
3B	112.24	72	45	27
3B	112.81	9	8	1
3B	113.38	80	51	29
3B	113.95	18	14	4
3B	114.52	42	23	19
3B	115.09	4	2	2
3B	115.65	68	54	14
3B	117.36	1	1	0
3B	119.07	33	27	6
3B	120.2	8	5	3
3B	121.34	372	289	83
3B	121.91	8	5	3
3B	122.48	7	7	0
3D	0	166	154	12
3D	0.57	11	9	2
3D	1.14	1	1	0
3D	3.41	1	1	0
3D	7.43	1	1	0
3D	12.65	12	11	1
3D	13.79	1	1	0
3D	14.92	13	12	1
3D	15.49	1	1	0
3D	16.06	3	3	0
3D	22.88	4	2	2
3D	30.91	20	8	12
3D	35.46	8	5	3
3D	36.03	1	1	0
3D	36.6	21	17	4
3D	37.17	2	2	0
3D	37.74	12	9	3
3D	38.3	3	3	0
3D	38.87	24	14	10
3D	39.44	1	1	0
3D	40.01	2	2	0
3D	43.42	1	1	0
3D	52.54	45	19	26
3D	53.1	18	8	10
3D	53.67	104	60	44
3D	54.81	3	3	0
3D	55.95	4	2	2
3D	59.36	1	1	0
3D	62.77	1	0	1
3D	63.91	3	3	0
3D	66.18	3	2	1
3D	67.32	3	3	0
3D	70.73	3	0	3
3D	71.86	3	2	1
3D	73	1	1	0
3D	74.14	2	1	1
3D	75.28	1	1	0
3D	82.1	13	11	2
3D	82.66	14	14	0
3D	83.23	35	21	14
3D	86.08	1	1	0
3D	88.92	5	3	2
3D	92.34	21	20	1
3D	92.9	1	1	0
3D	93.47	5	5	0
3D	96.89	1	1	0
3D	100.3	2	2	0
3D	112.8	1	1	0
3D	113.94	12	9	3
3D	114.51	1	1	0
3D	115.08	28	20	8
3D	115.64	4	2	2
3D	116.21	24	11	13
3D	118.49	40	27	13
3D	120.19	4	3	1
3D	121.9	144	103	41
3D	123.04	5	1	4
3D	124.18	15	9	6
3D	124.74	4	3	1
3D	125.31	35	22	13
3D	125.88	3	3	0
3D	126.45	34	20	14
4A	0	1	1	0
4A	3.41	1	1	0
4A	4.55	1	1	0
4A	9.11	9	5	4
4A	15.95	2	2	0
4A	18.23	13	8	5
4A	18.8	1	1	0
4A	19.36	5	2	3
4A	22.78	2	0	2
4A	23.91	6	2	4
4A	26.19	2	1	1
4A	34.84	5	3	2
4A	35.97	5	1	4
4A	37.11	5	1	4
4A	37.68	3	2	1
4A	38.25	17	11	6
4A	39.38	3	3	0
4A	43.94	37	14	23
4A	47.92	13	8	5
4A	51.91	5	4	1
4A	53.05	5	3	2
4A	54.19	41	23	18
4A	55.89	7	4	3
4A	57.6	470	185	285
4A	59.31	17	6	11
4A	61.02	2040	674	1366
4A	61.58	116	53	63
4A	62.15	180	104	76
4A	62.72	4	0	4
4A	63.29	11	5	6
4A	63.86	1	0	1
4A	64.43	2	0	2
4A	64.99	2	1	1
4A	65.56	23	12	11
4A	72.42	9	6	3
4A	72.99	6	3	3
4A	73.56	11	7	4
4A	74.13	6	6	0
4A	74.7	12	9	3
4A	75.26	5	3	2
4A	75.83	44	29	15
4A	76.4	2	0	2
4A	76.97	14	7	7
4A	77.54	1	1	0
4A	78.11	15	9	6
4A	80.38	15	7	8
4A	82.08	4	1	3
4A	82.65	3	0	3
4A	83.22	9	7	2
4A	83.79	39	28	11
4A	90.65	14	8	6
4A	91.22	5	2	3
4A	91.79	5	2	3
4A	92.92	9	3	6
4A	96.36	18	10	8
4A	99.8	4	1	3
4A	101.07	13	7	6
4A	103.28	1	1	0
4A	105.49	19	12	7
4A	106.06	2	2	0
4A	106.63	11	3	8
4A	108.34	1	1	0
4A	110.04	89	41	48
4A	110.61	14	10	4
4A	111.18	549	335	214
4A	111.75	24	16	8
4A	112.32	66	40	26
4A	112.88	7	6	1
4A	113.45	75	50	25
4A	114.59	5	3	2
4A	115.73	32	26	6
4A	116.29	3	2	1
4A	116.86	50	41	9
4A	119.14	21	13	8
4A	119.71	3	2	1
4A	120.27	4	1	3
4A	120.84	5	5	0
4A	121.41	4	2	2
4A	121.98	4	1	3
4A	122.55	35	28	7
4A	123.68	4	3	1
4A	124.82	35	28	7
4A	125.39	1	1	0
4A	125.96	13	9	4
4A	127.09	22	13	9
4A	128.23	3	3	0
4A	129.37	43	22	21
4A	129.94	1	1	0
4A	130.51	14	11	3
4A	131.64	49	28	21
4A	132.78	15	14	1
4A	133.92	71	59	12
4A	135.05	10	10	0
4A	136.19	202	145	57
4A	136.76	7	5	2
4A	137.33	52	45	7
4A	138.46	8	6	2
4A	139.6	19	15	4
4A	140.74	56	34	22
4A	141.88	1	1	0
4A	143.01	36	30	6
4A	144.72	6	6	0
4A	146.43	260	213	47
4A	146.99	18	14	4
4A	147.56	66	47	19
4A	149.84	48	43	5
4A	152.12	194	158	36
4A	154.4	4	4	0
4A	156.68	30	28	2
4B	0	6	5	1
4B	0.57	10	8	2
4B	1.14	64	52	12
4B	3.99	1	1	0
4B	6.84	102	77	25
4B	8.63	1	1	0
4B	10.41	10	9	1
4B	12.84	18	11	7
4B	13.97	1	0	1
4B	15.11	7	6	1
4B	18.53	5	0	5
4B	19.09	8	8	0
4B	19.66	17	16	1
4B	21.94	12	10	2
4B	25.35	24	12	12
4B	28.77	7	5	2
4B	31.04	18	15	3
4B	32.18	7	7	0
4B	32.74	1	0	1
4B	33.31	13	12	1
4B	34.45	16	12	4
4B	35.02	4	3	1
4B	35.59	26	20	6
4B	39	16	10	6
4B	40.71	1	0	1
4B	42.41	2	1	1
4B	44.69	47	29	18
4B	45.26	3	3	0
4B	45.83	2	1	1
4B	46.39	1	0	1
4B	46.96	9	7	2
4B	48.67	5	5	0
4B	50.38	1160	815	345
4B	51.51	11	7	4
4B	52.65	114	72	42
4B	54.36	1	1	0
4B	54.93	14	14	0
4B	56.07	135	79	56
4B	56.63	9	6	3
4B	57.2	123	108	15
4B	57.2	10	7	3
4B	57.77	34	20	14
4B	58.34	428	247	181
4B	59.48	2	0	2
4B	60.61	93	61	32
4B	61.18	11	6	5
4B	61.75	169	104	65
4B	65.16	37	24	13
4B	65.73	3	1	2
4B	66.3	71	56	15
4B	66.87	3	3	0
4B	67.44	3	1	2
4B	68	3	0	3
4B	68.57	56	36	20
4B	69.71	7	4	3
4B	70.85	48	30	18
4B	71.98	36	22	14
4B	73.12	8	7	1
4B	74.26	9	5	4
4B	75.4	9	6	3
4B	75.96	1	1	0
4B	76.53	12	7	5
4B	77.1	4	2	2
4B	77.67	37	26	11
4B	79.95	4	3	1
4B	82.23	8	5	3
4B	83.36	4	3	1
4B	84.5	23	13	10
4B	85.07	1	0	1
4B	85.64	7	4	3
4B	87.34	8	4	4
4B	89.05	1	1	0
4B	92.46	3	1	2
4B	93.03	3	1	2
4B	93.6	30	20	10
4B	95.04	5	4	1
4B	96.47	20	13	7
4B	97.88	32	25	7
4B	99.29	42	35	7
4B	99.85	2	2	0
4B	100.42	4	2	2
4B	100.99	1	1	0
4B	101.56	24	18	6
4B	102.7	49	31	18
4D	0	12	6	6
4D	1.14	2	2	0
4D	43.38	1	1	0
4D	46.79	6	4	2
4D	49.07	1	0	1
4D	52.48	1	1	0
4D	53.05	1	1	0
4D	53.62	5	1	4
4D	53.62	1	0	1
4D	54.19	6	2	4
4D	54.76	206	72	134
4D	55.89	1	0	1
4D	56.46	1	1	0
4D	58.17	3	1	2
4D	58.74	6	3	3
4D	61.01	1	0	1
4D	66.14	1	0	1
5A	0	249	98	151
5A	1.14	12	2	10
5A	2.27	7	4	3
5A	2.84	4	3	1
5A	3.41	56	31	25
5A	3.98	17	8	9
5A	4.55	52	22	30
5A	5.12	11	5	6
5A	5.68	306	179	127
5A	6.25	9	7	2
5A	6.82	96	53	43
5A	7.39	5	1	4
5A	7.96	25	13	12
5A	8.53	9	5	4
5A	9.09	129	79	50
5A	9.66	7	3	4
5A	10.23	107	58	49
5A	11.37	6	5	1
5A	12.5	89	44	45
5A	13.07	13	9	4
5A	13.64	50	32	18
5A	14.21	12	7	5
5A	14.78	24	11	13
5A	15.35	3	1	2
5A	15.91	10	5	5
5A	16.52	3	0	3
5A	17.13	8	4	4
5A	22.76	5	4	1
5A	23.32	3	3	0
5A	23.89	5	3	2
5A	24.46	3	1	2
5A	25.03	29	15	14
5A	25.03	5	5	0
5A	26.17	3	3	0
5A	27.3	40	18	22
5A	29.58	68	29	39
5A	30.15	5	3	2
5A	30.71	24	18	6
5A	31.28	3	3	0
5A	31.85	25	11	14
5A	34.13	11	8	3
5A	35.32	4	0	4
5A	36.51	19	9	10
5A	37.7	1	1	0
5A	38.89	30	16	14
5A	39.46	3	3	0
5A	40.03	13	7	6
5A	42.3	12	7	5
5A	43.44	30	15	15
5A	44.01	6	3	3
5A	44.58	34	12	22
5A	46.28	43	39	4
5A	47.99	73	36	37
5A	48.56	5	1	4
5A	49.13	8	3	5
5A	51.4	3	0	3
5A	52.54	4	3	1
5A	55.95	3	0	3
5A	56.52	1	1	0
5A	57.09	11	6	5
5A	58.23	101	51	50
5A	59.36	20	16	4
5A	60.5	33	22	11
5A	66.21	8	6	2
5A	67.91	1	1	0
5A	68.48	17	11	6
5A	71.37	1	1	0
5A	74.26	9	7	2
5A	78.88	4	2	2
5A	81.15	15	12	3
5A	82.29	20	9	11
5A	82.85	1	1	0
5A	83.42	15	10	5
5A	87.98	33	14	19
5A	89.12	27	19	8
5A	89.69	2	0	2
5A	90.25	7	7	0
5A	90.82	1	0	1
5A	91.39	35	23	12
5A	92.53	1	0	1
5A	93.66	34	24	10
5A	94.85	1	0	1
5A	95.44	7	5	2
5A	96.03	22	10	12
5A	96.6	3	1	2
5A	97.17	15	6	9
5A	98.3	1	1	0
5A	99.44	6	3	3
5A	101.71	30	14	16
5A	102.85	3	1	2
5A	103.99	57	35	22
5A	109.69	44	32	12
5A	110.26	4	2	2
5A	110.83	73	39	34
5A	111.4	5	2	3
5A	111.97	3	1	2
5B	0	14	12	2
5B	1.71	5	5	0
5B	3.41	13	10	3
5B	3.98	18	14	4
5B	4.55	87	69	18
5B	10.26	12	10	2
5B	10.83	2	2	0
5B	11.39	33	17	16
5B	13.1	1	0	1
5B	14.81	49	23	26
5B	15.38	17	8	9
5B	15.95	14	9	5
5B	17.08	4	4	0
5B	18.22	33	29	4
5B	26.24	103	70	33
5B	29.1	1	1	0
5B	31.95	36	26	10
5B	33.09	5	5	0
5B	34.22	129	82	47
5B	34.79	6	5	1
5B	35.36	101	62	39
5B	35.93	4	2	2
5B	36.5	148	84	64
5B	37.06	20	14	6
5B	37.63	69	37	32
5B	38.2	161	80	81
5B	38.77	796	450	346
5B	39.34	84	49	35
5B	39.91	295	168	127
5B	41.04	14	11	3
5B	42.18	129	86	43
5B	45.59	315	199	116
5B	46.73	15	7	8
5B	47.87	30	18	12
5B	48.44	1	1	0
5B	49.01	26	14	12
5B	49.57	8	3	5
5B	50.14	32	22	10
5B	50.71	24	18	6
5B	51.28	244	176	68
5B	53.58	29	21	8
5B	55.87	1	1	0
5B	58.16	53	41	12
5B	60.44	18	11	7
5B	62.72	230	159	71
5B	63.29	24	17	7
5B	63.86	95	70	25
5B	64.42	16	13	3
5B	64.99	110	79	31
5B	68.41	28	21	7
5B	69.54	20	17	3
5B	70.68	39	29	10
5B	72.96	2	0	2
5B	75.24	16	10	6
5B	76.38	2	2	0
5B	76.94	6	6	0
5B	77.51	39	30	9
5B	78.65	16	10	6
5B	79.79	46	30	16
5B	80.35	7	3	4
5B	80.92	185	100	85
5B	81.49	8	6	2
5B	82.06	18	9	9
5B	82.63	8	6	2
5B	83.2	24	14	10
5B	84.9	5	3	2
5B	86.61	63	42	21
5B	87.18	3	3	0
5B	87.75	19	12	7
5B	91.16	10	5	5
5B	91.73	2	1	1
5B	92.3	93	57	36
5B	92.87	9	8	1
5B	93.43	10	7	3
5B	94	1	0	1
5B	94.57	12	7	5
5B	95.14	3	2	1
5B	95.71	1	1	0
5B	96.28	7	2	5
5B	96.84	67	36	31
5B	99.12	26	19	7
5B	99.69	11	6	5
5B	100.26	45	32	13
5B	100.82	4	4	0
5B	101.39	4	1	3
5B	102.53	6	6	0
5B	103.67	2	1	1
5B	104.8	5	3	2
5B	105.94	99	65	34
5B	107.08	8	3	5
5B	108.21	27	25	2
5B	108.78	3	3	0
5B	109.35	34	15	19
5B	109.92	4	3	1
5B	110.49	43	26	17
5B	111.06	2	2	0
5B	111.62	3	1	2
5B	112.19	1	1	0
5B	112.76	12	5	7
5B	113.33	7	7	0
5B	113.9	91	64	27
5B	114.48	5	3	2
5B	115.07	5	3	2
5B	124.3	60	40	20
5B	126.01	5	2	3
5B	127.71	68	41	27
5B	128.85	2	2	0
5B	129.99	37	29	8
5B	130.55	6	5	1
5B	131.12	20	10	10
5B	133.4	5	4	1
5B	134.53	9	6	3
5B	135.1	2	2	0
5B	135.67	4	3	1
5B	136.81	1	1	0
5B	137.95	53	36	17
5B	138.51	10	10	0
5B	139.08	24	14	10
5B	139.65	1	1	0
5B	140.22	3	2	1
5B	140.79	1	1	0
5B	141.35	49	25	24
5B	143.63	56	40	16
5B	144.2	3	3	0
5B	144.77	65	56	9
5B	145.33	16	13	3
5B	145.9	222	179	43
5B	147.04	5	4	1
5B	148.18	6	5	1
5B	152.73	3	2	1
5B	155	108	73	35
5D	0	11	9	2
5D	8.53	1	1	0
5D	9.1	4	2	2
5D	19.33	5	4	1
5D	19.9	2	1	1
5D	20.47	6	6	0
5D	21.6	3	2	1
5D	22.74	3	1	2
5D	23.31	2	2	0
5D	23.88	11	8	3
5D	24.45	2	0	2
5D	25.01	11	10	1
5D	27.29	2	0	2
5D	28.43	4	2	2
5D	28.99	1	1	0
5D	29.56	2	1	1
5D	30.13	12	8	4
5D	30.7	148	85	63
5D	31.84	10	7	3
5D	32.97	14	6	8
5D	34.68	1	0	1
5D	35.25	5	4	1
5D	36.38	3	1	2
5D	37.52	1	1	0
5D	46.61	1	0	1
5D	47.75	1	0	1
5D	48.89	2	2	0
5D	51.4	1	1	0
5D	52.34	2	1	1
5D	60.36	1	1	0
5D	61.5	1	0	1
5D	62.64	1	1	0
5D	64.92	4	3	1
5D	71.76	1	1	0
5D	74.04	1	1	0
5D	78.58	1	1	0
5D	81.99	1	1	0
5D	83.13	2	0	2
5D	87.68	1	0	1
5D	96.78	1	1	0
5D	104.73	1	0	1
5D	105.87	1	0	1
5D	133.16	1	1	0
5D	146.81	1	1	0
5D	155.35	2	2	0
5D	159.33	14	7	7
5D	159.9	2	0	2
5D	160.46	3	2	1
5D	161.03	2	1	1
5D	161.6	29	23	6
5D	163.31	1	1	0
5D	165.01	32	27	5
5D	168.43	97	67	30
5D	169	4	2	2
5D	169.57	57	39	18
5D	170.13	6	4	2
5D	170.7	111	72	39
6A	0	146	91	55
6A	1.71	4	2	2
6A	3.41	130	94	36
6A	5.69	1	1	0
6A	7.97	32	24	8
6A	9.11	1	1	0
6A	10.25	101	78	23
6A	19.44	74	46	28
6A	22.29	2	2	0
6A	25.15	206	160	46
6A	25.72	12	9	3
6A	26.29	12	7	5
6A	27.43	6	2	4
6A	28.57	36	27	9
6A	29.13	4	4	0
6A	29.7	36	28	8
6A	30.27	17	14	3
6A	30.84	216	164	52
6A	31.41	13	6	7
6A	31.98	31	15	16
6A	37.68	26	19	7
6A	43.39	26	13	13
6A	43.96	2	0	2
6A	44.52	9	4	5
6A	45.09	5	1	4
6A	45.66	23	13	10
6A	46.23	12	4	8
6A	46.8	67	24	43
6A	47.37	35	18	17
6A	47.93	126	50	76
6A	48.5	1	0	1
6A	49.07	14	4	10
6A	50.21	749	277	472
6A	51.35	62	27	35
6A	52.48	80	30	50
6A	53.05	6	3	3
6A	53.62	54	30	24
6A	54.19	1	0	1
6A	54.76	3	2	1
6A	55.89	202	95	107
6A	57.03	11	6	5
6A	58.17	21	12	9
6A	61.58	77	44	33
6A	63.9	4	1	3
6A	66.23	2	1	1
6A	67.41	8	5	3
6A	67.97	2	1	1
6A	68.59	25	16	9
6A	69.15	1	0	1
6A	69.72	35	18	17
6A	70.29	4	2	2
6A	70.86	22	11	11
6A	72	5	5	0
6A	73.7	4	1	3
6A	74.27	1	1	0
6A	76.58	2	2	0
6A	82.33	16	10	6
6A	83.47	2	1	1
6A	84.61	11	6	5
6A	86.88	7	6	1
6A	87.45	1	1	0
6A	88.02	26	20	6
6A	88.59	1	0	1
6A	89.16	25	19	6
6A	89.72	1	1	0
6A	90.29	21	17	4
6A	90.86	3	3	0
6A	94.84	38	20	18
6A	95.41	14	9	5
6A	95.98	99	61	38
6A	98.25	99	71	28
6A	98.82	17	14	3
6A	99.39	402	338	64
6B	0	101	73	28
6B	0.57	45	31	14
6B	1.14	1	1	0
6B	1.14	233	168	65
6B	1.71	33	21	12
6B	2.27	61	47	14
6B	2.84	1	0	1
6B	3.41	17	15	2
6B	3.98	5	1	4
6B	4.55	24	17	7
6B	5.11	1	1	0
6B	5.68	14	12	2
6B	7.39	5	5	0
6B	9.1	69	49	20
6B	17.12	136	99	37
6B	18.83	6	4	2
6B	20.53	34	27	7
6B	23.95	52	21	31
6B	24.52	10	4	6
6B	25.09	19	13	6
6B	26.22	4	2	2
6B	27.36	90	59	31
6B	28.5	3	1	2
6B	29.63	101	80	21
6B	33.05	9	9	0
6B	34.75	1	1	0
6B	35.32	73	63	10
6B	35.89	2	1	1
6B	36.46	17	15	2
6B	37.03	2	2	0
6B	37.6	15	12	3
6B	39.3	15	12	3
6B	41.01	209	157	52
6B	42.15	28	18	10
6B	43.28	608	313	295
6B	43.85	21	13	8
6B	44.42	61	40	21
6B	44.99	15	8	7
6B	45.56	35	25	10
6B	46.13	18	9	9
6B	46.69	433	263	170
6B	47.26	46	25	21
6B	47.83	1491	764	727
6B	48.4	134	67	67
6B	48.97	434	290	144
6B	49.54	80	53	27
6B	50.1	402	249	153
6B	50.67	7	6	1
6B	51.24	54	37	17
6B	51.24	2	2	0
6B	51.81	12	5	7
6B	52.38	42	30	12
6B	53.51	13	9	4
6B	54.65	19	16	3
6B	55.22	3	2	1
6B	55.79	31	18	13
6B	56.36	1	0	1
6B	58.06	123	67	56
6B	59.2	6	4	2
6B	60.34	59	37	22
6B	60.9	1	1	0
6B	61.47	9	4	5
6B	62.04	1	1	0
6B	62.61	189	164	25
6B	63.18	8	5	3
6B	63.75	14	9	5
6B	65.45	4	4	0
6B	67.16	126	90	36
6B	67.73	11	9	2
6B	68.3	9	1	8
6B	68.87	5	2	3
6B	69.43	17	8	9
6B	70	4	3	1
6B	70.57	26	17	9
6B	73.98	2	1	1
6B	74.55	5	3	2
6B	75.12	12	3	9
6B	76.26	26	13	13
6B	79.67	26	15	11
6B	80.24	9	6	3
6B	80.81	15	10	5
6B	81.95	3	3	0
6B	83.08	12	9	3
6B	83.65	10	6	4
6B	84.22	22	21	1
6B	85.36	19	11	8
6B	85.92	11	2	9
6B	86.49	37	14	23
6B	91.05	23	16	7
6B	91.62	7	3	4
6B	92.19	63	44	19
6B	93.32	1	1	0
6B	94.46	45	35	10
6B	95.03	11	8	3
6B	95.6	31	25	6
6B	96.74	19	16	3
6B	97.87	203	157	46
6D	0	55	38	17
6D	1.14	11	6	5
6D	2.27	2	1	1
6D	2.84	1	1	0
6D	3.41	11	7	4
6D	3.98	3	2	1
6D	4.55	86	62	24
6D	6.83	2	2	0
6D	9.11	6	6	0
6D	15.97	7	6	1
6D	16.53	1	1	0
6D	18.24	3	2	1
6D	19.38	1	0	1
6D	27.33	5	5	0
6D	30.75	2	2	0
6D	32.46	2	1	1
6D	34.16	18	9	9
6D	34.73	1	1	0
6D	35.3	3	3	0
6D	35.87	2	1	1
6D	36.44	2	2	0
6D	37.57	2	1	1
6D	38.71	4	2	2
6D	39.28	1	1	0
6D	39.85	14	11	3
6D	40.41	1	1	0
6D	40.98	2	2	0
6D	41.55	2	2	0
6D	42.12	22	19	3
6D	43.26	13	9	4
6D	44.39	1	0	1
6D	45.53	23	13	10
6D	46.1	4	2	2
6D	46.67	11	11	0
6D	47.8	1	1	0
6D	48.94	40	10	30
6D	49.51	4	2	2
6D	50.08	5	1	4
6D	51.21	5	2	3
6D	51.78	9	6	3
6D	52.35	107	40	67
6D	53.49	1	1	0
6D	54.63	6	2	4
6D	55.19	2	0	2
6D	55.76	5	3	2
6D	56.9	1	0	1
6D	58.03	1	0	1
6D	61.44	3	3	0
6D	62.66	2	2	0
6D	78.69	1	1	0
6D	83.8	1	1	0
6D	84.37	2	2	0
6D	99.19	3	1	2
6D	102.6	1	1	0
6D	103.74	2	2	0
6D	104.88	5	5	0
6D	105.44	1	1	0
6D	106.01	16	9	7
6D	108.3	1	1	0
6D	110.58	8	7	1
6D	111.28	2	2	0
6D	111.98	3	3	0
6D	112.55	3	1	2
6D	113.12	18	9	9
6D	114.25	19	13	6
6D	115.39	23	20	3
6D	115.96	8	7	1
6D	116.53	85	60	25
6D	117.09	6	6	0
6D	117.66	36	28	8
6D	118.8	5	4	1
6D	119.94	54	41	13
6D	120.51	12	12	0
6D	121.07	4	1	3
7A	0	567	436	131
7A	0.57	42	34	8
7A	1.14	321	256	65
7A	2.84	3	1	2
7A	4.55	54	27	27
7A	5.12	4	3	1
7A	5.69	7	2	5
7A	6.89	12	6	6
7A	8.08	10	4	6
7A	9.28	1	1	0
7A	10.48	31	15	16
7A	13.89	27	12	15
7A	14.46	2	2	0
7A	15.03	35	25	10
7A	16.17	9	3	6
7A	20.15	2	2	0
7A	21.86	55	41	14
7A	24.13	24	11	13
7A	25.27	5	4	1
7A	26.4	7	6	1
7A	26.97	6	3	3
7A	27.54	48	24	24
7A	28.11	8	5	3
7A	28.68	7	2	5
7A	30.38	1	1	0
7A	32.09	84	48	36
7A	33.23	21	10	11
7A	34.37	30	24	6
7A	35.5	4	3	1
7A	36.64	52	27	25
7A	37.78	6	2	4
7A	38.91	12	7	5
7A	39.48	3	2	1
7A	40.05	9	5	4
7A	41.19	6	5	1
7A	43.46	12	8	4
7A	49.17	5	5	0
7A	50.31	15	6	9
7A	51.44	19	8	11
7A	52.01	4	0	4
7A	52.58	4	3	1
7A	53.72	8	3	5
7A	55.99	24	11	13
7A	56.56	2	2	0
7A	57.13	15	6	9
7A	58.26	49	20	29
7A	58.83	6	2	4
7A	59.4	44	29	15
7A	59.97	2	2	0
7A	60.54	4	2	2
7A	61.1	1	1	0
7A	61.67	55	24	31
7A	62.24	5	3	2
7A	62.81	174	73	101
7A	63.38	114	56	58
7A	63.95	587	305	282
7A	64.51	3	2	1
7A	65.08	80	31	49
7A	66.22	1156	356	800
7A	66.79	122	34	88
7A	67.36	2	0	2
7A	67.36	182	64	118
7A	67.93	39	13	26
7A	68.49	119	70	49
7A	69.06	27	15	12
7A	69.63	389	176	213
7A	70.77	76	43	33
7A	71.9	161	106	55
7A	72.47	11	5	6
7A	73.04	26	12	14
7A	74.18	12	8	4
7A	75.32	9	4	5
7A	75.88	5	2	3
7A	76.45	5	3	2
7A	77.02	6	4	2
7A	77.59	49	26	23
7A	78.73	3	2	1
7A	79.86	22	13	9
7A	81	3	2	1
7A	82.14	37	19	18
7A	82.71	6	4	2
7A	83.27	8	5	3
7A	83.84	4	3	1
7A	84.41	79	47	32
7A	84.98	5	1	4
7A	85.55	18	14	4
7A	86.11	1	0	1
7A	86.68	12	10	2
7A	87.82	16	7	9
7A	91.23	27	15	12
7A	92.94	3	2	1
7A	94.65	16	9	7
7A	95.79	7	3	4
7A	96.92	82	42	40
7A	97.49	15	8	7
7A	98.06	4	3	1
7A	99.2	17	7	10
7A	100.33	52	30	22
7A	101.47	1	1	0
7A	102.61	13	8	5
7A	103.18	7	4	3
7A	103.74	42	25	17
7A	106.02	91	50	41
7A	107.16	4	4	0
7A	108.29	36	22	14
7A	109.43	5	5	0
7A	110.57	53	40	13
7A	111.14	3	3	0
7A	111.7	61	50	11
7A	112.27	12	11	1
7A	112.84	83	73	10
7A	119.7	52	40	12
7A	120.84	1	1	0
7A	121.98	27	23	4
7A	122.54	13	11	2
7A	123.11	72	38	34
7A	126.53	19	11	8
7A	127.66	1	1	0
7A	128.8	27	18	9
7A	132.22	55	29	26
7A	132.78	4	1	3
7A	133.35	46	37	9
7A	133.92	4	2	2
7A	134.49	13	10	3
7A	135.06	8	6	2
7A	135.63	38	21	17
7B	0	2	2	0
7B	0.57	1	1	0
7B	1.14	9	8	1
7B	1.7	2	2	0
7B	2.27	11	3	8
7B	7.98	20	18	2
7B	9.12	1	1	0
7B	10.25	16	11	5
7B	11.39	1	1	0
7B	12.53	9	5	4
7B	13.66	18	14	4
7B	14.23	1	1	0
7B	17.07	10	8	2
7B	17.64	1	1	0
7B	18.21	3	3	0
7B	18.78	1	1	0
7B	19.35	12	6	6
7B	20.48	17	15	2
7B	23.9	5	5	0
7B	24.47	1	0	1
7B	25.04	18	10	8
7B	25.6	7	5	2
7B	26.17	24	24	0
7B	29.59	14	11	3
7B	30.72	32	20	12
7B	31.29	5	4	1
7B	31.86	7	6	1
7B	33	8	7	1
7B	34.13	11	10	1
7B	38.69	9	3	6
7B	39.83	8	7	1
7B	40.4	3	2	1
7B	40.96	1	1	0
7B	41.53	3	2	1
7B	42.1	8	8	0
7B	42.67	2	0	2
7B	43.24	18	11	7
7B	43.81	3	3	0
7B	44.37	51	32	19
7B	44.94	8	6	2
7B	45.51	440	278	162
7B	46.08	9	3	6
7B	46.65	2	2	0
7B	46.65	54	31	23
7B	47.22	3	2	1
7B	47.78	5	4	1
7B	48.35	1	0	1
7B	48.92	11	7	4
7B	49.49	5	4	1
7B	50.06	167	79	88
7B	50.63	32	20	12
7B	51.19	1449	766	683
7B	51.19	1	1	0
7B	51.76	40	28	12
7B	52.33	405	239	166
7B	53.47	2	0	2
7B	54.04	2	2	0
7B	55.74	364	175	189
7B	56.88	6	5	1
7B	58.02	86	61	25
7B	58.59	6	5	1
7B	59.16	21	14	7
7B	59.72	4	1	3
7B	60.29	20	16	4
7B	60.29	2	2	0
7B	60.86	2	1	1
7B	61.43	3	3	0
7B	62	1	1	0
7B	62.57	2	2	0
7B	63.7	168	105	63
7B	64.27	12	7	5
7B	64.84	274	169	105
7B	65.41	32	15	17
7B	65.98	39	26	13
7B	67.68	4	2	2
7B	69.39	156	84	72
7B	69.96	3	2	1
7B	70.53	20	17	3
7B	71.66	7	4	3
7B	71.66	1	0	1
7B	72.8	2	1	1
7B	73.94	51	29	22
7B	75.07	20	15	5
7B	78.49	40	26	14
7B	80.76	7	6	1
7B	81.33	2	1	1
7B	81.9	6	3	3
7B	84.21	1	1	0
7B	86.52	25	8	17
7B	91.16	21	14	7
7B	91.75	5	5	0
7B	92.33	4	3	1
7B	92.92	12	6	6
7B	93.51	43	26	17
7B	94.08	3	2	1
7B	94.66	115	80	35
7B	95.23	4	3	1
7B	95.8	34	19	15
7B	96.36	4	3	1
7B	96.93	1	1	0
7B	97.5	1	1	0
7B	98.07	69	34	35
7B	99.78	2	2	0
7B	101.48	43	33	10
7B	103.19	5	2	3
7B	104.9	90	66	24
7B	107.18	6	5	1
7B	109.46	148	92	56
7B	110.59	12	8	4
7B	111.73	203	144	59
7B	112.3	35	28	7
7B	112.87	276	174	102
7B	113.44	17	12	5
7B	114	89	61	28
7B	114.57	11	10	1
7B	115.14	72	49	23
7B	115.71	18	12	6
7B	116.28	289	277	12
7B	117.41	56	48	8
7B	118.55	542	456	86
7D	0	36	32	4
7D	0.57	46	35	11
7D	1.14	118	96	22
7D	2.84	1	1	0
7D	4.55	77	51	26
7D	5.12	4	2	2
7D	5.69	4	2	2
7D	6.83	24	24	0
7D	7.96	15	10	5
7D	11.37	2	2	0
7D	12.51	4	3	1
7D	13.65	2	2	0
7D	27.29	1	1	0
7D	34.37	1	1	0
7D	37.78	2	1	1
7D	38.35	9	8	1
7D	38.92	1	1	0
7D	41.19	2	2	0
7D	43.47	3	3	0
7D	44.03	3	3	0
7D	44.6	44	29	15
7D	45.17	4	1	3
7D	45.74	1	1	0
7D	52.56	5	4	1
7D	55.97	1	1	0
7D	60.57	3	1	2
7D	62.84	2	1	1
7D	63.98	18	12	6
7D	65.12	2	2	0
7D	68.53	19	16	3
7D	71.94	6	3	3
7D	72.51	1	0	1
7D	73.08	3	3	0
7D	73.65	1	1	0
7D	74.22	4	3	1
7D	74.78	1	1	0
7D	75.35	10	4	6
7D	75.92	2	2	0
7D	76.49	4	3	1
7D	77.63	7	4	3
7D	79.9	4	3	1
7D	80.47	1	0	1
7D	81.04	3	2	1
7D	81.61	2	2	0
7D	82.17	8	5	3
7D	82.74	1	0	1
7D	83.31	222	116	106
7D	83.88	3	1	2
7D	84.45	5	2	3
7D	85.78	34	18	16
7D	87.39	1	0	1
7D	89	4	0	4
7D	89.57	2	0	2
7D	90.13	6	2	4
7D	92.41	5	2	3
7D	93.54	3	1	2
7D	94.68	1	1	0
7D	95.82	17	4	13
7D	96.39	1	1	0
7D	96.96	7	3	4
7D	100.37	1	1	0
7D	102.66	17	17	0
7D	103.24	4	1	3
7D	103.83	22	8	14
7D	104.96	16	13	3
7D	108.94	1	1	0
7D	109.51	1	1	0
7D	114.06	3	0	3
7D	115.2	1	1	0
7D	118.61	9	9	0
7D	119.75	2	2	0
7D	124.29	1	1	0
7D	130.59	2	2	0
7D	131.16	9	6	3
7D	131.73	2	1	1
7D	132.29	18	10	8
7D	132.86	4	4	0
7D	133.43	17	10	7
7D	136.91	32	25	7
7D	139.22	2	0	2
7D	141.53	14	10	4
7D	142.67	10	10	0
7D	143.8	17	13	4
7D	144.94	6	4	2
7D	145.51	1	1	0
7D	146.08	6	4	2
7D	147.21	1	1	0
7D	148.35	12	10	2
7D	150.06	2	2	0
7D	150.63	5	5	0
7D	151.19	2	2	0
7D	151.76	9	9	0
7D	155.17	2	2	0
7D	156.31	3	3	0
7D	156.88	8	8	0
7D	157.45	49	48	1
