# Supplementary material for: The genetic architecture of genome‐wide recombination rate variation in allopolyploid wheat revealed by nested association mapping
Source: Plant J. 2018 Jul 19;95(6):1039–54. doi: 10.1111/tpj.14009 (PMC6174997; doi:10.1111/tpj.14009)
Supplement: Supplementary file 16 [file TPJ-95-1039-s016.xlsx]

## Sheet: Parent_summary_all_GBS_tags_mat
Table S17. Present Absent Variation Counts by Parent per Recombination Bin (Number of PAV tags attributed to each NAM founder)
Chromosome	W7984 Genetic Bin (cM)	Total PAV mapped	Berkut	CI_11223	CI_15134	CI_15144	CI_4175	CI_7635	Dharwar_Dry	PBW343	PI_153785	PI_166333	PI_185715	PI_192001	PI_192147	PI_192569	PI_210945	PI_220431	PI_262611	PI_278297	PI_283147	PI_366716	PI_382150	PI_43355	PI_470817	PI_477870	PI_565213	PI_572692	PI_61693	PI_70613	PI_82469	PI_8813	PI_94567	PI_9791	Vida
1A	0	37	22	20	21	7	18	22	18	16	11	13	16	22	11	18	23	19	22	23	9	15	12	12	12	6	12	8	18	12	27	22	15	25	7
1A	1.7075	2	2	2	2	0	2	2	2	2	0	0	2	2	0	2	2	2	2	2	0	0	0	0	0	0	0	0	2	0	2	2	0	2	0
1A	3.415	81	11	27	21	45	11	24	11	10	61	43	14	21	22	13	55	23	27	12	24	20	29	49	42	47	46	45	20	13	40	17	22	27	45
1A	12.608	48	19	17	21	32	17	24	15	20	21	29	10	17	12	22	22	20	22	16	22	21	12	31	25	35	34	30	21	20	16	16	16	23	35
1A	14.7975	5	4	1	4	4	3	3	4	4	0	3	3	0	1	4	3	4	4	4	4	4	2	3	3	3	4	5	4	4	0	3	4	4	4
1A	16.987	5	2	1	2	3	2	2	2	2	3	0	1	2	0	1	3	2	2	2	2	2	1	3	2	2	2	2	2	2	3	2	2	2	1
1A	18.213	24	9	10	10	15	9	13	8	11	10	5	8	13	8	12	10	9	10	7	6	9	8	7	13	8	8	8	8	7	11	9	9	9	11
1A	19.439	129	35	61	47	58	46	26	33	31	30	28	45	42	37	27	54	37	51	31	37	48	32	23	24	25	43	36	45	42	28	28	38	35	58
1A	20.0125	8	0	2	2	2	3	4	0	5	1	3	0	3	3	5	6	1	3	0	2	6	1	4	5	4	3	3	2	2	3	3	1	3	5
1A	20.586	29	4	5	4	2	7	5	6	4	20	3	4	7	6	6	23	8	8	2	8	10	20	4	4	20	9	7	7	4	6	4	8	6	4
1A	21.1595	2	1	0	0	0	0	0	1	0	0	0	0	0	0	0	0	0	0	0	0	0	1	0	0	1	0	0	0	0	0	0	0	0	0
1A	21.733	6	0	0	1	1	0	1	0	1	5	0	0	0	1	6	6	0	1	0	6	0	0	1	0	0	0	1	0	0	0	0	1	1	1
1A	22.87	5	1	1	2	1	2	2	1	1	4	1	2	2	2	2	2	1	1	2	3	1	2	1	2	1	1	1	0	0	2	2	2	2	2
1A	24.007	35	5	11	10	6	7	5	6	9	26	7	8	11	11	6	24	7	12	19	7	5	6	8	3	6	6	6	14	10	4	6	11	9	9
1A	25.144	1	0	0	0	0	0	0	0	0	1	0	0	0	0	0	1	0	0	1	0	0	0	0	0	0	1	0	0	0	0	0	0	0	0
1A	26.281	69	11	15	12	15	10	14	15	15	48	10	28	18	15	12	54	15	17	41	15	14	17	32	26	15	16	12	13	16	30	14	14	13	12
1A	26.858	15	3	2	3	2	4	2	2	3	13	2	3	2	2	2	12	2	2	9	3	3	2	7	7	2	2	2	2	2	7	2	3	3	4
1A	27.435	0	0	0	0	0	0	0	0	0	0	0	0	0	0	0	0	0	0	0	0	0	0	0	0	0	0	0	0	0	0	0	0	0	0
1A	30.867	17	8	12	6	4	11	10	10	5	11	5	12	10	11	9	6	10	7	10	11	5	11	8	5	10	9	4	9	11	3	5	10	5	9
1A	31.435	4	1	2	1	1	2	2	1	0	2	1	2	2	1	2	1	2	1	2	2	1	2	2	1	2	2	1	2	2	2	1	2	1	2
1A	32.003	4	0	2	1	0	2	2	2	0	1	0	2	2	2	2	2	0	0	2	1	0	1	2	1	2	2	0	1	2	2	0	1	0	1
1A	33.1405	10	2	7	1	4	4	6	5	2	2	3	1	5	6	6	5	5	2	3	4	3	7	5	4	7	5	3	4	5	5	3	3	3	7
1A	33.7085	1	1	0	1	1	0	0	0	1	0	0	0	0	0	0	0	0	1	0	0	1	0	1	0	0	0	0	0	0	1	0	0	0	0
1A	34.278	33	14	7	10	10	15	8	9	8	10	12	12	8	16	8	17	9	17	9	8	8	8	20	8	10	9	8	10	7	12	6	13	12	14
1A	34.846	7	0	2	3	0	1	2	0	0	3	3	2	1	6	3	1	2	1	0	3	0	1	1	3	1	2	0	3	3	5	2	4	1	1
1A	35.414	32	13	20	15	11	13	12	11	9	8	7	12	9	14	11	9	8	12	12	9	16	11	8	8	10	9	7	9	9	7	7	15	10	10
1A	35.9825	0	0	0	0	0	0	0	0	0	0	0	0	0	0	0	0	0	0	0	0	0	0	0	0	0	0	0	0	0	0	0	0	0	0
1A	36.551	4	2	1	1	2	1	2	1	1	1	0	1	1	1	1	1	2	1	0	2	2	2	1	1	2	1	0	1	1	1	1	2	1	1
1A	37.119	2	0	1	0	0	1	1	1	0	1	1	1	1	2	1	0	0	1	1	1	0	0	1	1	0	0	0	0	0	1	0	1	0	0
1A	37.687	66	29	30	26	30	25	28	33	17	25	30	31	29	30	28	20	22	25	24	22	26	31	25	19	30	20	25	25	23	21	20	26	17	29
1A	38.8245	0	0	0	0	0	0	0	0	0	0	0	0	0	0	0	0	0	0	0	0	0	0	0	0	0	0	0	0	0	0	0	0	0	0
1A	39.962	11	5	4	3	4	5	4	5	2	6	5	5	4	3	3	4	5	5	4	4	4	5	4	4	6	3	4	4	3	4	4	5	6	4
1A	40.53	1	1	1	1	1	1	1	1	1	1	1	1	1	1	1	1	1	1	0	1	1	1	1	1	1	1	1	1	1	1	0	1	0	1
1A	41.098	25	15	11	11	12	7	12	11	12	12	13	11	10	11	10	13	13	12	10	10	11	13	13	9	15	12	9	11	11	9	10	9	9	8
1A	42.805	3	1	2	0	1	3	2	3	1	2	1	3	1	2	2	2	1	2	0	2	2	3	2	2	1	1	2	1	1	2	1	2	0	1
1A	44.512	584	288	243	228	248	218	229	240	223	282	250	267	277	235	244	242	216	243	255	264	247	264	271	210	236	226	220	215	222	226	194	258	203	186
1A	45.6495	155	86	67	59	69	47	62	60	63	79	68	71	73	65	70	63	61	72	69	72	67	70	72	43	62	60	61	55	63	67	40	64	66	61
1A	46.787	48	30	23	22	26	20	24	25	27	22	24	20	22	19	18	21	19	25	20	26	27	23	25	19	27	27	27	28	22	19	14	28	23	26
1A	47.924	8	0	5	5	2	7	3	1	0	3	1	4	3	5	3	3	6	4	2	2	4	2	4	1	2	3	0	1	3	2	3	4	5	1
1A	49.061	66	30	28	23	24	21	26	21	20	37	21	27	22	22	29	31	20	30	23	24	26	32	23	18	31	27	24	21	28	17	20	25	20	20
1A	49.6295	8	3	1	0	2	1	1	3	3	4	3	4	5	1	2	3	2	4	1	4	1	2	2	0	3	3	1	1	2	2	1	3	3	3
1A	50.198	49	18	22	24	23	25	24	21	17	19	26	20	24	27	24	19	22	26	21	26	22	18	18	24	25	21	20	22	24	20	17	26	22	20
1A	50.766	5	4	1	1	1	1	1	1	3	0	2	1	1	0	1	1	1	2	1	2	2	1	1	2	1	3	2	2	0	1	0	2	1	1
1A	51.334	5	2	4	1	3	2	2	1	1	3	3	3	1	2	1	4	3	1	3	3	1	3	2	2	1	2	2	1	2	2	3	1	2	2
1A	51.9025	6	0	4	3	5	4	3	4	5	0	1	0	3	1	0	3	6	3	3	6	4	4	1	2	2	0	4	4	2	2	0	3	3	6
1A	52.471	48	26	17	13	16	18	17	19	15	18	16	18	13	18	15	13	13	22	14	18	16	16	14	16	16	19	13	17	18	13	10	16	15	14
1A	53.608	6	1	2	2	1	4	2	1	2	3	1	2	1	2	1	1	1	3	0	1	2	3	1	1	2	2	1	2	2	1	2	2	0	0
1A	54.745	30	10	11	9	13	13	12	13	10	10	9	16	12	15	6	3	10	10	10	13	14	14	11	10	9	10	10	12	9	6	8	10	10	14
1A	55.882	12	2	5	6	7	6	4	5	3	3	3	4	4	4	1	3	2	6	1	3	5	6	7	3	2	4	4	5	4	6	3	5	5	5
1A	56.45	1	0	1	1	1	1	1	1	1	0	0	0	1	0	0	1	1	1	1	1	1	1	1	1	0	0	1	1	1	0	0	1	1	1
1A	57.018	5	1	3	3	2	2	2	1	1	1	1	0	1	1	1	0	0	2	1	1	2	3	0	2	0	1	1	2	3	2	1	4	3	3
1A	57.5865	3	1	1	2	3	2	2	2	1	0	2	1	1	2	1	1	1	2	1	1	0	1	0	2	0	1	2	1	2	0	1	2	1	1
1A	58.723	0	0	0	0	0	0	0	0	0	0	0	0	0	0	0	0	0	0	0	0	0	0	0	0	0	0	0	0	0	0	0	0	0	0
1A	59.291	11	5	7	5	4	5	5	4	3	1	1	4	4	3	5	6	4	4	4	4	5	4	4	4	4	4	5	3	5	3	5	6	6	3
1A	59.8595	3	2	2	0	1	0	3	3	1	0	0	1	0	3	0	1	0	0	0	0	0	0	0	0	0	0	2	0	0	1	3	0	0	0
1A	60.428	2	0	1	1	0	1	2	0	0	0	1	0	0	0	0	0	0	1	0	0	0	0	0	1	0	0	0	0	1	0	0	0	1	0
1A	60.996	1	0	0	0	0	1	0	0	0	0	0	0	0	0	0	1	0	0	1	0	0	1	1	0	0	0	0	0	0	0	0	1	0	1
1A	61.564	11	6	3	2	6	4	2	5	6	4	1	2	4	1	5	3	2	3	4	4	3	4	4	2	5	2	5	3	3	3	3	1	3	3
1A	62.1325	4	0	0	1	0	0	2	3	3	4	2	3	0	0	3	2	0	2	3	0	0	4	3	0	4	4	3	0	3	3	0	0	1	4
1A	62.701	4	2	2	2	2	2	2	2	3	1	3	2	0	2	1	2	3	2	2	2	2	1	2	2	3	1	0	3	2	1	2	1	1	2
1A	64.408	5	1	3	4	4	1	1	3	1	1	3	4	1	1	1	3	1	4	4	3	4	1	2	1	3	4	3	3	1	3	1	3	3	1
1A	66.115	39	17	15	14	21	18	15	18	19	18	16	19	17	17	15	12	15	20	18	17	18	11	19	16	17	17	16	14	16	13	12	18	15	11
1A	66.6835	2	0	1	0	0	0	0	0	0	0	1	0	0	1	1	0	0	1	1	1	1	1	1	1	0	0	2	1	0	0	0	0	1	0
1A	67.252	10	3	1	1	1	3	2	1	1	3	1	3	2	1	3	9	3	3	1	1	0	3	3	2	3	2	2	1	2	2	2	1	2	3
1A	67.82	5	1	2	0	1	0	0	0	1	1	1	1	0	1	0	5	1	1	1	1	1	1	1	0	1	1	0	1	1	1	1	0	0	0
1A	68.388	11	4	2	3	4	3	2	2	2	3	2	4	4	4	3	7	3	2	4	2	2	4	3	5	5	5	2	2	3	2	3	4	2	3
1A	72.939	14	6	6	4	6	3	4	4	5	3	4	6	6	5	5	4	3	6	7	4	6	6	6	3	6	7	4	5	6	5	7	5	4	6
1A	73.5075	4	1	1	1	1	0	2	0	0	2	0	1	1	1	1	0	2	0	1	1	1	2	2	1	1	0	0	1	1	1	2	1	1	1
1A	74.076	24	11	12	12	11	9	12	10	14	14	9	12	12	13	12	12	12	15	15	12	16	11	7	10	10	11	9	9	11	8	12	12	10	9
1A	74.6445	2	0	2	2	2	2	2	0	2	2	1	0	0	2	0	2	2	2	2	2	2	0	0	0	0	0	0	2	1	2	1	2	1	0
1A	75.213	26	11	17	12	10	10	13	7	12	11	10	10	11	14	6	8	12	9	8	10	14	9	7	5	10	8	9	12	7	8	10	12	13	8
1A	75.781	2	0	0	1	2	1	1	0	0	1	2	0	0	0	0	2	1	0	1	0	1	0	0	2	1	0	1	0	0	2	1	1	0	0
1A	76.349	3	3	1	0	3	1	0	2	0	1	2	1	1	0	2	2	0	0	2	0	0	1	0	2	1	2	1	1	2	2	1	0	0	1
1A	76.9175	0	0	0	0	0	0	0	0	0	0	0	0	0	0	0	0	0	0	0	0	0	0	0	0	0	0	0	0	0	0	0	0	0	0
1A	77.486	23	14	10	11	15	12	12	12	8	12	6	8	10	10	9	12	8	15	10	10	9	13	11	10	11	10	11	10	10	8	12	13	9	10
1A	79.193	3	1	1	1	1	2	2	1	1	2	1	2	1	1	1	1	3	2	2	3	2	2	1	0	2	1	1	3	1	1	2	2	2	1
1A	80.9	28	14	10	14	11	13	10	14	10	10	7	14	12	7	9	5	8	8	15	6	12	13	7	8	9	10	9	12	11	6	7	7	9	6
1A	82.037	0	0	0	0	0	0	0	0	0	0	0	0	0	0	0	0	0	0	0	0	0	0	0	0	0	0	0	0	0	0	0	0	0	0
1A	83.174	3	2	0	0	1	2	2	2	0	0	2	2	1	3	0	1	2	2	0	0	1	1	0	0	0	0	1	1	1	1	1	0	2	1
1A	85.455	3	3	3	3	2	2	1	2	2	2	2	0	2	2	2	2	0	2	1	1	3	3	2	1	2	2	1	1	2	3	3	1	1	2
1A	86.5955	2	1	2	1	2	2	0	1	2	2	1	1	2	1	2	2	1	1	0	0	1	1	2	0	2	2	2	0	2	1	1	0	1	1
1A	87.736	24	12	6	7	9	10	9	11	7	7	9	12	6	10	8	6	7	9	10	9	9	9	6	8	6	4	12	9	9	7	6	10	6	6
1A	96.127	1	0	1	0	1	0	0	0	1	1	1	0	1	0	1	0	0	0	0	0	0	0	1	1	1	1	0	0	0	0	0	0	0	1
1A	97.024	2	2	1	2	0	2	2	2	1	0	2	2	0	2	0	2	2	2	2	2	2	2	0	2	0	0	2	2	2	2	2	2	2	0
1A	97.921	15	8	8	7	6	6	6	6	6	6	7	7	8	8	8	2	7	5	6	7	7	8	8	4	8	8	6	8	1	4	6	6	7	6
1A	105.085	2	1	1	1	1	1	1	1	1	1	1	1	1	1	1	1	1	1	1	1	1	1	1	1	1	1	1	1	1	1	1	1	1	1
1A	108.554	56	35	23	16	28	25	26	25	25	24	21	25	25	27	33	23	24	23	24	27	22	18	21	30	19	22	30	13	23	20	18	18	21	10
1A	109.122	5	2	2	1	0	1	2	1	1	1	0	2	1	0	0	1	0	1	1	0	0	1	2	0	1	1	0	3	1	1	1	1	0	3
1A	109.69	3	1	0	1	1	2	1	1	1	1	0	1	1	1	2	0	1	2	0	1	1	1	1	3	1	1	1	1	1	1	1	1	0	1
1A	110.258	1	1	0	0	0	1	0	0	1	0	1	0	0	0	0	0	0	0	0	0	0	1	0	1	0	1	0	0	0	1	0	1	0	0
1A	110.827	10	1	1	2	2	8	3	5	0	0	2	2	1	3	1	1	4	5	2	3	4	1	1	3	1	0	1	2	3	1	4	5	3	3
1A	111.395	2	0	1	1	1	0	2	2	0	0	1	0	0	1	0	0	0	2	0	0	1	1	0	0	1	1	1	1	1	0	0	1	1	2
1A	111.964	32	20	16	11	12	15	14	14	12	13	15	12	11	18	15	13	12	15	13	10	9	18	15	10	13	14	14	12	16	12	8	11	10	13
1A	112.532	3	2	3	2	2	2	2	2	2	3	2	3	3	2	1	1	2	2	3	2	2	1	3	2	3	3	2	2	3	2	2	2	2	1
1A	113.1	5	3	2	2	3	2	3	3	0	1	3	2	0	2	1	2	1	3	0	3	3	1	0	1	0	1	2	1	2	1	2	2	3	3
1A	113.668	4	2	2	1	1	1	2	1	1	1	1	1	0	1	0	0	1	1	0	0	0	1	0	2	0	0	0	1	0	1	0	1	0	0
1A	114.237	43	23	24	13	14	16	23	15	21	21	20	21	22	15	23	23	15	15	19	16	14	20	20	15	17	20	23	15	16	20	13	18	14	14
1A	114.862	8	1	4	5	3	2	3	0	4	1	3	1	3	4	4	2	5	5	0	3	2	2	2	1	2	2	5	3	5	1	2	4	3	2
1A	115.488	16	9	8	7	11	4	7	10	10	12	9	8	10	10	8	9	9	10	8	8	4	8	10	10	8	8	10	9	9	8	9	9	9	8
1A	116.683	13	9	7	6	4	7	6	4	5	3	8	7	7	4	7	8	4	4	7	5	7	8	9	6	8	9	4	4	4	7	5	7	6	6
1A	117.878	21	12	5	9	10	11	3	6	4	12	10	10	10	9	4	11	6	9	12	11	9	12	13	9	8	13	10	9	4	9	9	8	10	9
1B	0	17	5	9	3	5	5	5	7	1	6	1	5	15	14	7	4	6	14	14	14	13	6	12	6	6	6	12	6	10	5	10	12	11	11
1B	1.137	2	1	1	0	1	1	1	2	0	1	1	1	2	2	1	0	1	2	2	2	2	1	2	0	1	1	2	1	2	0	2	2	2	2
1B	2.274	8	7	6	2	7	5	7	6	1	5	2	6	6	6	6	3	6	7	6	7	6	7	6	6	6	6	5	5	6	2	5	7	6	6
1B	5.689	69	21	28	11	23	29	20	18	3	27	6	31	28	24	28	11	24	25	54	30	50	23	42	24	24	24	18	25	40	20	23	28	44	21
1B	6.257	15	5	5	3	6	9	5	5	0	6	2	6	5	6	7	3	6	6	12	8	11	6	10	7	5	5	5	4	11	2	5	7	11	6
1B	6.825	51	28	20	21	33	34	29	11	4	36	16	27	12	26	31	21	14	19	33	28	14	12	32	26	17	14	19	19	15	29	26	31	21	21
1B	7.3935	1	0	0	1	1	1	1	0	0	1	0	1	0	1	0	0	1	0	0	1	0	0	0	1	0	0	0	0	0	1	1	0	0	0
1B	7.962	52	18	18	12	12	21	32	18	0	21	14	20	23	21	12	20	18	21	26	15	20	16	21	31	17	17	13	14	17	14	21	23	19	21
1B	9.1005	11	0	7	0	11	1	0	7	0	1	0	0	7	0	11	1	7	7	7	11	7	7	7	1	7	7	1	0	7	11	0	7	7	7
1B	9.669	1	0	0	1	0	1	1	0	0	1	0	0	0	1	0	0	0	1	0	0	1	0	0	1	0	0	0	0	1	1	0	1	1	0
1B	11.376	17	15	14	4	10	12	8	10	1	11	11	11	12	12	10	8	14	9	11	8	8	14	12	9	13	12	13	8	13	10	12	12	8	4
1B	12.513	2	2	2	1	1	1	2	2	0	1	2	0	0	2	0	2	2	1	0	0	1	2	1	1	1	2	2	2	2	1	1	1	2	1
1B	13.65	2	1	1	1	1	1	2	0	0	0	1	1	1	1	2	0	1	2	2	0	2	0	1	1	0	1	1	2	1	1	1	1	2	0
1B	15.3575	2	1	0	1	0	0	1	0	0	1	0	0	1	0	1	0	0	0	0	0	0	1	2	1	0	0	0	2	0	0	0	1	0	1
1B	17.065	31	21	19	7	17	17	16	15	0	19	15	19	19	16	16	18	17	18	16	14	16	20	17	11	17	16	16	17	17	17	17	15	14	14
1B	17.633	28	12	12	2	4	10	3	2	0	5	4	11	8	17	11	5	12	11	10	2	5	10	10	14	11	13	4	11	4	11	2	3	13	13
1B	18.201	69	27	38	12	27	38	17	21	4	30	20	41	28	24	35	18	36	47	40	20	22	26	22	29	38	37	16	36	21	42	16	22	40	32
1B	18.7695	3	0	2	1	1	2	0	2	0	0	0	1	0	1	1	0	2	2	2	1	1	0	0	1	2	1	0	1	0	1	1	1	1	2
1B	19.338	27	6	11	4	6	24	5	10	1	10	6	10	6	6	13	5	11	11	10	4	7	7	8	9	11	13	7	13	6	11	3	7	11	10
1B	20.475	6	2	3	1	1	2	4	3	2	4	2	3	2	3	4	3	4	2	3	2	2	2	2	2	3	3	3	2	3	2	2	2	2	1
1B	21.612	34	22	14	5	16	16	16	16	0	19	16	19	19	14	12	16	17	17	19	12	18	19	20	14	14	14	17	13	11	15	14	17	17	3
1B	25.027	142	76	91	21	79	90	76	76	3	72	72	77	79	81	80	75	84	74	74	73	77	76	75	67	87	85	75	75	79	73	73	73	64	15
1B	25.595	0	0	0	0	0	0	0	0	0	0	0	0	0	0	0	0	0	0	0	0	0	0	0	0	0	0	0	0	0	0	0	0	0	0
1B	26.163	67	31	36	12	26	27	27	38	2	35	28	37	36	37	35	37	26	32	24	37	29	38	38	31	39	39	37	39	36	36	34	32	25	13
1B	26.7315	10	3	4	2	4	3	6	4	3	2	3	3	2	3	5	3	4	5	3	3	5	3	4	3	4	4	4	2	4	3	4	5	5	1
1B	27.3	23	12	8	10	11	10	11	12	2	9	10	12	14	11	9	10	7	9	11	10	11	13	11	11	12	12	13	8	18	12	11	12	10	10
1B	28.437	2	2	2	2	2	2	2	2	0	2	2	2	2	1	2	2	2	2	2	2	2	2	2	1	2	2	2	2	2	2	2	2	2	2
1B	29.0055	2	0	0	0	0	0	0	0	0	0	0	0	0	0	0	0	0	0	0	0	0	0	0	0	0	0	0	0	2	0	2	0	0	0
1B	29.574	83	58	29	44	44	44	46	49	4	48	44	50	49	43	48	47	42	49	48	47	49	50	51	39	50	50	45	38	40	48	41	44	40	42
1B	30.1425	7	6	5	4	4	4	4	6	0	5	4	5	5	5	5	5	5	3	4	5	5	5	5	3	5	6	6	5	5	4	3	3	4	4
1B	30.711	10	6	2	4	6	6	4	4	0	4	3	4	6	8	4	6	6	7	5	6	6	5	4	5	4	4	5	6	2	5	5	7	6	3
1B	31.279	14	9	7	8	9	6	9	7	2	9	10	10	6	11	8	9	5	7	8	10	8	9	9	3	10	9	8	7	10	8	6	8	6	9
1B	31.847	23	19	18	14	16	15	19	16	1	18	16	17	19	19	17	20	13	14	14	18	11	18	20	11	17	18	17	13	19	13	13	14	14	16
1B	32.4155	9	6	6	3	5	4	7	5	1	6	4	5	7	3	3	7	2	6	1	4	4	6	6	4	6	5	4	3	5	4	4	4	4	5
1B	32.984	97	44	61	35	43	38	42	61	2	65	33	37	66	51	39	45	42	41	30	34	38	65	64	34	41	40	38	37	53	39	34	37	37	30
1B	34.691	1	1	1	1	1	1	1	1	0	1	0	1	1	1	1	1	1	1	1	1	1	1	1	1	1	1	1	1	1	1	1	1	1	1
1B	36.398	58	16	28	23	26	25	27	22	1	22	17	18	27	16	30	25	19	25	16	31	26	23	23	22	32	34	32	22	23	20	25	24	19	31
1B	36.9665	10	6	6	4	5	5	8	8	0	8	6	6	8	6	6	8	4	5	6	6	5	8	6	3	8	8	6	5	7	6	4	5	3	4
1B	37.535	74	32	43	28	30	29	49	53	3	47	30	43	51	45	42	47	29	34	46	46	30	47	51	28	48	45	42	29	44	48	27	28	28	42
1B	38.6915	14	8	9	10	9	8	10	11	0	9	7	11	10	11	10	12	9	9	8	10	7	10	8	6	10	11	8	8	8	9	7	8	8	10
1B	39.848	48	34	31	29	31	30	35	33	4	36	28	38	36	34	32	34	31	33	36	29	30	37	33	24	35	35	35	30	36	28	30	35	31	31
1B	41.5745	10	9	9	5	9	6	8	8	0	9	9	9	8	8	9	7	9	9	8	7	7	9	8	6	8	8	7	8	8	8	6	9	8	7
1B	43.301	241	192	158	151	155	159	164	162	11	161	159	175	170	169	148	153	147	172	155	151	156	174	166	134	164	161	148	140	158	142	147	167	149	144
1B	43.8695	27	22	12	13	12	10	11	11	2	11	14	12	12	13	12	14	10	15	17	10	13	14	14	11	10	13	10	11	13	9	15	13	9	12
1B	44.438	972	693	546	527	581	532	556	533	83	577	571	570	584	630	513	505	536	589	551	553	578	601	591	463	565	571	512	508	514	492	495	571	512	469
1B	45.006	76	37	41	33	42	29	38	32	23	40	43	40	38	40	33	34	33	32	36	36	37	41	41	27	39	43	32	30	35	34	30	34	28	29
1B	45.574	444	197	200	170	169	167	173	169	173	198	191	196	194	198	162	176	158	205	173	192	195	201	200	145	198	183	184	147	179	161	149	198	170	146
1B	46.1425	8	2	1	1	3	3	3	3	3	2	2	3	3	1	2	2	2	4	2	3	4	3	3	4	2	2	1	3	1	3	2	5	4	1
1B	46.711	39	17	18	12	13	11	18	12	10	12	15	20	21	13	15	12	19	16	15	11	12	18	20	7	10	13	12	13	12	11	10	10	9	5
1B	47.279	14	7	5	5	6	7	6	6	5	9	5	9	6	5	4	6	6	8	8	6	4	5	6	6	5	7	9	5	7	6	7	7	4	9
1B	47.847	348	167	162	129	155	127	147	136	140	150	143	152	153	139	130	133	130	157	142	140	143	168	166	103	157	160	132	134	144	134	106	145	109	111
1B	48.9845	21	10	8	7	11	11	12	7	10	12	7	10	8	11	8	11	10	9	9	8	7	14	10	7	10	10	12	8	13	8	5	10	7	6
1B	50.122	12	5	3	4	4	2	3	5	6	8	3	7	7	5	8	6	3	4	6	2	6	3	7	5	3	2	2	2	3	6	4	6	5	3
1B	50.69	2	1	0	0	1	0	1	0	2	1	0	1	1	1	1	1	0	1	1	1	0	1	1	0	1	1	1	0	0	1	1	0	0	0
1B	51.258	47	21	20	13	17	20	22	16	19	23	17	22	12	19	14	18	16	19	18	19	13	17	23	17	18	16	18	20	16	17	13	16	12	16
1B	52.395	2	1	1	0	1	0	1	1	2	1	1	2	0	1	1	0	1	1	1	1	0	1	1	2	1	1	0	1	1	0	1	1	1	0
1B	53.532	8	1	2	1	1	1	3	1	2	3	2	2	5	1	3	3	1	1	2	2	2	2	1	2	2	1	2	1	2	2	1	1	2	1
1B	54.1005	9	3	4	3	5	2	6	3	2	2	3	2	4	3	3	3	6	6	2	4	3	7	2	3	7	7	6	4	7	3	3	3	2	6
1B	54.669	84	33	31	32	28	29	30	22	27	35	29	29	28	34	24	25	26	34	28	35	37	38	37	34	34	31	32	22	37	28	17	35	29	26
1B	55.2375	10	3	6	1	6	2	6	8	4	5	5	5	5	4	6	7	6	2	2	0	1	5	6	2	5	6	6	4	6	4	3	3	4	6
1B	55.806	30	10	17	13	13	13	14	11	12	14	14	13	13	16	12	15	9	14	9	4	12	14	14	20	13	14	12	9	14	11	11	14	12	12
1B	56.943	6	5	3	4	4	4	5	4	2	3	3	3	2	3	2	2	5	5	5	4	5	2	2	2	2	3	5	4	3	1	4	5	5	4
1B	58.08	149	69	86	62	65	63	75	81	72	92	79	90	85	75	80	71	60	64	80	61	56	90	77	40	88	82	60	60	77	72	52	60	72	60
1B	59.787	2	0	1	1	1	1	0	1	2	0	1	0	0	0	0	1	1	0	0	0	0	1	2	0	1	1	0	0	1	0	0	0	1	0
1B	61.494	57	25	23	20	22	24	23	24	28	25	23	23	19	23	21	30	22	18	16	18	21	24	28	15	22	30	17	15	28	15	18	20	20	14
1B	62.0625	5	1	2	2	2	2	1	2	3	1	2	2	2	0	0	2	2	1	1	1	1	4	2	0	2	3	2	1	3	2	0	2	2	1
1B	62.631	10	5	3	3	5	4	5	2	3	4	4	6	5	3	4	3	4	3	5	4	4	6	6	4	4	5	4	4	5	3	4	4	5	4
1B	63.199	4	3	2	1	1	3	2	1	2	2	1	0	4	2	1	3	1	1	1	3	4	1	1	1	2	1	2	1	2	0	2	1	2	1
1B	63.767	40	16	21	15	16	13	16	20	19	17	20	18	21	13	17	20	13	16	16	12	13	17	23	9	18	17	23	19	15	10	14	15	12	27
1B	64.9045	15	13	12	12	8	11	12	11	11	5	11	9	13	12	5	12	9	11	6	10	13	11	13	12	12	13	12	12	13	5	12	12	12	10
1B	66.042	109	72	68	65	59	58	46	56	61	55	57	63	44	46	48	55	61	64	52	50	48	62	57	35	54	59	58	54	56	53	35	56	62	54
1B	70.6	26	8	3	5	15	3	6	7	3	5	3	3	13	17	3	3	15	4	6	3	5	5	5	11	4	5	3	6	3	3	3	4	3	3
1B	71.737	3	2	2	2	1	2	2	2	2	2	2	2	1	2	2	2	1	2	1	2	2	2	2	2	2	2	2	2	2	2	2	2	2	2
1B	72.874	14	8	5	4	5	6	7	7	4	8	5	8	5	7	7	7	4	8	6	5	4	8	7	5	9	9	5	6	9	6	4	6	5	7
1B	74.011	5	2	0	3	2	3	0	3	0	1	1	1	3	2	3	3	3	0	1	1	5	3	1	2	3	2	0	2	3	2	2	2	2	3
1B	75.148	41	15	18	19	18	20	15	15	14	19	12	20	13	18	19	14	15	21	15	18	19	16	17	18	17	17	17	16	10	13	19	20	16	23
1B	75.7165	8	3	3	1	4	2	2	3	2	3	0	2	3	2	3	1	3	3	2	2	2	5	3	2	5	6	3	2	2	2	2	2	2	4
1B	76.285	114	48	54	40	34	50	42	41	36	42	43	51	45	45	37	49	32	50	43	42	49	37	48	36	35	38	40	43	57	40	42	43	44	37
1B	76.853	5	2	4	3	4	3	2	1	1	3	4	3	0	4	0	4	2	3	3	3	2	0	4	1	2	0	1	1	1	4	4	1	1	0
1B	77.421	12	5	5	4	7	8	4	3	3	5	8	7	7	7	5	6	8	8	6	4	2	2	6	5	4	4	4	8	6	4	5	4	4	5
1B	78.558	2	1	1	0	0	1	1	1	1	0	0	0	1	0	0	0	0	1	1	1	0	2	0	0	1	2	2	1	1	0	1	1	1	2
1B	79.695	1	0	1	0	0	1	0	1	1	0	0	0	1	0	0	0	0	0	1	1	1	0	1	0	0	0	0	1	0	0	0	1	1	0
1B	80.832	1	0	0	0	0	0	0	0	0	1	1	1	0	1	0	1	0	0	0	0	0	0	0	0	0	0	0	0	1	1	0	0	0	0
1B	83.107	24	6	6	4	5	5	4	7	4	13	15	13	6	13	3	9	3	6	8	6	4	9	6	12	7	8	7	6	14	14	5	6	2	6
1B	86.521	24	12	10	10	11	8	9	9	9	8	11	10	12	14	11	9	11	9	8	10	8	12	11	7	9	11	12	8	13	13	8	9	10	7
1B	87.0895	2	1	2	1	0	1	1	1	1	1	2	1	1	2	0	1	0	1	1	1	1	2	1	1	2	2	2	1	1	2	1	1	1	2
1B	87.658	25	12	14	8	7	11	4	12	2	2	12	2	9	12	2	2	3	8	4	9	8	15	2	11	10	10	10	8	9	14	7	7	9	11
1B	88.795	2	0	0	2	2	0	1	2	0	0	0	0	1	0	0	0	0	2	0	2	2	0	0	0	0	0	0	2	1	0	0	1	2	0
1B	89.932	6	6	0	4	6	0	1	6	5	5	6	6	6	0	6	6	5	5	6	5	6	6	6	0	6	5	6	6	0	0	0	6	5	5
1B	90.5	5	3	0	3	3	0	0	3	3	2	4	3	3	0	2	4	3	3	4	3	3	3	1	0	2	2	2	2	0	0	0	3	1	2
1B	91.068	27	13	10	9	12	9	12	10	10	10	9	10	12	10	10	10	9	10	8	13	11	13	9	9	11	14	11	12	9	8	11	11	11	11
1B	91.6365	1	1	1	1	0	1	1	0	1	1	1	1	0	1	1	1	1	1	1	0	0	1	1	1	1	1	1	0	1	1	1	0	1	1
1B	92.205	14	6	10	4	10	4	3	8	9	7	4	9	10	4	5	8	2	4	8	11	8	7	8	4	6	6	6	8	4	7	4	8	5	8
1B	93.912	6	0	3	4	3	5	4	4	2	2	2	3	4	3	1	2	3	4	2	3	1	1	2	3	1	1	1	1	3	3	4	2	3	3
1B	95.619	3	2	1	2	2	2	2	1	1	2	2	1	1	2	2	2	2	2	1	2	1	2	1	2	2	2	2	1	2	0	2	1	2	1
1B	97.3265	1	0	0	0	1	0	0	0	0	0	0	0	0	1	0	0	0	0	0	0	0	0	0	0	0	0	0	0	0	0	0	0	0	0
1B	99.034	4	3	3	3	1	3	3	2	1	3	3	2	0	2	3	2	3	2	1	2	2	2	1	3	3	3	3	2	3	1	2	2	2	2
1B	99.602	4	3	2	3	1	1	3	3	2	2	3	2	2	1	2	2	2	0	2	1	3	2	2	1	2	2	3	3	3	2	2	3	2	2
1B	100.17	47	19	22	22	10	24	28	21	18	24	25	17	17	13	20	14	30	19	15	13	26	20	18	11	20	20	20	21	23	16	17	25	27	17
1B	101.308	5	3	1	3	4	2	3	2	2	3	3	2	3	2	3	2	2	2	2	3	3	3	2	2	3	3	3	1	3	1	1	2	0	2
1B	102.445	30	21	6	19	23	22	21	21	5	22	9	10	6	22	18	12	15	19	6	19	18	20	8	8	21	19	22	14	21	6	7	21	5	21
1B	103.582	5	3	3	2	2	3	3	3	3	3	2	3	3	2	3	3	3	2	3	4	4	4	3	1	3	3	3	3	3	1	1	3	2	3
1B	104.719	7	3	3	2	2	4	2	4	2	2	3	3	3	2	3	3	3	0	2	2	4	4	3	1	2	3	2	1	3	0	3	2	1	4
1B	105.287	2	1	1	1	2	1	1	1	0	1	1	1	0	0	1	1	1	1	1	1	2	1	1	1	1	1	2	1	1	1	1	1	1	1
1B	105.855	11	6	8	6	4	3	7	6	4	5	4	6	6	7	6	6	6	7	7	6	3	7	5	5	6	5	3	3	5	6	5	5	6	5
1B	106.424	2	2	1	1	1	1	1	1	2	0	1	1	2	1	2	1	1	1	1	1	1	2	2	1	2	2	2	1	1	1	1	1	1	1
1B	106.992	35	24	24	17	14	19	23	22	18	22	19	22	20	20	20	18	16	10	25	23	13	23	23	7	20	19	24	13	19	11	12	20	14	21
1B	107.561	8	7	6	6	6	6	7	6	2	6	4	7	6	5	6	6	1	7	6	7	5	7	3	1	6	6	6	5	6	6	4	6	8	6
1B	108.129	6	5	5	3	4	5	3	5	3	4	3	3	2	5	5	3	2	3	3	5	4	3	4	1	5	3	4	3	4	2	4	4	3	3
1B	109.266	11	10	8	7	7	9	8	7	8	8	8	7	8	8	7	4	1	6	7	7	8	8	8	8	9	6	4	8	8	7	7	8	8	7
1B	110.403	53	22	32	33	34	24	34	32	29	23	32	17	21	34	32	21	2	25	20	34	34	25	32	30	34	17	32	20	36	12	27	34	23	15
1B	110.971	2	1	1	2	1	1	1	1	1	2	1	1	1	1	1	1	0	1	1	1	1	2	1	1	1	1	1	1	1	1	1	1	1	2
1B	111.539	65	22	23	21	24	19	21	29	22	23	18	16	24	24	20	20	3	24	22	18	23	41	22	18	28	19	20	26	18	23	20	23	22	33
1B	112.677	3	1	2	1	1	1	1	2	1	1	1	1	1	1	1	1	0	1	1	1	2	2	1	2	2	1	1	2	1	1	1	1	0	1
1B	113.814	84	62	57	54	54	55	58	57	53	65	51	68	64	62	57	53	2	54	52	55	50	64	57	50	55	59	47	57	59	51	55	61	55	55
1D	0	37	13	16	16	15	16	21	12	11	15	17	25	14	13	19	19	14	16	18	14	13	15	16	15	22	19	24	14	17	16	21	14	6	16
1D	0.568	5	5	4	4	2	4	5	4	5	5	4	5	1	1	5	5	4	4	5	4	3	4	5	5	1	5	5	4	4	5	4	4	4	1
1D	1.136	13	7	7	7	4	9	10	7	7	7	6	9	5	3	9	8	7	7	9	7	7	7	7	7	5	10	11	7	7	9	9	7	9	3
1D	1.7045	2	0	1	0	0	0	1	0	0	0	0	0	1	1	1	0	0	0	1	0	0	0	0	0	1	1	2	0	0	1	1	0	0	0
1D	2.8415	2	0	0	1	0	2	1	0	0	0	1	2	0	0	1	0	1	0	1	1	0	1	0	0	1	0	1	1	0	0	1	0	0	1
1D	5.684	3	2	2	2	2	2	2	2	2	2	1	2	2	1	2	2	2	2	2	2	2	2	2	2	2	2	1	2	2	2	2	2	2	2
1D	7.361	1	1	0	0	1	0	0	0	1	0	0	0	0	0	0	0	0	0	0	0	0	0	0	0	0	0	1	0	1	0	0	0	0	0
1D	8.2275	1	0	0	0	0	0	1	0	0	1	0	0	0	0	0	0	0	0	0	0	1	0	0	1	0	0	0	1	0	0	0	1	0	0
1D	9.094	11	10	4	4	9	5	6	3	10	4	5	7	6	4	6	4	4	2	3	5	4	4	5	4	6	7	9	4	8	3	4	4	2	5
1D	11.369	2	2	0	1	2	1	0	0	2	2	2	2	2	0	2	2	2	2	1	2	1	2	2	1	2	2	2	2	0	2	1	1	2	2
1D	11.937	2	2	0	2	0	1	0	1	1	2	2	0	1	2	1	1	0	1	0	1	2	2	2	2	2	2	1	1	1	0	1	2	1	0
1D	12.505	17	7	7	10	10	8	13	7	12	9	7	11	8	6	10	7	12	9	10	8	6	8	7	9	11	11	8	8	8	11	10	7	9	11
1D	13.642	3	1	1	2	2	1	2	1	1	2	1	2	1	2	1	2	2	1	1	1	2	2	2	2	1	1	1	1	2	1	2	2	1	2
1D	14.779	15	4	10	7	7	7	11	6	8	8	8	11	9	4	8	7	7	7	11	5	7	6	7	6	8	9	5	6	6	8	5	6	4	4
1D	18.194	20	9	7	7	10	10	7	7	7	6	6	6	6	9	7	10	8	9	6	8	10	11	6	5	7	4	9	8	4	5	7	9	9	9
1D	18.762	1	1	1	0	1	1	1	0	0	1	0	1	1	0	0	0	1	0	0	0	0	1	0	0	1	1	0	0	0	0	0	0	0	0
1D	19.33	15	8	9	6	6	5	5	7	7	6	5	8	7	5	5	7	7	5	5	5	5	4	5	5	6	5	7	4	6	6	6	5	5	4
1D	20.4675	6	0	3	5	3	6	0	2	2	2	1	1	2	4	2	4	0	5	0	4	5	4	3	0	4	1	3	6	0	3	6	6	5	3
1D	21.605	46	29	35	16	27	18	16	25	25	22	26	31	18	28	28	18	31	21	29	26	27	27	18	25	27	26	27	29	30	18	17	21	19	24
1D	22.742	1	1	1	1	1	1	1	1	1	1	1	1	1	1	1	1	0	1	1	0	0	1	1	1	1	1	1	1	1	1	1	1	1	1
1D	23.879	0	0	0	0	0	0	0	0	0	0	0	0	0	0	0	0	0	0	0	0	0	0	0	0	0	0	0	0	0	0	0	0	0	0
1D	25.016	5	4	5	4	0	4	4	4	4	0	4	4	4	4	4	4	4	4	4	4	3	0	4	4	4	4	1	4	4	3	4	4	4	0
1D	30.703	15	14	12	9	12	13	3	12	12	5	4	3	12	13	3	9	14	3	13	11	13	13	3	13	12	3	10	13	14	12	13	14	12	11
1D	32.982	7	7	7	7	7	7	1	7	7	6	0	2	7	7	1	7	7	1	7	4	7	7	0	7	5	1	6	4	7	6	7	7	7	5
1D	35.261	35	31	25	29	11	28	22	27	25	28	25	17	23	28	21	26	25	8	22	27	12	11	21	26	27	22	10	27	10	26	28	29	23	24
1D	35.8295	2	2	1	1	0	2	2	1	1	2	2	2	1	1	2	1	1	1	1	2	0	1	2	1	1	2	1	1	0	1	1	1	1	2
1D	36.398	1	1	0	1	1	1	1	1	0	1	1	1	0	1	1	1	1	0	0	1	1	0	1	1	1	1	0	1	1	1	1	1	1	1
1D	38.672	17	9	11	9	7	8	8	9	5	8	8	6	7	9	7	9	8	7	9	8	8	6	7	9	10	8	5	7	6	6	8	9	9	6
1D	39.809	5	4	2	2	2	3	2	3	1	2	3	3	2	2	1	2	2	1	2	2	1	4	1	1	3	1	2	3	2	1	2	2	3	1
1D	40.946	15	10	7	11	6	9	7	11	4	11	7	6	6	10	5	9	6	6	6	9	4	6	7	4	11	5	5	8	5	4	8	9	7	6
1D	41.8315	1	1	1	1	0	1	1	1	0	1	1	0	0	1	0	1	1	0	0	1	0	0	0	0	1	0	0	1	1	0	1	1	1	0
1D	42.717	16	12	5	11	5	12	3	12	4	4	3	4	2	11	4	12	4	3	3	3	4	4	5	2	12	3	2	11	2	4	9	12	2	4
1D	43.537	2	2	1	2	1	2	0	2	1	1	1	2	1	2	1	2	1	1	1	1	1	1	1	1	2	1	1	2	1	1	2	2	1	1
1D	44.357	5	3	3	3	3	2	3	1	1	2	2	2	2	2	3	3	2	4	1	1	3	1	2	3	4	1	2	2	2	1	2	3	2	3
1D	45.242	9	7	6	6	4	8	3	8	3	4	4	6	4	6	4	5	4	3	5	3	3	5	5	3	7	3	4	4	3	4	6	6	3	4
1D	45.494	5	3	2	4	3	3	1	3	3	3	4	4	3	3	5	3	3	3	3	3	3	3	3	3	4	3	2	2	3	2	4	2	3	3
1D	46.631	37	23	15	18	21	19	14	22	24	23	18	21	22	17	19	19	22	21	20	19	21	18	22	19	20	23	20	20	21	20	18	23	17	23
1D	47.199	20	14	8	12	10	13	9	11	12	10	11	10	11	11	10	11	7	12	10	12	13	10	11	12	14	11	8	11	13	8	10	12	8	11
1D	47.767	141	82	70	66	69	71	64	72	66	75	71	78	75	77	64	66	65	70	63	66	73	77	70	51	77	68	63	70	65	60	67	80	68	68
1D	48.3355	4	2	2	2	0	1	3	1	0	1	1	1	0	1	2	1	1	0	1	1	1	1	2	2	2	0	0	1	1	0	2	2	1	2
1D	48.904	13	6	6	5	7	8	6	6	5	7	5	7	5	7	5	7	5	6	4	6	6	5	6	4	6	6	7	6	6	7	5	6	6	5
1D	49.4725	1	1	1	1	1	1	1	1	0	1	1	1	1	1	1	1	0	0	1	0	1	1	0	1	1	1	0	1	0	1	0	1	1	1
1D	50.041	2	2	2	1	1	1	2	1	2	1	0	1	1	0	0	1	2	1	1	1	1	2	1	2	1	0	2	2	1	0	1	1	1	2
1D	50.609	1	1	1	1	0	0	1	0	1	1	1	1	1	1	1	1	1	0	1	1	1	1	1	1	1	1	1	1	0	1	1	1	1	1
1D	51.7455	1	0	0	0	1	1	0	1	1	0	1	1	0	0	0	0	1	1	0	1	1	0	1	0	0	1	1	1	0	0	1	1	0	0
1D	52.314	9	7	5	4	4	5	4	8	7	8	3	7	5	5	5	3	2	5	3	6	5	6	3	3	4	4	1	5	3	3	5	3	3	5
1D	53.451	0	0	0	0	0	0	0	0	0	0	0	0	0	0	0	0	0	0	0	0	0	0	0	0	0	0	0	0	0	0	0	0	0	0
1D	54.588	5	4	4	2	4	3	2	4	2	4	4	1	4	4	4	4	3	2	5	3	3	4	3	2	3	4	3	3	4	3	4	4	4	4
1D	55.725	0	0	0	0	0	0	0	0	0	0	0	0	0	0	0	0	0	0	0	0	0	0	0	0	0	0	0	0	0	0	0	0	0	0
1D	56.861	7	2	3	2	2	2	3	2	1	2	1	3	2	3	2	3	2	3	2	2	5	3	2	2	3	2	2	2	2	2	2	2	2	2
1D	61.41	4	3	4	3	2	2	1	3	3	3	2	4	4	3	2	1	3	2	3	2	2	4	3	2	4	4	3	2	2	3	2	3	2	3
1D	61.978	0	0	0	0	0	0	0	0	0	0	0	0	0	0	0	0	0	0	0	0	0	0	0	0	0	0	0	0	0	0	0	0	0	0
1D	62.546	4	2	1	1	2	3	2	2	1	3	2	1	2	1	2	1	2	3	1	1	3	1	2	1	2	1	1	2	2	1	1	3	1	2
1D	63.6835	0	0	0	0	0	0	0	0	0	0	0	0	0	0	0	0	0	0	0	0	0	0	0	0	0	0	0	0	0	0	0	0	0	0
1D	64.821	20	8	10	10	9	7	10	9	5	10	8	10	9	8	9	12	8	9	10	9	9	9	10	10	10	11	7	8	9	10	8	8	8	6
1D	65.389	5	2	4	2	2	3	3	2	2	2	3	3	3	3	2	2	2	3	2	2	2	3	2	2	3	3	2	2	3	3	1	2	3	2
1D	65.957	31	15	21	13	11	11	15	10	13	13	14	13	13	12	13	12	12	11	14	12	11	13	14	12	13	13	12	12	13	11	12	14	11	12
1D	66.5255	1	0	0	0	0	1	1	0	0	0	0	0	1	0	0	1	0	1	0	0	0	0	1	0	0	1	0	0	0	1	0	1	1	0
1D	67.094	46	30	27	27	26	25	18	23	28	29	29	27	27	24	26	27	28	26	29	27	28	30	26	22	27	26	29	21	28	18	27	28	26	28
1D	67.662	3	3	3	3	2	3	0	3	3	3	3	3	3	2	3	3	3	3	3	3	3	3	3	3	3	3	3	3	3	0	3	3	3	3
1D	68.23	4	3	3	3	1	4	2	3	3	2	3	3	2	1	2	3	3	3	3	3	4	3	3	3	3	3	2	3	3	1	3	3	3	3
1D	68.7985	0	0	0	0	0	0	0	0	0	0	0	0	0	0	0	0	0	0	0	0	0	0	0	0	0	0	0	0	0	0	0	0	0	0
1D	69.367	1	1	0	1	0	1	0	1	1	1	1	1	1	1	1	1	1	1	1	1	1	1	1	1	1	1	1	1	1	0	1	1	1	1
1D	70.503	6	5	1	5	2	4	3	5	4	5	5	5	5	5	5	4	5	5	5	5	5	4	4	4	3	5	5	5	4	2	4	5	3	5
1D	71.0715	2	2	1	2	0	2	0	2	2	2	2	2	2	2	2	2	2	2	2	2	2	2	2	2	2	2	2	2	2	0	2	2	2	2
1D	71.64	2	0	1	1	2	1	1	1	0	0	1	2	1	1	0	0	2	1	0	1	1	1	2	1	0	1	0	1	1	1	1	1	1	0
1D	72.776	9	2	4	4	5	3	4	4	2	5	5	3	4	3	4	4	5	6	3	5	6	5	4	4	5	4	2	4	2	4	3	4	4	2
1D	73.9135	2	1	1	1	1	1	0	1	1	1	0	1	1	1	1	0	1	0	1	1	0	1	1	1	1	1	1	1	1	2	1	1	1	1
1D	75.051	7	5	5	5	2	6	2	3	4	5	2	3	4	4	4	1	4	2	3	5	2	5	4	2	3	5	5	3	5	5	3	5	4	5
1D	75.619	0	0	0	0	0	0	0	0	0	0	0	0	0	0	0	0	0	0	0	0	0	0	0	0	0	0	0	0	0	0	0	0	0	0
1D	76.187	13	6	7	3	5	4	6	5	2	4	4	7	5	5	5	4	4	6	4	5	5	5	4	4	4	6	6	5	6	5	5	5	5	3
1D	98.9285	0	0	0	0	0	0	0	0	0	0	0	0	0	0	0	0	0	0	0	0	0	0	0	0	0	0	0	0	0	0	0	0	0	0
1D	101.203	5	0	0	5	0	0	0	0	0	0	0	0	0	0	0	0	0	0	0	0	0	0	0	0	0	0	0	0	0	0	0	0	0	0
1D	102.34	0	0	0	0	0	0	0	0	0	0	0	0	0	0	0	0	0	0	0	0	0	0	0	0	0	0	0	0	0	0	0	0	0	0
1D	103.477	1	1	0	1	1	1	1	1	1	1	1	1	1	1	0	0	1	1	1	1	1	1	1	1	1	1	1	0	0	1	0	1	1	1
1D	117.158	1	0	0	1	0	0	0	1	0	0	0	0	0	0	0	0	0	0	0	1	0	0	0	0	0	0	0	0	0	0	0	0	0	0
1D	118.295	3	2	2	1	2	0	2	2	2	2	2	2	2	2	2	2	2	2	2	1	2	2	2	2	2	2	2	2	2	2	3	3	2	2
1D	118.864	1	1	1	0	1	0	1	1	1	1	0	1	1	1	1	1	1	1	1	0	1	1	1	1	1	1	1	1	1	1	1	0	1	1
1D	119.432	18	16	13	4	14	1	2	14	14	15	14	14	14	14	14	13	13	5	13	13	14	13	15	13	13	14	13	13	14	14	12	2	14	2
1D	120.568	6	6	4	0	5	0	0	4	4	4	6	4	4	6	5	4	5	0	5	4	4	4	6	4	6	5	5	5	4	4	4	0	4	1
1D	121.705	0	0	0	0	0	0	0	0	0	0	0	0	0	0	0	0	0	0	0	0	0	0	0	0	0	0	0	0	0	0	0	0	0	0
1D	122.841	1	0	0	1	0	0	0	0	0	0	0	0	0	0	0	0	0	1	0	0	0	0	0	0	0	0	0	0	0	0	0	0	0	0
1D	126.819	1	0	1	1	1	0	1	0	0	0	1	0	0	1	1	1	1	1	0	1	1	1	0	1	0	0	1	1	1	0	1	1	1	1
1D	127.387	17	5	11	8	11	0	12	4	4	5	8	4	5	10	13	9	10	11	4	12	10	11	4	12	4	4	8	9	8	5	10	12	8	10
1D	129.662	11	0	10	9	9	2	9	0	0	1	6	0	1	9	10	8	9	8	0	8	10	7	0	10	0	1	8	7	10	0	11	9	10	7
1D	130.799	6	0	5	5	5	0	5	0	0	0	5	0	0	5	5	4	6	5	1	6	5	6	0	6	0	0	5	5	5	1	5	5	5	5
1D	131.936	21	4	15	16	16	0	16	1	3	2	14	3	2	16	15	14	15	17	2	15	15	15	2	15	2	2	18	15	16	2	14	14	14	16
1D	133.643	6	0	6	5	5	0	6	0	0	0	6	0	0	6	6	5	6	6	0	6	6	6	0	5	0	0	6	6	5	1	4	5	5	5
1D	135.35	33	2	27	24	28	2	26	2	3	2	25	6	0	29	27	22	25	28	4	25	28	30	1	27	2	4	29	26	26	1	25	28	27	25
1D	135.918	7	0	5	4	6	0	4	0	0	0	5	0	0	5	5	4	4	6	0	5	2	4	0	4	0	1	5	5	4	0	7	5	4	6
1D	136.487	12	2	6	7	9	0	10	1	1	3	6	1	2	9	5	7	10	8	1	8	2	10	1	9	2	1	7	9	5	1	9	8	7	6
2A	0	5	4	4	2	4	2	2	4	4	3	4	0	1	3	4	3	3	2	4	4	4	4	3	4	4	4	4	4	4	4	4	3	3	4
2A	0.5685	0	0	0	0	0	0	0	0	0	0	0	0	0	0	0	0	0	0	0	0	0	0	0	0	0	0	0	0	0	0	0	0	0	0
2A	1.137	36	15	10	8	7	9	7	6	13	23	13	14	13	17	8	11	16	8	14	6	8	7	24	15	10	7	10	15	8	9	10	10	7	16
2A	3.411	9	1	5	7	7	6	7	7	1	2	5	7	5	7	7	3	7	6	2	5	6	7	3	2	8	8	6	5	7	7	2	7	5	4
2A	3.979	2	0	0	2	2	2	2	2	0	0	2	2	2	1	2	0	2	2	0	2	2	2	2	0	2	2	1	2	2	2	0	2	2	0
2A	4.547	25	11	11	14	13	7	11	9	11	11	11	9	12	9	9	9	11	9	11	7	9	12	9	9	10	11	11	6	9	9	8	12	10	10
2A	10.254	23	7	15	9	10	9	11	13	8	4	13	7	8	8	8	7	9	9	8	7	6	9	5	5	9	6	9	6	8	8	10	9	8	6
2A	10.822	55	16	28	23	15	16	29	26	8	13	25	15	9	18	10	13	17	15	17	26	22	19	14	17	18	9	10	23	11	11	22	24	18	15
2A	11.39	202	43	106	109	29	33	97	95	26	33	109	28	24	28	25	58	29	30	31	113	112	98	29	28	29	30	24	103	30	28	100	111	35	25
2A	13.0975	3	3	0	0	3	3	0	3	3	3	0	0	3	3	2	0	3	0	0	3	0	0	3	0	0	3	3	0	3	3	1	0	3	3
2A	14.805	25	18	7	8	18	17	7	18	20	18	4	10	19	18	15	6	17	8	9	19	5	11	20	7	9	18	20	3	20	17	5	7	15	18
2A	16.512	0	0	0	0	0	0	0	0	0	0	0	0	0	0	0	0	0	0	0	0	0	0	0	0	0	0	0	0	0	0	0	0	0	0
2A	18.219	30	6	6	7	11	5	6	11	6	5	10	6	8	8	13	15	12	9	5	12	9	6	5	14	5	13	20	5	6	21	5	8	5	13
2A	19.3565	8	7	2	4	4	3	2	3	3	4	4	5	5	3	2	6	3	4	3	3	4	4	6	2	4	3	6	4	4	4	3	4	2	4
2A	20.494	7	4	0	0	2	2	1	3	0	2	2	2	4	2	2	4	1	1	3	1	2	1	2	2	3	2	4	0	2	3	2	1	3	3
2A	21.062	0	0	0	0	0	0	0	0	0	0	0	0	0	0	0	0	0	0	0	0	0	0	0	0	0	0	0	0	0	0	0	0	0	0
2A	21.63	7	1	1	1	2	3	4	2	2	1	3	3	1	3	2	5	2	2	6	3	2	2	2	3	1	1	3	2	4	3	1	4	1	4
2A	23.216	0	0	0	0	0	0	0	0	0	0	0	0	0	0	0	0	0	0	0	0	0	0	0	0	0	0	0	0	0	0	0	0	0	0
2A	25.041	1	0	0	0	0	0	0	0	0	0	0	0	0	0	0	0	0	1	0	0	1	0	0	0	0	0	0	0	0	0	0	0	0	0
2A	29.599	6	4	1	3	1	4	1	1	2	2	2	5	1	2	1	3	2	5	5	2	5	1	5	0	2	1	1	2	2	1	0	3	4	1
2A	31.873	7	5	4	4	4	5	4	4	2	5	5	4	4	4	5	3	5	2	4	5	5	5	5	1	5	5	4	4	5	4	3	5	4	5
2A	33.5775	1	0	0	0	0	0	0	0	0	0	0	1	0	0	0	0	0	0	0	0	0	0	1	0	0	0	0	0	0	0	0	0	0	0
2A	34.146	1	1	1	1	1	1	1	1	1	1	1	1	1	1	1	0	1	1	1	1	1	1	1	1	1	1	1	1	1	1	1	1	1	1
2A	38.704	3	0	2	3	1	3	1	1	0	0	0	1	2	1	1	1	1	0	1	1	2	2	2	0	2	2	2	1	1	1	2	3	3	1
2A	39.841	4	1	1	1	1	1	1	0	1	0	0	4	1	1	1	1	1	0	0	1	0	1	0	0	0	1	0	1	0	1	0	1	1	0
2A	40.409	0	0	0	0	0	0	0	0	0	0	0	0	0	0	0	0	0	0	0	0	0	0	0	0	0	0	0	0	0	0	0	0	0	0
2A	40.977	13	7	7	5	3	7	6	7	7	8	7	7	6	5	6	7	3	6	6	6	5	4	8	5	7	2	6	4	7	5	7	7	6	7
2A	41.5455	3	2	2	1	1	0	1	1	1	2	2	3	2	2	1	1	0	2	1	2	2	2	2	1	0	1	1	1	1	2	2	1	2	0
2A	42.114	31	14	7	20	8	9	18	11	7	16	7	7	10	7	6	9	9	11	6	11	22	6	9	5	12	9	12	8	10	5	5	21	6	13
2A	48.975	20	14	13	5	15	5	13	11	11	14	14	12	12	14	12	11	12	9	11	7	9	14	12	13	11	13	11	13	13	14	12	10	9	8
2A	50.112	2	0	1	0	2	0	2	2	2	1	2	1	2	2	2	2	1	1	2	0	0	2	2	1	1	1	2	2	1	1	2	0	0	1
2A	51.249	7	6	3	3	1	4	4	1	4	3	3	4	5	6	5	3	4	3	0	2	3	6	5	2	3	4	2	3	4	3	2	3	3	3
2A	51.817	9	3	4	2	4	3	5	4	3	5	4	3	4	4	4	5	2	5	5	5	2	5	5	2	5	3	2	4	3	4	3	5	4	4
2A	52.385	23	11	9	11	11	10	10	6	9	9	10	6	10	12	11	12	6	12	8	8	9	11	9	12	10	10	11	10	6	9	9	12	11	10
2A	58.092	105	61	53	54	56	48	50	56	57	56	58	63	51	60	52	40	57	50	53	51	57	61	60	43	51	61	60	43	59	43	53	64	50	49
2A	58.66	99	45	37	52	40	38	41	42	34	43	39	41	40	53	36	35	41	47	43	45	58	51	49	31	43	41	36	41	48	39	43	49	36	29
2A	59.228	887	470	390	319	351	327	389	402	310	422	413	398	431	407	377	401	325	375	363	370	383	451	430	311	420	396	367	321	354	345	334	371	313	334
2A	59.811	0	0	0	0	0	0	0	0	0	0	0	0	0	0	0	0	0	0	0	0	0	0	0	0	0	0	0	0	0	0	0	0	0	0
2A	60.379	9	5	5	2	3	4	5	3	2	4	5	3	5	3	5	4	1	4	4	2	5	6	5	3	3	4	4	1	6	3	5	2	1	3
2A	61.53	7	4	3	5	4	3	3	3	4	6	5	3	5	4	4	3	3	1	3	4	4	5	7	3	4	4	4	5	5	5	3	3	4	3
2A	62.121	2	1	1	1	1	1	1	1	1	1	0	1	1	1	1	1	1	1	1	1	1	1	1	1	1	1	1	1	2	1	1	1	1	0
2A	62.712	2	1	0	1	0	1	1	1	1	1	1	0	1	2	0	1	1	0	1	0	2	1	0	1	0	1	0	0	0	0	1	1	0	2
2A	66.144	10	4	4	3	1	4	4	3	3	2	3	4	4	3	2	4	3	0	3	1	5	1	4	3	4	5	1	3	5	4	3	4	0	3
2A	68.4745	0	0	0	0	0	0	0	0	0	0	0	0	0	0	0	0	0	0	0	0	0	0	0	0	0	0	0	0	0	0	0	0	0	0
2A	70.805	2	0	1	0	0	0	0	0	0	0	0	1	0	0	0	1	1	0	1	0	1	0	0	0	0	0	0	1	0	0	0	0	0	1
2A	71.9935	4	4	3	2	1	4	3	3	3	3	4	3	3	3	3	1	3	3	0	2	1	4	3	2	1	3	1	2	2	4	4	3	3	3
2A	73.182	18	12	9	11	12	12	10	8	9	9	11	8	11	11	12	3	8	10	2	14	12	11	10	10	11	12	13	10	12	11	11	11	11	8
2A	73.7505	10	4	2	4	2	3	3	3	3	3	3	5	4	4	4	2	2	5	2	5	4	3	3	4	3	3	2	2	3	3	2	3	2	2
2A	74.319	154	64	62	57	60	76	55	63	49	52	57	59	68	66	64	61	67	66	48	68	68	64	50	55	62	66	54	50	61	61	48	62	54	44
2A	74.887	11	1	6	3	7	8	3	1	1	2	1	4	5	1	1	3	6	8	3	4	7	1	2	1	5	6	1	4	6	1	2	3	3	5
2A	75.455	4	0	1	2	1	2	0	1	2	1	0	1	0	0	0	0	0	1	0	0	0	0	0	0	1	1	2	0	1	0	1	2	1	1
2A	76.0235	8	3	4	4	3	4	2	4	3	4	2	4	4	3	4	5	4	3	4	3	3	3	4	4	4	5	2	2	4	2	3	4	2	3
2A	76.592	32	11	17	15	11	15	13	8	10	18	15	15	13	14	12	12	15	12	15	16	16	9	14	13	12	13	11	10	14	14	12	14	14	15
2A	81.15	25	16	15	12	13	13	10	15	9	16	15	15	12	11	8	10	8	11	10	8	16	15	13	9	17	13	12	10	13	9	8	15	11	8
2A	81.7185	2	1	1	1	1	2	1	1	0	1	1	1	1	2	0	1	0	1	2	1	1	1	1	1	1	1	1	1	1	1	1	1	1	0
2A	82.287	6	4	3	4	1	4	5	5	4	5	5	5	5	5	0	5	0	5	6	0	4	4	5	4	3	4	0	4	4	5	3	5	3	3
2A	83.423	13	7	9	6	5	8	6	6	7	5	8	7	7	6	5	8	4	8	8	4	8	7	8	7	6	7	5	5	6	6	7	5	7	9
2A	84.56	11	8	7	6	5	5	6	6	7	7	7	6	7	7	6	6	5	7	6	5	6	7	7	6	7	7	3	5	7	6	5	7	5	6
2A	85.128	0	0	0	0	0	0	0	0	0	0	0	0	0	0	0	0	0	0	0	0	0	0	0	0	0	0	0	0	0	0	0	0	0	0
2A	85.696	7	3	3	3	3	4	3	3	3	3	2	3	3	2	3	3	3	3	4	3	3	3	3	3	5	3	4	3	3	3	3	3	3	4
2A	87.971	30	14	13	8	16	11	10	12	12	13	10	11	13	13	20	12	10	12	14	14	7	7	12	7	17	7	16	11	9	15	8	11	14	10
2A	88.539	0	0	0	0	0	0	0	0	0	0	0	0	0	0	0	0	0	0	0	0	0	0	0	0	0	0	0	0	0	0	0	0	0	0
2A	89.107	4	2	1	0	1	0	2	1	2	1	0	1	0	0	1	1	0	0	0	1	0	1	1	1	2	0	2	1	1	1	1	0	1	0
2A	89.6755	0	0	0	0	0	0	0	0	0	0	0	0	0	0	0	0	0	0	0	0	0	0	0	0	0	0	0	0	0	0	0	0	0	0
2A	90.244	2	1	0	0	2	1	2	0	1	1	1	1	1	0	1	1	0	1	1	1	0	1	2	1	1	1	0	0	1	1	0	1	1	0
2A	90.812	2	1	0	1	0	2	1	0	0	1	1	1	0	2	0	0	1	1	1	1	1	1	2	0	1	1	1	1	1	0	1	0	0	1
2A	91.38	13	8	8	8	7	6	8	7	6	6	6	6	6	9	8	8	6	8	6	8	7	8	7	9	5	7	8	6	8	5	7	9	7	7
2A	91.9485	38	20	2	3	15	3	10	12	7	3	6	19	16	9	2	10	1	17	3	12	13	14	26	2	4	5	22	1	2	11	3	13	16	21
2A	92.517	298	130	102	101	100	94	120	96	109	85	78	98	96	98	90	108	77	117	100	92	93	114	143	95	99	95	134	83	97	121	86	95	107	145
2B	0	175	97	118	72	62	112	114	58	62	65	96	99	80	74	48	116	63	99	88	63	78	65	69	66	47	52	46	64	52	99	97	95	100	45
2B	2.279	2	2	1	2	2	2	0	0	2	2	2	2	2	2	0	0	2	2	2	2	2	2	2	2	0	0	0	2	0	0	2	2	2	0
2B	4.558	30	24	12	27	16	25	10	4	25	16	15	25	16	21	4	11	25	16	24	14	23	16	16	24	6	5	3	16	4	9	21	17	23	4
2B	5.695	8	8	4	5	0	6	1	4	6	0	1	7	3	6	1	3	5	0	6	0	6	3	3	6	0	1	1	0	0	3	5	1	5	0
2B	6.832	21	16	5	6	8	8	4	13	11	6	4	17	9	12	4	5	8	8	14	6	12	14	14	13	6	6	6	8	6	13	4	8	4	6
2B	7.4005	17	13	8	6	8	10	4	9	5	7	5	14	4	11	8	8	4	8	7	8	9	9	9	8	8	10	8	6	5	7	7	4	8	7
2B	7.969	84	60	32	40	46	43	22	55	43	36	21	49	18	43	35	40	45	40	22	41	46	21	17	28	37	38	33	45	38	33	40	31	43	34
2B	9.106	9	2	1	1	3	4	0	1	1	8	0	3	0	4	9	2	0	3	1	3	3	2	2	3	9	9	9	4	9	7	3	0	3	9
2B	10.243	16	1	8	2	12	1	7	1	9	3	4	14	2	2	12	10	3	2	8	1	2	8	12	10	12	13	13	1	13	1	0	3	3	13
2B	11.9505	4	3	2	2	3	0	3	2	2	1	2	2	1	2	4	1	3	3	1	2	3	1	4	3	3	4	1	3	4	1	2	3	2	1
2B	13.658	51	25	18	18	33	16	17	25	24	20	16	36	3	22	31	13	19	20	14	13	23	29	30	31	31	34	33	16	32	16	2	18	17	32
2B	14.226	3	2	2	2	3	2	2	2	2	2	2	3	1	2	3	0	2	2	0	2	2	2	3	3	3	3	3	2	3	2	0	2	2	3
2B	14.794	13	8	3	6	5	5	7	8	6	5	6	2	6	5	7	4	7	7	5	6	6	3	6	8	6	6	5	6	6	5	2	6	5	5
2B	15.3625	1	1	1	1	1	1	1	1	1	1	0	1	1	1	1	1	1	1	1	1	1	1	0	1	1	1	0	1	1	1	1	1	1	0
2B	15.931	31	3	13	12	9	14	11	5	12	15	9	6	16	16	4	10	8	12	19	8	11	6	10	14	14	6	16	9	6	9	8	19	9	10
2B	16.499	5	2	2	2	1	3	2	2	1	2	2	3	3	2	1	3	3	1	1	2	2	2	1	3	1	2	1	2	2	1	1	4	2	1
2B	17.067	41	23	19	16	23	22	26	23	22	23	21	23	27	19	7	18	13	15	28	12	13	16	25	18	7	8	23	17	7	24	21	12	26	20
2B	17.6355	3	1	2	0	1	2	1	1	1	1	0	1	1	3	1	1	1	1	1	1	1	2	1	0	2	1	1	1	1	0	2	1	1	2
2B	18.204	5	3	3	2	4	2	3	2	3	3	2	3	3	2	2	1	3	2	2	3	2	2	2	2	1	2	3	2	3	3	1	3	2	2
2B	18.772	1	0	1	1	1	0	1	1	1	1	0	1	1	1	1	1	1	1	0	1	1	0	1	1	1	1	0	1	1	1	1	1	1	0
2B	19.34	20	10	6	5	8	7	14	5	4	5	14	5	4	6	7	4	6	6	13	6	6	16	6	4	6	6	5	6	5	4	5	7	6	15
2B	20.4775	2	1	1	1	1	1	1	1	1	1	1	1	1	2	1	1	1	1	0	1	1	1	1	1	1	1	2	1	1	1	1	1	1	1
2B	21.615	6	4	4	4	4	5	4	4	4	5	3	5	4	3	3	5	3	4	3	3	3	4	4	2	3	3	3	3	3	4	4	4	4	4
2B	22.751	34	24	17	22	15	25	16	24	15	13	15	17	16	5	21	17	16	20	17	18	23	18	17	7	19	21	8	13	22	10	22	21	21	14
2B	23.8885	6	5	4	4	5	5	6	4	5	5	6	6	5	1	5	6	5	4	5	5	4	6	6	6	6	5	5	6	5	6	4	4	5	6
2B	25.026	18	14	13	10	13	14	12	12	12	13	12	12	14	11	8	14	2	10	12	3	2	14	12	12	8	8	10	2	8	13	9	5	7	10
2B	25.594	2	2	1	1	1	1	1	1	1	1	1	2	1	1	0	1	0	2	1	0	0	1	1	1	0	0	1	0	0	1	1	0	1	1
2B	26.162	37	29	28	21	31	27	26	25	26	27	29	24	25	26	25	23	18	25	28	18	21	26	26	23	26	29	25	19	30	27	5	9	4	28
2B	33.023	83	23	33	25	38	50	32	51	42	31	26	27	36	36	44	39	46	30	28	40	35	40	27	27	45	49	30	38	42	25	25	39	39	34
2B	33.5915	4	1	2	2	2	3	3	3	2	2	3	2	2	3	2	3	2	3	2	2	2	2	3	1	2	2	2	3	2	2	1	2	2	2
2B	34.16	13	8	7	8	4	6	8	6	5	6	8	5	6	6	8	5	8	7	7	4	3	7	6	6	6	5	7	5	7	5	6	7	9	7
2B	34.728	3	0	0	1	1	1	0	3	1	0	2	1	1	3	1	2	0	1	0	1	1	1	0	2	1	0	0	1	1	2	0	0	0	1
2B	35.296	15	2	2	6	1	8	7	10	2	3	10	2	3	10	4	9	0	9	1	3	2	2	5	6	2	3	4	8	4	8	1	1	3	3
2B	35.8645	4	3	4	1	1	3	4	2	1	3	2	4	3	2	3	1	0	3	2	0	2	4	3	1	1	1	3	2	2	1	2	2	3	2
2B	36.433	43	17	19	16	14	25	24	25	14	15	24	17	16	25	19	22	17	27	23	18	18	16	15	9	12	17	10	21	24	24	23	22	21	21
2B	37.001	6	3	2	1	1	4	4	6	2	2	4	2	2	3	5	5	2	4	5	3	2	2	3	1	2	2	2	4	3	4	4	4	5	4
2B	37.569	12	10	9	9	1	11	11	11	2	8	11	9	8	11	10	11	3	11	10	2	2	9	8	0	2	1	9	11	10	10	11	11	11	11
2B	38.706	22	10	9	9	7	7	8	6	5	7	6	8	4	11	11	5	4	11	10	9	7	7	8	6	7	9	7	6	6	7	3	8	7	8
2B	39.274	1	1	0	0	0	1	0	1	1	1	1	1	0	1	1	0	1	0	1	1	0	0	0	0	0	1	1	0	0	0	0	1	0	0
2B	39.842	3	1	1	1	0	0	2	0	3	1	1	1	1	1	2	1	0	1	1	1	1	0	0	2	1	0	1	0	1	1	1	1	1	0
2B	40.9795	17	7	8	8	7	12	6	6	6	6	5	7	7	7	6	8	6	7	6	6	7	7	6	7	6	6	6	7	6	6	7	6	7	6
2B	42.117	30	16	12	15	14	13	10	8	11	14	12	12	10	15	11	10	11	10	9	15	13	14	15	9	14	15	14	12	11	8	12	10	11	11
2B	44.396	1	1	0	0	0	1	0	0	1	0	0	0	0	0	0	0	0	0	0	0	0	1	1	0	0	0	0	0	0	0	0	0	0	0
2B	46.675	92	72	22	21	25	37	19	21	50	27	22	31	32	26	25	25	20	24	29	24	28	59	56	20	27	25	25	28	21	23	19	26	25	19
2B	48.382	2	2	0	0	0	0	0	1	2	1	0	0	0	0	0	0	0	0	0	0	0	1	1	0	0	1	0	0	0	0	0	0	0	0
2B	50.089	107	79	22	22	32	46	23	25	55	24	24	27	26	31	32	24	35	26	22	21	28	71	52	23	35	32	24	20	33	24	24	28	19	28
2B	50.6575	9	7	0	2	2	6	3	1	6	1	1	2	1	2	3	1	3	0	1	1	1	7	7	0	2	2	1	1	1	1	2	1	1	1
2B	51.226	30	20	5	10	16	12	6	15	20	4	9	6	3	7	15	9	13	7	4	8	6	17	9	11	17	13	14	10	16	11	6	10	5	13
2B	51.794	3	3	0	0	0	2	0	0	2	0	1	1	0	0	0	0	0	0	0	0	0	2	2	0	1	0	0	0	0	0	1	0	0	0
2B	52.362	28	10	2	5	8	20	5	14	9	7	5	7	4	5	8	4	9	9	6	8	5	12	7	9	9	10	10	5	10	3	3	7	8	10
2B	54.636	92	46	34	33	40	28	39	48	39	34	35	35	46	37	40	36	45	37	42	30	36	52	34	25	47	45	41	31	44	42	31	38	35	36
2B	55.2045	17	15	4	7	6	7	8	11	4	6	1	5	6	9	3	4	6	8	4	3	4	12	4	9	5	5	10	12	3	4	5	9	7	8
2B	55.773	242	125	80	84	80	73	80	103	73	87	70	82	76	78	71	69	80	86	85	84	91	136	80	107	80	81	98	86	75	71	70	99	76	96
2B	56.3415	15	14	6	7	4	7	4	10	1	6	5	4	4	8	2	4	6	4	9	4	1	10	4	7	4	2	7	8	6	4	5	8	5	6
2B	56.91	147	66	45	51	61	79	40	65	55	62	59	62	63	45	53	56	47	65	52	59	63	66	59	48	53	54	51	49	48	41	49	63	61	53
2B	57.4785	0	0	0	0	0	0	0	0	0	0	0	0	0	0	0	0	0	0	0	0	0	0	0	0	0	0	0	0	0	0	0	0	0	0
2B	58.047	12	6	6	4	4	6	4	4	7	6	9	6	5	8	5	6	5	7	4	6	5	4	6	5	5	5	6	7	6	3	4	7	8	2
2B	59.184	760	421	304	327	350	348	306	325	306	340	333	331	411	349	326	289	296	365	349	335	357	388	338	274	348	351	319	314	318	314	275	367	292	267
2B	59.752	29	15	18	11	16	11	14	15	17	12	12	11	15	11	14	10	10	18	15	15	13	13	10	8	19	18	14	9	19	11	12	18	13	13
2B	60.32	109	67	38	31	44	40	36	40	34	46	44	46	36	47	36	47	37	47	37	35	39	55	55	34	50	46	44	24	39	37	35	45	29	34
2B	60.8885	21	15	11	6	8	11	11	10	8	10	6	14	12	9	9	9	9	9	14	10	13	11	11	6	10	9	11	8	8	9	9	10	10	8
2B	61.457	133	77	42	53	53	45	49	53	41	61	45	52	66	61	44	50	49	63	46	52	53	58	54	45	59	49	43	49	46	44	44	61	42	39
2B	62.0255	15	5	4	8	4	11	7	7	5	6	4	6	7	5	5	7	6	8	4	8	7	6	5	3	5	6	3	9	5	5	6	8	8	5
2B	62.594	81	44	29	35	41	39	31	35	32	35	30	34	37	37	33	34	40	30	24	32	32	36	35	27	36	41	34	30	32	29	33	35	34	30
2B	63.162	0	0	0	0	0	0	0	0	0	0	0	0	0	0	0	0	0	0	0	0	0	0	0	0	0	0	0	0	0	0	0	0	0	0
2B	63.73	24	14	13	13	15	6	15	14	11	12	12	13	17	13	12	11	11	15	10	11	14	10	10	9	13	14	9	13	10	10	9	11	14	12
2B	64.867	0	0	0	0	0	0	0	0	0	0	0	0	0	0	0	0	0	0	0	0	0	0	0	0	0	0	0	0	0	0	0	0	0	0
2B	65.4355	4	1	4	2	0	4	1	2	2	1	2	3	3	0	3	4	0	3	4	4	4	0	1	0	2	3	2	2	2	1	2	4	1	1
2B	66.004	60	26	26	20	32	26	20	32	22	19	22	22	32	25	25	23	26	26	21	30	26	34	27	24	28	25	22	26	26	18	20	27	25	24
2B	66.5725	7	1	3	0	3	3	3	3	3	4	3	3	6	0	3	2	4	3	3	4	3	4	3	1	4	3	2	3	5	2	2	3	4	3
2B	67.141	209	74	75	66	76	76	73	71	81	77	59	76	90	76	72	76	59	95	76	81	84	96	79	57	83	80	79	72	83	52	67	84	68	73
2B	67.7095	3	1	1	2	0	0	1	1	1	1	0	1	0	0	1	2	1	3	1	1	2	1	1	0	2	2	1	0	1	0	1	2	1	0
2B	68.278	17	8	6	6	7	6	6	8	6	7	6	7	9	7	7	8	5	7	4	7	6	8	5	5	8	6	8	6	7	5	8	7	6	5
2B	68.846	12	6	4	6	2	4	2	2	3	4	5	4	6	3	4	6	1	4	6	5	5	2	5	2	3	4	4	5	3	2	5	3	4	2
2B	69.414	92	44	25	47	23	19	23	26	29	45	34	43	38	42	28	38	30	53	30	26	47	24	43	17	34	26	29	21	16	26	41	27	17	27
2B	70.551	3	2	3	2	0	0	0	0	0	0	1	2	1	1	3	1	0	3	2	1	2	1	0	0	2	2	0	0	0	0	1	2	0	1
2B	71.688	8	7	3	3	4	6	3	3	4	5	2	7	6	3	2	5	2	3	6	2	2	3	6	1	4	2	4	5	2	6	2	0	5	1
2B	72.2565	21	15	8	9	3	9	9	7	9	9	8	12	10	8	7	8	5	9	9	5	10	10	10	5	9	5	8	11	7	12	8	5	9	6
2B	72.825	228	115	89	95	89	100	93	94	87	103	81	116	115	111	91	105	72	99	89	77	98	100	101	76	112	82	84	111	86	86	98	46	90	76
2B	75.104	3	2	0	0	0	1	1	1	1	0	1	1	0	0	1	1	0	1	0	0	1	2	0	0	0	0	1	0	0	1	1	0	2	0
2B	77.383	92	57	30	39	26	48	36	46	47	29	34	58	47	42	33	32	25	40	27	22	42	52	28	35	40	24	54	37	24	38	37	25	32	23
2B	77.9515	9	4	5	5	5	2	2	3	2	1	2	3	3	2	2	2	4	2	1	5	1	3	1	1	1	4	2	1	4	3	3	2	1	5
2B	78.52	78	55	18	41	14	46	41	38	37	43	34	42	50	39	42	39	13	46	39	15	40	39	41	35	41	14	38	41	15	43	38	40	37	11
2B	79.657	4	4	1	1	1	2	2	4	3	4	2	3	4	2	2	2	1	2	2	0	2	4	4	2	2	1	4	2	1	4	2	2	2	1
2B	80.794	13	6	2	4	0	8	3	7	7	7	2	9	6	3	4	3	0	3	2	0	5	7	7	2	3	1	5	4	0	9	3	5	5	0
2B	83.068	21	12	6	6	3	5	14	13	14	11	12	16	11	16	12	10	2	11	10	4	10	17	9	12	14	4	8	5	2	7	6	13	7	2
2B	83.6365	3	1	1	1	0	2	1	1	1	1	1	1	1	2	1	1	0	2	2	0	1	2	1	2	2	0	1	1	0	2	1	1	1	0
2B	84.205	18	14	6	10	11	12	12	11	13	13	8	13	10	11	4	12	11	6	11	11	8	12	14	9	11	10	10	6	12	11	7	5	9	10
2B	85.342	0	0	0	0	0	0	0	0	0	0	0	0	0	0	0	0	0	0	0	0	0	0	0	0	0	0	0	0	0	0	0	0	0	0
2B	86.479	50	17	18	16	21	13	14	23	15	17	12	16	18	18	17	19	19	30	15	22	21	25	16	12	20	20	10	20	20	13	18	9	15	12
2B	88.186	3	1	2	2	1	1	1	2	1	2	1	1	2	2	1	3	1	2	2	1	2	2	2	2	2	1	2	1	1	1	1	1	3	2
2B	89.893	9	5	4	5	6	3	5	5	5	5	4	6	7	5	5	6	5	6	7	6	7	7	5	6	5	6	2	5	6	2	5	3	6	5
2B	90.4615	2	1	0	1	0	0	1	1	1	1	1	0	1	1	0	0	0	1	0	0	0	1	1	1	1	0	0	0	0	0	0	0	0	0
2B	91.03	8	1	2	0	1	1	0	2	1	2	0	1	1	5	1	6	1	6	2	1	1	3	2	4	4	1	2	0	1	4	0	5	3	2
2B	92.479	2	0	0	1	1	0	0	0	1	0	1	1	2	2	1	1	0	1	0	1	1	0	0	1	0	1	0	1	1	1	1	0	1	0
2B	93.928	12	1	6	2	5	6	2	6	3	5	2	3	12	3	2	10	5	3	5	5	8	5	5	4	7	5	5	2	6	9	2	6	5	6
2B	95.323	1	0	1	1	0	0	0	0	0	0	1	0	0	1	1	0	0	0	0	1	0	0	0	1	0	0	0	1	0	0	1	1	0	0
2B	96.718	155	45	52	55	49	49	58	46	55	34	58	41	99	62	60	88	46	63	31	60	90	33	30	78	60	47	29	59	44	85	51	37	75	36
2B	97.286	26	11	11	16	12	10	17	11	11	4	16	4	21	16	17	14	11	14	6	13	16	5	4	16	13	9	4	15	9	13	14	5	14	10
2B	97.854	17	13	7	12	8	9	12	8	7	2	10	4	10	15	12	8	8	9	2	8	12	2	1	12	7	8	1	12	8	12	9	9	11	12
2B	98.4225	3	1	1	1	1	1	1	1	1	0	1	0	1	2	1	2	1	1	0	1	1	0	0	1	1	1	0	1	1	1	1	1	1	1
2B	98.991	43	19	18	13	18	17	18	15	19	7	12	11	20	21	15	12	16	19	6	19	20	7	9	10	15	19	6	13	15	12	10	17	16	14
2B	99.5595	8	4	4	4	4	4	4	4	3	3	4	4	6	4	4	4	4	3	4	4	4	3	3	4	4	4	4	4	4	3	5	5	3	4
2B	100.128	14	7	6	7	6	6	7	8	7	10	5	4	7	7	7	8	6	5	4	6	5	7	8	0	8	6	6	7	6	6	7	7	6	4
2B	100.696	2	2	2	2	0	2	0	0	1	0	2	2	2	2	0	2	0	0	2	1	0	2	2	0	0	0	2	2	0	2	2	2	2	2
2B	101.264	7	3	6	5	5	3	6	5	4	4	4	6	5	5	5	5	5	6	5	5	5	3	5	0	5	5	5	5	5	4	5	5	4	5
2B	102.401	3	1	3	1	2	0	2	3	2	1	1	1	2	0	3	1	3	3	1	3	3	3	1	0	3	3	1	2	3	1	1	1	1	3
2B	103.538	156	71	71	77	56	71	83	58	65	60	63	66	71	79	69	69	67	71	71	73	77	70	66	1	59	66	63	77	63	59	60	79	67	55
2B	104.106	14	6	6	5	9	6	6	4	6	6	6	4	5	7	5	8	4	5	6	5	4	4	6	2	6	4	4	4	7	4	6	5	4	7
2B	104.675	162	15	43	30	42	120	28	19	28	44	27	34	33	38	23	56	27	25	30	23	17	26	30	31	16	26	31	46	27	36	36	29	31	24
2B	105.243	3	0	0	0	2	0	0	0	0	2	0	0	0	0	0	2	0	0	0	0	0	2	0	0	0	0	0	0	0	2	0	0	0	0
2B	105.812	47	4	13	6	8	11	6	31	12	18	5	5	12	2	4	18	7	3	7	7	4	24	10	12	31	6	30	7	4	8	6	6	8	31
2B	106.38	3	2	1	1	1	1	2	0	1	0	2	2	1	2	1	1	1	2	1	2	2	1	0	1	0	1	2	1	1	0	1	2	2	1
2B	106.948	69	39	33	31	36	33	33	35	27	9	31	34	30	37	21	15	31	33	24	34	31	38	19	32	32	24	30	38	24	17	35	32	33	30
2B	109.227	3	2	2	0	0	0	0	0	0	0	0	0	2	0	0	0	1	0	0	0	0	1	1	0	0	0	0	2	0	1	0	0	0	0
2B	111.506	266	85	139	117	94	65	83	15	63	30	88	101	137	83	86	87	99	113	73	94	113	29	90	73	21	87	13	95	83	101	63	98	116	23
2D	0	8	6	6	2	6	5	3	6	5	4	6	3	6	5	6	3	4	4	4	4	2	6	5	5	5	6	6	5	5	4	1	3	1	6
2D	3.41	0	0	0	0	0	0	0	0	0	0	0	0	0	0	0	0	0	0	0	0	0	0	0	0	0	0	0	0	0	0	0	0	0	0
2D	3.978	2	2	0	2	1	1	1	1	0	1	2	1	1	0	1	1	1	1	1	1	1	1	1	0	1	2	1	1	1	1	1	1	2	1
2D	4.546	10	10	0	9	9	9	8	9	7	9	7	9	9	2	9	8	9	8	9	8	9	8	9	1	7	9	8	8	9	9	2	9	4	8
2D	5.6835	2	2	0	1	2	2	2	2	2	2	2	2	2	0	2	2	2	1	2	1	2	1	2	0	2	2	2	2	1	2	0	1	0	2
2D	6.821	19	14	16	12	14	14	11	14	11	12	12	14	14	5	15	16	13	15	14	12	12	14	14	9	12	15	12	13	6	13	5	14	9	13
2D	7.389	13	2	3	4	2	2	3	2	3	3	3	3	3	3	3	1	3	3	3	3	3	3	3	11	3	3	3	3	3	3	3	4	3	1
2D	7.957	13	8	7	8	8	6	6	8	8	8	5	8	8	8	8	8	7	8	8	6	8	8	8	5	8	8	5	7	7	8	8	8	6	7
2D	9.094	6	3	0	2	2	3	2	3	2	2	3	2	2	2	2	3	2	2	2	2	2	2	2	3	2	2	2	2	2	2	2	1	1	2
2D	10.231	6	4	1	2	2	3	1	3	4	2	0	4	4	3	2	3	1	2	2	3	3	1	4	2	5	3	3	1	3	2	3	2	2	3
2D	10.7995	15	3	11	6	11	5	11	4	5	4	8	6	4	5	5	5	10	9	11	5	11	9	5	4	5	5	6	10	6	9	5	8	10	6
2D	11.368	44	9	28	16	21	12	31	13	14	14	10	11	17	14	11	11	21	29	22	13	16	18	12	12	10	10	17	21	10	15	10	10	18	25
2D	12.505	10	5	6	5	6	5	7	5	6	5	7	7	5	4	6	7	6	3	4	7	4	6	7	5	4	7	5	6	8	6	6	6	5	4
2D	13.642	31	15	16	11	17	13	19	15	16	14	12	15	16	17	15	11	16	15	16	13	10	13	13	11	12	14	17	15	14	12	12	13	14	16
2D	14.7795	2	0	1	1	2	1	0	0	0	1	1	0	1	1	0	1	1	1	1	1	1	2	1	1	0	0	0	1	0	1	1	1	1	1
2D	19.331	2	0	0	0	0	0	0	0	0	0	0	0	0	0	2	0	0	2	0	0	0	0	0	2	0	0	0	0	0	0	0	0	0	0
2D	20.467	1	0	1	1	1	1	0	0	1	0	1	1	0	0	1	1	0	1	0	0	1	1	1	1	0	0	0	0	0	0	0	1	0	1
2D	20.6905	1	1	0	1	1	1	0	0	1	0	1	0	1	0	0	0	0	0	0	0	0	1	1	0	1	1	0	0	1	0	1	0	0	0
2D	24.772	1	1	0	1	1	1	0	1	0	0	0	1	0	1	0	0	1	0	0	0	0	0	1	0	1	1	1	0	1	0	0	0	0	0
2D	33.867	1	1	1	0	1	1	1	0	1	1	0	1	0	1	0	0	1	1	0	1	1	0	1	0	1	1	1	0	1	1	1	1	0	0
2D	44.103	0	0	0	0	0	0	0	0	0	0	0	0	0	0	0	0	0	0	0	0	0	0	0	0	0	0	0	0	0	0	0	0	0	0
2D	45.24	10	6	5	5	6	4	3	5	5	5	3	3	4	5	4	4	6	3	5	5	6	5	5	4	6	5	4	5	4	5	3	5	5	4
2D	46.377	4	2	0	2	2	2	2	2	1	0	1	1	2	2	1	2	2	1	0	2	0	2	1	1	2	2	2	2	2	1	2	1	2	2
2D	47.514	11	5	5	4	4	8	7	5	5	5	6	7	8	7	5	5	4	5	3	5	5	5	4	5	5	5	6	4	5	5	5	5	5	5
2D	48.0825	7	1	3	3	2	3	4	1	1	3	4	3	4	3	2	4	2	1	1	1	2	3	3	2	1	1	3	1	2	1	2	3	1	6
2D	48.651	49	33	23	24	27	31	27	26	25	26	29	17	28	16	25	28	26	30	25	29	29	27	18	21	25	25	23	27	31	27	25	24	29	21
2D	49.219	4	3	1	3	2	2	2	3	3	3	3	1	2	1	3	2	2	3	2	3	2	3	1	2	3	2	2	3	2	2	2	3	2	2
2D	49.787	17	7	7	7	6	6	6	5	6	5	6	8	7	9	7	5	5	7	6	8	4	6	9	2	7	8	6	5	9	8	6	5	6	2
2D	50.9245	1	0	1	1	1	1	1	1	1	1	1	1	1	1	1	1	1	1	1	1	1	1	1	1	1	1	1	1	1	1	1	1	1	1
2D	52.062	0	0	0	0	0	0	0	0	0	0	0	0	0	0	0	0	0	0	0	0	0	0	0	0	0	0	0	0	0	0	0	0	0	0
2D	53.198	4	2	3	1	2	1	1	1	1	2	1	2	2	2	2	2	2	2	2	2	1	2	2	1	1	2	2	1	2	2	2	2	2	2
2D	53.7665	0	0	0	0	0	0	0	0	0	0	0	0	0	0	0	0	0	0	0	0	0	0	0	0	0	0	0	0	0	0	0	0	0	0
2D	54.335	2	2	1	2	2	2	1	2	2	2	2	2	2	2	2	0	2	2	1	2	2	2	0	2	2	1	2	2	0	0	2	2	2	2
2D	55.472	0	0	0	0	0	0	0	0	0	0	0	0	0	0	0	0	0	0	0	0	0	0	0	0	0	0	0	0	0	0	0	0	0	0
2D	56.609	21	12	10	7	7	8	7	8	9	11	11	10	10	10	10	8	10	8	7	9	11	10	10	8	8	8	10	9	8	9	6	9	7	7
2D	57.746	0	0	0	0	0	0	0	0	0	0	0	0	0	0	0	0	0	0	0	0	0	0	0	0	0	0	0	0	0	0	0	0	0	0
2D	58.883	9	9	7	6	6	6	4	4	6	6	6	6	6	5	3	6	5	5	7	5	5	6	6	3	6	8	6	5	6	5	5	4	5	4
2D	61.156	7	4	4	6	3	5	4	5	5	4	3	3	5	4	4	2	5	3	3	2	4	5	5	4	5	4	5	4	4	5	4	2	3	4
2D	61.7245	0	0	0	0	0	0	0	0	0	0	0	0	0	0	0	0	0	0	0	0	0	0	0	0	0	0	0	0	0	0	0	0	0	0
2D	62.293	4	3	3	1	4	2	3	2	0	1	3	2	2	3	2	2	3	2	2	2	3	3	1	2	3	2	3	3	1	2	2	2	4	2
2D	62.8615	2	0	0	0	0	0	0	1	0	0	0	0	1	0	0	0	0	0	1	0	0	0	0	0	0	0	0	1	0	0	0	0	0	0
2D	63.43	6	3	1	0	1	1	0	0	1	1	1	2	0	2	1	2	1	0	0	1	1	2	3	1	0	1	1	1	1	1	0	1	1	1
2D	63.998	5	2	3	1	2	3	1	2	3	2	2	4	2	2	3	2	1	1	3	3	2	4	2	2	1	3	3	2	3	1	4	2	3	1
2D	64.566	76	47	34	31	24	40	42	30	33	36	34	38	43	43	30	31	31	35	37	33	39	33	38	30	27	41	30	25	34	34	33	39	32	26
2D	65.1345	8	6	3	4	2	1	2	3	5	3	3	4	4	4	3	3	3	4	3	3	6	6	5	1	3	4	4	4	3	4	0	3	4	2
2D	65.7025	0	0	0	0	0	0	0	0	0	0	0	0	0	0	0	0	0	0	0	0	0	0	0	0	0	0	0	0	0	0	0	0	0	0
2D	65.703	8	6	5	5	4	7	6	4	7	4	7	6	5	5	5	6	3	5	4	3	5	5	5	5	3	5	5	4	5	2	5	4	5	4
2D	66.271	4	3	1	0	1	2	1	1	0	2	2	0	3	2	3	0	0	2	1	1	1	1	1	1	1	2	0	2	1	2	1	1	2	2
2D	66.839	2	2	2	1	2	2	1	1	2	2	2	1	1	2	2	1	2	2	1	2	2	2	2	1	0	1	0	2	2	2	1	2	2	2
2D	67.4075	1	1	0	1	1	0	1	1	1	1	1	1	1	1	1	1	1	1	0	1	1	1	1	1	0	1	1	1	1	1	0	1	1	0
2D	67.976	3	2	1	1	1	1	1	0	2	2	0	2	0	0	1	0	2	2	0	0	1	1	1	0	1	0	1	0	2	2	2	1	0	1
2D	69.113	0	0	0	0	0	0	0	0	0	0	0	0	0	0	0	0	0	0	0	0	0	0	0	0	0	0	0	0	0	0	0	0	0	0
2D	70.25	4	1	2	4	3	2	1	0	0	1	1	2	3	2	0	2	2	3	3	1	2	0	2	1	0	3	1	1	2	0	4	1	3	2
2D	70.8185	2	2	2	2	2	2	2	2	2	2	1	0	2	0	2	2	2	2	2	2	2	2	0	2	0	2	2	2	2	2	2	2	2	2
2D	71.387	33	31	28	30	30	28	27	29	28	29	31	5	28	3	27	25	26	29	28	29	29	30	5	26	3	30	29	31	29	29	29	27	27	26
2D	71.955	2	2	2	2	2	2	2	2	2	2	2	1	2	0	2	2	2	2	2	2	2	2	1	2	0	2	2	2	2	2	2	2	2	2
2D	72.523	20	19	17	17	19	18	19	16	16	14	15	4	17	1	15	17	17	19	17	18	17	18	2	16	3	19	17	16	18	17	16	19	18	16
2D	73.0915	2	1	1	0	1	1	1	1	1	1	1	1	1	1	0	1	0	2	1	0	1	1	2	1	1	0	0	2	0	1	1	1	1	1
2D	73.66	46	43	39	38	37	31	33	37	40	43	41	9	37	5	35	35	35	40	40	39	40	39	23	37	5	37	37	38	36	36	38	42	33	35
2D	74.228	4	4	4	4	4	4	4	4	4	4	3	0	4	0	4	4	4	4	4	4	4	4	1	4	0	4	4	4	4	4	4	4	4	4
2D	74.796	11	9	9	9	9	8	8	8	8	9	8	4	8	4	9	8	9	8	9	8	9	8	9	7	3	9	8	9	8	8	8	8	9	8
2D	75.933	11	10	10	10	10	9	10	9	9	10	9	1	10	2	9	10	10	10	9	10	10	10	9	9	2	9	9	9	10	9	8	10	10	10
2D	76.501	1	1	0	1	1	1	1	1	1	1	1	0	1	0	0	0	1	1	0	1	1	1	0	0	0	1	1	1	1	0	0	1	1	1
2D	77.069	30	24	24	25	23	24	23	24	22	21	18	9	22	9	23	23	23	24	23	26	22	23	24	22	6	23	24	23	24	22	22	26	23	22
2D	77.6375	5	5	5	5	5	5	5	5	5	5	4	0	5	0	4	4	5	5	5	5	5	5	5	5	0	5	5	5	5	5	5	5	5	5
2D	78.206	74	65	61	60	64	57	60	60	60	59	54	11	59	14	55	62	57	58	56	64	61	58	63	59	12	60	63	63	60	53	54	59	59	55
2D	78.7745	10	8	4	5	5	5	6	7	8	9	9	0	10	6	9	7	7	4	7	8	9	8	9	9	0	6	8	9	8	7	4	9	8	5
2D	79.343	56	38	34	34	41	31	35	41	36	43	40	8	44	30	40	40	42	33	39	39	42	42	40	42	6	42	42	38	42	39	31	42	42	31
2D	79.911	6	6	5	1	4	5	5	4	4	5	5	0	2	4	2	5	2	1	2	3	5	5	5	5	0	2	2	4	5	4	2	5	5	4
2D	80.479	25	20	18	8	20	19	19	21	15	20	21	4	9	20	6	17	5	8	5	6	19	19	18	21	4	9	9	18	21	17	7	19	18	10
2D	81.0475	9	8	7	5	9	8	7	8	8	8	8	0	7	9	8	8	8	4	7	5	9	8	8	9	2	6	7	8	8	8	7	9	8	3
2D	81.616	64	52	39	31	46	46	41	45	43	44	43	14	41	45	43	40	42	26	42	30	45	46	42	40	9	43	42	42	44	38	42	46	43	20
2D	82.753	33	17	18	15	19	17	13	18	18	18	18	20	25	18	18	19	17	19	18	12	19	17	18	19	19	19	18	17	18	18	16	18	17	15
2D	83.89	32	3	24	22	21	24	22	23	2	8	16	9	22	23	21	20	22	21	15	22	21	5	4	20	3	22	23	20	24	9	21	23	21	23
2D	84.4585	80	20	48	42	56	47	48	49	18	25	39	25	43	47	47	38	47	46	29	48	43	25	20	50	17	53	50	43	51	30	30	46	36	45
2D	85.027	66	38	52	27	49	47	48	47	30	42	45	39	35	52	49	27	51	53	13	43	45	36	35	51	31	54	47	52	50	42	29	47	23	46
3A	0	36	28	27	21	22	26	24	25	25	26	18	24	21	22	19	23	22	25	24	20	2	28	23	21	27	20	20	20	25	26	21	28	22	26
3A	2.279	3	3	3	3	3	3	3	3	3	3	3	3	3	3	3	3	3	3	3	3	0	3	3	3	3	3	3	3	3	3	3	3	3	3
3A	4.558	37	14	22	22	19	24	21	20	25	23	2	21	9	20	14	23	20	18	21	15	2	21	24	18	14	14	20	18	13	20	18	20	23	7
3A	6.837	14	12	14	11	10	11	11	11	12	12	9	11	10	11	12	13	10	10	12	11	3	12	12	11	11	12	11	11	11	11	12	11	11	10
3A	9.116	123	47	34	24	20	28	28	66	29	27	43	45	49	23	55	36	18	21	26	58	23	40	27	21	16	56	65	25	52	57	50	21	21	45
3A	10.2535	4	3	3	2	1	2	1	1	2	3	4	2	2	3	1	2	0	1	1	2	1	2	2	1	1	2	1	1	2	1	4	1	2	2
3A	11.391	68	23	26	29	23	23	27	38	25	27	25	19	26	24	21	28	20	25	27	20	26	32	25	26	20	22	38	25	37	26	28	29	25	30
3A	12.528	1	0	1	1	0	1	1	1	1	1	1	1	1	1	1	1	0	1	1	1	1	1	1	1	1	1	1	1	1	1	1	1	1	1
3A	13.665	33	21	16	16	18	17	16	18	16	19	17	16	19	17	18	16	19	16	15	17	16	11	18	13	16	16	17	15	18	11	13	17	13	18
3A	17.079	26	7	19	5	6	7	6	7	5	9	8	5	7	7	5	7	4	4	7	4	6	7	8	17	7	5	5	3	7	6	5	6	3	17
3A	17.6475	1	0	1	0	0	0	0	0	0	0	0	0	0	0	0	0	0	0	0	0	0	0	0	1	0	0	0	0	0	0	0	0	0	0
3A	18.216	1	1	1	0	0	0	0	0	0	0	0	0	0	0	0	0	0	0	0	0	0	0	0	0	0	0	0	0	0	0	0	0	0	1
3A	19.353	0	0	0	0	0	0	0	0	0	0	0	0	0	0	0	0	0	0	0	0	0	0	0	0	0	0	0	0	0	0	0	0	0	0
3A	20.49	13	7	5	6	6	2	6	7	7	5	6	5	6	6	2	5	6	4	6	4	5	3	6	3	7	7	2	5	4	5	6	6	2	2
3A	23.905	43	16	23	19	18	16	19	13	13	17	17	15	15	23	18	19	18	16	15	15	15	17	17	9	16	17	12	18	20	17	18	16	13	15
3A	28.475	2	0	0	0	0	0	0	2	2	0	0	0	0	0	0	0	0	0	0	0	0	0	0	0	0	0	0	0	0	0	0	0	0	0
3A	33.11	46	19	26	23	24	25	24	16	23	20	23	25	28	23	24	22	19	23	25	17	23	27	24	20	24	26	27	15	23	21	21	22	21	22
3A	33.678	4	2	3	2	2	2	3	2	2	2	2	1	2	1	1	2	2	1	1	1	2	2	2	2	0	2	2	3	2	2	2	2	1	2
3A	34.246	13	5	5	7	6	5	5	5	6	5	6	3	4	6	3	5	3	4	5	4	6	5	6	4	4	5	4	2	5	5	2	5	5	4
3A	35.141	2	2	1	0	1	1	1	1	1	0	0	1	2	2	0	1	2	1	2	2	1	2	1	2	2	1	1	1	2	1	1	1	2	2
3A	36.036	4	2	2	2	2	2	2	2	2	3	2	3	2	2	2	2	2	3	2	2	2	2	2	2	2	2	2	2	2	2	2	2	2	2
3A	36.8945	2	1	1	1	1	1	2	1	1	0	1	1	1	1	0	0	1	1	1	2	0	1	1	0	1	1	1	1	1	1	1	1	1	0
3A	37.753	5	2	2	2	2	5	2	1	2	3	3	2	2	3	4	2	1	2	4	1	4	2	2	1	3	2	2	1	3	3	4	3	4	2
3A	38.321	1	1	1	1	1	1	0	1	1	1	1	1	1	1	1	1	1	1	1	1	1	1	1	0	1	1	1	1	1	1	1	1	1	1
3A	38.889	12	7	6	6	6	7	5	7	4	7	7	6	6	7	4	4	6	7	7	5	6	5	6	3	6	5	6	5	4	7	5	6	6	5
3A	39.4575	5	4	3	2	1	3	1	3	2	2	3	2	2	1	1	3	2	2	1	3	2	1	2	1	1	3	3	2	3	2	1	2	2	3
3A	40.026	8	0	3	4	0	3	0	0	3	3	3	6	2	7	0	5	1	3	2	0	4	0	3	3	3	3	3	0	3	3	2	4	3	0
3A	40.5945	0	0	0	0	0	0	0	0	0	0	0	0	0	0	0	0	0	0	0	0	0	0	0	0	0	0	0	0	0	0	0	0	0	0
3A	41.163	15	7	5	6	5	6	4	5	2	4	9	10	6	8	7	6	5	4	5	6	6	5	5	3	5	6	4	5	4	3	6	4	5	6
3A	43.437	26	6	9	7	8	11	7	10	11	8	10	15	8	11	10	16	12	10	12	9	10	12	10	10	7	8	8	12	9	11	8	6	9	16
3A	44.574	5	3	3	4	4	4	3	4	3	3	4	4	4	3	5	4	3	4	4	4	4	3	4	4	3	3	2	3	3	4	4	4	4	4
3A	45.711	5	3	1	2	1	2	2	2	1	1	3	1	2	3	3	3	2	2	3	2	1	3	1	1	2	2	2	2	1	1	2	2	2	3
3A	46.2795	1	1	1	0	1	1	0	0	0	1	0	0	0	0	1	0	1	0	0	1	0	0	0	0	1	1	1	0	0	1	0	0	0	0
3A	46.848	2	2	2	1	2	1	2	1	1	1	2	1	1	1	0	1	1	2	1	1	1	0	1	2	2	1	1	1	1	1	1	1	1	0
3A	47.416	0	0	0	0	0	0	0	0	0	0	0	0	0	0	0	0	0	0	0	0	0	0	0	0	0	0	0	0	0	0	0	0	0	0
3A	47.984	4	3	1	2	4	2	3	3	3	3	4	4	4	4	1	4	1	3	3	3	3	2	4	2	4	2	1	3	3	4	3	3	3	3
3A	49.1215	0	0	0	0	0	0	0	0	0	0	0	0	0	0	0	0	0	0	0	0	0	0	0	0	0	0	0	0	0	0	0	0	0	0
3A	50.259	26	12	12	12	13	14	11	18	13	17	12	14	11	13	16	11	12	14	13	11	12	14	15	10	16	12	13	11	13	9	12	14	9	13
3A	51.396	0	0	0	0	0	0	0	0	0	0	0	0	0	0	0	0	0	0	0	0	0	0	0	0	0	0	0	0	0	0	0	0	0	0
3A	52.533	3	2	2	1	3	1	2	2	1	2	2	2	2	3	1	2	2	2	2	2	2	2	2	2	2	2	1	2	1	2	2	2	1	2
3A	53.101	8	2	4	1	4	4	2	3	2	3	2	2	4	2	3	4	3	4	2	3	3	4	6	4	3	2	2	1	3	3	2	1	3	1
3A	53.669	28	11	13	12	11	13	11	13	9	12	12	14	14	9	14	10	13	13	12	13	13	13	14	8	12	12	11	14	13	8	10	11	15	9
3A	54.2375	16	11	10	9	10	10	14	10	13	12	11	12	12	14	10	9	10	10	8	12	12	12	13	8	11	12	11	9	11	10	9	14	8	6
3A	54.806	205	111	89	81	102	78	96	98	84	108	99	103	101	84	80	92	95	93	78	94	89	107	89	80	91	93	87	87	87	88	82	91	76	82
3A	54.8065	0	0	0	0	0	0	0	0	0	0	0	0	0	0	0	0	0	0	0	0	0	0	0	0	0	0	0	0	0	0	0	0	0	0
3A	55.943	7	4	5	5	4	6	4	5	4	5	4	5	4	5	2	3	5	4	2	4	5	6	3	4	3	4	6	4	3	5	5	5	4	3
3A	57.08	170	76	52	60	69	59	60	74	46	67	67	80	66	76	60	65	59	59	57	69	70	70	71	54	71	68	65	57	59	49	52	66	58	54
3A	57.6485	10	3	5	4	4	5	4	5	4	5	5	6	6	5	4	8	4	6	4	5	5	3	4	4	6	5	3	5	3	5	3	5	3	4
3A	58.217	80	37	27	35	38	33	25	30	27	30	34	39	34	33	33	26	19	31	26	34	27	34	39	30	34	37	22	39	25	25	22	38	28	32
3A	59.924	1	0	0	0	1	1	1	1	0	0	1	1	1	1	1	0	1	0	1	1	1	0	1	1	1	1	1	1	0	1	0	1	1	0
3A	61.631	7	4	5	5	5	4	4	3	4	5	5	5	5	5	3	3	3	5	4	3	4	5	3	3	3	3	2	2	3	5	3	5	5	4
3A	64.474	1	1	1	1	1	1	1	1	1	0	1	1	1	0	0	1	1	1	1	1	1	0	1	1	1	0	1	1	1	1	1	0	1	0
3A	65.042	3	1	1	1	1	1	1	1	1	1	1	1	1	2	1	1	1	1	1	1	1	0	1	1	1	1	1	1	1	1	1	1	1	1
3A	65.6105	3	2	2	2	2	2	2	2	2	1	2	2	2	1	2	1	2	2	1	2	2	2	2	2	2	2	2	2	2	2	2	1	2	1
3A	66.747	1	1	1	1	0	1	1	1	1	1	1	1	1	1	1	1	0	1	1	1	1	1	1	1	1	1	1	1	1	1	1	1	1	1
3A	67.315	11	10	7	7	6	6	7	8	2	5	3	7	4	9	4	2	6	7	3	6	7	7	8	4	2	4	3	5	3	7	5	5	6	5
3A	67.8835	2	0	0	1	0	0	0	1	0	0	0	0	2	0	1	0	0	0	0	2	0	0	0	0	0	0	0	2	0	0	0	0	0	0
3A	68.452	8	3	2	3	4	3	2	4	5	4	2	5	4	2	2	3	3	2	3	4	4	5	3	3	3	4	2	6	3	3	4	2	3	2
3A	69.02	0	0	0	0	0	0	0	0	0	0	0	0	0	0	0	0	0	0	0	0	0	0	0	0	0	0	0	0	0	0	0	0	0	0
3A	69.588	11	6	6	5	6	6	3	3	6	5	6	6	3	5	4	4	6	6	5	5	4	4	6	4	4	3	5	5	6	6	4	4	5	3
3A	70.1565	0	0	0	0	0	0	0	0	0	0	0	0	0	0	0	0	0	0	0	0	0	0	0	0	0	0	0	0	0	0	0	0	0	0
3A	70.725	9	3	3	5	5	6	2	4	6	6	4	6	5	4	6	2	5	3	3	5	4	5	5	3	7	5	4	7	4	4	4	4	4	5
3A	71.293	0	0	0	0	0	0	0	0	0	0	0	0	0	0	0	0	0	0	0	0	0	0	0	0	0	0	0	0	0	0	0	0	0	0
3A	71.861	27	14	11	6	12	13	13	14	11	13	9	12	10	13	6	12	8	10	14	12	7	14	11	11	12	17	10	10	10	14	9	8	10	10
3A	73.5685	3	1	3	2	1	1	1	1	1	1	2	1	1	1	1	1	1	3	1	1	3	1	1	1	1	1	1	1	1	1	2	2	1	1
3A	75.276	25	13	6	11	14	12	13	15	15	13	9	11	14	14	7	13	8	11	16	14	9	18	13	11	16	15	15	13	5	12	7	11	8	13
3A	75.844	1	0	1	0	0	0	0	0	0	0	0	0	0	1	1	0	0	1	0	0	0	0	0	0	0	0	0	0	1	0	0	0	0	0
3A	76.412	8	4	4	3	4	4	4	3	3	4	4	5	4	4	2	3	3	3	2	4	3	3	4	3	2	4	4	3	2	4	4	5	4	3
3A	76.9805	3	2	1	2	2	2	1	0	1	1	1	1	1	1	1	1	2	2	2	1	1	1	1	1	1	2	0	2	1	1	1	1	1	1
3A	77.549	38	22	9	19	21	20	18	19	15	21	18	18	20	16	8	19	19	22	18	20	22	20	19	17	15	17	20	23	9	19	17	22	19	17
3A	78.686	4	2	2	1	2	1	2	2	2	2	2	2	2	2	3	2	2	1	1	2	1	2	2	2	1	1	2	1	2	2	2	2	2	2
3A	79.823	30	16	16	16	13	17	18	13	15	16	17	15	11	17	14	14	14	20	11	15	16	14	15	14	11	14	13	13	13	11	16	16	14	17
3A	80.9605	2	2	2	2	2	2	1	2	1	1	2	2	2	1	2	2	2	1	2	2	2	1	2	2	2	1	2	2	2	1	2	2	1	1
3A	82.098	14	9	8	8	9	8	7	8	7	8	9	6	8	9	7	7	9	8	9	6	8	7	8	7	9	9	6	6	6	7	6	8	6	7
3A	82.666	2	2	1	1	2	1	1	2	2	1	0	0	2	1	2	1	1	2	2	0	2	2	1	1	2	1	1	0	1	2	1	1	2	1
3A	83.234	1	0	0	0	0	0	0	0	0	1	0	1	0	0	0	0	0	0	0	0	0	1	0	0	0	0	0	1	0	0	0	0	0	0
3A	88.941	9	6	4	5	4	6	5	5	5	6	6	1	5	6	6	6	5	5	2	6	7	5	3	5	4	3	6	5	4	6	5	5	5	5
3A	89.509	3	1	1	1	2	0	1	1	1	1	2	1	1	2	1	1	1	0	3	2	0	1	2	2	2	1	1	1	1	0	1	1	2	3
3A	90.077	7	4	3	2	2	5	3	4	2	3	3	3	5	3	1	4	2	5	3	3	4	5	2	1	2	4	4	3	2	2	3	1	3	3
3A	91.214	1	0	0	0	0	1	0	0	0	0	0	0	0	0	0	0	0	0	0	0	1	0	0	0	0	0	0	0	0	0	0	0	0	0
3A	92.351	2	1	1	1	1	0	2	1	0	1	0	1	0	0	1	0	1	0	2	1	0	1	1	1	1	1	1	1	0	1	1	1	0	1
3A	92.9195	2	1	2	1	1	1	1	1	1	2	1	2	1	1	1	1	1	1	1	1	1	1	2	1	2	2	1	1	1	2	1	1	1	1
3A	93.488	9	3	3	2	4	3	7	6	3	2	2	3	3	3	3	3	3	4	5	2	2	4	1	2	2	2	2	3	4	2	3	3	2	2
3A	96.902	6	2	2	1	2	1	5	1	2	3	1	2	1	2	1	4	1	1	1	1	1	1	2	4	1	2	1	2	5	3	1	1	1	2
3A	97.4705	1	0	0	0	0	0	0	0	0	0	0	0	0	0	0	0	0	0	0	0	0	0	0	0	0	0	0	0	1	0	0	0	0	0
3A	98.039	2	1	1	1	1	1	1	1	1	0	0	1	1	1	1	0	1	1	1	1	1	2	1	1	1	1	0	1	1	0	1	1	1	1
3A	106.062	28	18	8	13	12	9	12	16	19	17	7	14	14	14	12	15	13	9	13	13	14	13	19	13	14	11	15	22	12	8	6	15	12	10
3A	106.63	0	0	0	0	0	0	0	0	0	0	0	0	0	0	0	0	0	0	0	0	0	0	0	0	0	0	0	0	0	0	0	0	0	0
3A	107.198	7	2	1	2	1	5	2	4	3	4	1	2	2	2	3	5	3	0	1	0	0	2	1	2	1	3	2	1	1	2	1	4	2	1
3A	108.905	1	0	0	0	1	0	0	0	0	1	0	1	1	0	0	0	0	0	0	0	0	0	1	1	0	0	0	1	0	0	0	0	0	0
3A	110.613	14	7	5	6	3	5	6	6	5	3	4	5	2	7	6	6	10	11	6	7	6	11	4	6	8	8	4	10	7	5	6	7	6	7
3A	111.181	2	1	1	1	0	1	1	1	0	0	1	1	1	1	1	1	1	0	1	1	1	2	0	0	0	1	1	0	1	1	1	1	1	1
3A	111.749	5	3	3	1	2	2	2	2	2	0	2	0	2	2	2	0	2	3	1	2	2	2	0	1	1	2	1	2	1	1	0	2	1	1
3A	112.886	3	2	2	2	2	0	2	1	1	3	2	3	3	2	1	2	2	3	1	2	2	3	3	0	3	2	2	3	2	2	1	2	0	2
3A	113.454	1	0	0	0	0	0	0	0	0	1	0	1	0	0	0	0	0	0	0	0	0	0	1	1	0	0	0	0	0	0	0	0	0	0
3A	114.022	4	1	1	1	2	1	2	1	1	2	1	2	1	1	1	1	1	2	1	1	1	1	1	3	1	1	1	1	1	1	1	1	1	1
3A	114.591	1	0	0	0	0	1	0	0	0	0	0	0	0	0	0	1	0	0	0	0	0	0	0	1	0	0	0	0	0	0	0	0	1	0
3A	115.159	2	1	1	1	1	0	1	1	1	2	1	2	1	1	1	1	1	1	1	1	1	1	2	1	1	1	1	2	1	1	1	1	1	1
3A	116.295	3	3	0	0	3	0	0	3	3	2	0	3	0	3	0	0	0	3	0	0	0	3	3	2	3	0	0	3	1	3	0	1	0	0
3A	118.57	12	8	7	9	7	4	7	3	4	7	7	4	8	5	6	7	10	8	5	3	8	7	7	5	7	5	4	4	4	4	7	7	7	4
3A	119.138	3	2	1	1	1	1	2	1	1	1	1	2	2	1	1	1	2	1	1	1	2	1	2	1	1	1	2	1	1	2	1	2	2	1
3A	119.706	22	14	14	13	15	11	13	6	7	14	9	8	13	10	7	13	13	12	6	7	12	15	15	10	11	7	8	13	9	5	13	8	12	9
3A	120.275	0	0	0	0	0	0	0	0	0	0	0	0	0	0	0	0	0	0	0	0	0	0	0	0	0	0	0	0	0	0	0	0	0	0
3A	120.843	7	3	4	3	3	2	0	3	3	3	4	1	1	0	0	3	3	0	1	0	0	3	3	1	0	0	0	4	0	3	4	3	1	2
3A	121.979	4	3	2	2	3	1	3	3	1	3	2	1	2	3	2	1	2	3	1	2	0	3	2	3	2	2	2	2	2	2	2	3	1	2
3A	123.117	0	0	0	0	0	0	0	0	0	0	0	0	0	0	0	0	0	0	0	0	0	0	0	0	0	0	0	0	0	0	0	0	0	0
3A	124.254	8	5	6	5	6	5	5	4	5	4	4	4	6	5	2	5	6	5	3	5	4	6	4	4	3	5	5	5	5	5	5	5	4	5
3A	128.812	6	2	3	2	1	2	1	1	2	2	2	3	2	2	1	3	2	2	4	2	1	1	3	3	2	1	1	3	1	1	1	1	2	2
3A	129.38	1	1	1	1	1	1	1	1	1	1	1	1	1	0	0	1	1	1	1	1	1	1	1	1	1	1	1	0	1	1	1	1	0	0
3A	129.948	14	10	7	10	10	10	10	9	8	8	8	10	9	3	8	8	9	10	9	9	10	10	10	9	8	10	9	8	9	9	8	9	12	9
3A	130.517	0	0	0	0	0	0	0	0	0	0	0	0	0	0	0	0	0	0	0	0	0	0	0	0	0	0	0	0	0	0	0	0	0	0
3A	131.085	5	5	5	1	3	4	4	4	3	4	4	4	5	2	2	3	3	4	3	3	4	5	3	4	2	4	2	4	3	2	3	3	2	4
3A	131.653	3	2	2	2	1	1	1	1	2	0	1	2	1	1	1	2	1	1	2	2	2	1	1	0	1	1	1	2	1	1	2	1	1	2
3A	132.221	43	13	27	13	27	19	28	24	14	26	23	23	26	18	11	19	27	26	22	11	15	25	27	20	27	24	13	23	16	13	13	15	24	25
3A	135.636	46	15	21	23	15	22	16	22	24	23	23	22	18	26	22	24	16	18	15	22	21	14	21	20	21	20	21	23	26	24	25	24	21	12
3A	137.343	4	3	3	2	2	1	3	1	3	3	2	0	1	1	3	0	2	3	3	3	1	2	2	3	0	2	2	3	1	3	1	2	2	2
3A	139.05	10	6	6	6	6	6	6	5	6	6	4	5	5	5	5	4	6	5	5	5	6	6	6	5	5	5	5	5	5	5	3	5	6	5
3A	142.465	18	11	10	8	9	9	8	8	6	9	8	9	9	7	8	11	9	6	7	8	8	10	4	3	6	6	7	10	8	8	8	8	9	12
3A	143.033	3	0	1	1	0	1	1	1	2	0	1	0	1	2	1	1	1	1	2	1	1	0	0	0	0	0	2	1	1	0	1	1	1	0
3A	143.601	33	8	13	12	14	13	10	15	21	17	13	16	17	18	13	13	14	11	20	19	12	16	5	10	8	8	20	13	12	15	10	16	13	12
3A	152.794	50	24	14	9	15	26	28	11	20	17	15	34	27	13	14	14	12	8	17	14	26	15	10	28	25	23	20	13	16	27	15	12	12	15
3A	153.931	8	8	7	6	0	7	6	4	1	0	5	8	8	6	4	6	6	7	7	7	4	5	6	6	6	3	8	6	4	7	6	7	6	0
3A	155.068	11	6	6	6	4	6	6	9	1	1	5	7	7	6	7	7	7	8	8	6	5	7	6	6	7	3	7	8	9	7	7	6	7	2
3A	155.637	5	4	4	5	0	4	4	4	0	0	0	4	4	4	4	4	2	5	4	4	0	4	4	4	4	0	4	4	4	4	4	4	4	0
3A	156.205	19	15	11	8	14	7	6	12	12	11	12	13	11	10	12	15	13	9	13	8	11	12	13	12	12	5	11	7	14	8	12	12	10	13
3A	163.066	12	9	7	8	7	4	6	7	7	7	8	6	3	7	6	6	8	9	7	6	8	1	6	8	3	9	7	10	7	8	7	7	8	7
3A	163.635	10	8	10	8	10	1	10	10	6	7	8	8	3	9	10	7	9	8	7	2	7	3	7	10	3	10	10	8	9	10	9	8	7	8
3A	164.203	12	3	3	5	3	0	2	5	2	2	3	3	2	2	5	3	7	6	2	8	1	1	3	1	7	3	2	8	5	6	3	2	1	2
3A	171.063	29	14	14	13	15	13	14	11	14	14	12	13	15	10	15	14	14	13	15	14	13	17	16	12	14	14	15	14	13	11	14	11	10	15
3A	171.631	49	2	4	7	7	47	3	4	5	3	4	4	3	12	3	6	5	8	4	39	26	7	5	6	18	9	8	39	6	2	4	14	14	5
3A	172.2	6	5	5	5	5	4	5	5	5	5	4	5	5	0	4	5	5	5	5	4	5	5	5	5	6	5	6	4	5	5	5	5	5	5
3B	0	28	11	16	16	5	16	17	15	4	6	4	11	10	15	14	10	17	5	8	2	14	17	9	9	5	17	16	13	16	15	15	15	14	10
3B	0.5685	8	3	5	5	4	3	5	1	3	5	3	4	4	5	6	4	4	4	4	0	5	6	5	3	2	3	3	4	2	3	5	5	7	3
3B	1.137	26	16	16	16	11	16	7	6	14	14	12	6	13	5	9	8	14	15	7	1	10	15	6	12	10	18	20	9	19	7	13	11	12	5
3B	6.843	70	37	35	32	33	35	26	28	27	31	25	31	29	35	31	32	28	33	30	16	27	31	35	23	25	37	35	30	34	23	32	32	31	25
3B	7.4115	37	3	5	4	8	25	6	13	6	7	6	7	11	13	8	7	11	10	6	9	6	7	9	6	7	4	6	8	6	5	6	5	8	14
3B	7.98	99	29	54	17	32	32	34	39	39	45	38	39	41	47	39	37	46	43	32	30	53	38	33	39	34	47	36	34	35	33	52	25	24	47
3B	11.394	25	8	16	13	13	11	13	17	13	4	14	16	17	10	8	8	9	19	13	8	13	15	14	4	7	17	15	7	16	8	6	10	15	9
3B	13.668	22	4	10	8	9	12	7	7	7	3	9	8	8	12	7	8	6	8	6	7	10	8	9	4	7	9	7	7	9	8	10	2	7	6
3B	14.8055	2	2	0	0	0	0	1	1	1	0	1	0	1	0	0	1	0	0	2	1	0	0	1	0	0	1	1	1	1	0	0	0	0	0
3B	15.943	19	2	13	11	9	11	11	1	0	3	9	0	10	5	9	5	0	3	5	10	9	10	9	1	0	0	1	2	0	1	5	6	12	0
3B	17.08	1	0	0	0	0	0	0	0	0	0	0	0	0	0	0	1	0	0	1	0	0	0	1	0	0	0	0	0	0	0	0	0	0	0
3B	18.217	48	20	22	24	14	25	24	17	16	5	18	21	17	21	15	18	20	22	15	24	26	23	15	16	17	21	18	16	19	18	13	21	15	15
3B	18.785	6	1	0	1	1	0	0	0	1	2	0	0	0	1	1	0	1	0	1	2	2	1	2	0	2	1	1	2	1	2	1	0	0	0
3B	19.353	52	12	26	20	20	19	12	14	15	18	15	14	18	28	24	12	21	27	16	18	24	19	12	23	25	22	7	21	9	27	14	27	16	20
3B	20.4905	2	0	1	1	1	2	0	1	1	1	1	0	0	1	2	0	2	2	1	1	1	1	0	0	2	0	0	2	0	0	1	1	1	1
3B	21.628	42	14	19	12	15	10	7	13	10	13	6	12	13	21	13	16	15	10	13	16	10	12	18	15	14	13	13	14	13	17	13	12	7	13
3B	22.196	9	0	3	5	6	4	5	0	1	4	2	5	4	5	4	5	5	6	5	7	5	3	3	2	5	6	0	5	0	4	5	6	2	4
3B	22.764	76	34	35	28	30	34	33	29	23	21	29	26	22	35	24	25	29	39	28	30	26	28	24	22	29	26	32	23	30	24	34	32	29	37
3B	23.3325	6	4	3	3	4	5	1	4	3	3	3	3	2	5	3	4	4	2	2	2	2	2	2	1	2	4	4	4	4	0	5	5	2	3
3B	23.901	32	9	9	4	7	7	5	6	5	6	3	7	5	6	7	7	7	4	8	3	4	15	15	6	3	8	5	6	7	5	9	10	6	7
3B	25.038	3	3	2	2	3	2	2	2	1	1	2	1	2	2	1	2	3	2	2	3	3	2	2	1	2	2	2	3	3	1	2	3	2	2
3B	26.175	27	17	13	11	16	13	12	15	10	14	13	14	16	9	12	10	13	14	11	16	15	8	14	8	14	12	11	13	11	9	13	13	14	10
3B	29.0285	1	1	0	0	0	0	0	0	0	0	1	0	1	0	0	0	0	0	0	0	0	0	0	0	0	0	0	0	0	0	0	0	0	0
3B	31.882	84	37	33	30	37	32	34	41	26	38	26	48	49	30	41	38	41	32	39	32	36	28	29	22	32	41	38	38	38	32	23	33	18	37
3B	33.019	18	12	5	3	11	10	4	10	3	11	4	11	11	3	4	6	3	11	13	10	10	6	3	0	4	11	4	10	5	11	2	11	2	4
3B	34.156	12	6	6	4	3	4	4	2	5	3	2	3	4	5	3	4	5	4	5	2	4	3	3	2	4	3	2	3	4	4	4	4	4	4
3B	35.293	4	1	1	0	1	1	1	1	1	0	1	1	2	1	1	1	1	1	1	1	2	2	2	0	1	3	1	3	1	1	0	1	1	1
3B	36.43	28	6	8	7	7	6	9	5	8	5	9	15	5	12	15	14	15	4	4	3	4	15	16	8	14	5	16	6	12	4	7	4	8	11
3B	36.9985	6	4	0	2	0	1	2	2	3	3	1	4	3	2	3	4	4	2	3	3	4	5	4	3	2	0	2	0	2	2	1	5	1	3
3B	37.567	36	27	10	17	10	10	8	9	25	24	9	26	26	27	23	20	25	25	24	20	26	26	23	20	23	7	23	7	27	21	18	26	8	26
3B	38.704	2	2	0	0	0	1	0	0	2	2	1	2	2	1	2	2	2	2	2	2	2	2	2	1	2	2	2	0	2	1	0	2	0	2
3B	39.841	55	28	22	17	28	16	19	26	21	23	23	25	33	20	26	20	28	25	24	25	25	26	24	22	30	31	26	28	25	21	14	24	17	23
3B	40.4095	1	1	0	0	0	0	0	1	0	1	0	0	0	0	0	0	1	1	0	0	1	0	0	1	0	0	1	0	0	0	0	0	0	0
3B	40.978	30	15	10	14	15	13	12	7	11	12	8	15	20	6	10	13	10	14	12	15	16	9	7	15	16	15	7	14	12	10	12	13	13	15
3B	41.546	11	3	2	5	3	1	1	0	3	0	1	2	1	3	0	1	2	9	1	2	4	0	2	3	2	1	0	3	0	0	4	4	1	2
3B	42.114	86	47	39	36	35	33	37	34	38	22	30	23	36	45	32	32	32	52	24	39	41	33	30	30	42	33	30	38	29	31	32	43	33	32
3B	42.6825	7	6	3	4	2	2	2	2	2	1	2	0	4	3	2	3	2	2	0	5	2	3	2	2	4	3	2	4	2	2	5	4	2	2
3B	43.251	27	15	13	11	11	15	8	9	15	9	11	9	10	10	10	12	8	12	10	14	13	14	10	9	11	10	13	8	9	9	9	16	9	16
3B	44.388	19	8	9	8	9	7	6	11	7	5	10	5	5	10	9	10	8	9	10	5	8	12	6	2	5	5	9	7	6	1	8	10	4	4
3B	45.525	56	32	21	21	27	28	19	23	24	17	23	23	25	29	24	18	26	25	26	26	29	27	24	18	26	22	26	20	24	29	18	26	23	22
3B	46.0935	19	5	10	8	7	6	10	7	7	7	10	8	10	6	7	7	3	10	8	6	7	8	6	5	6	6	8	9	10	7	7	6	4	2
3B	46.662	377	186	142	118	163	161	138	139	149	164	172	157	139	130	137	120	130	126	143	149	147	166	146	138	156	149	142	126	138	121	99	140	132	122
3B	47.23	76	21	20	23	19	53	25	20	41	21	22	20	20	25	18	22	18	15	24	25	23	20	21	23	24	27	20	20	21	16	18	29	22	15
3B	47.798	208	123	87	82	104	81	93	94	79	90	110	83	101	111	95	85	100	87	83	115	84	96	98	81	100	94	82	104	99	69	66	97	84	78
3B	48.3665	22	17	8	3	13	9	6	14	10	11	12	11	10	13	10	13	10	9	12	11	8	14	12	11	12	13	12	12	8	14	5	9	4	13
3B	48.935	317	188	131	129	148	100	146	149	107	154	172	159	167	155	126	125	137	143	134	159	142	165	152	119	147	141	127	152	142	128	111	149	119	125
3B	50.072	2	2	0	0	0	1	0	1	0	0	0	0	0	0	0	0	0	1	0	0	0	0	0	0	0	0	1	0	1	0	0	0	0	0
3B	51.209	37	19	16	16	15	20	14	14	17	18	13	17	14	16	14	14	16	17	14	18	18	15	21	10	14	15	16	14	16	13	14	17	14	12
3B	51.7775	10	7	4	4	7	4	5	5	4	3	3	5	3	3	3	3	7	5	2	6	3	5	5	4	6	6	4	5	5	5	4	5	4	7
3B	52.346	182	97	64	76	71	61	76	61	76	69	72	66	80	80	61	65	72	76	66	70	84	88	69	54	75	59	83	67	61	60	69	90	64	64
3B	52.914	8	4	3	4	3	4	3	3	3	2	3	3	3	2	2	3	3	5	3	2	3	4	3	3	3	3	2	3	1	2	3	4	4	3
3B	53.482	8	1	2	4	3	0	1	1	1	0	2	5	4	3	3	1	3	2	2	2	2	4	5	1	3	1	4	3	2	4	1	4	3	5
3B	53.4825	0	0	0	0	0	0	0	0	0	0	0	0	0	0	0	0	0	0	0	0	0	0	0	0	0	0	0	0	0	0	0	0	0	0
3B	54.0505	2	1	0	0	0	1	0	1	1	0	0	1	1	1	1	0	0	1	0	0	2	1	2	1	1	0	0	1	0	1	0	0	0	0
3B	54.6185	0	0	0	0	0	0	0	0	0	0	0	0	0	0	0	0	0	0	0	0	0	0	0	0	0	0	0	0	0	0	0	0	0	0
3B	54.619	59	29	21	22	22	15	23	14	20	26	22	23	28	22	17	19	18	22	20	22	23	24	22	19	27	20	20	25	19	18	14	24	16	19
3B	55.187	0	0	0	0	0	0	0	0	0	0	0	0	0	0	0	0	0	0	0	0	0	0	0	0	0	0	0	0	0	0	0	0	0	0
3B	55.755	17	8	6	7	8	7	10	6	7	5	8	10	11	7	5	12	6	8	4	7	9	11	10	8	8	7	8	3	5	9	6	7	8	9
3B	56.3235	7	6	4	3	4	2	5	3	2	4	4	2	4	3	2	2	2	2	3	3	4	2	3	3	3	4	3	4	4	3	3	2	4	4
3B	56.892	146	67	53	53	63	55	58	58	48	52	56	64	59	59	48	53	49	51	50	56	59	83	68	45	54	51	69	55	46	43	45	62	46	55
3B	57.46	18	7	6	7	6	5	7	6	4	8	5	3	9	5	6	4	5	6	5	5	6	6	8	8	3	4	6	6	3	5	4	5	4	6
3B	58.028	213	91	82	80	87	84	82	79	73	89	91	91	99	93	76	70	83	84	88	78	84	103	84	69	78	88	89	73	61	77	68	77	73	83
3B	59.1655	120	63	49	52	50	61	55	57	58	55	55	49	56	55	51	50	52	53	45	61	55	68	50	38	58	52	48	50	48	41	43	48	54	47
3B	60.303	187	115	69	62	104	52	71	73	61	70	64	77	86	76	87	66	69	63	71	70	55	80	59	59	94	103	95	67	54	66	75	72	60	88
3B	60.871	12	7	8	8	8	7	7	6	6	9	6	6	7	6	5	5	7	8	6	6	6	6	6	6	5	5	4	7	5	7	6	9	5	5
3B	61.439	93	41	41	35	38	33	38	37	43	35	34	40	39	41	36	38	35	35	33	38	38	38	37	33	37	37	32	30	36	32	33	37	34	34
3B	62.0075	0	0	0	0	0	0	0	0	0	0	0	0	0	0	0	0	0	0	0	0	0	0	0	0	0	0	0	0	0	0	0	0	0	0
3B	62.576	68	34	34	25	23	28	26	35	26	24	30	30	31	18	20	28	19	29	30	21	22	26	28	24	35	32	30	23	28	22	21	26	20	31
3B	64.283	6	4	4	4	5	5	4	4	4	1	5	4	4	5	5	3	5	4	4	5	4	2	0	4	5	4	4	4	4	1	6	4	4	4
3B	65.99	47	20	26	23	22	26	25	18	21	23	21	27	21	20	23	23	19	22	19	18	25	23	26	24	19	18	23	25	24	19	17	28	27	25
3B	66.5585	5	2	4	3	3	3	3	2	2	2	3	3	3	2	4	4	2	4	2	2	3	1	1	2	3	2	2	3	3	2	2	4	3	3
3B	67.127	18	9	10	9	10	9	11	8	7	8	9	8	7	7	11	10	10	10	6	7	12	7	6	8	7	7	7	8	9	4	5	10	12	8
3B	67.695	6	2	2	3	3	3	3	3	2	3	4	4	2	5	5	5	4	5	2	3	3	5	1	4	1	2	2	1	4	1	3	3	3	1
3B	68.263	18	6	5	8	9	8	8	9	8	6	9	8	8	6	10	9	6	8	5	8	8	7	6	8	7	7	7	7	7	6	7	6	9	6
3B	68.8315	2	0	1	1	2	2	1	2	0	0	2	1	0	2	2	1	2	2	0	2	2	2	0	2	0	0	2	1	2	0	1	2	1	2
3B	69.4	16	14	5	6	5	6	6	6	10	12	7	7	10	6	6	6	7	6	12	5	4	6	12	5	13	12	6	6	5	9	6	6	5	7
3B	69.968	2	2	1	0	1	0	1	0	2	2	1	2	2	0	1	1	1	0	2	0	1	0	2	0	2	2	2	1	0	2	1	0	1	2
3B	70.536	5	5	0	0	0	0	1	0	5	5	1	4	4	0	0	0	0	0	4	0	1	0	4	0	5	4	4	0	0	5	0	0	0	3
3B	73.951	17	8	5	4	6	6	8	8	9	9	5	9	7	7	6	5	5	6	5	8	5	8	9	6	5	7	4	5	6	5	5	5	6	5
3B	74.519	1	1	1	0	0	0	1	0	0	1	0	1	1	0	0	0	1	0	1	0	0	1	1	1	0	0	0	1	0	1	0	0	0	0
3B	75.087	196	53	48	34	35	37	39	45	49	40	44	38	31	88	30	41	33	44	33	34	38	46	85	27	34	34	130	74	74	31	42	41	39	139
3B	75.6555	3	2	1	1	2	2	1	2	1	2	0	1	3	2	2	2	3	1	3	1	2	2	2	2	2	3	1	2	1	1	1	1	0	1
3B	76.224	34	22	17	17	15	15	14	20	20	13	11	15	14	16	14	12	15	16	14	14	16	17	13	16	15	15	12	16	16	12	14	16	16	16
3B	77.361	12	6	6	5	6	5	7	5	6	5	7	5	6	5	6	6	5	6	6	6	6	5	5	6	6	5	4	5	5	6	4	8	7	2
3B	78.498	99	59	51	47	49	53	53	43	55	43	51	55	46	39	43	51	51	45	47	45	41	56	41	47	49	53	36	50	42	45	45	41	44	38
3B	79.635	36	30	27	26	12	30	26	23	25	23	9	25	26	25	12	23	5	25	26	23	26	14	25	25	13	11	27	5	24	23	26	25	20	26
3B	80.772	18	12	13	11	2	11	13	12	12	11	7	13	13	14	3	12	6	11	12	13	12	3	13	12	3	3	10	4	13	11	13	12	13	10
3B	81.4865	2	2	1	1	2	0	1	2	2	1	1	1	2	2	2	0	2	1	2	2	1	1	2	1	2	2	1	2	2	1	1	1	0	1
3B	82.201	2	1	1	0	1	1	0	0	1	1	0	1	1	1	1	1	1	1	0	1	0	1	1	0	1	1	0	1	1	1	1	1	1	1
3B	85.908	10	5	3	5	5	3	5	4	5	4	4	4	4	6	4	5	4	4	5	4	4	4	5	3	5	5	4	4	4	3	4	3	4	4
3B	90.466	1	1	0	1	1	1	0	1	1	1	1	1	1	1	0	1	1	0	1	1	1	1	1	0	1	0	1	0	1	1	1	0	0	1
3B	91.603	10	6	7	3	3	6	6	2	6	5	2	5	3	4	6	2	6	6	6	3	3	7	7	3	6	6	6	3	6	6	2	2	5	6
3B	92.171	1	1	0	0	0	0	0	0	0	0	1	1	0	0	0	0	1	0	0	0	0	1	0	0	0	0	0	0	0	1	0	0	0	1
3B	92.739	7	6	6	0	2	1	6	0	4	3	6	6	0	6	4	1	6	6	6	1	0	4	1	1	5	6	6	0	6	3	0	2	6	4
3B	93.876	2	1	1	1	1	1	1	1	1	1	1	1	1	1	1	1	1	2	1	1	1	1	1	1	1	1	1	1	0	0	1	1	1	1
3B	104.238	6	4	4	0	4	4	4	4	4	1	3	4	0	4	4	4	4	0	4	3	4	4	0	4	3	4	3	4	2	2	3	4	3	3
3B	104.825	4	1	1	0	1	1	1	1	1	2	1	3	2	1	1	1	1	0	1	1	1	3	1	0	1	1	1	1	2	2	1	2	1	1
3B	105.412	97	44	41	42	49	63	40	46	49	38	44	41	48	40	48	43	42	44	39	43	38	42	51	43	49	49	36	40	33	44	35	34	40	49
3B	107.691	1	1	0	1	1	1	1	1	0	0	1	0	0	0	0	1	1	1	1	1	1	1	1	1	1	1	0	1	0	0	0	1	1	1
3B	109.97	68	38	28	29	29	30	30	38	31	26	28	35	31	33	27	27	33	34	29	27	31	27	32	27	30	29	30	28	34	28	31	32	27	30
3B	110.538	3	0	0	0	0	0	0	0	0	0	0	0	0	0	0	0	0	0	0	0	0	3	0	0	0	0	0	0	0	0	0	0	0	0
3B	111.106	12	9	1	2	1	2	1	7	1	2	3	7	2	2	1	2	3	3	2	3	2	8	3	0	1	2	2	1	2	2	3	2	1	3
3B	111.674	9	1	7	7	7	8	8	0	7	8	6	1	7	7	7	7	8	8	7	9	7	8	2	6	8	7	8	9	6	5	0	8	1	6
3B	112.243	45	17	25	25	26	27	26	13	26	28	23	13	26	24	25	25	27	26	25	25	28	28	12	24	28	27	23	24	27	25	13	27	15	25
3B	112.811	8	5	5	3	3	3	3	3	3	3	3	3	3	5	3	4	3	3	3	3	3	3	3	6	3	3	3	3	3	3	4	3	5	3
3B	113.379	51	27	23	22	23	22	19	22	19	25	19	21	21	16	23	21	21	20	23	23	20	39	22	18	21	22	21	20	21	17	14	22	17	14
3B	113.948	14	9	9	9	8	8	7	8	10	8	5	10	8	3	6	7	8	1	9	9	8	10	7	5	7	8	7	9	9	9	1	9	8	1
3B	114.516	23	10	11	9	13	8	6	12	13	9	9	10	9	11	8	12	12	6	13	13	8	17	10	7	7	7	8	14	8	14	10	9	8	9
3B	115.085	2	1	2	1	1	1	1	1	2	1	2	0	1	1	1	2	1	0	2	1	1	2	1	1	1	1	0	0	1	1	1	1	0	0
3B	115.653	54	46	46	38	45	45	43	46	40	44	43	44	43	43	44	42	45	42	44	44	44	6	44	19	41	44	42	43	40	45	39	43	44	44
3B	117.36	1	0	1	1	0	0	0	0	0	0	0	0	0	0	0	0	0	0	0	0	0	1	0	0	0	0	0	0	0	0	0	0	0	0
3B	119.067	27	8	19	9	16	8	10	16	17	10	17	7	7	8	8	17	10	9	17	16	8	19	19	11	7	10	8	11	9	8	8	7	8	6
3B	120.204	5	1	4	4	4	4	4	4	4	4	4	4	4	4	4	4	4	1	4	4	4	2	4	4	4	4	1	0	4	4	4	4	4	4
3B	121.341	289	56	103	66	92	88	67	82	84	198	78	100	143	72	191	82	70	138	134	76	50	129	98	77	148	195	55	70	86	131	51	63	134	197
3B	121.909	5	1	3	2	3	2	3	2	1	1	2	2	2	4	3	1	2	2	1	2	1	2	1	2	1	3	2	1	2	2	2	2	1	1
3B	122.478	7	4	4	4	4	4	4	4	4	4	4	6	4	3	4	4	4	4	4	4	4	3	4	3	4	4	2	4	4	4	3	4	3	4
3D	0	154	27	113	104	111	103	104	111	16	105	104	17	106	15	99	33	102	107	14	107	104	102	109	101	15	22	21	98	20	15	67	108	98	18
3D	0.5685	9	2	4	4	2	4	3	5	2	3	4	1	4	2	3	2	4	4	2	4	3	4	3	4	2	2	2	2	3	2	2	4	3	2
3D	1.137	1	0	1	1	1	1	1	1	0	1	1	0	1	0	1	0	1	1	0	1	1	1	1	1	0	1	1	1	1	0	1	1	1	0
3D	3.411	1	0	1	1	1	1	1	1	0	1	0	0	1	0	1	1	1	1	0	1	1	1	1	1	0	1	1	1	1	0	1	1	1	0
3D	7.4255	1	1	1	1	1	0	1	1	1	1	1	1	1	1	1	1	1	1	1	1	1	1	1	1	1	1	1	1	1	1	1	1	1	1
3D	12.65	11	8	8	6	8	7	9	7	7	9	9	9	8	8	6	7	6	10	7	7	4	8	9	9	9	10	7	7	11	8	8	8	6	7
3D	13.786	1	1	1	1	1	1	1	1	0	0	1	1	1	0	0	0	0	1	1	0	1	1	1	0	1	1	1	1	1	0	0	1	0	1
3D	14.923	12	10	9	8	10	10	8	9	8	10	10	8	10	9	2	9	10	9	7	9	8	9	10	8	9	10	8	6	10	9	10	7	9	8
3D	15.491	1	1	1	1	1	1	1	1	1	1	1	1	1	1	0	1	1	1	1	1	1	1	1	1	1	1	1	1	1	1	1	1	1	1
3D	16.059	3	2	2	2	2	2	1	2	2	1	1	2	2	2	2	0	2	2	2	2	2	2	1	1	1	0	1	2	1	1	2	2	2	1
3D	22.882	2	2	2	2	2	2	0	2	2	2	2	2	2	2	2	2	2	2	2	2	2	2	2	2	2	2	0	1	2	2	2	2	2	2
3D	30.905	8	3	5	4	4	4	3	4	4	3	4	4	5	4	2	4	4	5	5	5	5	4	3	3	4	4	3	2	4	2	4	4	4	3
3D	35.463	5	4	4	4	4	4	1	4	4	4	3	4	4	4	4	4	4	4	5	4	4	4	4	4	4	4	1	4	4	4	0	4	3	4
3D	36.0315	1	1	1	1	1	1	1	1	1	1	1	1	1	1	1	1	1	1	1	1	1	1	1	1	1	1	0	1	1	1	0	1	1	1
3D	36.6	17	9	10	8	10	9	12	6	8	7	10	9	7	7	7	10	10	9	7	8	8	8	11	7	8	8	9	8	7	8	10	7	8	9
3D	37.168	2	1	2	0	2	1	1	2	2	2	2	2	1	1	1	2	1	1	2	1	2	2	2	1	2	2	1	1	1	1	1	2	2	1
3D	37.736	9	9	8	8	9	9	9	8	8	9	8	9	9	9	9	9	8	6	8	9	9	9	9	7	8	8	1	8	8	7	2	6	9	9
3D	38.3045	3	0	0	0	0	0	0	0	0	0	0	0	0	0	0	0	0	3	0	0	0	0	0	0	0	0	0	0	0	0	0	3	0	0
3D	38.873	14	3	3	7	1	2	3	4	3	4	3	3	3	3	3	3	3	4	3	4	3	4	3	10	3	3	4	3	3	3	2	3	3	3
3D	39.441	1	1	1	0	1	1	1	1	1	1	1	1	1	1	1	1	1	1	1	1	1	1	1	0	1	1	1	1	1	1	1	1	1	1
3D	40.009	2	2	2	0	2	1	2	2	1	2	1	2	2	2	1	2	2	2	1	2	1	1	1	0	2	2	2	2	1	2	2	2	1	2
3D	43.419	1	1	1	1	1	0	1	1	1	0	1	0	1	1	1	0	0	1	1	0	1	1	0	1	1	1	0	0	0	1	0	0	1	0
3D	52.536	19	11	9	9	8	10	7	9	7	9	11	9	9	12	10	7	7	6	7	8	8	10	8	6	9	8	7	7	8	7	8	9	7	8
3D	53.1045	8	5	4	5	5	6	4	6	5	4	6	5	5	4	4	4	4	6	4	5	5	6	5	4	5	5	3	5	3	4	5	6	5	4
3D	53.673	60	32	22	28	25	31	27	26	24	30	27	33	23	24	24	29	25	30	32	25	26	27	29	22	28	23	19	28	25	24	19	24	25	25
3D	54.81	3	0	1	0	1	0	0	0	0	1	0	0	1	1	0	0	0	0	0	1	1	1	0	0	0	0	0	1	0	0	0	0	0	0
3D	55.947	2	1	1	0	0	0	0	1	1	0	1	1	1	0	0	1	1	2	0	1	1	1	1	0	1	0	0	1	1	1	0	1	0	1
3D	59.358	1	1	1	0	1	1	1	1	1	1	1	1	0	0	1	0	0	1	0	0	0	0	0	0	0	0	0	0	0	1	0	1	1	1
3D	62.769	0	0	0	0	0	0	0	0	0	0	0	0	0	0	0	0	0	0	0	0	0	0	0	0	0	0	0	0	0	0	0	0	0	0
3D	63.905	3	0	1	1	1	2	1	1	1	1	0	1	2	1	1	1	1	1	1	1	1	1	1	1	1	1	3	1	1	1	1	1	1	1
3D	66.18	2	1	2	1	1	2	2	2	1	2	2	2	1	2	1	2	1	2	2	1	1	2	2	2	1	2	2	1	2	2	2	1	1	1
3D	67.316	3	2	3	3	3	3	3	3	2	3	3	3	2	3	3	3	3	3	3	3	3	3	3	3	3	3	1	3	2	3	3	3	3	2
3D	70.727	0	0	0	0	0	0	0	0	0	0	0	0	0	0	0	0	0	0	0	0	0	0	0	0	0	0	0	0	0	0	0	0	0	0
3D	71.864	2	1	1	2	2	2	2	1	1	1	2	2	1	2	0	1	1	2	2	2	2	2	2	2	2	1	0	1	1	0	2	2	2	2
3D	73.001	1	0	1	0	0	0	1	0	0	0	0	0	1	0	0	0	0	1	0	1	1	1	1	1	0	0	0	0	0	0	0	1	0	0
3D	74.138	1	0	0	0	0	0	0	0	0	0	0	1	0	0	0	0	0	0	0	0	0	0	0	0	0	0	0	0	0	0	0	0	0	0
3D	75.275	1	1	0	0	0	0	0	1	0	0	0	0	0	0	0	0	0	0	0	0	0	0	0	1	1	0	0	0	0	0	0	0	0	0
3D	82.095	11	6	4	3	5	7	5	5	5	6	5	5	5	6	6	5	4	4	6	6	3	6	6	5	5	4	5	5	5	6	4	4	3	5
3D	82.6635	14	3	4	2	11	4	4	3	3	3	3	4	3	3	3	3	11	12	3	7	3	3	13	11	3	4	4	4	4	3	3	1	13	3
3D	83.232	21	6	6	4	15	7	5	4	5	5	5	6	6	6	5	6	14	15	6	8	7	7	13	15	5	5	5	3	6	5	7	8	14	5
3D	86.076	1	1	1	1	0	1	1	1	1	1	1	1	1	1	1	1	0	0	1	1	1	1	0	0	1	1	1	1	1	1	1	1	0	1
3D	88.92	3	3	2	2	0	0	2	2	3	1	1	3	0	2	0	2	0	0	2	0	2	2	3	0	2	2	0	3	1	2	3	3	0	3
3D	92.335	20	3	3	1	2	18	18	2	2	2	17	2	19	1	2	18	2	17	1	3	3	19	4	2	3	3	18	17	3	1	1	1	17	17
3D	92.903	1	0	0	0	0	1	1	0	0	0	1	0	1	0	0	1	0	1	0	0	0	1	0	0	0	0	1	1	0	0	0	0	1	1
3D	93.471	5	0	0	0	0	5	4	0	0	0	4	0	3	0	0	4	0	5	0	0	0	4	0	0	0	0	4	4	0	0	0	0	4	4
3D	96.886	1	1	1	0	1	1	1	1	1	1	1	1	0	0	1	1	0	1	1	1	1	1	1	1	1	1	1	0	1	0	1	1	1	1
3D	100.296	2	0	0	0	0	2	2	0	0	0	0	0	2	0	0	2	0	2	0	0	0	2	0	0	0	0	1	2	0	0	0	0	2	2
3D	112.802	1	0	1	1	1	0	0	0	0	0	0	0	1	1	0	0	1	0	0	1	1	0	0	0	1	1	0	1	0	1	1	0	0	0
3D	113.939	9	8	6	8	8	8	7	8	7	8	6	7	7	8	7	8	8	4	8	8	8	4	8	8	8	8	3	6	6	7	7	7	8	8
3D	114.507	1	1	0	1	1	1	1	1	1	1	1	1	1	1	1	1	1	0	1	1	1	0	1	1	1	1	0	1	0	1	1	1	1	1
3D	115.075	20	12	10	13	13	13	11	13	13	13	13	12	13	11	12	10	14	11	11	12	14	8	13	11	13	14	10	12	11	11	12	12	11	13
3D	115.644	2	0	0	0	0	0	1	0	0	0	0	0	0	0	0	0	0	1	0	0	0	0	0	0	0	0	0	0	0	0	0	0	1	0
3D	116.212	11	6	6	7	7	7	4	5	5	7	6	9	7	7	8	5	7	6	7	7	7	5	5	6	6	7	5	6	7	5	6	6	4	6
3D	118.486	27	20	21	23	21	19	7	16	18	8	17	11	21	20	8	19	18	20	19	21	7	20	20	20	20	17	17	18	20	21	17	21	9	19
3D	120.194	3	1	2	0	1	2	0	2	0	0	0	0	1	0	1	1	1	1	1	2	1	0	1	0	0	1	1	1	1	1	1	0	2	1
3D	121.901	103	41	48	55	51	48	41	43	37	44	39	40	51	53	37	38	47	42	41	49	42	38	40	38	39	41	33	49	40	46	40	40	36	36
3D	123.038	1	1	0	0	0	1	1	0	0	1	0	1	0	0	1	1	0	1	1	0	1	1	1	1	1	0	0	0	1	1	0	1	1	1
3D	124.175	9	3	7	5	5	3	2	4	4	2	1	1	6	6	2	2	5	2	1	4	1	2	2	2	7	6	5	5	2	3	6	2	2	2
3D	124.743	3	2	1	1	1	2	2	2	2	2	2	2	1	1	2	3	1	2	2	1	2	2	2	2	1	1	2	1	2	1	1	2	2	2
3D	125.311	22	9	12	8	10	6	8	8	8	9	8	9	10	12	8	10	10	7	8	10	13	7	8	7	11	8	10	10	8	9	8	8	11	9
3D	125.88	3	0	3	3	1	0	0	0	0	0	0	0	2	3	1	0	1	0	0	1	3	2	0	0	2	2	0	2	0	2	1	1	1	0
3D	126.448	20	17	2	4	5	16	15	14	16	17	13	16	4	4	3	12	3	17	15	4	14	5	16	16	2	3	14	6	16	14	3	16	16	15
4A	0	1	1	0	0	1	1	0	1	1	0	0	0	0	0	0	0	1	0	0	1	0	0	0	0	0	0	0	0	0	0	0	0	0	0
4A	3.415	1	0	0	0	1	0	0	0	0	0	0	0	0	0	0	0	0	0	0	0	0	1	0	0	0	0	0	0	0	0	0	0	0	0
4A	4.551	1	0	1	1	0	0	1	0	0	1	0	1	0	0	0	1	0	0	0	0	1	0	0	0	0	0	0	0	0	0	0	1	1	0
4A	9.109	5	1	2	2	2	2	2	2	2	4	2	4	2	2	2	3	2	2	2	2	2	3	4	2	4	2	2	2	2	4	2	2	2	2
4A	15.952	2	1	2	1	0	1	1	1	1	0	2	2	0	1	1	1	1	1	1	1	1	0	1	0	1	1	1	0	1	0	1	1	0	0
4A	18.227	8	6	2	3	2	6	4	5	4	5	4	3	5	4	4	2	2	4	2	3	3	3	4	4	4	3	5	3	3	2	2	4	2	2
4A	18.795	1	0	0	0	0	0	0	0	0	0	0	0	0	0	0	0	0	1	0	0	0	0	0	0	0	0	0	0	0	0	0	0	0	0
4A	19.363	2	2	2	1	2	2	2	2	2	2	2	2	2	2	2	2	0	1	2	1	2	2	2	2	2	2	2	2	2	2	2	2	2	2
4A	22.778	0	0	0	0	0	0	0	0	0	0	0	0	0	0	0	0	0	0	0	0	0	0	0	0	0	0	0	0	0	0	0	0	0	0
4A	23.914	2	1	0	1	0	0	2	0	1	2	2	1	1	1	1	1	1	1	1	1	1	1	2	1	1	1	1	0	1	0	1	2	0	1
4A	26.188	1	0	0	0	0	1	0	0	0	0	0	0	0	0	0	0	0	1	0	0	1	0	0	0	0	0	0	0	0	0	0	0	0	1
4A	34.837	3	3	1	0	2	0	1	2	1	1	1	2	0	2	2	1	1	2	3	1	1	2	2	2	1	0	2	2	1	1	0	3	3	1
4A	35.973	1	0	0	0	1	1	1	0	0	1	1	1	0	0	0	0	1	1	0	1	1	0	0	0	0	0	0	1	0	1	0	0	1	1
4A	37.11	1	1	1	0	0	0	0	0	0	0	0	0	0	0	0	0	0	0	0	0	0	1	0	0	0	0	0	0	0	0	0	0	0	0
4A	37.678	2	2	1	0	0	1	1	2	1	2	2	1	1	1	1	0	1	0	2	1	0	2	1	0	0	0	2	2	1	2	1	1	1	0
4A	38.246	11	4	3	3	6	3	4	5	3	5	4	5	5	7	5	5	3	3	5	4	0	4	5	6	4	3	3	4	6	3	3	2	2	4
4A	39.383	3	0	1	3	2	2	0	0	0	1	2	1	1	1	0	0	1	2	1	2	1	0	1	0	0	1	0	1	0	0	0	0	1	1
4A	43.941	14	6	3	2	8	7	4	8	5	9	8	5	7	7	5	6	3	8	4	5	7	6	4	4	5	4	7	4	6	8	7	6	6	5
4A	47.922	8	2	7	1	5	1	1	6	2	6	5	6	6	6	5	6	2	3	4	5	2	3	6	5	2	6	6	2	2	5	5	1	1	1
4A	51.912	4	0	3	0	3	0	1	0	0	1	1	0	1	3	1	0	2	3	2	1	1	1	2	2	0	1	1	2	0	1	0	2	2	0
4A	53.0495	3	0	1	2	0	1	2	1	0	1	2	1	1	2	3	1	2	2	1	1	2	0	2	1	1	1	2	1	1	1	1	0	1	0
4A	54.187	23	15	14	6	11	11	5	6	12	13	13	12	6	7	6	9	11	8	7	9	10	10	8	8	13	14	11	10	10	6	12	9	4	9
4A	55.894	4	3	1	1	3	2	1	2	3	1	3	3	2	1	2	2	2	3	2	3	2	2	2	3	1	1	2	3	1	1	2	3	3	3
4A	57.601	185	93	79	70	75	80	74	75	75	100	81	93	80	76	75	71	79	74	91	78	90	91	87	56	81	93	88	61	85	69	75	82	72	68
4A	59.308	6	4	2	2	2	2	2	1	3	1	3	3	1	2	2	2	1	3	1	2	1	3	1	2	2	1	2	1	1	2	1	1	2	2
4A	61.015	674	408	205	297	311	234	248	318	303	343	262	260	317	271	294	213	288	257	312	303	341	339	334	211	349	310	276	277	292	203	188	340	218	186
4A	61.5835	53	38	15	23	22	28	23	28	27	28	20	26	34	18	28	17	32	23	22	31	28	29	21	19	25	25	24	31	30	23	14	31	24	15
4A	62.152	104	51	43	42	49	43	41	41	37	48	40	45	53	41	44	47	33	46	49	45	46	49	47	33	48	48	43	34	51	42	38	52	41	35
4A	62.72	0	0	0	0	0	0	0	0	0	0	0	0	0	0	0	0	0	0	0	0	0	0	0	0	0	0	0	0	0	0	0	0	0	0
4A	63.288	5	4	3	3	2	4	2	4	3	3	3	2	2	3	3	3	3	4	3	4	3	2	3	2	3	2	2	3	1	2	4	4	4	3
4A	63.857	0	0	0	0	0	0	0	0	0	0	0	0	0	0	0	0	0	0	0	0	0	0	0	0	0	0	0	0	0	0	0	0	0	0
4A	64.425	0	0	0	0	0	0	0	0	0	0	0	0	0	0	0	0	0	0	0	0	0	0	0	0	0	0	0	0	0	0	0	0	0	0
4A	64.9935	1	0	0	0	1	0	0	0	0	0	0	0	0	0	0	0	0	0	0	1	0	0	0	0	0	0	0	0	0	1	0	0	0	0
4A	65.562	12	5	6	5	6	6	6	5	7	5	8	8	7	6	6	8	4	4	5	4	5	6	5	5	5	4	6	5	4	8	6	4	7	5
4A	72.422	6	6	2	4	5	5	3	5	5	4	3	5	6	5	0	3	4	4	5	5	6	3	5	4	1	2	3	4	0	4	3	5	5	5
4A	72.9905	3	1	1	2	1	2	2	2	1	1	2	0	2	1	2	0	1	1	1	0	1	1	3	1	2	0	2	2	2	1	1	1	1	2
4A	73.559	7	6	4	4	5	5	6	4	3	3	2	1	5	3	5	3	4	3	4	3	3	5	4	4	4	6	3	4	6	2	2	1	2	4
4A	74.1275	6	3	3	1	3	1	2	2	2	5	4	4	2	2	2	4	0	1	4	4	1	2	2	2	2	2	5	2	2	3	4	2	5	2
4A	74.696	9	1	1	3	2	3	1	1	1	8	8	7	1	1	1	8	2	2	6	6	3	1	1	3	1	1	7	2	1	7	4	3	9	1
4A	75.264	3	2	1	3	0	3	3	0	0	0	3	0	3	0	0	1	3	0	0	2	0	0	3	3	0	3	0	3	0	0	3	0	0	0
4A	75.832	29	9	18	13	13	17	13	6	6	16	12	17	18	13	5	19	16	13	12	18	14	6	16	13	6	14	7	10	6	15	13	18	16	6
4A	76.4005	0	0	0	0	0	0	0	0	0	0	0	0	0	0	0	0	0	0	0	0	0	0	0	0	0	0	0	0	0	0	0	0	0	0
4A	76.969	7	4	5	4	3	4	5	5	3	3	3	4	3	3	3	4	4	4	4	6	6	4	4	1	5	4	3	5	3	4	2	3	5	2
4A	77.537	1	0	0	0	1	0	0	0	0	0	0	0	1	0	0	0	1	0	0	0	0	0	0	0	0	0	0	0	0	0	0	0	0	0
4A	78.105	9	3	4	3	3	1	2	4	2	3	3	3	7	4	1	4	5	2	6	5	4	2	3	2	1	2	2	5	2	2	3	1	3	7
4A	80.38	7	7	1	2	1	3	3	2	2	1	0	1	5	4	2	1	1	4	1	1	1	7	3	1	3	1	7	1	1	3	1	4	3	4
4A	82.0845	1	1	0	0	0	0	0	0	0	1	0	1	0	0	0	0	0	0	0	0	0	1	0	0	0	0	1	0	0	0	0	0	0	1
4A	82.653	0	0	0	0	0	0	0	0	0	0	0	0	0	0	0	0	0	0	0	0	0	0	0	0	0	0	0	0	0	0	0	0	0	0
4A	83.221	7	7	1	1	2	0	1	1	1	1	1	1	1	1	1	2	1	1	2	1	2	1	1	0	1	0	7	1	2	0	1	2	1	6
4A	83.789	28	19	10	10	15	10	10	12	9	10	9	9	19	8	13	9	7	10	15	16	9	10	6	10	9	15	18	8	16	9	9	10	9	15
4A	90.65	8	3	3	1	4	3	4	2	3	3	2	3	4	3	2	0	2	3	1	2	2	1	1	2	3	3	1	3	4	0	0	3	3	1
4A	91.2185	2	1	1	0	0	0	0	1	0	1	0	0	1	0	0	0	1	0	1	2	0	0	1	0	1	0	2	0	0	0	0	0	0	1
4A	91.787	2	1	0	0	1	0	1	1	1	0	1	0	2	2	1	1	1	1	0	0	0	2	0	1	1	1	1	0	1	0	1	0	1	2
4A	92.923	3	0	1	1	0	2	1	0	1	2	1	2	3	0	0	0	0	3	2	1	2	2	0	0	1	0	1	1	0	0	0	1	0	2
4A	96.361	10	5	7	3	7	5	5	6	6	4	7	6	6	6	5	5	5	6	6	6	1	7	6	6	6	8	4	5	6	4	5	6	5	5
4A	99.798	1	1	1	1	1	1	0	1	1	0	0	0	0	1	1	1	1	1	0	1	1	1	1	1	0	1	1	1	1	1	1	1	1	1
4A	101.073	7	5	4	2	4	3	2	5	5	2	4	1	1	4	5	4	5	3	2	5	1	5	4	5	5	4	4	4	6	5	5	6	5	1
4A	103.282	1	0	1	1	1	1	1	1	1	1	1	1	1	1	1	1	1	1	1	1	0	0	1	1	1	1	1	0	1	1	1	1	1	0
4A	105.491	12	7	9	7	8	9	9	7	7	8	5	8	8	8	8	6	9	8	8	7	7	6	8	8	5	8	7	8	8	8	8	9	7	7
4A	106.059	2	2	2	2	2	0	0	2	1	1	1	1	2	2	1	1	0	2	2	2	0	1	1	0	1	1	2	1	0	1	2	1	0	1
4A	106.628	3	2	1	2	2	2	2	1	2	1	2	1	2	1	1	1	2	1	1	1	2	3	3	1	1	1	2	2	3	0	2	1	2	2
4A	108.335	1	0	0	0	0	1	0	0	1	0	0	0	0	0	0	0	1	0	0	0	0	0	0	1	0	0	0	1	1	0	1	1	1	0
4A	110.042	41	20	20	21	17	15	17	20	19	21	19	21	19	17	17	17	18	20	14	16	22	24	17	15	20	20	18	17	17	24	17	15	14	20
4A	110.611	10	7	8	5	3	2	4	4	7	6	5	7	4	6	7	4	7	2	5	4	4	5	2	0	5	6	1	5	3	6	6	4	6	5
4A	111.179	335	123	155	153	169	162	166	120	164	144	154	159	159	162	146	145	134	158	162	150	150	172	156	143	161	166	169	147	156	142	138	151	149	177
4A	111.747	16	2	8	11	9	9	9	3	9	4	6	3	8	11	9	6	3	9	9	8	8	9	9	9	11	9	9	8	9	5	7	9	7	9
4A	112.315	40	15	18	15	17	15	16	16	22	16	14	22	16	18	18	16	18	16	13	14	18	20	15	15	23	18	21	16	21	20	15	14	15	16
4A	112.883	6	1	2	2	2	2	3	2	3	1	1	1	2	3	3	2	2	3	2	2	2	3	2	4	2	3	2	2	3	1	3	2	2	2
4A	113.452	50	14	11	13	13	11	10	26	18	28	12	12	14	33	13	15	10	30	12	12	12	27	9	25	11	10	27	11	30	13	12	15	11	11
4A	114.589	3	1	1	0	1	1	1	0	1	2	0	1	1	0	1	1	1	2	1	1	1	2	1	2	1	1	2	1	1	2	1	1	1	1
4A	115.726	26	6	7	5	6	5	6	10	7	20	4	9	6	13	7	5	5	15	10	5	6	17	5	14	5	6	17	5	4	15	4	6	5	8
4A	116.294	2	1	1	1	1	0	1	1	0	0	1	1	1	1	1	0	1	1	1	1	1	1	1	0	1	1	1	1	1	1	1	1	1	1
4A	116.863	41	31	28	25	26	29	29	28	11	16	27	16	27	14	15	19	26	30	26	25	28	29	23	25	28	29	11	25	27	10	27	29	29	29
4A	119.137	13	5	6	7	5	6	7	5	2	8	5	9	6	3	5	5	7	6	6	5	5	8	7	4	5	5	4	6	5	8	5	5	6	6
4A	119.706	2	0	0	0	0	0	0	0	0	2	0	2	0	0	0	0	0	0	0	0	0	2	0	0	0	0	0	0	0	2	0	0	0	0
4A	120.274	1	1	1	1	1	1	1	1	0	0	1	1	1	0	1	0	1	1	1	0	1	0	0	0	1	1	1	1	1	0	1	1	1	1
4A	120.842	5	1	3	2	1	2	2	2	0	4	2	3	2	1	1	1	2	2	2	2	2	5	2	1	2	2	1	2	1	3	1	2	2	1
4A	121.41	2	1	1	1	1	1	1	1	2	1	1	1	1	1	1	1	1	1	1	1	1	1	1	1	1	1	1	1	1	0	1	1	1	1
4A	121.978	1	0	1	1	0	0	1	1	0	1	0	1	1	1	1	1	0	1	1	1	1	0	0	0	1	1	0	1	1	1	0	1	1	0
4A	122.547	28	3	13	8	5	12	13	15	11	13	16	14	13	14	2	11	3	14	14	11	12	12	9	14	15	3	15	13	12	14	13	13	14	4
4A	123.684	3	3	1	1	3	1	1	1	1	1	1	1	1	1	3	1	3	1	1	2	1	0	1	1	1	2	1	1	1	1	1	1	1	3
4A	124.821	28	17	8	14	13	11	9	7	8	9	12	10	10	8	17	7	12	13	9	9	7	4	13	7	7	14	14	9	10	7	7	9	8	14
4A	125.389	1	0	1	1	0	1	1	1	0	1	1	0	1	1	0	0	0	1	0	0	0	0	1	0	1	0	0	0	1	0	0	1	0	1
4A	125.958	9	4	2	4	4	2	2	2	2	2	2	2	3	2	4	2	5	2	2	3	2	1	5	2	2	4	1	2	2	2	2	2	2	3
4A	127.094	13	9	6	6	7	6	7	7	9	8	6	7	6	8	7	6	6	5	6	4	7	5	5	5	8	7	6	5	7	6	5	7	6	7
4A	128.231	3	3	2	2	2	2	2	2	2	2	1	2	2	2	2	2	2	2	2	2	2	0	2	1	2	3	2	2	2	2	2	2	2	3
4A	129.369	22	13	13	13	13	10	10	10	13	11	11	13	11	11	14	11	14	12	11	10	11	6	5	13	13	13	11	12	12	11	11	11	11	10
4A	129.937	1	0	1	0	0	1	1	1	1	1	1	1	1	1	0	1	0	1	1	1	1	0	0	1	1	0	1	1	1	1	1	1	1	1
4A	130.505	11	4	6	3	5	5	5	6	7	5	4	4	6	4	4	6	5	6	7	4	5	2	2	5	5	5	4	6	4	3	3	6	7	5
4A	131.642	28	15	11	13	14	10	11	11	15	17	13	9	16	11	15	14	14	10	9	11	12	13	6	12	12	15	10	10	10	8	10	11	9	10
4A	132.779	14	7	2	6	7	1	1	1	3	8	5	2	8	5	6	9	7	5	6	1	5	6	7	4	2	6	8	5	1	1	5	7	1	8
4A	133.916	59	22	28	21	20	29	31	31	30	22	21	26	26	17	19	26	21	20	32	33	20	26	18	28	31	20	15	19	27	20	16	21	27	18
4A	135.053	10	3	3	3	3	4	3	3	3	2	4	2	5	2	3	5	3	2	2	7	2	2	2	5	3	3	2	2	3	2	3	2	2	1
4A	136.19	145	66	65	58	34	58	62	75	62	32	57	34	83	75	55	60	34	83	35	48	59	76	76	42	76	58	31	34	84	29	62	64	57	78
4A	136.758	5	1	1	1	1	1	1	1	4	2	1	1	4	0	1	2	1	4	1	4	1	1	2	1	1	1	2	0	4	1	0	0	4	1
4A	137.327	45	12	9	12	13	12	10	13	30	21	10	13	27	10	9	21	14	32	10	29	11	11	19	18	13	10	23	9	31	12	7	8	32	11
4A	138.464	6	1	0	0	0	0	0	0	2	4	0	0	2	1	0	3	1	2	0	2	0	0	3	4	0	0	2	1	2	0	2	1	2	0
4A	139.601	15	11	1	7	10	7	2	11	12	11	6	11	12	6	7	11	7	12	8	11	7	11	11	7	10	7	12	1	13	10	7	1	12	10
4A	140.738	34	16	15	8	20	11	14	16	17	10	14	13	18	10	9	14	15	18	13	18	10	14	18	14	16	10	13	12	19	13	10	13	14	14
4A	141.875	1	0	0	1	0	1	0	0	0	1	0	0	0	0	1	0	1	0	1	0	1	0	0	1	0	1	0	0	0	0	0	0	0	0
4A	143.012	30	7	11	8	13	2	15	5	10	3	12	8	12	14	3	9	17	17	13	18	1	6	8	13	6	3	6	10	10	7	12	13	11	7
4A	144.719	6	1	2	0	2	0	2	2	2	0	1	2	2	0	0	1	1	5	1	1	0	2	0	1	3	0	2	3	2	1	2	0	4	2
4A	146.426	213	65	103	26	100	22	96	90	98	15	72	96	102	64	19	67	73	125	69	66	19	96	42	65	94	22	90	55	105	87	52	70	120	91
4A	146.994	14	2	7	8	1	7	8	1	1	7	3	2	2	1	7	1	1	6	1	2	5	1	1	1	2	9	1	1	1	2	4	1	7	1
4A	147.563	47	13	12	29	13	9	9	12	15	12	12	23	16	14	11	11	9	23	17	21	10	15	15	12	13	9	15	18	12	20	9	14	15	12
4A	149.842	43	14	5	31	8	2	4	3	3	3	14	2	7	14	3	9	8	31	11	33	10	2	11	4	3	3	3	4	9	2	11	8	14	14
4A	152.121	158	50	33	73	38	9	7	24	26	10	38	18	50	55	19	51	38	79	54	88	25	27	46	35	28	15	25	26	26	13	45	40	49	35
4A	154.4	4	0	1	1	1	0	1	0	0	0	0	1	2	1	0	1	2	1	3	3	0	1	3	0	1	1	0	0	1	1	2	1	1	0
4A	156.679	28	4	4	6	6	4	3	5	5	3	6	4	11	6	2	9	6	3	6	15	2	5	4	7	7	2	6	4	5	4	7	13	9	17
4B	0	5	2	2	2	1	2	1	1	1	1	1	3	2	2	1	1	1	2	2	3	3	1	2	3	3	2	2	1	2	0	0	2	0	2
4B	0.5685	8	7	2	5	5	4	1	2	0	4	1	3	2	5	4	3	4	6	2	5	4	2	3	4	6	3	2	2	3	1	1	4	1	0
4B	1.137	52	34	12	23	20	16	7	5	4	4	7	8	9	39	25	5	28	38	6	23	25	12	6	16	31	12	14	19	14	4	15	25	19	23
4B	3.99	1	0	0	0	1	0	0	0	0	0	0	0	0	0	0	0	1	0	0	0	1	0	0	0	0	0	0	1	0	0	0	1	0	1
4B	6.843	77	39	44	41	33	30	23	22	21	23	24	24	20	40	37	26	26	44	25	36	28	44	27	22	32	41	37	29	34	19	23	32	29	24
4B	8.6265	1	1	1	1	1	1	1	1	1	1	1	1	1	1	1	1	1	1	1	1	1	1	1	1	1	1	0	1	1	1	0	1	1	1
4B	10.41	9	8	7	8	6	7	7	7	8	5	8	8	6	8	8	6	8	8	7	7	8	4	7	7	8	8	1	8	8	8	1	8	7	4
4B	12.837	11	1	3	4	4	5	3	3	2	5	7	6	6	6	1	6	3	6	6	3	4	6	6	5	5	1	4	3	1	4	5	5	3	2
4B	13.974	0	0	0	0	0	0	0	0	0	0	0	0	0	0	0	0	0	0	0	0	0	0	0	0	0	0	0	0	0	0	0	0	0	0
4B	15.111	6	3	2	3	2	2	2	1	3	1	2	1	1	2	2	2	3	2	2	1	4	1	4	1	2	2	3	2	2	3	2	2	2	2
4B	18.525	0	0	0	0	0	0	0	0	0	0	0	0	0	0	0	0	0	0	0	0	0	0	0	0	0	0	0	0	0	0	0	0	0	0
4B	19.0935	8	5	4	4	2	3	4	4	3	6	4	5	3	5	4	3	4	4	4	5	5	3	5	3	3	4	3	6	1	3	5	5	3	2
4B	19.662	16	5	6	7	6	4	8	2	3	3	9	5	9	8	7	4	6	4	8	9	7	6	7	3	4	7	4	6	3	7	0	3	6	4
4B	21.936	10	2	3	4	3	5	6	2	6	2	3	2	3	3	3	3	5	6	2	4	4	6	2	2	4	4	1	2	4	2	1	5	3	5
4B	25.351	12	9	8	6	6	7	10	6	3	8	5	7	6	6	4	4	4	3	7	5	7	3	10	4	5	5	6	4	5	4	9	8	6	4
4B	28.765	5	2	3	2	3	2	3	2	2	3	2	4	3	2	2	4	1	3	3	1	1	1	3	2	3	3	3	1	3	2	1	2	2	3
4B	31.039	15	6	9	3	6	3	6	3	4	7	8	10	8	8	5	8	7	6	9	8	5	5	4	4	8	5	4	5	8	5	6	4	5	5
4B	32.176	7	3	3	3	2	3	3	3	4	5	3	3	4	4	0	3	4	4	2	5	4	3	5	3	1	1	5	3	4	5	3	4	3	5
4B	32.744	0	0	0	0	0	0	0	0	0	0	0	0	0	0	0	0	0	0	0	0	0	0	0	0	0	0	0	0	0	0	0	0	0	0
4B	33.312	12	11	9	10	4	9	9	10	10	10	4	1	9	0	10	10	9	9	5	10	10	6	7	7	4	10	9	9	0	6	0	10	10	10
4B	34.449	12	9	6	6	6	6	7	2	8	9	5	6	4	10	7	6	6	7	6	7	7	9	5	7	8	8	4	4	5	3	5	9	4	5
4B	35.0175	3	2	2	2	3	2	2	2	2	2	1	0	0	2	3	3	2	2	2	2	3	3	2	2	2	3	0	1	0	2	2	3	2	2
4B	35.586	20	17	15	13	5	13	11	12	12	14	9	11	10	12	6	11	13	13	12	13	5	6	13	4	12	5	8	13	14	11	5	6	14	12
4B	39	10	6	8	8	3	5	7	5	4	3	5	3	5	5	5	3	5	5	3	8	6	5	3	9	4	5	5	5	3	3	1	8	5	3
4B	40.707	0	0	0	0	0	0	0	0	0	0	0	0	0	0	0	0	0	0	0	0	0	0	0	0	0	0	0	0	0	0	0	0	0	0
4B	42.414	1	0	0	0	0	0	0	0	0	0	0	0	0	0	0	0	0	1	0	0	0	0	0	0	0	0	0	0	0	0	0	0	0	0
4B	44.689	29	16	14	10	13	12	9	10	12	8	16	6	6	11	9	14	11	14	8	14	18	15	7	13	9	12	13	13	8	11	13	17	11	11
4B	45.257	3	3	3	1	2	2	3	2	3	1	2	1	0	3	3	3	1	3	3	3	1	3	0	2	3	2	3	3	3	3	3	1	3	3
4B	45.825	1	0	0	0	0	0	0	0	0	0	0	0	0	0	0	0	0	0	0	0	1	0	0	0	0	0	0	0	0	0	0	1	0	0
4B	46.3935	0	0	0	0	0	0	0	0	0	0	0	0	0	0	0	0	0	0	0	0	0	0	0	0	0	0	0	0	0	0	0	0	0	0
4B	46.962	7	5	4	5	0	4	4	4	5	4	4	6	4	4	4	5	4	5	4	4	4	0	5	4	6	4	5	4	4	4	3	4	4	4
4B	48.669	5	3	3	1	1	2	2	0	2	3	4	1	4	5	2	0	2	2	2	2	3	4	4	1	2	2	2	2	3	2	4	5	2	1
4B	50.376	815	456	324	323	357	345	315	264	334	388	365	373	335	336	336	381	359	380	346	362	354	375	390	278	368	380	325	328	318	324	280	375	303	309
4B	51.513	7	4	3	5	2	4	1	2	3	2	2	3	2	3	3	5	2	2	3	3	3	3	3	1	2	2	3	3	2	3	2	3	2	3
4B	52.65	72	52	40	35	40	31	36	32	37	45	48	31	43	38	36	41	37	47	21	42	48	42	40	38	32	37	25	36	33	29	34	37	37	27
4B	54.3575	1	0	0	1	0	0	0	0	0	0	0	0	1	0	0	1	0	0	1	0	0	0	1	0	0	0	0	0	0	0	0	0	0	0
4B	54.9255	14	12	8	11	9	10	9	7	9	9	11	9	8	11	9	6	10	9	1	10	8	12	10	9	9	9	11	9	10	7	5	10	8	7
4B	56.065	79	49	42	43	50	43	46	36	47	32	44	31	43	49	41	41	52	46	32	48	49	41	47	38	34	43	27	40	48	27	34	48	41	25
4B	56.633	6	5	5	3	4	6	6	3	4	2	5	4	4	6	5	3	5	5	3	5	5	4	6	4	2	5	2	4	4	2	3	4	6	2
4B	57.201	108	40	38	33	42	86	34	31	34	32	36	36	39	36	42	34	38	37	8	74	54	45	36	34	37	33	33	39	33	35	28	49	75	34
4B	57.2015	7	4	4	3	3	4	3	1	4	4	2	3	3	3	4	2	3	4	3	3	3	2	4	2	3	3	4	3	2	4	4	4	4	3
4B	57.7695	20	11	12	10	6	9	8	6	7	10	11	9	9	10	8	7	9	8	6	10	8	9	9	6	9	8	10	9	9	7	7	8	6	6
4B	58.338	247	118	82	100	103	89	103	69	93	121	94	112	100	104	82	117	97	107	107	103	103	127	111	81	115	99	91	75	103	101	82	103	89	68
4B	59.475	0	0	0	0	0	0	0	0	0	0	0	0	0	0	0	0	0	0	0	0	0	0	0	0	0	0	0	0	0	0	0	0	0	0
4B	60.612	61	27	35	27	22	32	22	21	23	30	26	22	24	29	20	21	22	31	29	22	29	21	26	23	23	24	27	30	26	23	17	22	29	19
4B	61.1805	6	0	0	2	2	0	0	0	0	2	2	2	2	0	1	0	2	1	4	2	2	4	1	2	1	2	4	2	1	3	1	1	3	3
4B	61.749	104	57	45	40	45	44	45	40	48	57	54	53	47	50	47	45	36	49	51	52	53	53	44	45	43	38	43	36	42	43	44	40	45	44
4B	65.163	24	15	12	11	11	10	13	11	13	11	10	19	11	17	12	11	9	11	10	11	11	9	13	7	13	13	14	11	5	15	11	17	13	10
4B	65.7315	1	1	1	1	0	1	1	1	1	1	0	1	1	0	1	1	0	1	0	1	1	1	0	0	1	1	0	0	0	1	1	1	0	1
4B	66.3	56	23	27	24	26	36	26	22	24	26	27	31	33	28	28	19	29	25	22	28	24	26	33	23	26	27	25	25	26	26	23	28	22	23
4B	66.868	3	2	2	2	2	2	2	2	2	2	2	1	2	1	2	2	2	2	1	2	2	2	2	2	2	2	1	2	2	1	1	3	1	1
4B	67.436	1	1	1	1	1	1	1	1	1	1	1	1	0	1	1	1	1	1	1	1	1	1	1	1	1	1	1	1	1	1	1	1	1	0
4B	68.0045	0	0	0	0	0	0	0	0	0	0	0	0	0	0	0	0	0	0	0	0	0	0	0	0	0	0	0	0	0	0	0	0	0	0
4B	68.573	36	14	20	14	18	26	16	13	13	18	11	10	14	20	22	14	20	22	13	21	12	16	17	14	16	16	11	21	11	9	8	15	12	15
4B	69.71	4	3	1	2	2	3	3	3	2	2	3	4	3	4	2	4	4	2	4	3	1	3	2	3	1	1	2	3	3	2	2	3	3	0
4B	70.847	30	16	15	16	18	15	21	18	15	16	21	14	13	17	20	12	14	7	11	16	11	20	15	15	14	12	16	11	21	15	15	16	12	15
4B	71.984	22	13	5	6	7	7	7	7	8	9	5	8	7	7	8	6	4	6	8	7	6	9	7	8	6	5	9	7	8	8	5	7	5	4
4B	73.121	7	2	2	3	2	5	2	5	2	3	2	3	3	2	1	2	3	4	4	4	5	4	4	1	5	2	1	5	3	5	2	6	4	3
4B	74.258	5	1	4	1	1	1	3	1	1	1	1	3	3	1	3	1	2	1	1	1	1	4	1	1	1	3	3	1	3	3	1	1	1	1
4B	75.395	6	0	5	0	0	0	6	0	0	0	0	5	6	0	6	1	0	0	0	0	0	6	1	0	5	5	5	0	6	5	0	0	0	0
4B	75.963	1	1	1	1	1	1	1	1	1	1	1	1	1	1	1	1	1	0	1	0	0	1	1	0	1	1	1	0	1	1	1	1	1	1
4B	76.531	7	1	1	4	2	1	5	1	1	3	0	1	3	1	6	5	1	1	0	1	1	6	5	1	0	5	6	1	5	1	2	4	4	1
4B	77.0995	2	2	1	1	2	1	1	1	2	1	2	1	1	1	0	1	1	1	1	2	1	1	1	1	2	0	0	2	0	1	1	1	0	0
4B	77.668	26	15	8	14	10	8	8	9	13	15	13	5	13	5	9	13	12	7	14	12	10	13	16	10	13	11	10	13	9	5	6	16	14	4
4B	79.947	3	1	2	0	1	1	1	1	2	2	1	1	2	3	1	2	2	0	1	1	1	2	2	2	2	2	1	1	2	2	1	2	1	1
4B	82.226	5	4	3	1	4	0	4	3	3	1	2	2	0	0	3	0	4	1	2	4	1	3	0	3	2	3	4	4	3	2	1	1	1	2
4B	83.363	3	2	2	0	2	0	2	1	2	0	0	1	1	0	2	1	2	0	1	2	0	1	0	2	2	2	2	2	2	1	0	0	1	2
4B	84.5	13	11	7	5	6	8	7	5	8	7	6	8	7	7	8	6	7	6	6	8	5	3	6	6	5	8	9	4	8	8	7	7	4	7
4B	85.0685	0	0	0	0	0	0	0	0	0	0	0	0	0	0	0	0	0	0	0	0	0	0	0	0	0	0	0	0	0	0	0	0	0	0
4B	85.637	4	4	1	1	4	4	1	2	3	1	2	1	3	1	1	1	3	3	3	2	2	3	2	0	2	3	0	1	1	0	0	4	2	1
4B	87.344	4	0	0	1	0	1	1	0	1	0	0	0	0	0	0	0	1	0	1	0	2	0	0	0	0	0	0	1	3	0	0	0	0	3
4B	89.051	1	1	1	1	1	1	1	1	1	0	1	0	0	1	1	1	1	1	1	1	1	1	1	1	1	1	1	1	1	1	1	1	1	1
4B	92.462	1	0	0	0	0	1	0	1	0	1	1	0	1	1	1	0	0	1	1	0	0	1	1	1	0	0	1	1	1	1	1	1	1	1
4B	93.03	1	1	0	0	0	1	0	0	0	0	0	0	0	0	0	1	0	0	0	1	0	0	1	0	1	1	0	0	1	0	0	0	0	1
4B	93.598	20	6	4	3	4	9	6	12	2	11	9	4	13	11	13	6	2	11	12	2	2	5	6	11	7	8	12	11	14	9	2	12	11	13
4B	95.0355	4	4	1	1	1	1	4	0	1	1	1	1	4	4	2	1	1	1	1	0	1	1	4	1	4	4	1	1	1	1	1	1	0	1
4B	96.473	13	4	5	3	3	5	5	5	3	5	4	5	5	4	4	7	2	5	4	4	7	6	4	4	4	6	5	2	7	4	5	4	7	6
4B	97.8795	25	17	5	9	11	9	16	15	10	2	15	7	13	12	15	10	9	6	5	10	3	10	14	11	4	6	3	10	18	6	9	6	6	16
4B	99.286	35	28	20	16	28	14	26	23	25	28	28	28	16	27	16	25	24	15	29	26	15	28	29	19	16	15	25	16	16	26	21	28	14	16
4B	99.8545	2	2	0	1	2	0	2	2	2	2	1	2	2	2	2	2	2	0	2	1	1	1	2	0	1	2	2	0	2	1	2	2	0	1
4B	100.423	2	1	0	0	0	0	0	0	0	0	0	2	0	1	0	0	0	0	0	0	0	0	0	0	0	0	1	0	0	1	1	0	0	0
4B	100.991	1	1	0	0	1	0	1	1	1	0	0	0	0	0	0	0	0	0	0	0	0	0	0	0	1	1	0	0	0	0	0	0	0	0
4B	101.559	18	11	11	5	11	9	11	6	11	12	10	12	11	12	12	11	12	8	13	12	14	13	11	4	11	10	11	7	12	10	11	13	8	12
4B	102.696	31	13	16	13	8	14	9	6	8	12	16	17	20	10	14	12	12	15	12	10	13	14	19	7	19	15	10	13	14	18	12	17	13	16
4D	0	6	4	4	2	4	3	4	4	4	4	4	4	4	4	4	4	4	2	4	4	2	4	4	4	4	4	4	4	4	5	4	3	4	4
4D	1.137	2	2	0	2	0	0	0	0	0	2	1	1	2	0	2	0	0	2	2	0	2	2	0	0	0	2	2	0	2	1	0	2	2	2
4D	43.383	1	0	0	0	0	0	1	0	0	0	0	0	0	0	1	0	0	0	0	0	0	0	0	0	0	1	0	0	1	0	0	0	0	0
4D	46.794	4	2	3	2	4	2	2	2	2	2	3	3	2	2	3	1	3	2	2	2	2	2	3	1	2	3	4	2	3	1	2	2	3	3
4D	49.068	0	0	0	0	0	0	0	0	0	0	0	0	0	0	0	0	0	0	0	0	0	0	0	0	0	0	0	0	0	0	0	0	0	0
4D	52.483	1	1	0	0	0	0	0	0	1	0	0	0	0	0	1	0	0	0	0	0	0	0	0	0	0	1	0	0	0	0	0	0	0	0
4D	53.051	1	1	1	1	1	1	1	1	1	1	1	1	1	0	1	1	1	0	1	1	1	1	1	1	1	1	1	1	1	1	1	1	1	1
4D	53.619	1	0	0	0	0	0	0	0	0	0	0	0	0	0	0	0	1	0	0	0	0	0	0	0	0	0	0	0	0	0	0	0	0	0
4D	53.6195	0	0	0	0	0	0	0	0	0	0	0	0	0	0	0	0	0	0	0	0	0	0	0	0	0	0	0	0	0	0	0	0	0	0
4D	54.1875	2	1	1	0	1	2	1	1	1	1	1	1	1	1	1	1	0	0	1	1	1	2	2	2	1	2	1	1	1	1	2	1	2	0
4D	54.756	72	49	30	36	34	34	40	36	40	39	38	34	42	38	31	33	34	39	32	40	36	39	39	33	42	39	34	30	36	28	29	37	33	33
4D	55.8945	0	0	0	0	0	0	0	0	0	0	0	0	0	0	0	0	0	0	0	0	0	0	0	0	0	0	0	0	0	0	0	0	0	0
4D	56.463	1	0	0	1	1	1	1	0	1	0	1	1	0	1	1	0	1	0	1	1	0	1	0	1	1	0	1	1	1	0	1	0	1	1
4D	58.17	1	0	0	1	0	1	1	0	0	1	0	1	0	0	0	0	1	0	1	1	0	0	0	0	0	1	1	0	0	0	0	1	0	1
4D	58.7385	3	2	1	2	1	2	1	1	1	1	1	2	1	1	1	1	1	1	1	1	1	2	2	1	2	1	1	1	1	2	1	1	1	1
4D	61.0115	0	0	0	0	0	0	0	0	0	0	0	0	0	0	0	0	0	0	0	0	0	0	0	0	0	0	0	0	0	0	0	0	0	0
4D	66.138	0	0	0	0	0	0	0	0	0	0	0	0	0	0	0	0	0	0	0	0	0	0	0	0	0	0	0	0	0	0	0	0	0	0
5A	0	98	50	40	43	46	43	40	42	34	47	47	46	48	43	44	40	45	41	36	45	46	46	42	36	38	39	37	42	41	36	39	43	39	32
5A	1.137	2	2	2	0	2	2	1	2	2	1	2	0	1	1	1	0	2	1	1	2	2	1	0	1	2	2	2	2	2	1	1	1	2	0
5A	2.274	4	3	2	4	2	4	1	2	3	2	4	2	2	2	1	3	2	2	2	4	3	2	4	0	3	2	3	1	2	2	3	2	3	1
5A	2.8425	3	1	0	0	0	1	0	0	0	1	1	1	1	1	0	1	2	1	1	0	1	0	1	0	1	1	1	2	0	2	0	0	0	0
5A	3.411	31	13	10	8	8	13	13	9	9	13	13	13	9	17	9	13	12	13	11	10	17	15	13	8	9	11	11	5	11	11	8	12	11	7
5A	3.979	8	3	7	4	4	1	7	4	2	5	3	2	4	2	3	4	3	3	3	1	2	2	3	3	5	5	3	2	2	5	3	3	3	2
5A	4.547	22	16	15	8	7	6	10	7	8	12	10	9	9	14	14	3	10	13	13	7	7	11	13	9	15	15	13	9	10	10	9	11	11	10
5A	5.1155	5	1	2	4	1	3	2	2	1	2	3	1	2	3	2	2	2	3	4	3	3	2	1	1	2	1	1	3	2	4	1	4	3	3
5A	5.684	179	88	67	49	56	59	79	45	48	55	69	68	55	57	54	53	56	72	54	50	54	82	64	49	81	78	82	47	64	58	58	53	71	46
5A	6.252	7	4	4	0	4	3	4	5	3	6	4	0	4	4	5	3	2	2	7	4	2	6	5	4	2	5	4	2	3	3	4	3	2	4
5A	6.82	53	33	23	21	28	23	23	24	27	29	25	28	28	20	22	25	23	19	22	26	20	25	23	22	23	30	26	25	26	24	23	22	27	19
5A	7.3885	1	0	0	0	1	0	0	0	0	0	0	0	0	0	0	0	1	0	0	0	0	1	0	0	0	0	0	1	1	0	0	0	0	0
5A	7.957	13	5	5	6	5	7	3	4	4	2	5	4	2	5	4	4	2	4	2	2	4	4	3	1	3	4	4	5	3	1	1	6	4	2
5A	8.525	5	4	4	3	4	2	3	4	3	3	4	4	3	5	4	2	5	4	3	4	2	4	3	4	4	5	3	4	5	5	5	3	4	4
5A	9.093	79	50	33	29	34	35	38	27	31	35	36	31	33	39	32	36	27	36	35	36	28	33	34	26	42	44	26	30	37	28	30	33	36	32
5A	9.6615	3	1	2	1	2	2	1	1	1	1	2	2	2	2	1	1	1	3	1	1	1	2	2	2	1	2	1	2	2	1	2	1	1	1
5A	10.23	58	22	22	27	30	26	19	30	30	19	15	33	33	33	15	20	30	19	32	19	29	30	18	27	14	14	23	33	19	23	25	35	23	23
5A	11.367	5	4	1	3	4	2	2	5	0	3	2	4	4	3	2	1	3	2	2	3	2	5	2	2	4	2	3	4	3	2	2	5	3	3
5A	12.504	44	22	17	15	16	16	16	17	16	20	19	19	20	17	11	13	13	19	17	18	19	19	22	14	16	19	15	16	19	13	16	19	18	15
5A	13.0725	9	4	6	3	6	4	6	6	5	5	4	5	6	4	4	3	4	6	3	6	6	5	6	4	4	6	5	3	4	6	5	6	5	2
5A	13.641	32	16	16	16	16	20	16	15	15	16	15	15	16	15	7	14	15	14	15	14	18	17	15	15	12	8	13	15	7	15	15	18	18	14
5A	14.209	7	3	3	4	3	3	3	1	2	4	2	4	2	3	2	3	4	3	4	2	2	3	3	2	3	3	1	4	3	1	1	4	3	1
5A	14.777	11	7	5	6	7	6	6	7	6	6	6	3	9	8	6	5	6	7	5	7	1	8	10	2	7	6	6	2	7	6	5	6	3	6
5A	15.3455	1	0	0	0	0	0	0	0	0	0	0	0	0	0	0	0	0	0	0	0	1	0	0	1	0	0	0	0	0	0	0	0	0	0
5A	15.914	5	3	2	2	3	3	2	2	3	2	1	2	4	2	2	3	3	2	2	2	1	3	2	1	2	3	3	1	3	2	3	2	3	2
5A	16.52	0	0	0	0	0	0	0	0	0	0	0	0	0	0	0	0	0	0	0	0	0	0	0	0	0	0	0	0	0	0	0	0	0	0
5A	17.126	4	3	3	3	2	2	3	1	2	2	2	2	1	3	3	2	3	3	3	3	3	1	3	2	3	2	3	3	2	1	2	3	2	3
5A	22.756	4	4	3	3	4	2	4	3	1	3	3	0	3	2	2	2	4	4	3	4	3	3	3	2	3	2	2	4	3	3	1	4	2	1
5A	23.3245	3	0	0	0	0	0	0	0	1	0	0	1	2	0	3	1	0	0	0	0	0	1	0	0	0	3	0	0	3	0	0	0	0	0
5A	23.893	3	1	0	0	0	1	0	1	2	1	0	3	2	1	2	3	0	1	1	1	1	3	1	0	1	2	2	1	2	0	2	1	0	1
5A	24.461	1	0	0	0	0	0	0	1	0	1	0	1	1	0	0	0	0	0	1	0	0	1	1	0	0	0	0	0	0	0	0	0	0	1
5A	25.029	15	3	5	5	4	4	3	6	6	7	4	5	7	2	6	3	2	5	3	4	3	7	3	2	4	8	5	3	4	6	2	3	4	4
5A	25.03	5	5	4	5	5	5	4	5	0	5	5	5	0	4	5	5	5	5	5	5	5	0	5	4	5	5	5	4	5	4	5	4	4	4
5A	26.1665	3	2	3	2	2	0	2	1	1	1	2	2	1	2	2	2	2	2	1	0	2	1	2	2	1	2	2	1	1	0	1	2	2	1
5A	27.304	18	6	4	6	5	5	5	2	8	6	5	5	5	7	8	7	2	4	7	5	3	6	4	6	3	7	3	4	8	6	7	5	7	5
5A	29.578	29	11	14	9	9	9	12	10	10	8	12	15	15	11	12	14	10	10	16	9	11	12	15	10	9	9	10	9	11	10	9	9	9	10
5A	30.146	3	0	3	1	1	1	2	0	0	1	1	2	3	1	1	2	0	0	2	0	2	2	1	0	0	0	0	0	1	0	0	2	1	0
5A	30.714	18	1	10	6	8	8	11	8	0	0	10	10	11	9	9	12	9	10	9	8	2	4	5	1	1	1	9	9	0	0	9	9	9	1
5A	31.2825	3	3	3	0	1	0	2	0	1	2	3	3	3	0	1	2	0	0	2	0	3	3	2	3	3	3	0	0	2	1	0	0	0	0
5A	31.851	11	5	3	3	4	2	3	4	3	4	4	3	3	4	3	3	2	4	3	3	3	3	2	4	2	3	4	2	3	2	5	4	3	4
5A	34.125	8	3	3	3	2	3	2	3	2	2	4	0	2	3	1	6	3	3	3	3	5	2	2	4	2	5	3	4	5	0	3	4	2	2
5A	35.3165	0	0	0	0	0	0	0	0	0	0	0	0	0	0	0	0	0	0	0	0	0	0	0	0	0	0	0	0	0	0	0	0	0	0
5A	36.508	9	5	2	3	4	3	4	3	2	1	2	3	1	3	2	4	2	3	1	3	2	2	3	3	4	3	2	3	3	1	2	2	3	3
5A	37.7	1	0	0	0	0	0	0	0	1	0	0	0	0	0	0	0	0	0	0	0	0	0	0	0	0	0	0	0	0	0	0	0	0	0
5A	38.892	16	9	7	5	5	6	8	7	8	5	7	7	8	5	6	5	5	4	4	5	9	5	6	4	9	7	3	6	7	2	4	5	4	3
5A	39.46	3	2	0	2	1	2	0	2	2	2	2	3	1	1	0	3	1	2	1	0	2	0	0	2	1	1	1	2	1	1	1	2	2	0
5A	40.028	7	4	3	3	4	2	4	3	2	2	3	4	3	1	4	4	3	2	5	3	1	3	4	2	3	3	3	3	3	4	3	2	2	3
5A	42.303	7	1	2	1	2	3	1	1	1	1	1	1	0	1	0	1	3	1	1	3	2	3	3	2	2	1	3	3	0	0	1	1	1	6
5A	43.439	15	5	3	4	10	3	6	7	5	3	3	5	6	7	3	5	4	7	3	7	4	9	8	4	7	6	5	6	3	4	4	6	3	5
5A	44.0075	3	2	2	2	1	1	3	3	2	3	3	2	3	1	3	3	1	3	1	1	3	2	3	2	1	2	1	1	2	2	2	2	2	1
5A	44.576	12	4	2	5	3	3	3	3	6	4	6	4	3	4	3	4	4	5	3	3	3	5	7	3	3	5	5	3	3	3	5	6	2	5
5A	46.283	39	8	17	12	15	12	16	19	11	15	14	14	12	15	13	16	13	19	18	14	13	22	18	11	18	12	17	14	14	9	9	16	12	34
5A	47.99	36	16	16	10	15	14	16	15	13	13	14	14	18	24	13	10	17	13	15	12	16	24	9	11	11	15	17	9	11	13	10	10	9	14
5A	48.5585	1	0	1	1	1	0	0	1	0	1	0	0	1	0	1	0	1	1	0	1	0	0	0	0	1	1	1	1	1	0	0	0	1	1
5A	49.127	3	1	3	1	2	1	1	2	2	2	1	1	2	1	2	1	2	1	1	1	1	1	1	0	2	2	0	1	2	1	1	1	0	1
5A	51.401	0	0	0	0	0	0	0	0	0	0	0	0	0	0	0	0	0	0	0	0	0	0	0	0	0	0	0	0	0	0	0	0	0	0
5A	52.537	3	1	3	3	3	3	1	2	2	3	2	1	1	3	1	2	2	3	2	3	1	2	3	3	1	1	2	3	2	3	2	3	3	2
5A	55.952	0	0	0	0	0	0	0	0	0	0	0	0	0	0	0	0	0	0	0	0	0	0	0	0	0	0	0	0	0	0	0	0	0	0
5A	56.52	1	1	1	1	1	1	1	1	1	1	0	1	1	0	1	1	1	1	1	1	1	1	1	1	1	1	1	1	1	1	1	1	1	1
5A	57.088	6	3	1	3	1	3	2	1	2	5	2	2	2	3	3	2	2	1	2	3	2	4	4	2	3	1	1	2	2	4	1	2	1	1
5A	58.225	51	34	28	27	25	23	29	29	28	28	23	22	25	27	30	30	30	26	21	25	30	22	27	22	30	32	22	19	29	22	27	26	25	28
5A	59.362	16	5	6	5	10	13	5	5	7	5	3	4	7	4	5	6	6	6	4	7	5	9	5	11	6	7	6	10	6	5	6	7	4	6
5A	60.499	22	9	8	6	9	8	7	7	8	10	8	12	9	14	8	8	8	7	9	10	8	9	9	11	8	9	9	7	10	8	8	9	8	7
5A	66.206	6	3	3	2	3	2	3	2	2	2	3	3	3	3	1	2	2	3	3	3	2	2	3	2	2	4	3	3	1	2	3	3	2	2
5A	67.9105	1	0	0	1	0	0	0	0	0	0	0	0	0	0	0	0	0	0	0	0	0	0	0	0	0	0	0	0	0	0	0	0	0	0
5A	68.479	11	6	4	6	6	4	2	4	5	6	4	4	6	5	5	5	3	6	4	4	4	3	7	6	4	4	4	3	4	4	3	2	3	3
5A	71.367	1	0	0	0	1	0	0	0	1	1	0	1	0	0	1	0	0	0	0	0	0	0	1	1	1	0	0	0	0	0	0	0	0	0
5A	74.255	7	5	3	3	3	3	2	3	2	4	3	1	4	4	4	3	3	4	3	4	3	4	4	2	4	4	3	3	5	4	2	3	3	2
5A	78.875	2	1	1	1	1	1	1	2	1	1	1	1	1	1	1	1	1	1	1	1	1	1	1	1	1	1	1	2	1	1	1	1	1	1
5A	81.149	12	12	10	6	6	7	6	5	7	9	8	9	7	8	6	6	3	1	7	9	9	2	8	2	6	10	9	4	7	5	5	5	5	4
5A	82.286	9	4	5	2	1	5	4	6	3	3	2	2	2	3	4	3	3	5	4	4	6	4	3	2	1	4	4	2	4	2	1	5	2	3
5A	82.854	1	1	0	0	0	0	0	0	1	0	0	0	0	0	1	0	0	0	0	0	0	0	0	0	1	0	0	0	1	0	1	1	0	0
5A	83.422	10	3	6	6	6	5	5	3	1	6	3	5	5	6	2	1	4	3	2	2	3	5	3	1	7	1	2	5	5	6	2	4	2	3
5A	87.98	14	3	7	2	8	6	6	6	4	5	4	7	8	4	4	3	7	6	3	9	8	9	7	5	7	7	4	7	5	5	4	8	5	9
5A	89.117	19	12	16	0	0	13	15	14	15	11	11	2	10	12	9	2	3	1	13	1	1	12	12	13	2	10	10	2	13	9	1	12	1	0
5A	89.685	0	0	0	0	0	0	0	0	0	0	0	0	0	0	0	0	0	0	0	0	0	0	0	0	0	0	0	0	0	0	0	0	0	0
5A	90.253	7	1	3	3	3	3	2	2	2	2	2	5	6	2	3	3	3	4	3	3	4	4	3	0	6	3	2	3	4	3	2	0	5	4
5A	90.8215	0	0	0	0	0	0	0	0	0	0	0	0	0	0	0	0	0	0	0	0	0	0	0	0	0	0	0	0	0	0	0	0	0	0
5A	91.39	23	10	7	8	8	9	8	7	6	7	7	8	9	9	7	9	9	6	8	7	10	11	9	9	7	7	6	7	7	8	8	8	10	7
5A	92.527	0	0	0	0	0	0	0	0	0	0	0	0	0	0	0	0	0	0	0	0	0	0	0	0	0	0	0	0	0	0	0	0	0	0
5A	93.664	24	12	12	11	12	10	14	10	12	10	9	7	15	14	15	12	13	4	8	12	14	14	12	14	9	10	12	12	11	11	11	11	10	11
5A	94.846	0	0	0	0	0	0	0	0	0	0	0	0	0	0	0	0	0	0	0	0	0	0	0	0	0	0	0	0	0	0	0	0	0	0
5A	95.437	5	3	2	1	2	2	2	3	2	3	2	2	4	3	2	1	4	4	1	3	4	3	1	2	1	3	1	4	3	0	1	2	1	0
5A	96.028	10	9	5	7	6	5	7	6	3	8	5	6	5	6	6	6	6	6	5	8	5	3	8	5	7	8	5	8	8	5	5	4	7	7
5A	96.5965	1	0	0	1	1	0	1	0	0	0	1	1	1	1	1	1	1	1	0	1	1	1	1	0	1	1	1	1	1	0	0	1	0	1
5A	97.165	6	4	1	2	1	3	2	4	3	3	2	4	4	3	3	3	3	2	2	4	4	3	6	3	2	3	2	3	3	2	2	2	4	1
5A	98.302	1	0	1	1	1	1	0	0	1	1	0	1	0	1	0	1	0	1	1	0	0	0	0	0	1	1	1	0	1	1	1	1	0	1
5A	99.439	3	2	1	2	2	2	3	3	2	2	2	1	2	3	2	2	1	0	1	1	2	0	2	0	0	2	2	1	1	2	2	2	0	1
5A	101.713	14	5	4	6	2	4	2	4	2	6	4	6	7	4	5	5	4	0	5	3	5	3	3	3	3	5	4	2	3	2	4	3	2	2
5A	102.85	1	1	0	0	0	0	0	1	0	0	0	1	0	0	0	0	0	0	0	0	0	0	0	0	0	0	0	0	0	0	0	0	0	0
5A	103.987	35	20	20	14	19	17	18	13	15	16	16	12	16	13	16	16	17	15	18	12	11	20	16	14	18	17	18	16	16	18	12	18	12	18
5A	109.694	32	11	17	11	16	11	17	10	15	17	19	19	21	14	16	17	11	11	15	10	7	17	18	16	14	18	19	11	12	18	9	13	9	18
5A	110.262	2	2	2	2	2	2	0	1	1	2	2	1	2	2	2	1	2	2	2	2	2	0	2	1	0	2	1	2	2	2	1	2	0	2
5A	110.83	39	21	16	20	19	13	16	20	19	24	20	22	22	19	20	23	16	20	20	21	16	20	21	17	18	22	21	16	21	23	15	17	16	17
5A	111.398	2	1	1	1	1	1	2	1	1	1	1	2	1	0	1	0	1	1	1	1	1	1	1	1	2	1	1	1	1	0	1	1	1	0
5A	111.967	1	0	0	0	0	0	0	0	0	0	0	0	0	1	0	0	0	0	0	0	0	0	0	0	0	0	0	0	0	0	0	0	0	0
5B	0	12	7	8	6	7	8	3	7	6	7	7	6	6	4	6	6	9	7	5	6	7	7	6	6	7	8	8	7	8	6	6	7	8	3
5B	1.707	5	4	4	3	5	5	3	4	3	4	3	4	2	3	4	3	4	3	3	4	4	3	3	3	4	3	3	4	5	4	1	3	3	3
5B	3.414	10	10	8	2	7	7	9	8	7	10	9	7	9	7	8	5	8	7	8	8	2	9	9	9	7	8	7	9	8	7	7	0	6	8
5B	3.9825	14	9	11	4	4	6	10	9	3	8	5	9	9	3	5	9	5	10	8	3	3	5	9	2	3	3	4	5	5	9	4	3	10	4
5B	4.551	69	46	55	12	16	17	49	44	15	46	8	42	40	16	17	37	17	52	48	12	11	9	41	11	17	19	16	15	18	38	20	11	45	10
5B	10.257	10	5	2	7	5	2	1	3	2	6	3	3	3	1	1	1	4	7	4	2	4	5	4	2	4	4	2	4	4	3	4	7	5	4
5B	10.8255	2	2	2	0	0	0	2	0	1	1	0	0	0	0	2	0	0	0	0	0	0	0	0	0	0	0	2	0	0	1	0	0	0	0
5B	11.394	17	7	4	8	8	2	6	7	4	7	5	11	7	8	4	5	4	10	8	3	8	5	7	5	7	6	5	2	9	4	5	9	6	6
5B	13.101	0	0	0	0	0	0	0	0	0	0	0	0	0	0	0	0	0	0	0	0	0	0	0	0	0	0	0	0	0	0	0	0	0	0
5B	14.808	23	6	8	15	5	3	7	15	8	8	3	14	13	9	6	4	4	6	13	4	12	13	14	11	14	14	6	1	13	9	4	9	13	13
5B	15.3765	8	1	2	7	1	1	0	7	1	4	0	8	8	7	0	2	2	0	7	0	7	7	7	5	7	6	1	0	7	6	0	0	7	7
5B	15.945	9	6	7	6	5	4	6	6	6	6	5	7	6	6	6	4	5	4	6	6	6	6	5	4	6	6	7	5	6	5	4	4	6	3
5B	17.082	4	2	3	2	3	3	2	2	2	2	2	2	2	2	2	2	3	2	2	1	2	3	2	0	2	2	2	2	2	2	3	2	2	2
5B	18.219	29	6	8	13	16	19	5	13	6	18	14	11	11	9	5	9	17	6	11	14	13	12	10	9	12	12	5	13	14	12	6	8	10	14
5B	26.242	70	27	24	30	34	37	24	40	26	24	26	38	20	25	18	21	31	26	30	23	21	21	26	21	30	23	24	28	39	23	22	20	21	39
5B	29.095	1	0	0	1	1	1	0	1	0	0	0	1	0	0	1	0	1	0	1	0	0	0	0	0	1	0	0	1	1	0	0	0	0	1
5B	31.948	26	17	6	6	5	6	6	10	15	11	7	13	10	9	10	9	5	5	10	5	2	6	7	9	10	12	6	4	5	12	3	4	10	6
5B	33.0855	5	4	2	1	1	1	0	1	3	2	5	3	1	1	2	3	1	1	2	2	2	2	4	2	1	4	4	2	3	3	1	2	2	1
5B	34.223	82	41	26	31	36	41	32	39	29	29	33	36	30	32	30	29	36	28	33	34	26	31	31	20	34	32	33	31	32	28	24	31	28	37
5B	34.791	5	4	2	4	4	4	1	2	4	2	3	3	2	3	4	2	4	4	4	4	4	1	2	2	5	3	3	4	1	3	4	4	3	1
5B	35.359	62	38	26	22	29	22	22	20	31	23	32	34	30	24	30	32	24	19	35	22	30	33	32	18	29	31	30	24	14	35	21	25	33	24
5B	35.9275	2	1	1	0	0	0	1	1	1	1	0	1	0	1	1	1	1	1	2	0	0	1	0	0	1	2	1	0	0	0	1	1	0	1
5B	36.496	84	47	24	26	31	28	27	46	36	41	50	43	39	20	27	41	26	39	45	18	20	43	46	15	47	27	29	15	39	46	12	21	24	46
5B	37.064	14	7	4	7	5	2	5	10	8	8	10	10	7	6	4	8	4	7	8	7	9	5	7	3	8	6	4	6	11	8	2	3	6	8
5B	37.632	37	22	15	17	16	18	19	15	16	19	16	15	19	21	9	17	14	16	20	15	14	13	17	14	15	13	12	17	16	18	14	15	17	14
5B	38.2005	80	52	34	34	36	39	35	33	33	41	44	37	39	37	31	32	29	35	32	31	34	31	34	28	35	31	34	31	33	33	27	37	33	24
5B	38.769	450	273	199	189	191	202	201	195	195	208	212	217	208	209	177	186	185	212	195	186	192	217	242	145	193	201	173	179	198	162	192	196	193	161
5B	39.337	49	33	22	14	26	20	17	24	18	26	22	20	23	22	15	19	16	25	24	19	17	25	26	13	26	18	23	15	24	18	20	24	17	16
5B	39.905	168	89	61	66	62	61	54	54	60	73	52	78	64	66	45	52	49	69	53	50	73	64	71	50	72	53	54	47	51	46	51	58	61	52
5B	41.0425	11	9	7	6	5	7	7	4	8	5	6	6	8	5	4	3	5	9	8	5	8	8	6	4	4	4	4	4	6	7	4	7	5	5
5B	42.18	86	45	39	36	43	33	32	44	42	43	40	48	38	41	37	30	41	35	41	39	37	42	48	33	48	41	38	40	35	34	37	37	37	43
5B	45.594	199	96	88	71	64	85	81	96	108	75	79	91	65	99	58	79	66	64	79	67	68	84	99	51	93	90	85	63	83	82	62	59	54	87
5B	46.731	7	5	1	1	3	0	1	2	3	2	3	2	3	3	3	2	4	4	4	3	0	3	1	0	4	2	1	3	1	3	1	3	3	3
5B	47.868	18	9	8	12	7	6	8	4	5	11	10	11	6	6	7	9	6	9	9	9	8	7	10	4	9	8	7	5	8	7	4	11	7	6
5B	48.4365	1	1	0	1	0	1	0	0	0	0	0	0	0	1	0	0	0	1	1	0	0	1	1	1	1	1	1	0	0	0	0	0	0	0
5B	49.005	14	8	5	5	2	3	7	3	1	2	4	2	5	5	4	0	3	7	3	3	6	2	2	4	4	3	3	1	6	3	6	6	2	3
5B	49.5735	3	1	1	0	0	1	1	0	0	1	0	1	0	0	0	0	0	1	0	1	1	2	2	0	2	1	0	1	0	0	0	0	0	1
5B	50.142	22	15	11	13	11	10	6	11	7	8	11	10	12	15	10	6	10	11	14	12	13	10	8	9	12	13	10	9	8	8	7	11	10	11
5B	50.71	18	9	5	9	5	8	6	4	4	8	7	11	4	6	5	6	3	7	10	7	7	9	8	7	8	8	4	3	8	5	8	9	9	4
5B	51.278	176	93	83	76	67	86	93	68	74	90	78	87	69	83	80	77	63	90	83	80	81	88	80	74	85	88	78	79	84	68	71	72	72	69
5B	53.577	21	21	19	17	3	20	17	1	1	18	18	17	2	19	18	14	2	19	18	15	18	20	19	17	16	19	19	16	18	19	16	19	17	2
5B	55.869	1	1	1	0	0	0	1	1	0	1	1	0	0	1	1	1	0	0	0	1	1	1	1	0	1	1	0	1	0	1	1	1	1	0
5B	58.161	41	37	33	34	7	32	32	5	6	32	27	32	5	31	28	28	6	32	30	32	27	35	32	25	33	30	29	29	26	28	27	34	25	4
5B	60.44	11	9	6	6	2	7	6	3	0	7	8	7	1	9	9	10	2	9	8	7	8	9	7	6	8	8	8	9	8	9	7	6	7	2
5B	62.719	159	108	86	95	84	89	93	25	27	93	65	103	85	93	94	87	77	92	47	88	99	93	89	59	102	98	86	81	99	64	78	89	83	78
5B	63.287	17	12	9	8	8	10	8	4	4	9	8	10	10	12	8	8	6	11	5	9	9	11	13	10	12	9	10	8	9	4	8	10	10	10
5B	63.855	70	26	28	33	31	34	34	27	23	36	34	34	37	31	35	30	34	39	26	32	30	36	41	30	20	38	32	31	35	24	32	28	33	30
5B	64.4235	13	6	10	7	5	6	8	7	9	6	6	7	8	4	7	6	6	5	2	7	6	6	7	9	7	11	7	5	10	4	5	6	9	5
5B	64.992	79	31	35	37	37	38	37	35	33	43	38	43	44	37	42	45	36	39	16	36	36	39	45	40	28	41	33	34	46	16	36	34	32	37
5B	68.406	21	18	15	12	15	11	10	12	17	12	15	18	15	13	12	12	11	13	3	12	12	14	17	9	16	16	15	11	12	3	16	16	14	15
5B	69.5435	17	5	9	5	5	5	2	4	8	5	6	5	8	5	3	2	4	4	6	8	5	5	4	5	5	3	4	4	4	9	3	4	4	3
5B	70.681	29	14	11	6	9	10	12	9	9	11	7	9	17	10	12	7	9	11	8	9	11	11	9	8	12	10	10	8	11	8	10	10	12	11
5B	72.96	0	0	0	0	0	0	0	0	0	0	0	0	0	0	0	0	0	0	0	0	0	0	0	0	0	0	0	0	0	0	0	0	0	0
5B	75.239	10	9	6	2	2	3	7	2	9	7	3	7	6	3	2	2	4	3	6	7	3	3	1	2	8	3	3	2	7	5	1	1	2	8
5B	76.375	2	2	2	1	1	2	2	1	2	2	2	1	1	1	0	2	0	2	2	0	2	2	2	0	2	0	1	2	2	1	2	0	2	2
5B	76.9435	6	4	4	0	5	0	2	3	2	3	3	3	3	3	4	2	4	0	3	4	2	3	3	3	4	5	4	6	2	3	1	3	3	3
5B	77.512	30	10	11	6	15	8	10	10	9	10	12	11	14	10	14	12	11	7	10	11	7	10	9	8	13	12	15	14	16	11	6	11	10	15
5B	78.649	10	4	5	5	5	4	4	5	3	5	5	3	8	5	3	5	6	5	3	3	6	4	5	4	4	2	2	2	6	4	4	4	3	4
5B	79.786	30	17	15	8	9	10	8	13	14	16	10	14	20	10	14	11	8	12	14	12	9	9	11	9	16	12	8	9	7	18	8	11	10	16
5B	80.3545	3	0	0	3	3	3	2	0	0	3	0	3	1	2	0	2	2	3	3	3	3	3	2	0	0	0	3	2	0	1	2	2	2	0
5B	80.923	100	41	32	38	40	41	36	30	29	40	33	36	53	36	29	40	36	38	36	34	40	35	45	34	36	28	37	37	28	31	39	44	35	33
5B	81.491	6	0	2	2	4	2	4	0	0	2	0	1	6	1	0	2	2	4	2	2	2	3	2	0	1	0	1	3	1	0	3	3	3	0
5B	82.059	9	3	5	3	5	2	3	3	3	4	2	4	6	5	2	4	3	5	4	2	3	5	5	5	2	2	5	3	5	4	2	3	2	2
5B	82.6275	6	4	5	0	6	1	1	4	6	5	4	4	5	5	5	5	2	4	5	1	1	4	5	5	4	5	6	1	5	4	1	1	4	3
5B	83.196	14	10	3	6	4	8	5	5	9	10	4	6	3	5	4	3	5	4	7	8	4	4	6	3	7	4	5	6	3	5	3	7	7	8
5B	84.903	3	1	1	0	1	1	0	1	0	2	2	0	2	1	0	0	1	2	0	0	1	1	1	1	0	0	2	0	0	1	1	1	1	0
5B	86.61	42	18	15	11	23	14	18	20	14	19	17	22	16	17	22	19	15	17	12	16	13	19	11	14	18	21	21	16	20	14	16	14	14	17
5B	87.1785	3	2	0	3	1	1	1	1	0	3	1	1	3	0	1	2	0	0	0	0	0	3	3	0	0	0	1	0	1	0	2	0	3	0
5B	87.747	12	2	4	2	4	1	4	2	5	8	5	4	5	6	2	9	1	3	7	1	2	6	5	2	9	1	3	1	2	1	2	1	6	7
5B	91.161	5	3	2	1	2	0	1	2	4	1	3	2	2	3	1	1	1	1	2	0	2	2	2	2	1	3	1	2	1	0	0	1	2	1
5B	91.7295	1	0	1	0	0	0	0	1	0	0	0	1	0	0	0	0	0	0	0	0	0	0	0	0	0	0	1	0	0	1	0	0	0	0
5B	92.298	57	12	19	11	14	15	13	30	8	16	13	33	29	11	12	14	9	9	14	12	10	32	18	10	9	13	31	12	14	13	10	11	11	8
5B	92.866	8	0	1	0	0	0	1	6	0	2	1	5	6	1	1	0	0	0	0	0	0	5	0	2	3	2	4	0	1	3	0	0	0	2
5B	93.434	7	1	1	0	1	1	2	6	1	4	5	4	4	1	4	1	1	1	0	1	1	4	0	4	5	4	6	1	4	6	1	1	1	5
5B	94.0025	0	0	0	0	0	0	0	0	0	0	0	0	0	0	0	0	0	0	0	0	0	0	0	0	0	0	0	0	0	0	0	0	0	0
5B	94.571	7	2	3	2	1	2	1	4	1	4	2	4	2	3	2	1	3	2	3	3	4	4	2	3	5	3	4	3	3	5	2	2	2	4
5B	95.139	2	1	1	2	1	2	2	1	1	1	1	1	1	1	1	1	1	2	0	2	2	1	2	1	0	1	0	2	1	1	1	2	2	1
5B	95.707	1	0	0	1	1	1	1	0	0	0	0	0	0	0	0	1	0	1	0	1	0	0	1	0	0	0	0	1	0	0	1	1	1	0
5B	96.2755	2	0	0	0	0	0	0	1	0	0	0	0	0	0	0	0	0	0	2	0	0	0	0	0	1	0	1	0	0	1	0	0	0	1
5B	96.844	36	12	11	14	17	11	16	8	6	7	9	8	9	15	9	14	13	15	21	14	15	7	14	7	7	8	22	15	8	9	13	15	14	6
5B	99.118	19	13	11	9	10	9	8	6	6	13	11	11	10	11	11	13	9	8	11	9	9	11	11	10	11	11	6	9	11	10	9	10	9	10
5B	99.6865	6	5	5	5	3	3	2	1	0	4	3	4	2	3	3	4	2	3	4	5	4	5	4	3	5	4	2	3	4	3	4	4	2	3
5B	100.255	32	13	15	18	16	13	11	17	16	14	18	12	13	13	16	14	13	15	16	12	15	13	13	13	12	14	10	12	15	13	12	14	11	15
5B	100.823	4	2	2	2	2	2	3	2	2	2	2	2	3	2	2	4	3	2	3	2	2	2	2	2	2	2	3	2	2	2	2	3	2	2
5B	101.391	1	0	0	0	0	0	0	1	0	0	0	0	0	1	0	0	0	0	0	0	0	0	0	0	0	0	0	0	0	0	1	1	1	0
5B	102.529	6	5	5	5	5	1	5	5	5	5	5	5	5	2	5	6	4	5	5	5	5	5	5	5	5	5	5	5	5	5	1	1	1	4
5B	103.666	1	0	0	1	0	0	0	0	0	0	0	0	0	1	0	0	0	0	0	0	0	0	0	0	0	0	0	1	0	0	0	1	1	0
5B	104.802	3	2	2	2	2	1	1	2	2	2	2	2	2	3	1	2	1	0	2	1	0	2	2	1	2	2	2	2	2	2	0	0	1	0
5B	105.939	65	29	27	28	25	27	26	33	26	22	24	25	28	26	24	27	25	26	22	29	24	22	27	23	26	23	27	28	23	22	23	29	26	34
5B	107.076	3	2	1	2	1	2	0	1	1	0	1	2	2	2	2	2	1	1	1	1	1	2	2	1	2	2	2	1	1	2	1	1	1	1
5B	108.213	25	24	8	18	19	20	20	19	18	20	21	21	19	19	19	16	20	5	16	18	4	20	18	18	19	18	20	16	14	14	14	6	15	14
5B	108.781	3	3	3	2	3	1	2	2	2	2	3	1	2	1	2	2	1	1	2	2	0	1	1	2	1	2	1	2	1	1	2	1	2	2
5B	109.35	15	12	11	9	12	7	9	11	12	10	12	9	8	9	9	6	8	11	8	6	8	9	5	6	10	7	6	8	10	9	12	7	9	7
5B	109.918	3	3	3	1	3	3	1	1	3	1	2	1	1	1	1	2	1	1	1	2	1	1	0	1	1	1	1	1	1	1	1	1	0	0
5B	110.486	26	12	13	12	11	8	11	13	10	11	14	9	15	18	12	11	15	14	10	18	15	17	14	9	9	10	13	16	12	13	11	14	8	11
5B	111.055	2	1	2	1	0	0	1	0	1	1	2	0	1	1	1	0	1	1	0	2	1	2	1	0	0	1	1	1	0	1	0	2	1	1
5B	111.623	1	1	1	1	1	0	1	1	1	1	1	1	1	1	1	1	1	1	1	1	1	1	1	1	1	1	1	1	1	1	1	1	1	1
5B	112.191	1	1	1	1	1	0	1	1	1	1	1	1	1	1	1	1	1	1	1	1	1	1	1	1	1	1	1	1	1	1	1	1	1	1
5B	112.759	5	5	5	1	5	4	5	5	5	5	2	5	4	4	5	5	4	2	5	0	4	4	5	5	5	5	1	1	5	4	5	3	5	5
5B	113.328	7	1	1	4	1	3	6	2	0	5	2	2	3	2	1	4	6	5	0	4	5	3	1	2	1	2	4	5	0	5	1	5	5	2
5B	113.896	64	33	30	31	31	35	34	26	25	31	19	24	25	29	29	34	31	42	29	36	35	31	25	22	25	29	34	30	27	27	16	35	26	24
5B	114.482	3	1	2	1	3	0	1	2	1	3	1	1	2	3	1	0	2	1	1	0	1	3	1	2	1	0	1	1	3	1	0	0	0	1
5B	115.068	3	3	3	3	2	2	3	3	2	2	3	3	3	2	2	3	2	1	2	2	3	3	2	1	2	3	2	2	3	3	0	3	2	3
5B	124.298	40	29	26	15	12	18	22	25	27	24	27	29	23	8	11	24	23	11	23	21	14	25	26	25	12	25	19	20	9	21	23	17	21	19
5B	126.005	2	0	0	1	1	1	0	0	0	0	0	0	0	1	1	0	1	1	0	0	1	0	0	0	1	0	1	1	1	0	0	1	0	0
5B	127.712	41	10	8	18	16	17	15	15	11	19	9	9	10	25	15	11	21	19	10	15	18	9	9	6	16	15	20	12	13	9	11	20	15	10
5B	128.849	2	2	2	1	0	2	2	1	2	1	2	2	2	1	1	1	0	2	2	1	1	1	2	1	0	0	2	0	1	1	0	1	2	1
5B	129.986	29	6	10	15	9	11	20	19	9	11	11	10	9	12	7	14	13	10	9	8	9	11	9	12	7	9	14	7	2	8	4	15	14	21
5B	130.554	5	0	1	5	0	0	5	0	0	0	0	1	1	5	1	0	0	0	1	5	0	5	0	1	0	0	0	0	0	0	0	5	5	1
5B	131.123	10	5	4	4	5	3	4	3	4	4	3	5	6	5	3	4	4	3	4	4	3	5	6	1	5	4	3	3	5	4	4	5	5	2
5B	133.397	4	2	3	2	0	2	2	1	2	3	2	3	1	3	3	2	0	3	2	2	4	3	2	1	2	2	2	3	3	2	4	3	2	0
5B	134.534	6	5	3	1	2	3	5	1	5	2	1	1	1	2	3	1	0	1	1	1	1	3	1	1	2	4	2	1	3	1	1	1	4	1
5B	135.102	2	2	1	0	1	1	2	0	1	2	0	0	0	2	2	0	0	0	0	0	0	1	0	0	2	1	0	0	2	0	0	0	1	0
5B	135.67	3	1	2	1	3	1	1	1	1	0	0	1	0	1	2	0	0	0	1	1	1	1	0	0	3	3	0	0	3	0	0	1	0	0
5B	136.808	1	1	1	1	1	1	0	1	0	1	1	1	1	0	0	1	0	1	1	1	1	1	1	1	0	0	1	0	1	1	1	1	1	1
5B	137.945	36	17	15	18	9	14	8	19	13	19	15	15	16	15	8	16	15	15	13	21	13	22	22	17	10	9	17	16	8	14	19	16	15	18
5B	138.513	10	3	5	4	6	4	4	3	4	3	2	4	3	3	3	4	4	4	4	5	3	7	3	5	3	4	4	3	4	6	3	3	4	2
5B	139.081	14	6	6	9	5	8	10	5	7	7	9	6	9	7	8	5	6	5	10	7	5	10	9	7	9	9	12	6	9	5	4	7	6	6
5B	139.649	1	0	1	1	0	1	0	0	0	1	0	1	0	1	0	1	0	1	0	0	0	1	0	1	0	0	1	0	0	1	0	0	0	0
5B	140.218	2	0	1	0	0	0	1	1	0	0	1	1	1	1	1	0	0	0	1	0	0	1	1	1	1	1	1	0	1	0	0	0	1	0
5B	140.786	1	0	0	0	0	0	0	0	0	0	0	0	1	1	1	0	0	0	1	0	0	0	1	0	1	1	1	0	1	0	0	0	0	0
5B	141.354	25	11	16	11	11	10	10	14	7	12	15	11	16	5	11	6	7	12	12	11	12	16	18	14	11	14	14	12	15	10	7	12	15	6
5B	143.628	40	12	23	14	12	9	9	23	8	21	18	13	14	11	12	11	13	27	21	25	21	20	22	18	13	12	23	14	12	21	9	23	6	8
5B	144.196	3	0	0	1	1	0	0	3	1	0	0	0	0	0	0	0	0	0	1	0	0	2	0	1	0	0	2	1	0	0	0	2	0	0
5B	144.765	56	18	21	18	18	17	16	23	32	19	22	17	18	15	18	16	15	17	15	17	18	24	34	18	18	14	21	18	16	17	14	24	16	15
5B	145.333	13	10	4	5	8	3	3	6	3	3	4	3	4	1	4	6	7	4	6	7	5	8	2	5	4	3	2	7	3	3	2	5	5	3
5B	145.902	179	49	71	63	44	48	58	59	69	53	59	62	66	57	51	73	46	56	62	50	53	63	62	53	67	57	67	38	50	45	57	52	56	87
5B	147.039	4	3	2	4	3	3	3	4	3	4	2	3	2	1	3	3	3	3	2	3	3	4	3	3	3	3	4	3	3	4	2	3	2	4
5B	148.177	5	5	4	5	4	5	5	5	5	5	4	5	5	1	4	4	3	5	4	4	5	5	3	4	5	4	4	4	5	4	3	5	3	4
5B	152.73	2	2	0	0	0	2	2	0	2	0	0	0	0	0	0	1	0	0	1	0	0	0	2	0	0	0	2	0	0	0	0	0	0	0
5B	155.004	73	51	22	25	27	48	51	23	52	26	23	29	24	25	24	24	30	23	19	31	27	29	51	14	23	22	55	26	23	28	22	21	27	16
5D	0	9	9	9	8	9	9	9	6	8	8	8	9	9	8	9	9	9	9	8	9	8	9	9	0	9	9	9	9	9	8	9	9	9	7
5D	8.5275	1	1	1	1	1	1	1	0	1	0	1	1	0	1	1	1	0	1	1	1	1	1	1	1	0	1	0	1	1	1	1	1	1	0
5D	9.096	2	1	0	1	1	0	0	1	2	2	1	1	1	2	1	0	2	1	1	1	1	1	1	0	1	1	1	1	2	1	0	1	0	1
5D	19.33	4	3	1	2	3	4	2	3	3	3	3	3	3	3	3	3	2	3	1	3	2	2	3	2	3	3	2	3	3	3	3	3	2	4
5D	19.898	1	1	1	1	1	1	0	1	1	1	1	1	1	1	1	1	1	1	1	1	1	1	1	1	1	1	1	1	1	1	1	1	1	1
5D	20.466	6	4	2	3	3	3	3	4	3	4	4	2	4	3	3	4	3	4	2	4	4	4	4	2	4	2	3	4	4	3	3	4	4	3
5D	21.6035	2	2	0	1	2	2	0	1	2	2	1	2	2	2	2	1	1	2	2	1	1	1	1	1	2	2	1	2	2	2	2	2	2	1
5D	22.741	1	1	0	1	1	1	0	1	1	1	1	1	1	1	1	1	1	1	1	1	1	1	1	1	1	1	1	1	1	0	1	1	1	1
5D	23.309	2	2	1	2	2	1	0	2	2	2	1	2	2	1	2	2	1	2	2	1	2	1	1	2	2	2	2	1	2	2	1	2	2	1
5D	23.877	8	4	5	5	3	4	4	4	5	6	5	3	6	4	4	4	4	4	3	4	4	4	4	4	5	3	5	4	4	4	5	5	3	3
5D	24.4455	0	0	0	0	0	0	0	0	0	0	0	0	0	0	0	0	0	0	0	0	0	0	0	0	0	0	0	0	0	0	0	0	0	0
5D	25.014	10	6	4	3	3	5	5	4	5	6	5	5	5	5	3	4	5	5	5	4	4	4	4	5	6	4	5	5	6	6	4	4	4	3
5D	27.288	0	0	0	0	0	0	0	0	0	0	0	0	0	0	0	0	0	0	0	0	0	0	0	0	0	0	0	0	0	0	0	0	0	0
5D	28.425	2	2	1	1	1	1	1	1	2	2	1	1	1	1	1	1	1	1	1	1	1	1	0	1	2	0	0	1	2	0	1	1	1	0
5D	28.993	1	1	0	1	1	1	0	1	0	1	1	1	1	1	0	1	1	1	1	1	1	1	0	1	1	1	1	0	1	1	1	1	1	1
5D	29.561	1	1	0	0	1	0	0	0	1	1	1	1	0	1	1	1	0	0	0	0	1	1	1	0	0	1	1	0	1	0	1	0	0	0
5D	30.1295	8	8	7	5	7	6	2	7	8	7	6	7	6	8	6	5	5	8	7	7	7	7	7	5	7	7	6	6	6	6	5	5	5	4
5D	30.698	85	68	54	49	56	56	22	51	57	62	66	58	64	65	52	48	47	56	52	57	56	61	61	48	52	58	50	52	54	50	51	62	52	43
5D	31.835	7	6	4	4	7	6	3	6	5	7	7	6	6	6	6	6	5	7	4	5	5	7	6	5	5	6	5	6	7	6	6	7	5	4
5D	32.972	6	5	4	4	4	4	2	2	3	3	5	4	3	5	4	4	3	3	4	5	3	4	5	2	3	3	5	2	4	3	4	2	3	2
5D	34.677	0	0	0	0	0	0	0	0	0	0	0	0	0	0	0	0	0	0	0	0	0	0	0	0	0	0	0	0	0	0	0	0	0	0
5D	35.245	4	4	0	2	2	2	1	1	2	1	2	2	2	2	2	3	0	2	3	3	1	3	1	1	1	3	0	2	2	2	1	2	2	0
5D	36.382	1	1	1	1	1	1	0	1	1	1	0	1	1	0	1	1	1	0	1	1	1	1	1	0	0	1	1	1	0	1	1	1	1	0
5D	37.518	1	1	0	0	1	0	1	1	1	1	1	1	0	1	1	1	1	1	0	0	1	1	1	0	1	1	1	1	1	0	1	1	1	0
5D	46.613	0	0	0	0	0	0	0	0	0	0	0	0	0	0	0	0	0	0	0	0	0	0	0	0	0	0	0	0	0	0	0	0	0	0
5D	47.75	0	0	0	0	0	0	0	0	0	0	0	0	0	0	0	0	0	0	0	0	0	0	0	0	0	0	0	0	0	0	0	0	0	0
5D	48.887	2	2	0	0	2	0	0	0	2	0	0	0	0	0	0	0	0	2	0	0	0	0	0	2	2	2	0	0	0	0	0	2	0	0
5D	51.4005	1	1	0	1	1	0	0	0	1	0	1	0	0	1	1	0	0	1	0	1	1	1	0	0	1	1	1	1	1	0	0	0	1	1
5D	52.336	1	1	1	1	1	1	0	1	1	1	0	0	1	1	1	1	0	0	1	1	1	1	0	1	1	1	0	0	0	0	0	0	1	1
5D	60.359	1	0	0	0	0	1	0	1	0	0	1	0	1	1	0	0	1	1	1	1	1	1	0	1	1	1	0	1	0	0	0	0	1	1
5D	61.4995	0	0	0	0	0	0	0	0	0	0	0	0	0	0	0	0	0	0	0	0	0	0	0	0	0	0	0	0	0	0	0	0	0	0
5D	62.64	1	0	0	0	1	0	1	0	0	0	1	1	1	1	1	1	0	1	0	1	0	1	0	0	1	1	0	0	0	0	1	0	1	1
5D	64.92	3	1	0	1	2	0	0	1	1	1	1	0	1	1	1	1	1	2	2	1	0	1	2	1	0	1	2	1	2	1	0	1	1	0
5D	71.763	1	1	1	1	0	1	0	1	1	0	1	1	0	1	1	1	0	1	1	1	1	1	1	1	0	1	0	1	0	1	1	1	1	0
5D	74.038	1	1	1	1	1	1	1	1	1	1	1	1	0	1	1	1	1	0	1	1	1	1	1	1	0	1	0	0	1	1	1	1	0	1
5D	78.584	1	0	0	1	0	1	0	0	0	0	1	0	0	1	1	0	0	0	0	0	0	0	0	1	0	1	0	0	1	0	1	1	0	0
5D	81.993	1	1	0	0	0	1	0	0	1	1	0	0	0	0	0	0	0	0	0	0	1	1	0	0	1	0	0	0	0	0	1	0	1	1
5D	83.13	0	0	0	0	0	0	0	0	0	0	0	0	0	0	0	0	0	0	0	0	0	0	0	0	0	0	0	0	0	0	0	0	0	0
5D	87.679	0	0	0	0	0	0	0	0	0	0	0	0	0	0	0	0	0	0	0	0	0	0	0	0	0	0	0	0	0	0	0	0	0	0
5D	96.776	1	1	1	1	1	1	1	1	0	0	0	1	0	1	1	1	0	1	1	1	1	1	0	1	0	1	1	0	1	1	0	1	0	1
5D	104.733	0	0	0	0	0	0	0	0	0	0	0	0	0	0	0	0	0	0	0	0	0	0	0	0	0	0	0	0	0	0	0	0	0	0
5D	105.869	0	0	0	0	0	0	0	0	0	0	0	0	0	0	0	0	0	0	0	0	0	0	0	0	0	0	0	0	0	0	0	0	0	0
5D	133.16	1	1	0	0	0	0	0	0	0	0	1	0	1	0	0	0	0	0	0	1	0	1	0	0	0	1	0	0	0	1	0	0	0	0
5D	146.812	1	1	1	1	1	1	0	1	1	0	0	1	1	1	1	0	1	1	1	1	1	1	1	1	0	1	1	0	1	0	1	1	1	1
5D	155.347	2	1	2	0	0	0	1	0	0	0	0	0	0	0	0	1	0	0	0	0	0	0	0	0	0	0	0	0	0	0	1	0	0	0
5D	159.327	7	2	3	2	3	4	3	2	4	4	3	5	2	2	3	4	2	4	3	2	4	3	3	3	3	3	4	3	4	4	3	3	3	2
5D	159.895	0	0	0	0	0	0	0	0	0	0	0	0	0	0	0	0	0	0	0	0	0	0	0	0	0	0	0	0	0	0	0	0	0	0
5D	160.463	2	0	0	0	1	0	1	0	1	0	0	1	0	0	1	0	0	0	1	1	1	0	2	1	0	2	1	0	0	1	0	1	0	1
5D	161.031	1	1	1	0	0	0	0	0	1	0	1	0	0	0	1	0	0	0	0	0	0	0	0	0	1	1	0	0	1	0	0	0	0	1
5D	161.6	23	8	13	15	13	14	16	13	7	14	9	14	14	12	10	12	13	14	14	12	15	9	13	14	9	13	12	12	12	12	13	14	15	9
5D	163.307	1	1	0	1	1	1	0	1	0	1	0	1	0	0	0	0	0	1	1	0	1	1	1	1	0	1	1	1	0	1	1	1	0	0
5D	165.014	27	20	10	17	18	17	18	22	7	6	5	20	5	23	6	18	6	19	21	18	20	21	17	18	7	5	19	19	7	20	19	20	21	17
5D	168.429	67	24	25	29	21	29	20	28	30	18	20	34	17	31	27	29	19	32	33	32	30	28	30	29	33	31	35	28	22	28	28	31	27	33
5D	168.997	2	2	2	1	2	1	2	1	2	1	2	2	1	2	2	2	1	1	2	2	0	2	2	2	1	2	2	1	2	1	2	1	1	2
5D	169.565	39	25	23	23	24	24	21	5	22	7	24	25	9	23	23	23	9	24	24	26	27	24	24	25	5	24	23	23	23	23	24	23	25	23
5D	170.133	4	2	2	3	2	1	2	2	2	2	2	2	2	2	2	2	2	2	2	2	2	2	1	2	2	2	1	2	2	0	2	2	2	1
5D	170.702	72	35	44	26	30	35	38	32	33	32	33	33	33	36	35	30	39	32	36	31	30	36	34	34	33	36	31	34	40	36	32	29	30	33
6A	0	91	18	29	22	27	21	32	13	23	23	37	38	32	22	36	21	22	29	23	36	23	41	22	23	19	36	25	20	36	28	22	47	21	17
6A	1.707	2	1	1	1	0	0	0	0	0	0	0	0	0	0	0	0	0	0	0	0	0	0	0	0	0	0	1	0	0	0	0	0	1	0
6A	3.414	94	22	37	29	36	28	43	27	29	41	34	25	24	39	40	46	27	30	43	23	43	24	36	29	17	38	35	26	44	25	26	32	28	42
6A	5.693	1	0	0	0	1	0	1	0	0	0	0	0	0	0	0	0	0	0	0	0	0	0	0	0	0	0	0	1	0	0	0	0	0	0
6A	7.972	24	5	5	8	10	6	10	6	8	2	3	2	8	4	3	6	7	13	3	2	6	7	9	14	4	4	7	10	3	4	7	7	6	4
6A	9.1095	1	1	0	0	0	0	0	0	0	1	1	1	0	1	1	0	0	0	1	1	0	0	0	0	1	1	0	0	1	0	0	0	0	0
6A	10.247	78	15	39	38	33	30	48	32	50	13	9	10	25	13	19	22	36	33	14	7	36	8	45	39	22	23	39	45	17	9	14	36	35	38
6A	19.44	46	25	26	22	11	32	27	24	21	17	11	8	22	10	26	21	27	28	23	6	26	19	23	18	26	23	23	23	26	7	23	21	21	25
6A	22.293	2	2	2	2	2	2	2	2	0	2	0	2	2	0	2	0	2	2	0	1	2	0	0	2	2	2	1	2	0	2	2	2	2	2
6A	25.146	160	33	48	39	49	41	47	39	57	80	83	44	42	87	82	97	35	45	82	90	37	93	64	42	46	90	43	95	90	63	34	34	41	47
6A	25.7165	9	2	4	5	4	2	4	3	6	5	6	4	2	5	4	5	6	2	6	5	4	5	8	4	6	4	6	5	7	6	4	3	3	4
6A	26.287	7	2	3	2	3	2	2	3	2	4	3	2	2	2	3	3	2	2	2	2	4	3	3	2	2	3	3	2	4	4	2	2	2	3
6A	27.426	2	1	1	1	1	1	1	1	1	1	1	2	0	1	1	1	1	1	1	1	1	1	1	1	0	1	1	1	1	1	1	1	1	1
6A	28.565	27	19	17	16	9	19	16	13	17	16	6	6	14	17	11	6	15	17	2	18	18	6	5	16	17	8	8	13	7	13	12	17	18	6
6A	29.133	4	2	2	1	2	2	2	3	3	4	1	3	3	2	1	2	3	2	0	2	2	1	1	2	2	1	0	2	2	1	2	2	2	1
6A	29.701	28	15	15	16	11	14	16	18	10	21	9	14	14	14	11	16	18	14	6	18	13	11	9	16	15	13	11	14	11	15	12	17	15	12
6A	30.2695	14	6	5	5	7	5	6	7	7	10	4	5	9	5	3	7	5	7	0	5	5	5	3	3	6	5	7	4	5	7	5	5	5	3
6A	30.838	164	37	35	43	95	33	39	39	31	88	77	40	73	46	86	108	37	44	39	41	40	84	62	33	40	93	85	35	89	77	39	46	38	64
6A	31.4065	6	5	3	5	4	5	4	5	3	3	3	4	4	3	3	3	5	5	4	4	3	4	4	5	4	3	4	4	3	2	5	4	4	4
6A	31.975	15	6	3	9	7	7	10	8	6	7	8	6	6	8	6	5	8	6	5	5	7	8	6	5	5	7	6	5	6	6	4	6	6	5
6A	37.681	19	11	14	14	16	10	16	10	13	10	8	9	9	11	17	7	11	9	7	12	9	14	15	13	14	14	8	9	16	9	9	9	15	13
6A	43.388	13	5	8	9	3	7	5	6	5	7	5	7	3	5	4	5	4	8	5	6	6	7	6	5	5	5	8	5	8	6	5	6	6	5
6A	43.956	0	0	0	0	0	0	0	0	0	0	0	0	0	0	0	0	0	0	0	0	0	0	0	0	0	0	0	0	0	0	0	0	0	0
6A	44.524	4	1	1	1	3	2	2	1	1	2	2	1	4	3	2	2	2	2	2	3	1	2	1	1	1	1	1	2	1	2	1	1	2	0
6A	45.0925	1	1	0	0	1	1	1	1	1	1	1	1	1	1	0	1	1	1	0	1	1	0	0	1	1	1	1	1	0	0	0	0	1	0
6A	45.661	13	6	5	7	6	4	7	5	5	9	6	6	5	6	6	6	6	6	5	6	6	7	9	7	5	6	5	6	6	7	5	5	5	5
6A	46.229	4	1	0	1	1	2	1	0	1	1	1	1	1	0	1	0	1	1	1	2	2	1	1	1	3	0	1	2	1	1	2	1	2	2
6A	46.797	24	20	18	12	17	6	15	13	6	14	19	14	14	19	19	13	17	15	15	8	16	14	11	16	10	18	18	8	20	13	16	16	14	6
6A	47.3655	18	7	7	2	8	14	7	7	14	8	6	7	7	6	6	8	6	4	6	13	3	6	7	6	13	8	7	14	7	6	5	7	4	15
6A	47.934	50	31	25	18	26	21	18	24	21	23	27	23	20	23	29	23	24	24	20	20	22	26	23	22	20	30	26	17	26	23	25	29	22	16
6A	48.5025	0	0	0	0	0	0	0	0	0	0	0	0	0	0	0	0	0	0	0	0	0	0	0	0	0	0	0	0	0	0	0	0	0	0
6A	49.071	4	4	4	1	2	2	1	2	2	3	3	2	3	1	1	2	2	1	3	2	2	2	2	1	2	3	2	0	0	3	2	3	1	0
6A	50.208	277	176	154	121	139	125	138	119	135	140	156	146	151	120	117	136	124	153	134	132	141	153	141	109	140	132	135	139	130	120	111	136	131	123
6A	51.345	27	17	13	8	8	11	9	10	10	11	9	11	11	11	9	9	11	11	7	11	9	13	9	8	11	10	9	10	9	9	8	12	7	9
6A	52.482	30	13	11	15	11	12	11	9	9	15	12	15	11	11	9	8	11	11	11	13	13	9	10	7	13	6	6	10	7	11	9	16	12	5
6A	53.0505	3	3	3	3	3	3	2	3	3	3	3	3	3	3	2	1	2	3	1	3	3	1	3	3	2	3	3	2	1	3	3	2	2	2
6A	53.619	30	19	10	13	14	10	14	13	13	17	16	17	16	17	13	15	11	18	15	13	18	18	14	14	17	9	13	9	15	15	12	16	14	14
6A	54.1875	0	0	0	0	0	0	0	0	0	0	0	0	0	0	0	0	0	0	0	0	0	0	0	0	0	0	0	0	0	0	0	0	0	0
6A	54.756	2	1	1	0	1	1	0	0	1	0	1	0	1	2	1	0	1	0	1	0	0	0	0	2	1	1	1	1	1	0	1	0	0	1
6A	55.893	95	50	46	36	37	40	40	42	34	47	48	50	42	45	35	53	34	50	48	36	40	46	46	38	34	38	38	35	36	45	35	39	37	32
6A	57.0305	6	3	2	4	5	3	2	2	2	3	3	2	3	2	2	3	4	1	5	0	1	2	3	2	1	3	3	4	2	3	0	1	0	1
6A	58.168	12	5	5	8	6	5	7	5	5	5	6	6	5	8	4	6	6	7	4	8	7	4	5	5	7	5	5	7	5	5	6	7	7	4
6A	61.582	44	21	11	16	21	14	12	20	19	20	22	20	19	15	19	18	18	15	14	17	13	22	15	17	16	17	19	12	15	16	12	17	17	14
6A	63.904	1	1	1	1	1	0	1	1	0	1	1	1	1	1	1	1	1	1	1	0	1	0	1	1	0	1	1	0	1	1	1	1	1	0
6A	66.226	1	0	0	0	0	0	0	0	0	1	0	1	0	0	0	0	0	0	0	0	0	0	0	0	0	0	1	0	0	0	0	0	0	0
6A	67.4055	5	4	4	4	3	3	4	4	4	1	4	4	4	4	3	4	4	5	3	4	3	5	4	4	4	4	1	3	4	3	3	5	4	2
6A	67.9735	1	1	1	0	1	1	1	0	1	0	0	1	1	0	1	0	0	0	0	1	1	0	0	1	1	1	0	1	1	0	0	1	0	0
6A	68.585	16	14	14	13	12	12	14	11	13	8	12	13	11	12	13	11	13	13	14	12	10	14	14	11	14	12	4	10	12	13	12	14	13	4
6A	69.153	0	0	0	0	0	0	0	0	0	0	0	0	0	0	0	0	0	0	0	0	0	0	0	0	0	0	0	0	0	0	0	0	0	0
6A	69.721	18	8	8	13	8	10	8	11	7	10	13	11	7	9	7	10	10	11	10	7	6	11	14	7	7	8	7	7	7	11	11	8	7	6
6A	70.2895	2	0	0	1	0	0	0	1	0	1	1	1	0	2	0	1	1	1	1	0	0	1	1	0	0	0	1	0	0	1	1	0	0	1
6A	70.858	11	4	2	3	4	2	4	6	3	3	4	4	4	3	3	3	4	3	3	5	3	3	4	2	3	4	4	3	5	3	2	4	5	4
6A	71.995	5	1	1	2	1	1	1	2	1	3	0	1	1	2	1	2	2	1	1	1	2	1	1	3	1	1	4	1	1	2	1	2	2	3
6A	73.6995	1	0	0	0	0	0	0	0	0	1	0	1	0	0	0	0	0	0	0	0	0	0	0	1	0	0	1	0	0	0	0	0	0	0
6A	74.268	1	1	1	1	1	1	1	1	1	1	1	1	1	1	1	1	1	1	1	1	1	0	1	1	1	1	1	1	1	1	1	1	1	1
6A	76.584	2	2	2	1	2	2	2	2	1	2	2	2	2	0	2	2	2	2	1	2	2	2	2	1	2	2	1	2	2	1	2	2	2	1
6A	82.334	10	8	7	7	8	5	6	5	6	5	6	8	8	5	7	7	7	6	6	7	7	8	8	7	8	8	6	5	7	5	5	6	7	5
6A	83.471	1	1	1	1	1	1	1	1	1	1	1	1	1	0	1	1	1	1	1	1	1	1	1	1	1	1	1	1	1	1	1	1	1	1
6A	84.608	6	2	0	1	2	1	5	3	4	2	2	1	1	3	1	1	2	2	0	1	0	0	2	0	2	2	4	1	2	1	0	1	1	0
6A	86.883	6	2	2	3	3	2	2	3	2	2	3	2	3	3	3	2	3	2	3	3	3	3	2	2	2	2	2	2	3	2	2	2	1	2
6A	87.451	1	1	1	0	1	1	1	1	1	1	1	1	1	0	1	1	1	1	1	1	1	1	1	1	1	0	1	1	1	0	1	1	1	0
6A	88.019	20	2	12	11	12	7	10	5	8	6	6	3	4	6	11	6	4	10	6	10	13	12	5	8	12	11	9	5	9	7	3	7	2	17
6A	88.5875	0	0	0	0	0	0	0	0	0	0	0	0	0	0	0	0	0	0	0	0	0	0	0	0	0	0	0	0	0	0	0	0	0	0
6A	89.156	19	12	10	8	7	10	8	7	8	7	10	10	9	9	7	14	7	10	4	8	11	9	9	8	6	8	9	8	7	9	10	10	10	7
6A	89.724	1	1	0	1	0	0	0	0	0	1	1	0	1	1	0	0	1	1	0	0	0	0	0	1	0	0	0	1	0	0	0	0	0	0
6A	90.292	17	12	12	9	10	11	11	8	12	12	12	10	11	12	9	10	11	12	3	10	11	9	9	11	10	10	10	11	12	10	10	11	11	11
6A	90.8605	3	3	1	1	2	1	2	2	1	2	1	1	1	1	2	2	1	1	0	1	1	2	2	1	1	1	2	2	2	1	2	1	2	2
6A	94.843	20	14	10	11	6	7	10	11	8	10	13	12	12	11	9	13	11	11	8	10	11	9	11	9	10	9	9	5	11	9	11	9	10	9
6A	95.4115	9	4	4	4	4	4	4	1	1	2	2	4	4	4	2	1	2	3	3	1	4	2	2	1	1	1	4	2	1	3	2	4	2	4
6A	95.98	61	42	32	31	27	30	31	37	36	7	9	11	35	33	21	23	11	31	18	17	29	14	9	20	14	25	28	7	37	31	7	34	9	30
6A	98.254	71	31	41	38	36	42	36	29	33	12	20	10	35	41	10	14	12	39	19	14	41	34	14	12	33	10	30	11	31	28	21	40	12	30
6A	98.8225	14	9	5	6	6	7	6	8	7	2	2	4	12	9	4	3	3	6	3	5	7	7	3	3	8	2	7	4	10	10	4	7	4	8
6A	99.391	338	89	83	142	138	146	106	79	62	165	123	99	151	185	82	106	76	129	82	94	133	85	103	65	82	89	15	85	85	87	62	132	65	127
6B	0	73	38	19	26	32	25	7	29	29	5	18	27	9	21	29	15	23	27	9	32	25	22	5	30	26	8	19	25	20	14	22	30	26	16
6B	0.5685	31	8	8	14	9	16	4	10	13	3	10	5	3	9	9	7	10	12	3	15	11	9	3	8	8	1	8	8	10	6	9	11	6	5
6B	1.1365	1	0	0	0	1	0	0	1	0	0	1	0	0	0	0	0	1	1	0	0	1	0	0	0	1	0	0	1	0	0	0	1	0	1
6B	1.137	168	87	52	39	39	85	40	35	31	36	36	42	31	35	39	53	52	58	33	39	106	20	32	74	46	33	15	44	86	66	71	63	55	97
6B	1.705	21	8	12	11	8	5	11	9	14	8	9	9	11	11	11	10	10	10	9	11	8	1	10	9	3	7	3	11	8	7	8	12	6	6
6B	2.273	47	9	14	15	16	14	15	18	15	17	11	11	14	21	17	14	16	21	18	12	16	19	13	25	24	14	24	13	21	21	9	17	22	14
6B	2.8415	0	0	0	0	0	0	0	0	0	0	0	0	0	0	0	0	0	0	0	0	0	0	0	0	0	0	0	0	0	0	0	0	0	0
6B	3.41	15	7	6	5	6	5	6	7	6	7	7	10	6	6	6	6	6	6	6	6	6	6	9	8	7	10	7	6	7	8	4	7	4	6
6B	3.978	1	0	0	0	1	0	0	0	0	0	1	1	0	1	0	0	1	0	0	1	0	1	0	0	0	0	1	1	0	0	0	1	0	0
6B	4.546	17	9	9	10	10	8	9	10	8	10	5	5	11	9	9	9	12	10	7	10	10	10	4	4	7	4	7	12	14	6	4	10	9	11
6B	5.1145	1	1	1	1	1	1	1	1	1	1	0	0	1	1	1	1	1	1	1	1	1	1	0	0	0	0	0	1	1	0	0	1	0	1
6B	5.683	12	5	6	5	5	5	5	5	5	6	7	6	6	1	5	6	5	6	5	6	5	6	7	6	5	8	6	1	5	7	5	5	5	5
6B	7.39	5	1	3	3	4	0	3	4	3	3	2	1	2	4	2	2	1	3	3	1	4	4	4	2	3	3	2	4	4	0	0	4	3	1
6B	9.097	49	22	30	26	25	22	25	28	26	26	9	21	25	24	19	29	21	28	26	21	27	26	25	12	25	24	24	22	23	15	20	26	24	17
6B	17.12	99	57	48	42	47	49	48	43	17	45	35	46	49	48	45	48	47	46	35	47	42	42	46	26	65	46	66	48	46	41	41	50	41	60
6B	18.827	4	1	2	2	3	3	2	2	2	2	1	2	2	2	2	2	2	2	1	2	2	2	2	1	1	2	1	2	2	2	2	2	2	1
6B	20.534	27	15	14	15	17	18	17	16	13	11	9	13	15	16	17	15	13	12	10	14	16	15	12	13	12	17	8	14	17	12	10	13	17	13
6B	23.949	21	16	15	10	13	19	12	9	9	11	12	14	17	11	11	13	14	15	9	12	12	17	10	10	11	11	9	9	12	10	15	11	15	9
6B	24.517	4	2	2	1	1	2	0	1	0	0	2	2	1	1	1	2	1	3	1	1	1	2	0	0	1	2	1	1	0	0	2	1	1	1
6B	25.085	13	7	8	9	7	11	2	6	2	2	8	8	2	10	7	6	9	3	2	10	11	9	4	3	4	7	4	10	3	2	9	11	2	3
6B	26.2225	2	1	1	1	1	1	1	1	1	1	1	1	2	0	1	2	2	1	2	1	1	1	1	1	1	1	2	2	1	1	1	2	2	1
6B	27.36	59	34	23	22	31	32	16	29	13	15	18	19	23	16	32	26	16	23	14	22	24	32	26	8	14	32	15	15	15	10	13	22	16	23
6B	28.497	1	1	0	0	1	1	0	1	1	0	0	0	0	1	1	1	0	1	0	1	1	1	1	0	0	1	0	0	0	0	0	0	0	0
6B	29.634	80	28	21	25	30	31	14	36	6	29	25	21	19	28	27	31	61	57	21	32	65	28	31	25	60	29	18	59	18	27	16	48	25	59
6B	33.048	9	8	6	7	7	7	6	7	2	5	6	7	5	6	4	6	6	6	5	7	5	8	4	3	8	6	6	6	7	6	1	6	5	6
6B	34.7535	1	1	1	1	0	1	1	1	0	1	1	0	1	0	1	1	1	1	0	0	1	1	1	0	1	1	1	1	1	1	0	1	0	1
6B	35.322	63	41	38	35	42	42	43	44	16	21	40	21	29	21	38	32	38	42	18	37	28	44	33	19	41	40	37	39	43	36	20	37	36	39
6B	35.8905	1	0	1	0	1	1	1	1	0	0	1	0	1	1	1	1	0	1	0	1	1	1	1	1	1	1	1	0	1	1	0	0	1	1
6B	36.459	15	13	13	11	13	13	12	12	2	5	10	10	12	3	14	9	12	13	4	11	11	14	11	1	13	14	12	12	12	12	3	11	7	12
6B	37.0275	2	1	1	1	1	1	1	1	2	1	1	0	1	1	1	1	1	1	1	1	2	1	1	0	1	1	1	1	1	1	1	1	1	1
6B	37.596	12	5	5	5	5	6	5	6	6	5	5	4	6	9	6	6	6	6	7	7	5	5	6	3	5	6	6	6	6	5	6	3	5	5
6B	39.303	12	8	9	4	9	7	8	8	8	2	4	5	8	3	7	8	8	3	7	8	4	8	8	4	7	8	8	8	6	8	4	3	8	7
6B	41.01	157	73	107	66	99	96	95	91	86	86	74	82	91	84	88	79	94	68	86	95	65	94	81	51	75	95	90	87	92	86	52	66	84	84
6B	42.147	18	10	9	9	10	12	9	8	12	6	10	13	11	7	9	10	11	11	9	9	5	11	12	7	9	9	8	8	10	12	10	8	9	8
6B	43.284	313	136	146	141	141	116	95	135	136	138	152	148	139	140	142	105	137	152	128	143	116	172	145	98	107	136	129	124	131	134	125	120	98	115
6B	43.8525	13	8	4	7	7	3	7	4	2	4	7	6	5	5	6	9	5	6	5	5	8	5	3	6	7	5	4	6	4	5	2	7	5	5
6B	44.421	40	12	10	12	17	13	12	18	17	19	14	20	11	13	10	10	13	13	13	15	12	15	21	15	15	14	13	11	15	11	6	12	11	9
6B	44.989	8	5	3	3	3	0	2	1	6	3	4	5	6	4	3	5	1	3	5	1	2	2	4	4	5	2	1	1	4	2	2	2	2	3
6B	45.557	25	17	14	10	15	12	12	17	14	19	13	18	11	15	12	13	15	13	9	13	11	15	18	8	13	13	13	12	13	14	14	12	12	13
6B	46.1255	9	5	2	1	5	1	1	2	2	3	4	4	3	1	2	1	3	3	2	2	3	4	4	2	3	4	2	2	2	4	2	2	0	4
6B	46.694	263	86	133	93	110	130	118	96	79	112	115	105	93	95	97	89	99	111	91	113	96	116	97	78	87	102	112	103	109	96	87	101	96	112
6B	47.2625	25	10	9	6	12	9	7	11	7	11	12	8	10	11	9	11	12	10	9	8	11	10	7	9	10	10	6	7	11	9	10	9	8	8
6B	47.831	764	365	342	306	327	293	315	309	300	334	359	319	317	394	304	302	354	369	314	321	296	351	348	233	341	307	298	302	311	293	307	358	328	270
6B	48.399	67	31	30	31	25	24	29	31	30	31	27	29	24	34	25	27	29	35	27	33	25	24	29	19	32	25	29	30	25	26	25	36	30	23
6B	48.967	290	138	114	103	127	110	127	122	126	149	127	141	120	133	109	130	111	125	113	127	118	137	143	101	128	133	113	109	125	117	106	132	107	110
6B	49.5355	53	16	26	18	20	20	12	24	21	23	17	22	12	20	16	14	18	20	20	16	23	21	20	14	21	19	20	16	18	16	17	17	17	19
6B	50.104	249	89	85	92	105	92	92	79	88	83	101	88	94	102	75	83	85	98	92	77	100	101	81	77	89	90	106	86	85	101	73	97	77	110
6B	50.672	6	5	1	1	2	1	1	2	1	2	2	2	1	4	1	1	2	2	1	1	2	2	0	2	2	1	3	0	1	1	2	2	3	0
6B	51.24	37	11	10	12	10	16	13	16	9	11	16	13	10	16	17	10	17	14	9	17	17	13	15	12	12	12	11	15	11	10	10	17	12	9
6B	51.2405	2	0	0	0	0	0	0	0	0	0	0	0	0	0	0	0	0	0	0	0	0	0	0	0	0	0	2	0	0	2	0	0	0	2
6B	51.8085	5	2	2	3	2	2	1	2	1	0	5	2	2	5	3	1	3	1	3	3	5	2	1	3	2	2	2	4	1	1	0	5	1	1
6B	52.377	30	17	16	15	13	8	13	15	5	9	15	14	13	13	11	14	16	20	11	15	14	17	11	11	10	14	3	14	9	3	12	14	15	6
6B	53.514	9	4	4	3	5	4	4	3	5	4	4	4	3	5	4	4	3	4	3	3	3	4	4	4	2	3	2	4	4	6	4	3	5	2
6B	54.651	16	11	14	13	12	4	10	11	6	10	13	10	11	12	10	7	10	11	11	11	11	12	13	13	8	13	5	12	12	10	11	8	12	8
6B	55.2195	2	1	1	1	1	1	1	1	1	1	1	1	1	1	1	1	1	1	1	1	0	1	1	1	1	2	1	1	1	1	1	1	1	1
6B	55.788	18	11	12	9	9	5	12	10	6	9	12	8	5	8	9	8	9	10	9	12	9	10	9	8	8	8	11	8	11	7	12	9	7	7
6B	56.3565	0	0	0	0	0	0	0	0	0	0	0	0	0	0	0	0	0	0	0	0	0	0	0	0	0	0	0	0	0	0	0	0	0	0
6B	58.062	67	32	27	33	28	21	34	29	30	31	30	35	32	31	32	28	36	34	22	37	35	31	40	30	26	26	25	34	30	32	24	30	22	23
6B	59.199	4	0	1	3	1	1	2	2	2	2	3	2	1	3	2	2	2	3	3	4	3	0	2	3	1	1	1	1	2	2	2	0	1	2
6B	60.336	37	6	10	14	15	12	7	7	6	18	16	21	19	15	12	19	10	18	8	13	14	8	10	16	19	10	19	12	8	9	13	18	17	8
6B	60.9045	1	0	0	1	1	1	0	0	0	1	0	0	0	0	0	0	1	1	0	1	1	0	0	0	0	0	1	0	0	0	0	0	1	0
6B	61.473	4	0	2	3	2	1	2	0	0	1	2	2	2	1	2	2	1	2	1	3	1	1	1	0	1	0	2	0	0	1	1	1	2	1
6B	62.041	1	0	0	0	0	0	0	0	0	1	0	0	1	1	0	0	0	1	0	0	1	0	1	0	1	0	1	0	0	0	0	1	0	0
6B	62.609	164	33	63	60	62	110	57	56	53	60	59	63	53	60	42	36	55	61	45	60	70	60	61	49	46	56	54	58	49	48	46	58	49	36
6B	63.1775	5	4	5	2	2	5	5	4	5	3	5	3	5	5	2	5	2	5	5	2	5	4	5	5	5	4	4	2	4	5	5	5	5	2
6B	63.746	9	5	6	4	6	7	7	9	6	1	7	3	7	8	5	7	4	8	6	5	6	8	6	4	8	7	8	5	7	3	4	8	7	3
6B	65.453	4	1	1	2	0	1	1	1	1	0	1	1	1	1	1	1	2	1	1	2	1	1	1	1	2	1	1	1	1	1	1	1	2	2
6B	67.16	90	19	29	34	29	39	26	19	27	30	33	36	35	30	27	34	33	33	31	35	35	21	32	32	28	19	15	32	25	29	25	27	30	30
6B	67.7285	9	1	4	2	5	4	4	3	3	3	3	1	0	3	2	4	0	5	1	1	3	2	1	4	4	3	1	1	2	4	3	4	3	0
6B	68.297	1	0	0	0	0	0	0	0	0	0	0	0	0	0	0	0	0	0	0	0	0	0	0	1	0	0	0	0	0	0	0	0	0	0
6B	68.865	2	1	1	1	1	1	1	1	1	1	1	0	1	1	0	1	0	0	1	0	0	1	1	0	1	1	1	0	1	0	0	1	0	1
6B	69.433	8	7	6	3	5	4	3	7	4	6	3	3	1	3	3	6	3	3	6	3	4	7	3	1	6	6	6	3	5	3	2	3	4	4
6B	70.0015	3	3	3	3	3	3	3	3	0	3	0	3	3	0	3	3	3	3	3	3	3	3	3	3	3	3	3	3	3	3	0	3	3	0
6B	70.57	17	10	9	6	8	7	7	7	7	8	6	9	5	8	8	6	8	7	6	6	6	7	8	8	5	9	8	7	7	5	4	8	8	6
6B	73.984	1	1	0	0	1	0	1	1	0	0	1	0	0	1	1	0	1	0	0	0	1	1	0	1	0	1	1	0	0	0	1	0	0	1
6B	74.5525	3	2	2	2	2	3	2	2	0	2	2	3	3	3	2	2	2	3	2	2	3	2	3	2	2	2	2	2	2	2	2	2	2	0
6B	75.121	3	3	0	3	0	0	0	3	0	0	0	2	0	3	0	0	2	2	0	0	0	0	1	3	3	0	0	2	0	0	0	3	0	0
6B	76.257	13	8	6	4	7	7	2	7	7	7	4	5	5	8	7	4	4	7	5	8	3	5	6	3	8	5	5	7	5	7	5	3	7	9
6B	79.672	15	12	11	8	11	8	9	9	9	12	8	12	10	9	9	12	7	10	8	10	2	12	13	10	10	9	6	9	8	11	8	4	9	8
6B	80.24	6	4	4	2	4	3	2	2	2	3	4	2	3	4	2	4	1	5	2	2	2	3	4	2	3	4	2	3	4	2	4	0	4	4
6B	80.808	10	3	6	6	3	4	3	3	5	4	2	7	4	5	4	4	3	4	2	3	4	2	5	3	3	3	4	3	3	3	4	3	5	4
6B	81.9455	3	1	1	2	2	1	1	1	2	1	1	1	0	2	2	2	1	0	2	2	1	1	1	1	1	1	1	1	1	1	2	1	2	1
6B	83.083	9	3	3	3	6	3	3	4	4	3	4	4	3	4	2	5	3	2	6	3	4	4	3	6	3	3	3	3	3	6	3	3	3	5
6B	83.651	6	2	2	2	2	2	2	2	2	2	1	2	2	2	2	4	3	3	5	2	2	1	2	3	2	2	2	2	2	5	1	2	2	0
6B	84.219	21	8	11	9	12	6	10	7	8	12	12	10	14	11	6	10	8	11	11	8	12	9	10	6	7	7	8	6	8	11	12	6	10	7
6B	85.356	11	3	4	7	7	7	3	8	3	5	6	6	8	7	7	8	6	1	6	7	7	9	7	9	2	2	1	7	7	3	7	8	3	3
6B	85.924	2	2	2	1	2	1	1	0	2	1	2	1	2	1	2	1	0	1	1	0	0	2	1	2	1	1	2	0	1	1	2	0	1	1
6B	86.492	14	9	8	5	8	7	10	5	10	8	8	4	9	9	9	10	5	5	9	4	6	9	9	9	9	8	6	6	8	10	9	7	4	8
6B	91.05	16	11	2	4	9	4	8	9	9	9	2	9	9	4	9	8	6	5	4	3	2	8	3	4	8	3	4	4	11	9	4	2	5	3
6B	91.6185	3	1	2	1	1	1	1	1	1	1	1	1	2	0	1	1	1	1	1	1	2	1	0	1	2	1	1	1	1	1	1	1	1	2
6B	92.187	44	14	16	14	17	14	12	13	15	6	13	7	13	14	10	8	20	22	13	11	18	14	8	23	8	10	23	12	17	5	12	10	23	12
6B	93.324	1	1	0	0	0	0	0	0	1	0	0	0	0	0	0	0	0	0	0	1	0	1	0	0	0	0	0	0	0	0	0	0	0	0
6B	94.461	35	23	19	19	22	10	11	22	21	20	17	19	18	9	24	19	19	10	19	18	19	21	17	18	11	19	18	10	22	16	17	19	14	8
6B	95.0295	8	7	4	3	7	1	2	7	7	3	4	4	4	2	2	4	3	4	4	4	4	7	4	4	5	4	3	0	4	1	3	4	2	1
6B	95.598	25	21	8	8	19	9	10	21	20	8	9	9	9	7	10	7	9	12	9	8	7	21	8	8	12	8	8	7	7	9	7	7	7	1
6B	96.735	16	11	7	4	10	4	3	11	10	6	2	4	5	7	7	3	9	3	5	3	3	10	4	3	2	3	3	3	3	3	4	3	4	7
6B	97.872	157	86	35	47	84	53	57	80	76	49	39	54	38	68	45	55	85	36	36	37	38	83	52	37	23	56	42	33	55	51	37	55	49	74
6D	0	38	20	17	21	17	19	16	17	20	17	21	20	0	20	23	23	22	18	19	18	22	19	19	15	15	13	17	20	19	18	15	21	19	18
6D	1.137	6	1	0	3	3	5	1	2	1	2	0	2	0	3	1	2	2	3	3	2	2	3	3	3	4	1	1	1	2	3	5	2	1	3
6D	2.274	1	1	1	1	1	1	1	1	1	1	0	1	0	1	1	1	1	1	1	1	1	1	1	1	1	1	1	1	1	0	1	1	1	1
6D	2.8425	1	1	1	1	0	1	1	1	1	0	1	1	0	1	0	1	0	1	0	0	1	1	1	0	1	1	1	0	0	1	0	1	0	1
6D	3.411	7	5	3	4	5	3	6	3	4	2	1	3	1	2	3	4	3	3	3	4	3	3	2	2	3	4	2	1	5	5	2	4	2	3
6D	3.979	2	0	0	1	0	1	0	0	0	0	0	0	0	2	0	0	0	0	0	0	0	0	0	2	0	0	0	0	0	0	1	0	0	1
6D	4.547	62	42	35	30	39	34	31	31	41	31	34	36	2	39	38	29	30	34	30	32	34	36	38	33	34	32	32	32	38	29	29	33	34	16
6D	6.826	2	1	2	2	2	2	0	2	1	2	2	2	0	1	2	1	2	2	2	2	2	2	2	1	2	2	2	2	2	2	2	2	2	1
6D	9.105	6	4	4	4	4	4	2	4	4	4	4	4	0	3	4	3	4	4	4	4	3	4	4	4	4	4	4	4	4	4	4	4	4	5
6D	15.966	6	4	5	2	4	4	3	3	3	3	4	4	4	4	3	4	3	3	2	4	4	3	4	2	4	3	2	3	3	4	4	2	4	2
6D	16.5345	1	1	1	0	1	1	1	1	1	1	1	1	1	1	1	1	1	1	1	1	1	1	1	1	1	1	1	1	1	1	1	1	1	1
6D	18.239	2	2	2	2	2	2	2	2	0	1	1	2	2	0	2	1	2	2	1	1	2	1	0	2	2	1	2	1	1	0	1	2	1	2
6D	19.376	0	0	0	0	0	0	0	0	0	0	0	0	0	0	0	0	0	0	0	0	0	0	0	0	0	0	0	0	0	0	0	0	0	0
6D	27.333	5	1	1	1	1	1	4	1	1	0	1	1	1	1	1	1	0	1	1	1	1	1	1	1	1	1	1	1	1	0	1	1	1	1
6D	30.748	2	0	1	0	0	0	2	0	0	0	0	0	0	0	0	0	0	0	0	0	0	0	0	0	0	0	0	0	0	0	0	0	0	0
6D	32.455	1	1	0	0	1	0	0	1	0	0	1	1	1	1	0	0	1	0	1	0	1	0	0	0	0	0	0	1	1	1	0	0	0	0
6D	34.162	9	2	7	6	2	2	3	2	2	2	1	2	2	2	2	2	2	2	2	2	2	2	2	2	2	2	2	2	2	2	3	2	2	2
6D	34.73	1	1	0	1	1	1	1	1	1	1	1	1	1	1	1	1	1	1	1	1	1	1	1	1	1	1	1	1	1	1	1	1	1	1
6D	35.298	3	3	0	2	3	3	3	3	3	3	3	3	3	3	3	2	3	3	3	3	2	3	2	2	3	3	2	1	1	2	3	3	2	3
6D	35.8665	1	0	1	0	0	0	0	0	0	0	0	0	0	0	0	0	0	0	0	0	0	0	0	0	0	0	0	0	0	0	0	0	0	0
6D	36.435	2	1	1	0	1	1	1	1	1	1	1	1	1	0	1	1	0	1	1	1	1	0	1	0	1	1	1	0	0	1	0	1	1	1
6D	37.572	1	1	0	1	1	0	1	1	1	1	1	1	1	1	1	1	1	1	1	1	1	1	1	1	1	1	1	0	1	1	1	1	1	1
6D	38.709	2	1	1	1	1	1	1	1	1	1	1	1	1	1	1	1	1	1	1	1	1	1	1	1	1	1	1	1	1	1	1	1	1	1
6D	39.2775	1	1	0	0	1	1	1	1	1	1	1	1	1	1	1	1	0	1	1	1	1	1	1	0	1	1	0	1	1	1	1	1	1	1
6D	39.846	11	6	5	5	6	7	7	6	6	6	6	6	6	6	6	6	6	5	6	6	6	6	6	6	6	6	6	6	7	6	6	6	6	6
6D	40.414	1	1	1	1	1	1	0	1	1	1	1	1	1	1	1	1	1	1	1	1	1	1	1	1	1	1	1	1	1	1	1	1	1	1
6D	40.982	2	2	2	2	2	2	0	2	2	2	2	2	2	2	2	2	2	2	2	2	2	2	2	2	2	2	2	2	2	2	2	2	2	2
6D	41.5505	2	1	0	0	1	1	2	0	0	1	1	1	1	1	0	1	1	0	0	1	1	1	1	1	1	1	0	0	1	0	1	1	1	0
6D	42.119	19	8	7	7	7	7	11	7	5	6	8	8	8	8	7	7	6	8	7	6	7	7	8	8	6	8	7	6	8	7	7	7	7	7
6D	43.256	9	7	5	6	5	7	3	4	7	4	6	7	5	5	4	3	5	6	6	6	7	7	5	5	5	5	6	5	6	6	5	5	5	6
6D	44.393	0	0	0	0	0	0	0	0	0	0	0	0	0	0	0	0	0	0	0	0	0	0	0	0	0	0	0	0	0	0	0	0	0	0
6D	45.53	13	8	7	7	7	8	8	8	8	8	7	7	9	7	8	8	7	5	8	7	9	7	8	6	8	7	6	7	5	7	7	8	5	7
6D	46.098	2	1	1	1	1	1	1	1	1	1	0	1	1	1	0	1	1	1	1	1	0	1	1	0	1	0	1	1	0	1	0	1	1	1
6D	46.666	11	9	10	9	9	11	1	8	9	8	8	9	9	9	9	8	8	8	9	8	9	9	8	7	9	9	9	10	9	9	9	9	8	8
6D	47.8035	1	0	0	1	0	0	1	1	1	0	1	0	0	1	1	0	0	0	0	0	0	1	0	0	0	0	0	1	0	0	0	1	0	1
6D	48.941	10	4	4	4	4	4	4	4	4	4	4	4	4	4	3	4	4	6	4	4	4	4	4	4	4	5	4	4	4	4	4	5	4	4
6D	49.509	2	1	1	1	1	1	1	1	1	1	1	1	1	1	1	1	1	2	1	1	0	1	1	1	2	1	1	1	1	1	1	1	1	1
6D	50.077	1	1	0	0	1	0	0	1	0	0	1	0	0	0	0	0	1	0	0	0	0	1	1	0	0	0	0	0	0	0	0	0	0	0
6D	51.214	2	2	2	1	2	2	2	2	1	2	2	2	2	2	1	2	0	2	2	0	2	2	1	2	2	2	2	2	2	2	2	1	2	2
6D	51.782	6	3	4	4	4	5	5	4	4	4	4	4	4	4	3	3	3	4	4	2	4	4	3	4	3	4	4	4	4	3	4	5	4	4
6D	52.35	40	22	18	19	23	24	20	18	23	23	17	26	21	17	15	20	22	17	22	25	19	21	19	19	23	24	18	17	22	22	16	21	19	21
6D	53.4875	1	1	0	0	0	0	0	0	0	0	0	0	0	0	0	0	0	0	0	0	0	0	0	0	0	0	0	0	0	0	0	0	0	0
6D	54.625	2	0	1	0	0	0	1	1	0	0	0	0	0	0	0	1	0	0	0	1	0	0	0	0	0	1	1	1	0	0	0	0	0	0
6D	55.193	0	0	0	0	0	0	0	0	0	0	0	0	0	0	0	0	0	0	0	0	0	0	0	0	0	0	0	0	0	0	0	0	0	0
6D	55.761	3	0	3	2	2	1	2	2	1	3	2	2	3	2	3	3	2	2	2	2	2	3	3	1	3	3	2	2	2	3	1	2	2	2
6D	56.898	0	0	0	0	0	0	0	0	0	0	0	0	0	0	0	0	0	0	0	0	0	0	0	0	0	0	0	0	0	0	0	0	0	0
6D	58.034	0	0	0	0	0	0	0	0	0	0	0	0	0	0	0	0	0	0	0	0	0	0	0	0	0	0	0	0	0	0	0	0	0	0
6D	61.444	3	3	3	3	3	3	0	3	3	3	3	3	3	3	3	3	3	3	2	3	3	3	3	3	3	3	3	3	3	3	3	3	3	3
6D	62.664	2	2	1	0	0	0	0	0	0	2	0	1	0	1	1	1	1	1	2	0	0	1	1	1	1	1	1	0	1	1	1	2	1	1
6D	78.685	1	0	0	0	0	0	0	0	1	1	1	0	0	1	0	1	0	0	1	1	0	1	1	0	0	0	0	0	1	0	0	0	0	0
6D	83.8005	1	1	1	1	1	1	1	1	1	1	1	0	1	1	1	1	1	1	1	1	1	1	1	1	1	1	1	1	1	1	1	1	1	1
6D	84.369	2	1	2	2	2	1	1	1	1	1	1	1	2	1	1	2	1	2	2	2	1	1	1	1	1	1	2	1	1	1	1	2	1	1
6D	99.19	1	0	1	1	1	1	0	1	0	0	0	0	0	0	0	0	1	1	0	0	1	1	1	0	0	1	1	0	1	0	0	0	0	0
6D	102.601	1	0	1	1	1	0	0	0	0	0	1	0	1	0	0	0	1	1	0	0	1	1	1	0	1	0	1	0	0	0	1	0	0	0
6D	103.738	2	2	2	2	2	2	2	2	2	0	2	0	2	0	2	0	2	2	2	2	0	2	0	0	2	2	2	2	2	0	2	0	2	2
6D	104.875	5	1	0	0	0	0	0	1	1	4	0	3	0	1	0	1	0	0	0	0	1	0	4	2	2	0	1	0	0	4	0	2	0	0
6D	105.444	1	1	1	1	1	1	1	1	1	0	1	0	0	0	1	0	1	1	0	1	0	1	0	0	1	1	1	1	1	0	1	0	1	1
6D	106.012	9	5	6	5	5	5	4	4	6	4	6	4	4	3	5	6	5	6	4	6	3	6	3	4	6	6	6	5	4	5	5	4	5	5
6D	108.296	1	1	1	1	1	1	1	1	1	0	0	0	0	0	1	0	1	1	1	1	0	1	0	0	1	1	1	1	1	1	1	0	1	1
6D	110.579	7	7	7	7	7	6	7	6	7	1	6	1	0	0	5	4	7	7	7	7	0	7	0	0	7	7	6	7	6	6	7	0	6	7
6D	111.279	2	2	1	1	1	1	2	2	1	0	1	0	0	0	1	1	1	1	1	1	0	2	0	0	1	1	2	2	2	1	1	0	1	1
6D	111.979	3	2	2	2	2	2	1	1	1	2	2	0	1	1	1	0	2	0	2	2	1	1	0	1	2	1	2	2	1	2	2	0	2	2
6D	112.547	1	0	0	0	0	0	0	0	0	0	0	1	0	0	0	1	0	0	0	0	0	1	0	1	0	0	0	0	0	0	0	0	0	0
6D	113.115	9	9	5	9	8	8	1	9	9	8	7	3	2	1	8	4	8	1	8	8	1	2	1	0	8	1	9	7	2	0	9	1	8	7
6D	114.252	13	8	4	6	8	7	6	7	10	8	4	7	5	3	6	6	8	3	9	7	4	4	4	3	8	4	8	5	4	3	6	5	6	8
6D	115.39	20	17	6	15	9	17	3	16	14	8	2	5	4	3	15	9	7	3	5	15	3	6	4	5	16	4	17	14	5	3	14	6	12	10
6D	115.958	7	6	2	6	1	6	1	3	2	4	3	0	2	1	3	2	1	1	3	4	2	2	1	2	5	1	4	5	3	1	3	1	6	0
6D	116.526	60	37	34	32	27	36	29	33	28	24	24	28	33	24	34	31	26	29	25	30	25	28	26	21	35	27	32	30	24	25	34	28	31	27
6D	117.094	6	3	2	4	2	3	3	3	3	4	3	3	3	3	2	3	1	2	3	2	6	4	3	2	1	3	4	1	3	3	4	3	3	1
6D	117.663	28	11	11	12	11	12	12	11	13	14	12	11	13	12	11	11	11	11	12	11	20	13	12	11	11	11	12	14	11	9	9	12	15	10
6D	118.8	4	1	1	1	1	0	1	1	1	1	1	1	1	1	1	1	1	1	1	1	3	1	1	1	1	1	1	2	1	1	1	0	2	1
6D	119.937	41	17	22	17	18	20	20	16	14	14	20	19	27	19	18	25	13	18	20	15	21	21	25	15	18	18	21	18	22	16	20	18	22	14
6D	120.505	12	5	6	5	0	5	6	4	5	0	5	5	3	4	5	9	0	5	4	0	11	5	9	0	5	4	5	5	5	3	3	4	10	0
6D	121.074	1	1	1	1	1	1	1	1	1	1	1	1	1	1	1	1	1	1	1	1	1	1	1	0	1	1	1	1	1	1	1	1	1	1
7A	0	436	89	139	145	180	187	169	128	87	110	137	134	192	133	144	135	178	150	126	174	135	210	101	149	177	172	174	168	167	138	117	133	179	188
7A	0.5685	34	10	8	10	7	8	6	5	9	7	7	8	6	4	7	8	6	9	8	10	8	9	9	4	7	9	17	7	9	7	4	7	8	6
7A	1.137	256	80	94	75	90	90	65	64	104	69	79	65	88	87	59	89	94	103	83	62	72	103	67	96	93	92	84	90	95	87	82	58	97	74
7A	2.844	1	1	1	1	1	1	1	1	1	1	1	1	1	1	1	1	1	1	1	1	0	1	1	1	1	1	1	1	1	1	1	0	1	1
7A	4.551	27	17	17	15	12	11	11	11	10	12	9	13	12	10	11	14	12	9	10	15	9	13	11	11	10	11	8	10	17	11	11	9	10	6
7A	5.1195	3	3	3	2	3	2	2	2	2	2	2	2	2	3	2	3	2	1	2	2	2	3	2	3	2	2	3	2	3	3	3	2	3	1
7A	5.688	2	2	0	0	1	0	0	2	2	2	0	0	2	0	2	0	2	0	0	2	0	1	1	1	2	1	1	0	2	1	1	0	0	1
7A	6.8855	6	6	3	3	6	2	0	6	6	6	1	2	3	1	3	1	6	2	2	6	0	3	6	5	6	6	3	1	6	2	1	2	3	0
7A	8.083	4	0	2	2	1	2	1	0	0	1	1	1	0	1	0	1	1	1	1	0	2	1	0	0	1	1	3	2	0	2	2	1	1	0
7A	9.281	1	0	0	0	0	0	0	0	1	0	0	0	1	0	1	0	0	0	0	0	0	0	0	0	0	0	0	0	0	0	0	0	0	0
7A	10.479	15	5	4	4	7	3	4	8	5	5	4	4	4	4	5	7	6	5	5	7	4	10	6	8	9	9	5	5	5	5	6	5	5	7
7A	13.894	12	6	5	5	7	4	6	5	4	4	5	5	4	4	5	5	6	5	4	7	4	6	4	7	4	7	5	4	5	4	4	4	4	4
7A	14.462	2	1	0	0	0	1	0	0	0	0	0	0	0	1	1	0	0	0	0	0	1	1	0	0	0	0	0	0	0	0	1	0	0	0
7A	15.03	25	9	7	7	13	8	8	6	9	6	8	6	8	7	12	14	12	6	9	11	5	16	8	6	9	12	12	8	7	9	6	6	7	8
7A	16.167	3	1	2	1	1	0	2	1	1	2	1	1	2	0	2	2	2	1	1	1	2	1	1	0	2	1	1	1	2	1	1	1	1	3
7A	20.148	2	2	1	1	1	1	2	2	2	2	2	2	1	2	1	1	1	1	2	2	0	1	2	1	2	2	1	2	2	1	1	1	1	2
7A	21.855	41	24	14	23	24	23	9	24	23	24	25	22	26	10	25	24	23	24	26	22	21	21	28	25	21	24	24	25	24	12	24	22	23	25
7A	24.13	11	2	5	5	1	5	6	4	2	7	6	4	6	5	1	6	2	7	5	1	6	1	5	4	5	1	1	5	2	5	6	5	6	5
7A	25.267	4	3	3	2	2	2	2	1	2	3	2	2	2	3	2	2	2	2	2	2	2	2	2	2	2	2	2	2	2	2	3	2	2	0
7A	26.404	6	3	2	3	3	2	2	2	3	3	0	2	2	2	3	4	2	1	2	2	2	2	2	2	2	3	4	2	1	0	3	1	1	2
7A	26.972	3	2	3	2	2	2	2	2	1	1	2	1	2	2	2	2	2	2	1	2	2	2	2	2	0	2	2	2	2	1	2	3	2	2
7A	27.54	24	12	8	6	10	13	14	10	9	9	11	10	9	8	9	8	15	17	9	9	15	10	15	8	8	9	9	10	13	13	8	14	12	8
7A	28.1085	5	1	2	3	2	5	2	0	0	1	2	1	3	1	4	2	2	2	0	4	2	4	0	1	0	4	4	3	3	2	2	3	3	3
7A	28.677	2	1	1	1	2	1	2	0	1	2	2	1	1	2	2	2	1	2	1	1	1	2	2	2	1	2	2	2	1	2	2	2	1	1
7A	30.384	1	1	1	1	1	1	1	1	1	0	1	1	0	1	1	0	1	1	1	1	1	0	1	1	1	1	1	1	1	1	1	1	1	1
7A	32.091	48	25	37	34	30	32	27	24	27	23	24	24	32	31	24	29	29	29	27	33	29	28	30	19	26	27	23	19	29	26	23	33	32	26
7A	33.2285	10	3	3	3	3	4	3	3	3	7	2	7	5	5	3	3	4	1	4	3	4	3	3	3	3	4	4	1	3	4	2	3	4	3
7A	34.366	24	13	13	14	12	13	12	5	11	16	9	11	6	13	12	12	7	13	11	13	15	13	15	9	12	14	13	13	11	14	12	14	14	13
7A	35.503	3	2	2	2	2	2	2	1	2	2	1	2	1	2	2	2	1	1	2	2	2	2	1	2	2	2	2	1	2	2	2	2	2	2
7A	36.64	27	17	17	19	18	19	18	7	16	20	18	18	8	9	14	18	8	19	15	17	17	16	18	13	18	15	17	15	14	18	14	17	17	15
7A	37.777	2	1	0	1	0	0	0	1	0	1	0	1	0	1	0	0	0	1	0	1	1	0	1	0	0	0	0	0	0	0	1	1	0	0
7A	38.914	7	6	5	2	2	3	2	1	2	5	3	2	3	3	3	3	4	4	4	3	4	3	4	3	3	2	2	4	4	2	3	5	5	2
7A	39.4825	2	2	1	1	0	2	2	1	2	2	1	2	1	1	1	2	2	0	1	0	0	0	1	1	1	1	2	1	1	1	0	0	0	0
7A	40.051	5	5	1	2	2	2	2	2	2	4	2	1	4	1	2	4	4	2	5	2	2	2	3	3	0	2	2	2	2	4	1	3	2	2
7A	41.187	5	0	2	0	1	0	1	2	1	2	0	5	1	1	0	1	2	1	2	0	0	0	0	1	1	0	0	1	0	3	1	0	0	5
7A	43.462	8	7	6	6	6	6	6	6	5	5	7	4	5	6	4	6	7	5	6	5	4	6	6	6	6	5	6	6	5	0	6	7	6	2
7A	49.168	5	1	1	3	1	3	1	1	3	3	1	2	3	1	1	3	1	3	3	3	4	1	1	3	1	1	1	3	3	2	1	3	3	2
7A	50.305	6	1	3	4	3	4	3	3	4	3	3	4	3	4	3	3	3	5	2	3	5	3	5	2	3	3	3	3	5	2	2	3	4	3
7A	51.442	8	5	3	2	2	1	4	4	3	3	2	1	2	3	4	2	3	2	3	1	1	4	3	1	4	4	4	1	3	5	1	3	4	2
7A	52.0105	0	0	0	0	0	0	0	0	0	0	0	0	0	0	0	0	0	0	0	0	0	0	0	0	0	0	0	0	0	0	0	0	0	0
7A	52.579	3	3	2	1	1	3	2	1	1	3	2	2	2	1	0	0	2	3	2	1	1	3	1	1	2	1	3	1	2	1	1	1	2	1
7A	53.716	3	3	1	0	3	0	0	3	3	0	0	2	0	0	3	0	3	3	0	0	0	3	3	0	3	3	3	0	3	0	2	0	3	0
7A	55.99	11	7	4	5	5	1	3	3	4	3	3	2	3	4	3	3	4	6	5	5	5	5	2	4	3	4	3	4	3	2	5	5	5	3
7A	56.558	2	1	2	1	2	1	2	1	2	2	0	2	2	1	1	1	1	1	2	1	1	2	1	1	1	1	1	1	2	1	1	1	2	1
7A	57.126	6	4	4	3	3	2	4	1	2	4	4	4	4	5	2	4	3	3	4	3	3	3	2	5	3	3	3	2	2	2	2	3	2	3
7A	58.263	20	12	11	10	11	8	12	11	12	11	11	10	9	9	10	9	14	7	10	6	10	8	9	9	10	11	6	7	11	9	7	5	6	8
7A	58.8315	2	2	2	2	1	2	1	2	1	0	1	2	1	1	2	2	1	1	1	1	1	1	1	1	1	2	2	0	1	0	1	1	1	0
7A	59.4	29	19	14	16	14	13	11	12	14	10	13	13	13	16	17	13	10	9	14	17	12	15	14	13	9	15	11	12	13	15	11	15	12	11
7A	59.968	2	2	1	1	1	1	1	1	1	0	1	1	2	1	1	0	1	1	0	1	1	1	0	1	1	1	2	1	1	1	1	1	1	1
7A	60.536	2	2	2	2	2	2	2	2	2	2	2	2	2	2	2	1	2	0	2	2	1	0	0	2	1	2	2	1	2	2	0	2	2	2
7A	61.1045	1	0	0	0	0	0	0	0	0	0	0	0	0	1	0	1	0	0	1	0	0	0	0	0	0	0	0	0	0	0	0	0	0	0
7A	61.673	24	8	10	5	7	7	8	6	6	10	6	8	7	7	6	9	4	7	11	10	5	11	9	11	7	7	5	9	7	10	10	9	8	6
7A	62.241	3	0	1	1	0	0	0	0	0	1	1	1	0	0	0	0	0	2	1	0	0	1	0	2	0	0	0	1	0	0	0	0	0	1
7A	62.809	73	31	33	29	31	27	28	29	26	34	29	30	24	31	25	29	28	30	26	23	27	31	38	18	22	27	28	22	26	24	21	30	31	31
7A	63.3775	56	27	20	22	22	21	20	19	17	21	22	20	22	19	20	24	19	24	21	16	19	26	21	19	19	22	18	23	21	28	16	23	20	11
7A	63.946	305	142	106	106	116	113	107	118	107	118	114	129	120	118	112	104	108	113	106	105	111	143	132	97	116	122	109	100	110	111	103	116	114	114
7A	64.5145	2	2	1	1	1	1	2	1	1	1	1	1	2	1	1	1	2	1	0	1	1	1	1	1	1	2	0	1	1	0	1	1	2	1
7A	65.083	31	15	9	13	13	12	12	10	12	18	11	13	16	17	13	12	11	10	9	13	14	18	16	7	13	12	14	11	8	6	14	12	10	7
7A	66.22	356	196	143	127	165	135	152	149	127	174	166	158	162	162	140	155	131	149	129	131	145	163	168	110	155	161	149	117	145	129	122	151	121	118
7A	66.7885	34	20	22	17	15	19	15	17	17	15	12	16	18	18	14	17	18	19	13	15	16	23	15	15	20	18	16	16	17	15	13	17	15	13
7A	67.3565	0	0	0	0	0	0	0	0	0	0	0	0	0	0	0	0	0	0	0	0	0	0	0	0	0	0	0	0	0	0	0	0	0	0
7A	67.357	64	39	37	25	32	26	28	27	30	30	32	23	39	34	27	32	37	30	26	29	33	38	34	23	26	31	27	24	27	17	27	30	26	28
7A	67.925	13	6	4	6	3	3	4	4	4	7	3	8	6	4	5	3	3	7	5	4	6	5	4	6	4	5	4	2	4	5	2	6	4	2
7A	68.493	70	28	32	29	28	31	26	28	25	25	24	25	31	25	22	32	24	33	29	31	33	29	24	27	34	28	23	29	25	22	27	32	22	23
7A	69.0615	15	9	10	8	6	5	8	6	9	5	7	6	7	8	3	6	3	8	5	7	6	5	5	4	6	6	8	5	6	3	4	10	7	5
7A	69.63	176	73	52	51	59	59	55	51	56	70	65	67	71	67	70	71	59	65	66	56	62	77	70	50	51	77	55	52	57	61	47	55	52	55
7A	70.767	43	22	19	18	15	16	18	16	15	27	15	25	26	17	18	28	17	17	10	19	17	20	14	15	16	10	10	17	16	13	16	17	17	13
7A	71.904	106	56	55	45	51	48	49	53	45	61	49	57	52	44	39	49	49	53	30	48	49	56	37	41	51	30	33	39	48	35	35	55	40	46
7A	72.4725	5	3	3	1	3	3	2	3	1	1	2	3	4	4	2	2	4	2	1	1	2	2	1	2	3	1	1	1	3	0	3	3	2	3
7A	73.041	12	5	6	5	5	6	6	2	4	8	6	6	3	5	3	8	4	4	3	4	5	9	7	4	4	5	6	3	4	5	5	4	3	4
7A	74.178	8	6	3	6	6	4	5	4	5	4	5	6	4	1	5	5	6	2	4	5	6	4	5	5	5	3	4	6	5	4	6	6	5	5
7A	75.315	4	1	2	2	1	1	1	2	1	3	2	1	2	3	2	3	2	3	2	2	3	3	2	3	2	3	4	2	2	3	2	2	2	1
7A	75.883	2	1	1	1	1	0	0	1	1	1	1	1	1	1	1	0	0	1	0	0	1	1	1	1	0	1	1	0	1	0	1	1	0	0
7A	76.451	3	0	0	3	0	0	1	1	0	2	3	3	2	2	2	2	2	1	0	2	3	2	0	1	0	2	1	1	0	3	2	3	3	0
7A	77.0195	4	2	2	2	3	2	3	2	3	1	1	2	2	2	1	2	2	2	3	2	3	2	2	3	4	3	1	2	3	3	2	3	3	2
7A	77.588	26	13	12	11	9	11	10	10	12	11	7	9	13	13	14	10	10	10	10	14	8	15	13	7	11	9	9	11	12	8	8	10	5	8
7A	78.725	2	0	1	1	1	0	1	0	0	0	1	1	1	0	0	0	0	0	1	1	1	0	0	1	0	1	0	0	0	0	0	0	1	2
7A	79.862	13	7	7	6	7	6	8	8	8	8	6	8	7	7	7	7	5	6	7	8	7	6	7	6	7	5	7	7	8	6	4	8	7	5
7A	80.9995	2	1	1	1	1	1	1	0	1	1	1	0	1	0	1	1	0	1	1	0	1	1	1	1	0	1	0	0	1	2	1	0	1	0
7A	82.137	19	6	6	6	8	7	6	7	6	8	7	6	8	8	6	11	6	6	8	7	6	6	7	11	10	8	9	7	7	7	6	8	6	7
7A	82.705	4	2	2	1	2	1	2	2	1	1	1	1	3	1	2	2	2	1	3	1	2	2	1	2	1	0	1	2	0	3	0	3	1	1
7A	83.273	5	2	2	3	2	2	3	2	2	2	2	2	1	1	2	2	3	3	3	2	3	2	4	1	3	2	3	2	2	1	3	3	2	2
7A	83.8415	3	2	1	2	2	1	2	1	1	3	2	1	1	1	1	2	3	1	1	1	1	2	3	1	2	1	2	1	2	2	3	1	0	1
7A	84.41	47	23	21	16	20	23	21	20	20	19	23	22	19	20	19	27	23	27	21	22	25	20	28	18	23	20	19	23	15	19	19	21	23	21
7A	84.978	1	0	0	0	0	0	0	0	0	0	0	0	0	0	1	0	0	0	0	0	0	0	0	0	0	0	0	0	0	0	0	0	0	0
7A	85.546	14	3	8	6	5	6	7	6	1	9	8	9	8	6	3	6	5	9	8	6	6	7	9	7	6	7	8	6	5	9	6	8	4	7
7A	86.1145	0	0	0	0	0	0	0	0	0	0	0	0	0	0	0	0	0	0	0	0	0	0	0	0	0	0	0	0	0	0	0	0	0	0
7A	86.683	10	4	3	3	4	3	5	4	5	5	7	5	3	4	3	8	5	4	5	6	4	3	5	6	4	5	5	6	5	4	3	7	5	4
7A	87.819	7	5	1	2	2	3	3	3	6	1	3	4	2	2	2	4	2	1	3	2	2	4	2	1	1	3	3	1	3	1	2	2	2	1
7A	91.234	15	9	7	6	9	7	8	7	7	7	2	3	4	7	8	1	7	4	3	6	8	1	7	1	7	4	3	7	6	3	5	2	2	2
7A	92.941	2	2	1	2	2	2	2	2	2	1	1	1	2	2	2	2	1	1	0	1	2	2	1	1	2	2	1	1	2	0	2	1	1	1
7A	94.648	9	5	6	4	4	5	6	5	5	5	3	1	3	3	4	2	2	2	5	4	5	3	5	3	6	3	3	4	5	3	4	4	2	4
7A	95.785	3	1	2	1	0	1	1	1	2	2	1	0	1	1	1	2	0	2	2	0	1	1	2	0	0	2	1	0	1	1	1	2	1	1
7A	96.922	42	31	15	13	16	14	17	17	20	23	25	25	21	14	14	23	17	28	22	16	17	26	27	20	17	26	13	17	13	19	13	16	11	15
7A	97.4905	8	4	5	4	4	3	3	4	3	5	2	2	4	6	5	3	3	3	3	5	3	3	4	4	6	4	4	5	5	4	4	5	6	5
7A	98.059	3	3	1	2	2	3	2	2	2	3	1	0	2	2	2	1	1	1	2	1	2	2	2	1	2	1	0	1	2	3	1	1	2	0
7A	99.196	7	4	3	2	2	3	2	2	3	4	4	2	5	4	5	5	2	6	4	4	3	3	3	4	3	4	3	5	5	3	4	3	2	2
7A	100.333	30	14	17	14	13	17	17	15	9	19	14	14	13	14	13	14	13	15	15	12	20	16	15	8	14	7	11	14	12	15	10	19	13	14
7A	101.471	1	0	0	0	0	0	0	0	0	0	0	0	1	0	0	1	0	1	1	0	0	0	0	0	0	1	0	0	0	0	0	0	0	0
7A	102.608	8	2	2	3	2	2	4	3	1	2	3	3	3	4	3	3	1	3	2	4	3	4	3	0	4	3	4	2	3	4	1	2	2	3
7A	103.176	4	4	1	2	4	3	3	3	4	3	1	3	2	4	3	4	3	2	1	2	3	3	2	2	3	3	2	3	3	3	2	4	4	2
7A	103.744	25	16	11	9	12	12	11	7	12	12	11	15	13	10	11	12	13	12	8	13	10	13	11	13	12	9	12	10	13	8	11	12	11	9
7A	106.018	50	25	26	25	25	25	23	24	24	14	28	27	27	25	25	33	22	27	25	26	24	25	21	11	28	26	21	20	22	23	20	32	21	25
7A	107.156	4	1	2	1	1	3	1	1	1	4	1	1	2	1	1	1	1	2	3	1	1	1	2	3	2	2	4	1	1	1	2	1	1	1
7A	108.293	22	9	14	9	12	15	10	6	8	8	12	8	12	10	13	11	9	8	13	8	7	8	11	11	11	12	13	7	7	10	7	8	9	10
7A	109.43	5	1	2	1	2	1	3	2	2	1	2	3	1	2	1	2	3	1	2	1	1	1	3	2	3	1	3	2	3	0	0	2	1	2
7A	110.567	40	15	18	20	19	15	16	19	16	17	13	18	21	18	17	15	21	18	14	18	21	20	16	18	16	16	18	16	13	15	13	20	16	14
7A	111.135	3	0	3	1	2	0	1	1	3	1	1	1	0	0	3	1	1	1	0	1	1	1	1	0	1	0	1	1	2	0	0	1	1	0
7A	111.704	50	9	18	12	17	14	15	16	14	19	14	12	6	20	18	16	13	16	20	15	17	14	26	10	16	14	13	14	20	13	14	15	10	13
7A	112.272	11	4	3	3	4	3	3	4	3	4	0	6	2	4	3	4	3	5	3	3	3	2	4	4	0	3	3	2	3	1	3	0	3	0
7A	112.84	73	19	34	26	36	33	32	27	36	32	23	34	15	36	28	32	39	30	26	33	28	30	31	22	25	30	38	34	34	18	29	30	27	22
7A	119.701	40	10	23	25	18	24	21	20	15	26	15	25	10	17	15	20	23	26	22	17	23	24	23	19	15	23	17	23	23	22	25	14	26	15
7A	120.838	1	1	0	0	0	0	0	0	0	0	0	0	1	0	0	0	0	0	0	0	0	0	0	0	0	0	0	0	0	0	0	0	0	0
7A	121.975	23	8	9	8	10	14	14	9	11	7	4	9	7	10	10	7	9	14	7	13	10	13	9	10	6	7	9	12	11	5	8	11	14	6
7A	122.543	11	5	6	9	5	8	9	9	5	6	5	7	5	7	5	5	6	8	6	8	6	9	6	9	2	6	6	10	7	1	4	8	9	2
7A	123.112	38	22	21	21	26	20	22	22	20	25	18	23	19	17	24	22	25	23	25	20	22	13	19	20	14	25	25	13	21	15	16	19	26	12
7A	126.526	11	9	9	9	8	10	8	7	9	8	1	7	8	9	8	6	9	5	7	8	8	7	1	6	6	9	9	7	10	1	4	10	8	8
7A	127.663	1	0	1	0	1	0	0	0	0	0	0	0	0	0	0	0	0	1	0	0	0	0	0	0	0	0	0	0	0	0	0	0	1	1
7A	128.801	18	17	16	15	9	16	17	16	15	17	1	16	17	14	7	15	7	13	16	15	17	17	1	16	16	15	7	16	16	2	14	16	12	17
7A	132.215	29	13	6	11	7	6	4	12	12	13	20	13	12	7	5	14	8	14	11	6	9	7	17	13	12	7	6	5	13	15	6	4	10	5
7A	132.784	1	1	1	1	1	1	1	1	1	1	0	1	1	1	1	1	1	1	1	1	1	1	0	1	1	1	1	1	1	0	1	1	1	1
7A	133.352	37	11	23	15	21	21	23	11	10	11	11	11	16	19	21	19	22	20	7	20	17	21	11	16	12	22	20	21	11	11	20	20	20	22
7A	133.92	2	1	0	2	0	0	0	1	1	1	1	1	0	0	0	1	0	0	1	0	2	0	1	1	1	0	0	0	1	1	0	0	0	0
7A	134.488	10	4	4	3	4	3	4	4	4	3	5	5	4	3	4	3	4	4	4	4	3	4	4	4	3	4	4	5	5	3	0	0	4	4
7A	135.056	6	3	3	1	2	1	2	2	2	1	3	2	2	1	2	4	2	2	3	2	3	2	2	2	3	2	2	2	3	1	2	2	2	2
7A	135.625	21	6	12	4	6	7	12	5	5	5	5	4	10	6	11	6	14	6	5	9	5	6	6	4	6	11	12	11	6	4	3	3	5	4
7B	0	2	0	0	0	0	0	0	0	0	0	0	0	0	0	0	2	0	0	2	0	0	0	0	0	0	0	0	0	0	0	0	0	0	0
7B	0.568	1	0	0	0	0	0	0	0	0	1	1	1	1	0	0	1	1	0	1	0	1	0	1	0	0	1	0	0	0	1	0	0	0	0
7B	1.136	8	4	4	4	1	5	2	3	4	2	1	4	4	4	4	5	2	1	3	4	0	4	5	1	4	1	4	3	3	3	2	4	3	3
7B	1.7045	2	0	1	0	0	1	0	0	0	1	0	1	0	0	0	1	1	0	1	0	0	0	1	0	0	0	0	0	0	1	0	0	1	1
7B	2.273	3	2	2	1	1	1	1	1	1	0	2	1	1	2	1	2	2	1	1	2	2	2	1	2	2	2	1	1	1	1	2	3	1	0
7B	7.979	18	7	8	12	11	13	5	11	11	8	7	6	11	9	8	8	7	13	6	6	10	11	8	10	7	6	8	9	6	5	10	11	7	5
7B	9.116	1	1	0	1	1	0	0	1	1	0	1	0	0	0	1	0	1	1	0	0	1	1	0	0	0	0	1	1	0	0	1	1	0	0
7B	10.253	11	11	4	8	9	11	0	11	2	1	8	4	9	10	9	8	0	8	0	9	8	9	0	10	0	0	8	10	1	0	10	9	1	0
7B	11.3905	1	1	0	0	1	1	0	0	0	0	1	1	1	0	0	0	0	1	0	1	0	1	0	0	0	0	0	0	0	0	0	1	0	0
7B	12.528	5	0	2	4	0	0	2	0	2	2	2	0	0	0	0	3	1	0	3	0	0	3	2	3	2	3	0	1	1	2	0	0	2	2
7B	13.664	14	3	4	3	4	4	6	2	3	5	9	4	8	8	3	7	5	2	8	4	5	7	4	8	5	9	2	4	3	1	2	4	3	7
7B	14.2325	1	1	0	0	0	0	0	0	0	0	0	1	0	0	0	0	0	0	0	0	0	0	0	0	0	0	0	0	0	0	0	0	0	0
7B	17.074	8	4	4	6	2	3	4	4	2	4	4	4	3	3	5	4	4	6	4	4	4	4	4	4	4	4	5	3	4	3	3	7	3	4
7B	17.6425	1	1	0	1	0	1	1	1	0	0	1	1	1	1	1	1	1	1	1	0	0	0	1	1	1	1	1	1	1	1	0	1	0	0
7B	18.211	3	1	1	1	0	2	1	1	2	2	2	2	2	1	2	2	2	2	2	1	1	1	2	2	2	0	1	1	1	1	1	2	1	1
7B	18.779	1	0	0	0	0	0	0	0	0	1	0	0	0	0	0	0	0	1	0	0	1	0	0	0	0	1	0	0	0	0	0	0	0	0
7B	19.347	6	4	4	4	4	5	3	3	3	3	3	4	4	1	4	1	4	5	4	3	4	3	3	4	3	3	4	3	2	2	2	3	3	4
7B	20.484	15	11	10	11	10	12	8	10	7	9	9	8	9	1	10	3	11	13	8	10	10	10	11	9	10	7	9	11	8	9	8	12	9	9
7B	23.898	5	5	5	4	4	4	5	5	5	5	5	5	5	0	4	4	5	5	5	4	4	5	5	5	4	5	5	4	4	5	5	4	5	4
7B	24.4665	0	0	0	0	0	0	0	0	0	0	0	0	0	0	0	0	0	0	0	0	0	0	0	0	0	0	0	0	0	0	0	0	0	0
7B	25.035	10	5	5	4	5	4	3	5	5	2	5	5	3	4	3	4	4	4	5	3	2	4	2	2	3	2	3	4	1	2	2	4	3	1
7B	25.603	5	3	3	2	3	4	2	4	3	4	5	2	3	4	3	2	5	4	4	3	4	3	4	3	2	4	3	4	4	2	4	2	3	4
7B	26.171	24	22	15	12	19	20	20	20	11	8	21	15	21	22	20	16	20	21	21	15	21	10	20	20	12	21	20	19	20	18	17	21	17	20
7B	29.586	11	3	6	3	5	4	4	3	2	5	3	2	6	7	3	2	3	4	3	1	5	4	5	2	7	3	3	4	6	5	3	4	6	2
7B	30.722	20	9	10	14	9	13	2	14	9	8	9	8	3	2	13	16	13	15	3	12	14	1	7	8	0	7	14	14	12	7	2	1	13	13
7B	31.2905	4	3	1	3	2	2	0	2	3	3	3	3	0	0	3	3	3	2	0	3	3	0	3	3	0	2	3	3	1	3	1	1	3	3
7B	31.859	6	6	1	6	6	6	0	4	5	6	4	6	0	1	5	5	6	5	1	4	5	1	6	6	0	5	6	5	1	5	0	0	6	6
7B	32.996	7	6	1	6	5	5	2	5	6	5	6	4	1	2	5	6	5	6	2	4	4	2	5	3	2	6	4	5	2	5	2	1	4	6
7B	34.133	10	10	1	8	9	8	1	10	8	10	9	9	0	1	8	9	9	7	0	9	9	0	9	9	0	8	8	7	0	9	1	0	9	8
7B	38.691	3	3	0	2	1	1	1	2	2	2	1	1	2	1	1	1	1	1	1	1	2	1	1	1	1	2	1	2	0	2	1	2	1	2
7B	39.828	7	2	3	3	3	3	3	3	2	1	3	3	3	3	2	3	3	3	5	4	2	4	3	1	3	2	2	2	3	2	1	3	3	1
7B	40.396	2	2	1	2	0	2	2	2	2	1	2	2	2	2	1	2	0	2	2	1	2	2	2	1	2	2	1	2	1	1	2	2	2	1
7B	40.964	1	0	1	1	1	1	1	1	1	1	1	1	1	1	1	1	1	1	1	1	1	1	1	1	1	1	1	1	1	1	1	1	1	1
7B	41.5325	2	1	0	1	0	1	1	1	1	1	1	1	1	1	0	1	1	1	2	0	1	1	1	1	1	1	1	1	1	1	0	1	0	1
7B	42.101	8	5	5	4	4	3	6	4	4	4	5	4	3	4	6	5	5	7	4	4	6	4	5	2	4	5	3	3	4	4	4	3	4	2
7B	42.669	0	0	0	0	0	0	0	0	0	0	0	0	0	0	0	0	0	0	0	0	0	0	0	0	0	0	0	0	0	0	0	0	0	0
7B	43.237	11	1	5	4	4	3	5	3	2	4	2	7	2	4	1	2	2	2	2	5	4	3	2	2	2	2	4	1	2	2	3	3	1	7
7B	43.8055	3	0	3	0	2	0	3	0	0	3	3	2	3	0	0	3	3	0	2	0	3	1	3	2	0	3	0	0	2	2	0	0	0	0
7B	44.374	32	17	11	13	14	18	9	15	15	15	14	18	13	16	11	10	10	20	17	11	19	12	15	11	4	9	12	13	10	17	13	19	17	12
7B	44.942	6	3	3	3	4	4	3	3	2	1	2	4	2	4	0	2	3	3	3	3	3	4	2	1	0	1	2	3	2	2	3	4	2	2
7B	45.51	278	132	132	118	125	137	110	118	110	112	122	123	83	86	99	109	124	107	113	122	135	110	129	90	119	111	111	108	106	98	94	133	129	106
7B	46.0785	3	3	1	2	2	2	2	2	3	0	1	3	1	0	1	2	2	2	1	1	2	1	1	0	3	2	2	2	2	1	2	2	1	1
7B	46.6465	2	2	0	0	2	1	1	1	2	2	2	2	0	1	1	2	1	0	1	1	0	2	1	0	1	1	1	0	1	2	1	0	1	0
7B	46.647	31	21	18	15	11	16	14	14	12	18	18	17	16	16	14	19	10	13	13	11	15	19	14	12	14	16	13	14	14	14	15	17	9	15
7B	47.215	2	1	0	0	0	0	0	1	0	0	0	1	0	0	0	0	0	0	1	1	0	0	1	0	0	0	0	0	0	1	0	0	1	1
7B	47.783	4	1	1	1	1	0	1	1	2	1	0	2	2	1	0	1	0	0	1	0	0	3	1	0	2	2	2	1	1	1	1	1	1	0
7B	48.3515	0	0	0	0	0	0	0	0	0	0	0	0	0	0	0	0	0	0	0	0	0	0	0	0	0	0	0	0	0	0	0	0	0	0
7B	48.92	7	7	4	4	4	5	6	6	5	6	5	4	6	6	3	4	5	4	3	1	5	5	7	4	6	5	2	2	3	2	2	5	4	4
7B	49.4885	4	2	0	0	1	1	0	1	1	2	3	1	1	1	0	0	1	1	1	0	1	2	1	0	2	1	2	1	1	0	0	1	0	0
7B	50.057	79	42	26	30	33	26	30	36	28	32	28	28	31	25	27	30	33	42	37	32	40	30	41	24	27	34	33	32	33	26	24	40	37	26
7B	50.625	20	12	11	13	10	9	13	10	10	13	13	11	13	13	12	9	8	11	7	10	13	12	13	11	10	8	11	9	10	9	9	11	11	11
7B	51.193	766	461	326	339	358	325	352	338	340	394	346	381	308	361	322	328	302	341	329	314	339	382	356	289	336	337	295	286	313	324	307	380	299	279
7B	51.1935	1	1	1	1	1	1	1	1	1	1	1	1	1	1	1	0	1	1	1	1	1	1	1	1	1	1	1	1	1	0	1	1	1	1
7B	51.7615	28	15	14	12	13	13	14	11	11	12	14	13	10	15	12	10	16	10	12	11	11	11	13	10	5	10	10	10	13	12	12	15	15	12
7B	52.33	239	103	93	97	83	89	80	77	82	89	83	104	84	86	69	69	104	83	105	87	99	82	109	70	82	88	99	93	78	99	74	78	87	93
7B	53.4685	0	0	0	0	0	0	0	0	0	0	0	0	0	0	0	0	0	0	0	0	0	0	0	0	0	0	0	0	0	0	0	0	0	0
7B	54.037	2	2	1	2	2	0	2	0	1	1	1	2	1	2	2	1	2	2	0	1	2	2	2	1	1	2	2	2	1	1	1	2	1	1
7B	55.744	175	106	53	54	72	69	70	69	85	85	72	76	85	68	73	57	75	69	69	67	69	78	73	73	84	61	68	69	61	60	55	61	53	62
7B	56.881	5	5	1	2	1	2	1	3	4	5	2	3	4	2	5	0	1	1	1	0	1	0	2	2	5	3	3	2	3	0	3	1	0	2
7B	58.018	61	40	15	18	16	36	22	21	35	38	14	24	34	17	29	18	15	20	33	19	15	19	34	29	32	20	29	19	16	32	14	19	14	13
7B	58.5865	5	3	2	2	2	3	2	2	3	3	2	4	2	2	4	3	1	2	3	1	2	1	3	4	3	2	3	2	2	3	2	3	2	2
7B	59.155	14	4	6	4	5	4	5	5	3	4	5	6	8	5	3	7	5	5	3	6	4	4	5	4	4	6	8	6	5	2	4	6	6	5
7B	59.723	1	0	0	0	0	0	0	0	0	0	0	0	0	0	0	0	0	1	0	0	1	0	0	1	0	0	1	0	1	0	0	0	0	0
7B	60.291	16	9	7	5	3	5	6	7	8	3	6	7	3	9	7	8	2	9	6	4	7	7	3	8	8	7	10	3	7	8	8	8	5	7
7B	60.2915	2	0	0	0	0	0	0	0	0	2	0	0	0	0	0	2	0	0	0	0	0	0	2	1	0	0	0	0	2	0	0	0	0	0
7B	60.8595	1	1	1	1	0	1	1	1	1	1	1	1	1	1	1	0	0	1	1	0	1	1	1	1	1	1	1	0	1	1	1	1	0	1
7B	61.428	3	1	0	1	1	0	0	1	0	2	0	0	0	0	0	0	0	1	1	0	1	0	1	1	1	0	1	0	0	1	0	1	0	0
7B	61.9965	1	0	1	0	0	0	1	0	1	0	0	1	0	0	0	0	0	0	1	0	0	0	0	0	1	0	0	0	0	1	1	0	0	0
7B	62.565	2	0	0	0	1	0	0	0	0	1	0	0	0	0	0	1	1	0	0	1	0	0	1	1	0	0	0	1	1	0	0	1	0	0
7B	63.702	105	52	46	40	48	37	50	47	46	53	40	46	44	47	46	47	46	48	43	48	38	52	56	49	45	48	31	44	51	40	37	49	37	35
7B	64.2705	7	2	1	1	1	3	1	1	1	2	3	3	2	2	0	1	1	2	3	1	0	2	4	3	1	1	3	0	2	3	2	2	0	1
7B	64.839	169	89	63	68	71	86	65	68	52	78	74	81	66	66	69	70	67	75	75	71	62	81	84	78	60	65	82	58	71	67	59	67	58	74
7B	65.407	15	7	9	6	7	5	6	10	7	8	5	7	7	4	7	11	7	6	6	7	5	6	8	5	9	10	9	6	11	4	7	6	5	5
7B	65.975	26	18	11	10	14	4	15	12	11	12	16	15	13	13	12	13	10	16	10	10	15	14	12	15	16	14	12	11	15	14	11	17	14	16
7B	67.6825	2	2	2	2	1	1	2	2	0	1	2	2	0	2	1	2	1	2	1	2	2	0	2	0	2	2	1	2	2	2	2	2	1	1
7B	69.39	84	51	43	40	44	40	41	44	31	31	40	44	37	38	24	30	36	42	39	30	39	42	43	50	41	39	44	26	44	40	26	38	38	24
7B	69.958	2	1	1	1	1	1	1	1	1	1	1	2	2	0	0	0	0	2	2	0	1	2	1	0	0	1	1	0	1	0	0	1	1	0
7B	70.526	17	2	3	3	4	3	4	4	7	3	3	3	2	8	6	9	10	4	3	10	5	3	8	2	3	5	4	9	3	8	3	4	3	3
7B	71.663	4	3	2	2	1	1	3	2	3	0	0	1	3	3	3	2	2	1	2	3	1	1	1	1	0	0	1	3	2	2	2	2	2	0
7B	71.6635	0	0	0	0	0	0	0	0	0	0	0	0	0	0	0	0	0	0	0	0	0	0	0	0	0	0	0	0	0	0	0	0	0	0
7B	72.8	1	1	1	1	1	0	1	1	0	1	1	1	1	0	0	0	0	1	1	0	1	1	0	1	1	1	1	1	1	0	1	1	0	1
7B	73.937	29	8	17	10	17	9	9	20	10	18	10	9	8	15	10	13	9	17	7	10	18	17	6	16	17	18	15	7	9	8	8	9	9	6
7B	75.074	15	1	2	2	4	13	1	1	5	2	2	1	1	7	4	10	6	3	2	6	4	3	5	3	1	3	7	2	1	8	6	2	9	6
7B	78.488	26	16	14	15	14	10	16	18	16	13	13	14	15	17	16	10	14	13	12	14	13	15	11	13	15	14	10	15	14	9	8	15	11	5
7B	80.763	6	6	6	4	6	5	1	5	5	6	6	6	6	5	5	4	5	5	5	5	5	5	6	4	5	6	6	5	4	6	2	5	4	0
7B	81.331	1	1	1	1	1	1	1	1	1	1	1	1	1	1	1	0	1	0	1	1	1	1	1	0	1	1	1	1	1	0	1	1	0	1
7B	81.899	3	3	2	1	2	2	1	2	3	2	2	3	3	3	1	3	1	2	0	2	3	3	3	1	0	2	2	2	1	2	2	1	3	1
7B	84.2105	1	0	0	1	1	0	0	0	0	0	1	0	0	1	1	0	1	0	0	1	1	0	0	1	0	0	0	0	0	0	0	0	1	0
7B	86.522	8	5	5	6	4	5	6	6	4	5	6	6	6	6	5	7	6	6	6	6	6	4	6	5	5	6	6	7	6	5	2	4	6	5
7B	91.16	14	5	9	8	5	10	9	12	4	9	11	10	8	10	7	9	6	7	7	7	10	5	11	1	4	12	8	10	9	8	8	9	5	10
7B	91.746	5	2	3	3	0	3	3	4	0	4	3	4	2	4	2	3	3	3	1	4	2	1	3	1	1	3	2	3	3	3	1	3	1	4
7B	92.332	3	2	2	2	1	1	2	1	1	2	2	2	2	2	1	1	2	1	1	2	1	1	2	1	1	1	2	2	2	1	1	2	1	1
7B	92.9185	6	1	4	4	2	5	3	4	2	3	3	4	3	3	3	5	3	4	2	3	4	2	4	2	2	5	2	3	4	3	1	3	4	3
7B	93.505	26	8	18	15	4	15	15	14	6	14	14	17	18	14	15	16	17	14	15	15	15	7	12	5	5	16	14	14	16	14	6	17	12	13
7B	94.0825	2	2	2	2	2	2	2	2	2	2	2	2	2	2	2	2	2	2	2	2	2	0	2	2	0	2	2	2	2	2	2	2	2	2
7B	94.66	80	53	44	31	35	49	46	27	44	49	50	42	34	46	28	45	32	48	43	36	47	45	42	39	39	46	30	32	46	38	37	47	45	24
7B	95.228	3	2	0	1	2	1	2	0	0	2	1	2	1	3	1	1	2	0	1	3	2	1	2	1	0	2	1	0	2	1	1	1	0	1
7B	95.796	19	4	12	12	3	13	13	12	4	12	9	12	12	13	13	13	12	13	11	7	11	13	11	12	2	13	9	10	10	12	11	11	7	8
7B	96.3645	3	0	2	3	0	2	3	3	0	3	3	3	3	3	3	3	3	3	3	3	3	3	2	3	0	3	3	3	2	3	3	3	3	3
7B	96.933	1	0	0	0	1	1	0	0	0	1	1	0	1	0	0	0	1	1	1	1	0	0	0	1	1	0	0	0	0	1	0	1	1	0
7B	97.501	1	1	0	0	0	1	1	1	1	1	1	0	1	1	1	0	1	1	0	0	1	0	0	0	1	1	1	1	1	0	0	1	1	0
7B	98.069	34	23	22	18	18	19	21	17	18	22	21	18	20	22	18	16	19	20	14	20	20	11	11	9	15	23	19	18	19	17	20	20	18	17
7B	99.7765	2	2	1	2	2	1	2	2	1	1	2	1	2	2	1	1	2	1	0	2	2	0	0	0	2	1	1	2	1	2	2	2	2	2
7B	101.484	33	28	26	26	24	26	25	22	23	24	23	23	26	6	25	10	26	25	21	24	24	6	24	22	5	6	25	24	27	10	25	25	24	21
7B	103.191	2	2	2	2	1	2	2	2	1	1	2	2	2	0	2	1	2	2	2	2	2	0	2	2	0	0	2	2	2	0	2	2	2	1
7B	104.898	66	57	52	46	49	30	49	31	55	36	52	53	32	36	44	25	50	55	51	33	49	17	50	53	6	6	32	30	56	9	48	52	53	53
7B	107.177	5	5	3	5	2	2	3	2	4	4	2	3	3	4	4	2	4	2	4	4	4	2	1	3	2	2	1	2	1	1	4	5	5	3
7B	109.456	92	32	59	34	30	26	47	24	29	35	47	37	53	18	38	43	36	21	40	27	23	36	37	35	50	46	28	26	44	37	22	33	25	50
7B	110.593	8	6	7	5	3	3	5	3	6	4	3	6	7	5	3	8	7	3	5	1	1	6	6	2	5	5	1	2	3	5	5	5	6	6
7B	111.73	144	106	49	32	57	66	81	40	94	82	63	79	103	49	57	62	69	70	57	62	33	72	69	75	65	59	57	76	69	65	52	30	80	65
7B	112.299	28	23	17	9	12	9	11	12	24	11	19	21	21	10	9	7	21	10	9	11	7	18	18	15	11	10	9	9	10	17	9	10	15	17
7B	112.867	174	75	55	65	71	56	67	70	70	56	51	72	78	71	60	59	67	57	63	67	65	67	58	50	66	63	67	69	64	53	48	67	56	53
7B	113.436	12	3	6	5	9	4	8	5	4	4	5	4	6	5	9	8	6	5	5	5	5	2	5	5	6	7	7	4	8	4	6	5	2	4
7B	114.004	61	23	29	9	18	11	25	20	19	21	21	22	31	24	17	16	25	11	14	16	10	25	20	12	28	15	23	12	24	17	19	9	16	21
7B	114.572	10	4	4	2	4	2	3	3	3	4	0	3	3	1	2	2	2	2	1	2	1	3	2	0	3	2	2	0	1	2	0	2	2	2
7B	115.14	49	14	11	8	11	8	16	14	15	13	18	16	15	13	14	11	27	6	17	14	6	17	14	4	27	15	26	6	27	11	10	8	10	15
7B	115.709	12	4	5	2	3	6	5	4	3	4	5	3	6	6	3	3	4	3	6	3	2	4	5	2	5	3	5	3	7	3	3	5	3	3
7B	116.277	277	23	47	84	28	240	19	45	24	39	30	29	86	16	34	35	39	160	55	43	83	24	32	111	45	32	48	96	25	53	28	162	43	28
7B	117.414	48	41	12	4	23	4	15	37	38	35	16	37	6	5	5	32	22	4	9	5	2	38	4	6	35	5	38	5	4	9	17	2	10	33
7B	118.551	456	108	104	69	88	224	195	104	103	228	178	212	182	189	71	225	175	94	159	54	67	212	198	88	73	84	164	223	190	47	66	211	46	216
7D	0	32	14	17	16	19	13	15	17	17	15	15	17	16	17	17	15	16	16	16	16	16	17	15	15	16	18	14	15	15	12	16	19	16	17
7D	0.5685	35	7	14	17	13	18	11	13	11	17	18	12	10	12	11	19	12	13	10	21	17	10	15	18	15	12	9	14	11	19	16	10	19	9
7D	1.137	96	50	64	52	39	51	40	50	47	51	53	45	45	64	56	42	64	48	46	54	61	57	38	50	56	58	58	55	61	55	54	63	59	56
7D	2.844	1	1	1	1	0	1	0	1	1	0	1	0	0	0	0	1	0	1	0	1	1	0	0	1	1	0	0	1	0	1	1	0	1	0
7D	4.551	51	31	31	20	32	31	25	23	24	32	27	24	20	28	20	29	16	15	22	27	32	22	21	19	30	17	16	31	20	28	28	18	29	17
7D	5.1195	2	0	0	1	1	0	0	0	1	0	1	0	1	0	0	0	0	0	0	1	0	0	0	1	0	0	0	1	0	0	0	2	0	0
7D	5.688	2	0	0	2	0	0	0	0	0	0	0	0	0	0	0	0	0	0	0	0	0	0	0	2	0	0	0	0	0	0	0	1	0	0
7D	6.825	24	0	7	19	4	7	11	16	16	2	4	5	11	2	17	4	15	14	10	4	3	15	10	10	6	16	17	4	16	5	5	14	4	18
7D	7.962	10	10	8	2	7	8	5	7	6	7	6	7	7	7	7	9	6	8	7	7	1	6	7	7	7	7	6	7	7	5	4	2	7	7
7D	11.373	2	2	2	0	0	0	0	0	0	0	0	0	0	0	0	2	0	0	0	0	0	0	0	0	0	0	0	0	0	0	2	0	0	0
7D	12.51	3	3	2	2	2	2	1	2	1	2	2	2	2	2	2	3	2	2	2	1	2	2	1	1	2	2	2	2	2	1	2	2	0	1
7D	13.647	2	2	0	0	0	0	0	1	0	0	0	1	0	1	0	1	0	1	0	0	0	1	0	0	0	1	0	0	0	0	2	0	0	0
7D	27.29	1	1	0	0	1	0	1	1	1	0	1	0	0	1	1	1	1	0	1	0	1	0	1	0	1	0	0	0	0	1	0	1	1	1
7D	34.366	1	1	0	0	0	1	0	1	1	0	1	1	0	0	0	0	1	1	0	0	0	0	1	0	1	0	0	0	1	0	0	1	1	0
7D	37.78	1	0	1	1	0	0	0	1	1	1	1	0	1	1	0	0	0	1	0	0	1	1	1	1	1	0	0	1	0	1	0	0	1	1
7D	38.3485	8	0	7	8	1	1	7	0	8	8	7	0	7	7	0	0	0	8	0	0	2	1	7	8	1	1	0	7	8	1	2	1	7	0
7D	38.917	1	1	0	0	0	0	1	0	0	0	0	0	0	0	0	0	0	1	0	0	1	1	0	0	0	0	0	1	0	0	0	0	0	0
7D	41.191	2	1	1	1	1	1	1	1	1	2	1	1	0	1	1	1	1	1	1	1	1	2	2	1	1	1	1	1	1	1	1	2	1	2
7D	43.465	3	1	1	0	0	2	1	2	0	3	2	2	1	1	3	1	0	1	3	0	3	1	1	2	3	2	3	0	3	2	2	1	2	0
7D	44.0335	3	2	2	1	3	2	2	1	2	1	1	2	1	1	2	2	2	2	1	2	2	2	2	2	1	2	2	2	1	1	2	2	1	2
7D	44.602	29	17	16	11	16	13	15	12	19	16	15	13	14	13	14	11	16	12	14	13	15	15	12	12	14	14	15	16	16	9	10	12	12	16
7D	45.1705	1	0	0	0	1	0	0	0	0	0	0	0	1	0	0	0	1	0	0	1	1	1	0	0	0	0	1	1	0	0	0	0	0	1
7D	45.739	1	0	0	0	0	0	0	0	0	0	0	0	1	0	0	0	1	0	0	1	0	1	0	0	1	0	0	0	1	0	0	0	0	1
7D	52.56	4	3	4	1	2	2	2	2	2	3	2	3	3	3	3	3	2	2	2	2	2	2	2	2	2	3	2	2	3	1	1	1	1	2
7D	55.971	1	1	1	1	0	1	1	0	1	1	1	1	1	1	1	0	1	1	1	1	1	1	1	1	1	1	0	1	1	1	1	1	1	1
7D	60.571	1	1	1	1	1	1	0	1	1	1	1	1	1	1	1	1	1	1	1	1	1	1	1	1	1	1	1	1	1	1	1	1	1	1
7D	62.844	1	0	0	0	1	1	1	0	0	1	0	0	1	0	1	0	1	1	0	1	0	0	0	0	0	0	1	1	0	0	0	0	1	0
7D	63.98	12	5	5	3	9	7	7	3	4	5	4	5	3	5	6	5	6	7	3	7	3	4	5	2	3	3	7	7	5	6	3	4	5	3
7D	65.1175	2	2	1	2	2	0	1	1	1	1	2	2	2	2	1	1	2	1	1	2	2	2	2	1	2	2	1	2	2	1	2	2	1	2
7D	68.529	16	14	13	12	5	7	13	13	14	14	12	13	13	14	12	13	12	12	12	6	13	13	13	10	13	13	6	12	12	12	11	13	13	13
7D	71.943	3	2	2	3	1	3	3	3	2	3	2	2	2	3	1	2	1	2	2	2	2	3	2	1	3	2	1	2	2	1	2	3	2	1
7D	72.5115	0	0	0	0	0	0	0	0	0	0	0	0	0	0	0	0	0	0	0	0	0	0	0	0	0	0	0	0	0	0	0	0	0	0
7D	73.08	3	3	3	2	0	0	3	3	3	3	3	3	3	2	3	3	3	3	3	0	3	3	3	3	3	3	0	3	3	3	3	2	3	3
7D	73.648	1	1	0	1	1	1	1	1	1	1	1	1	1	1	1	1	0	1	1	1	1	0	1	1	1	1	1	1	1	1	0	1	1	1
7D	74.216	3	2	2	2	2	1	1	2	1	1	1	2	2	1	2	3	1	2	1	1	2	2	1	1	1	2	2	1	2	0	2	2	0	2
7D	74.7845	1	1	1	0	0	1	1	0	0	0	1	0	0	1	0	1	1	0	1	1	0	1	1	0	0	0	1	1	0	1	1	0	0	1
7D	75.353	4	3	3	4	1	3	3	4	3	3	3	4	2	4	1	3	2	2	3	2	2	3	4	2	4	2	2	3	2	2	2	2	3	2
7D	75.9215	2	1	2	2	2	2	1	1	1	2	1	1	1	2	2	1	1	1	1	1	1	2	1	1	2	2	2	1	1	1	1	1	1	2
7D	76.49	3	1	0	0	1	2	2	0	1	1	1	0	2	3	0	0	1	0	0	1	1	1	2	0	1	1	0	0	0	0	1	1	1	1
7D	77.626	4	3	1	1	2	1	1	2	2	2	2	2	1	2	1	2	2	2	2	2	3	2	1	2	2	2	2	3	2	2	2	3	2	2
7D	79.9	3	3	1	2	2	2	2	1	1	1	2	3	1	2	2	3	2	1	2	1	2	2	2	0	2	3	2	2	1	2	1	1	1	2
7D	80.4685	0	0	0	0	0	0	0	0	0	0	0	0	0	0	0	0	0	0	0	0	0	0	0	0	0	0	0	0	0	0	0	0	0	0
7D	81.037	2	1	1	1	1	1	1	0	1	0	1	0	0	1	1	1	0	0	1	1	1	1	1	0	0	1	1	1	0	1	0	2	0	1
7D	81.605	2	2	1	2	1	2	1	1	2	1	1	2	1	2	2	2	1	2	0	2	2	2	1	0	1	2	2	2	1	1	1	0	2	1
7D	82.173	5	4	3	4	2	3	3	3	3	3	4	3	2	3	2	4	1	4	3	2	4	4	3	3	4	4	2	0	2	4	1	1	3	2
7D	82.7415	0	0	0	0	0	0	0	0	0	0	0	0	0	0	0	0	0	0	0	0	0	0	0	0	0	0	0	0	0	0	0	0	0	0
7D	83.31	116	78	49	49	54	57	52	56	56	60	56	62	62	57	52	56	48	58	56	55	57	61	61	29	60	55	56	44	53	44	50	56	44	52
7D	83.8785	1	1	0	1	1	1	0	1	1	1	1	1	0	0	1	1	0	1	0	1	1	0	1	0	0	1	1	1	1	1	1	1	0	0
7D	84.447	2	2	1	1	2	0	1	1	1	1	1	1	1	1	2	1	1	1	1	1	0	1	1	0	1	1	2	2	1	1	1	1	1	1
7D	85.783	18	7	9	9	9	7	8	8	7	9	9	10	14	8	7	9	11	8	5	8	6	11	11	3	7	8	7	9	8	11	8	10	7	9
7D	87.39	0	0	0	0	0	0	0	0	0	0	0	0	0	0	0	0	0	0	0	0	0	0	0	0	0	0	0	0	0	0	0	0	0	0
7D	88.997	0	0	0	0	0	0	0	0	0	0	0	0	0	0	0	0	0	0	0	0	0	0	0	0	0	0	0	0	0	0	0	0	0	0
7D	89.565	0	0	0	0	0	0	0	0	0	0	0	0	0	0	0	0	0	0	0	0	0	0	0	0	0	0	0	0	0	0	0	0	0	0
7D	90.133	2	0	2	2	2	2	2	2	2	2	0	2	2	0	0	2	2	0	2	0	2	2	2	2	0	2	2	0	2	2	0	2	0	2
7D	92.408	2	1	0	0	0	1	1	1	1	0	1	1	2	1	1	0	1	1	2	1	1	1	1	1	1	0	0	1	1	1	0	1	0	1
7D	93.544	1	0	1	0	0	0	0	0	0	0	0	0	0	0	0	0	0	0	1	0	0	0	0	0	0	0	0	0	0	1	0	0	0	0
7D	94.6815	1	0	0	0	0	0	0	0	0	0	0	0	0	0	0	0	1	0	0	0	0	1	0	0	0	0	0	0	0	0	0	0	1	0
7D	95.819	4	3	2	2	1	4	0	2	2	3	2	1	3	3	1	3	1	2	1	2	2	2	4	3	2	1	4	3	3	2	2	2	2	2
7D	96.387	1	1	1	1	0	1	1	1	1	0	1	0	0	1	1	1	1	1	1	1	1	1	0	1	1	1	0	1	1	0	0	0	1	1
7D	96.955	3	1	3	1	1	1	0	1	0	1	1	1	0	1	1	1	3	1	0	0	1	3	0	0	1	1	0	0	0	1	1	0	1	1
7D	100.365	1	0	0	1	1	0	0	1	0	1	0	0	0	0	0	0	1	0	0	0	0	0	0	1	0	0	0	0	0	0	0	1	0	0
7D	102.663	17	0	0	2	2	3	10	3	2	4	3	2	6	2	3	3	4	3	2	6	3	1	4	2	2	5	4	3	3	3	3	3	3	16
7D	103.244	1	1	1	1	1	1	0	1	1	1	1	0	1	1	0	0	1	1	1	0	1	1	1	1	1	1	1	1	0	1	0	1	1	0
7D	103.825	8	4	4	4	4	5	4	4	5	4	4	4	4	4	3	4	4	4	4	4	4	4	4	4	4	4	4	4	4	3	4	4	5	3
7D	104.961	13	3	7	10	9	11	11	9	10	10	11	12	10	10	9	11	9	12	10	9	10	3	11	11	11	11	2	11	2	9	9	10	9	9
7D	108.944	1	1	0	1	1	1	1	1	1	1	1	1	0	1	1	1	1	0	1	1	1	1	1	0	1	1	0	0	1	0	1	1	1	0
7D	109.512	1	1	1	0	0	0	0	1	1	1	1	1	1	1	0	0	1	1	0	0	0	1	1	0	0	0	1	1	0	1	0	1	1	1
7D	114.06	0	0	0	0	0	0	0	0	0	0	0	0	0	0	0	0	0	0	0	0	0	0	0	0	0	0	0	0	0	0	0	0	0	0
7D	115.197	1	1	0	1	0	1	1	1	0	1	0	1	1	0	1	1	1	1	0	1	1	1	1	0	0	0	0	0	0	0	1	1	1	0
7D	118.608	9	5	5	4	4	5	5	4	5	3	5	5	5	5	5	4	6	4	4	5	5	5	4	3	4	5	4	5	5	4	4	5	5	5
7D	119.745	2	2	1	1	1	0	1	1	1	1	1	1	1	2	2	0	1	1	1	0	2	1	1	1	1	0	1	1	1	1	1	1	1	1
7D	124.292	1	1	1	1	1	1	1	0	1	1	1	0	1	0	0	1	1	1	1	1	1	1	1	0	0	1	1	1	1	0	1	1	1	1
7D	130.588	2	2	2	2	2	2	2	2	2	2	2	2	2	2	2	2	2	2	2	2	0	2	2	2	2	2	2	2	2	2	2	0	2	2
7D	131.156	6	6	6	6	6	6	6	6	6	6	6	6	6	6	6	6	6	6	6	6	0	6	6	6	6	6	6	6	6	5	6	1	6	6
7D	131.725	1	1	1	1	1	1	1	1	1	1	1	1	1	1	1	1	1	1	1	1	0	1	1	1	1	1	1	1	1	1	1	0	1	1
7D	132.293	10	7	7	6	8	8	6	7	8	7	7	8	6	6	7	6	7	7	7	7	3	8	7	7	8	8	7	5	4	7	6	4	6	8
7D	132.861	4	2	1	1	1	1	2	1	2	1	2	2	2	1	1	1	1	1	1	1	2	2	1	1	1	2	1	2	2	2	1	2	2	1
7D	133.429	10	7	7	7	6	7	7	7	6	7	6	7	6	7	6	7	6	3	6	7	3	7	6	7	7	7	6	7	7	7	7	2	7	7
7D	136.908	25	17	16	11	17	17	15	15	16	17	14	16	17	16	15	16	17	6	16	16	8	16	16	15	16	17	16	16	16	15	16	8	15	16
7D	139.219	0	0	0	0	0	0	0	0	0	0	0	0	0	0	0	0	0	0	0	0	0	0	0	0	0	0	0	0	0	0	0	0	0	0
7D	141.53	10	5	6	5	5	5	5	5	5	5	5	5	5	5	6	6	5	4	3	5	4	5	6	5	6	5	5	5	5	5	6	8	6	5
7D	142.666	10	6	6	6	6	6	6	6	6	6	5	7	6	7	5	6	6	6	5	6	3	6	6	6	6	5	5	5	6	5	6	3	6	6
7D	143.803	13	11	9	10	9	11	10	8	10	10	9	10	10	9	10	8	10	9	10	11	4	11	10	8	10	10	8	10	10	9	10	5	10	9
7D	144.939	4	4	3	3	4	3	4	4	4	3	4	4	3	3	3	3	4	3	3	4	0	3	4	4	3	3	4	3	3	4	4	0	4	3
7D	145.507	1	1	1	1	1	1	1	1	1	1	1	1	1	1	1	1	1	1	1	1	0	1	1	1	1	1	1	1	1	1	1	0	1	1
7D	146.076	4	2	1	3	1	3	2	2	1	1	2	2	1	2	1	3	1	1	1	1	1	1	2	1	2	1	2	2	3	1	2	2	1	2
7D	147.213	1	1	1	1	1	1	1	0	1	1	1	0	1	1	1	0	1	1	0	1	1	1	1	0	0	1	1	1	1	0	1	0	1	1
7D	148.35	10	10	8	8	7	10	7	6	8	7	8	7	7	9	8	7	5	8	6	9	8	8	7	2	7	8	8	7	8	7	9	7	6	5
7D	150.055	2	2	1	2	2	2	2	2	2	2	2	2	2	2	1	2	2	2	2	1	2	2	2	0	2	2	2	2	2	2	2	2	2	1
7D	150.625	5	5	5	5	5	5	4	4	5	4	5	4	5	5	5	5	5	5	4	5	4	5	3	0	5	5	4	3	4	2	4	3	5	5
7D	151.193	2	2	1	1	0	1	1	2	2	1	2	2	2	2	1	2	1	1	2	1	2	2	2	0	2	2	1	1	1	2	1	2	0	2
7D	151.761	9	9	8	7	8	8	7	7	8	7	7	7	8	8	7	8	6	9	4	7	6	9	7	0	7	6	6	7	7	5	7	7	4	6
7D	155.172	2	2	1	1	2	2	2	2	1	2	1	1	1	2	2	2	1	2	1	1	2	2	2	0	2	2	1	1	2	2	2	0	1	0
7D	156.309	3	3	1	0	1	1	1	0	1	0	1	1	2	2	0	1	1	2	1	1	0	2	1	0	1	1	1	1	1	1	1	1	1	1
7D	156.877	8	2	3	1	3	2	2	2	2	1	2	2	2	2	6	2	2	2	2	3	2	1	2	1	6	4	2	2	6	2	1	2	2	2
7D	157.445	48	24	25	21	25	22	24	22	23	24	24	24	22	21	25	24	24	24	21	24	22	24	24	20	24	24	25	25	25	22	21	23	25	21
