# Supplementary material for: The genetic architecture of genome‐wide recombination rate variation in allopolyploid wheat revealed by nested association mapping
Source: Plant J. 2018 Jul 19;95(6):1039–54. doi: 10.1111/tpj.14009 (PMC6174997; doi:10.1111/tpj.14009)
Supplement: Supplementary file 17 [file TPJ-95-1039-s017.xlsx]

## Sheet: Sheet1
Table S24. Joint Mapping QTL results and family effect estimates
Trait	RightMarker	LeftMarker	Chr	Position W7984 bin	Overlap Single Family p<0.05	Overlap p< 0.0018	LOD	PVE	NAM1	NAM2	NAM3	NAM4	NAM5	NAM6	NAM7	NAM8	NAM9	NAM10	NAM11	NAM12	NAM13	NAM14	NAM15	NAM16	NAM17	NAM18	NAM19	NAM20	NAM23	NAM24	NAM25	NAM26	NAM27	NAM28	NAM29	NAM30
TCO	SpringWheatNAM_tag_32898	SpringWheatNAM_tag_256152	2B	61.457	NAM17	no	17.5823	0.1053	6.4516	-3.135	-0.3489	0.9059	-0.1127	-0.3913	1.845	4.1783	2.3553	4.1186	-1.7444	4.8906	3.8644	2.3918	-1.912	0.5429	-2.1418	0.4355	4.7265	1.0303	-3.8786	0.3136	1.1909	1.307	0.6737	-2.4785	1.6744	1.5898
TCO	SpringWheatNAM_tag_177026	SpringWheatNAM_tag_286003	3B	56.89-57.46	no	no	23.1628	0.3981	8.0407	8.011	-0.3436	9.0717	9.8148	11.6815	4.1174	1.5681	0.0575	-3.5828	8.206	9.4055	0.9726	-1.2975	13.1203	3.8535	-13.1779	5.4249	0.8506	10.0601	-0.6521	1.3761	-0.8873	-12.6066	-3.605	16.1623	-1.5558	2.077
TCO	Ra_c28866_1003	SpringWheatNAM_tag_49013	4D	54.756	no	no	19.4944	0.3145	7.4328	4.0569	5.9462	-2.3375	-0.7574	10.4254	-4.1501	0.4462	-3.3892	-3.4851	7.9599	-0.6848	0.0972	0.1655	11.1589	5.4129	-13.899	-1.8731	-3.8305	6.4593	1.5578	-0.1538	-0.3562	-12.408	-5.2687	13.831	-0.8311	6.2592
TCO	SpringWheatNAM_tag_97812:64	SpringWheatNAM_tag_188570	5A	0	no	NAM18	20.4321	0.356	2.2535	-1.4865	6.1807	9.6068	7.8649	10.5357	-3.3292	4.947	-4.4652	6.4345	-2.08	6.6502	0.4483	12.5363	12.6608	5.6553	-13.4357	-1.2272	-1.9567	-0.9095	-0.9459	0.1228	7.9928	-12.2075	-1.9292	10.7666	-0.1348	6.2412
TCO	SpringWheatNAM_tag_131523	BS00069741_51	5B	62.719	NAM18	no	19.2378	0.3735	-0.2371	-1.2282	-1.5426	0.6525	8.7715	2.1699	2.1289	1.1753	0.4528	7.6371	10.7726	-1.2568	-5.6129	10.8251	14.9044	5.4196	-1.1882	6.1835	-1.66	-0.4422	-1.3535	-3.0382	7.9015	-9.6424	0.0215	10.9836	4.958	0.194
TCO	SpringWheatNAM_tag_121667	SpringWheatNAM_tag_202817:48	6D	52.35	no	no	19.9692	0.486	-3.2796	8.7316	7.2202	-0.747	9.1501	11.8645	4.9479	-3.9842	-0.5393	-0.925	-1.7111	-0.8306	1.6044	10.5913	14.5787	6.2882	11.9339	-2.9522	0.5547	-3.6147	2.3578	-2.7833	-0.1764	-13.0744	-0.7758	15.9375	1.1627	1.9315
TCO	SpringWheatNAM_tag_304553	SpringWheatNAM_tag_305523	7B	51.193	NAM4,9,25	NAM4	19.3181	0.3046	8.0206	7.9508	-1.5841	9.546	-0.1426	10.5661	-1.7284	-0.0461	0.2356	-1.2626	8.018	10.2523	0.8219	10.9008	-1.3179	-2.0416	-13.5538	-0.636	-1.5117	5.1784	-0.2694	-7.0319	-0.3167	-9.3616	0.1514	11.6784	0.2923	-2.9452
TCO	SpringWheatNAM_tag_104871	SpringWheatNAM_tag_213787:77	7B	51.193	NAM4,9,25	NAM4	18.4604	0.69375	1.1648	8.1309	-0.6369	1.1637	3.7726	1.8606	-1.4075	-3.3675	1.3876	4.6858	3.8115	14.0041	-0.5046	0.2217	4.0689	-0.5963	13.416	0.3448	-0.3469	7.7904	-0.3235	2.5638	2.1205	-12.7407	0.7751	13.9826	0.3111	1.2661
TCO	SpringWheatNAM_tag_197581:49	SpringWheatNAM_tag_197981	7B	51.193	NAM4,9,25	NAM4	19.1443	0.3834	6.4916	-1.6155	-0.8473	2.0944	4.5204	-1.9615	4.9664	-0.7343	3.4693	-0.6827	-3.6772	10.2852	-4.687	-1.16	15.307	4.8075	13.007	-0.3114	-2.6503	3.6446	4.5191	-10.0352	3.4357	-12.7221	-0.028	16.0565	-2.3806	4.3382
pCO	SpringWheatNAM_tag_185428:70	SpringWheatNAM_tag_201588:54	1A	44.512	no	NA	15.1724	1.5734	-0.2267	1.6847	4.045	-0.4757	0.354	0.3873	-0.4974	3.7203	2.6924	-4.7027	1.1436	-0.9284	-0.302	-0.0327	0.2425	0.397	-0.1134	-0.4004	0.3487	-0.5554	-1.075	2.9364	1.4363	-0.7901	-1.1675	-0.061	0.7044	1.4329
pCO	SpringWheatNAM_tag_252672	SpringWheatNAM_tag_91057	2B	59.184	no	NA	15.6597	0.8885	1.5105	-0.8359	1.7324	0.0848	-0.2895	-0.8133	0.0734	0.922	-0.9862	1.4097	-0.4648	-0.2479	-0.2099	-2.1093	-0.7779	-0.9155	0.621	0.1083	-2.3737	0.0461	-0.7268	1.0688	2.5486	1.1977	1.5668	-0.8275	0.0558	-0.8109
pCO	SpringWheatNAM_tag_32898	SpringWheatNAM_tag_256152	2B	61.457	no	NA	14.2598	0.558	1.74	0.2314	0.5774	0.1394	-0.81	0.6377	-0.2817	0.6471	0.964	1.1841	-1.1359	1.5442	1.7631	0.8192	-0.7479	0.3652	-0.4756	-0.405	0.8607	1.2032	-0.8442	0.7632	0.4659	0.0378	0.1703	-1.0387	0.5243	0.5221
pCO	SpringWheatNAM_tag_8764	SpringWheatNAM_tag_9157	3A	18.216-20.49	no	NA	15.2205	0.3059	0.5814	0.2797	-0.6952	0.034	1.9013	-0.8247	-0.3151	-0.011	-0.0829	-0.6257	1.0516	-0.1455	-0.151	0.5336	-0.5778	-0.1274	0.3935	-0.0324	-0.0113	0.2521	-0.1325	-0.158	-0.7934	0.4335	-0.0774	0.2458	-1.089	0.983
pCO	SpringWheatNAM_tag_16798	SpringWheatNAM_tag_103715	3B	22.764	no	NA	13.7332	0.5479	0.3301	2.5437	-0.1653	0.0555	0.1301	0.3795	0.2516	-0.9761	0.5849	0.7988	0.7796	2.6114	-1.1624	0.059	0.4969	0.5001	-0.1994	-0.1047	0.7848	-0.1041	-0.4355	0.5005	0.5177	0.0536	-0.0472	-0.1119	-0.4475	0.9751
dCO	SpringWheatNAM_tag_95213	SpringWheatNAM_tag_183802	1A	41.098-44.512	no	NA	22.1204	0.1572	0.8488	1.8536	0.6877	-2.3176	0.342	-0.3493	-2.2181	0.478	4.5711	0.8881	-6.7782	-0.1573	1.1477	1.0946	-1.1076	1.0837	-0.4393	1.4799	0.5691	0.8701	-0.5603	0.7427	-0.3865	-0.7187	1.5811	0.6534	-5.6369	1.6237
dCO	SpringWheatNAM_tag_237628	SpringWheatNAM_tag_81210	1B	44.438	no	NA	24.5586	0.185	0.2197	2.4844	1.7963	-1.1893	-1.1484	1.9998	0.8438	-0.2271	-1.4099	-0.321	-8.3194	-0.8368	0.0538	4.8329	0.8329	0.8343	1.4159	-0.5405	1.1042	-0.2936	1.9665	-1.996	-0.249	-0.8979	-1.626	3.9273	-0.5105	3.1072
dCO	SpringWheatNAM_tag_236842	SpringWheatNAM_tag_236769	1B	44.438	no	NA	28.6929	0.1125	-0.2079	1.2996	0.7171	-1.5155	-0.5207	1.69	0.1673	0.0595	2.4391	-0.1748	-8.8545	1.043	0.9126	-0.376	1.0595	0.2915	1.8776	0.6426	0.271	-1.6864	0.9639	-2.0845	-1.3772	-1.26	-0.3387	2.7228	-0.8466	2.1332
dCO	SpringWheatNAM_tag_43937	SpringWheatNAM_tag_148839	1D	42.717-45.242	no	NA	16.0012	0.3629	-0.9157	3.4338	-1.8316	-1.9312	1.5329	-1.5075	-0.4842	-1.2937	-2.0862	0.1958	-0.7698	-0.9677	-1.0623	-2.8411	-0.6079	-1.6627	-0.1426	1.2986	-0.7593	0.7658	1.5707	-0.4187	-2.0708	-0.7581	1.1999	2.7652	0.1391	-0.8939
dCO	SpringWheatNAM_tag_179411	SpringWheatNAM_tag_238124	2B	59.184	NAM30	NA	23.5854	0.1355	1.6306	0.5867	0.6012	-1.4321	-2.0789	1.5283	-1.6735	2.9976	3.9008	0.2465	-6.0741	-1.2119	0.3179	-0.8933	2.155	0.5167	1.34	-0.7865	0.1386	2.9709	0.0957	-1.6731	-1.0288	0.0304	0.0494	-1.8051	1.1769	3.1015
dCO	SpringWheatNAM_tag_70429:14	SpringWheatNAM_tag_68100	4A	57.601	no	NA	15.8335	0.8896	1.7296	0.7353	2.1584	3.2684	-0.018	4.2571	-0.2003	2.3104	4.207	-1.0065	6.9854	0.2542	-1.4403	-0.0975	5.1891	1.4013	-5.844	4.2825	0.0465	1.2909	0.1373	-2.1843	-1.7108	0.4296	-2.5566	4.876	5.0717	1.2202
dCO	SpringWheatNAM_tag_117557	SpringWheatNAM_tag_293976	4B	57.77-58.338	no	NA	15.2742	0.9664	-2.3783	-1.1321	-0.7248	1.233	3.0026	-0.6327	1.4019	-2.3686	3.8743	0.3988	5.5396	-1.8897	-1.7187	-1.0741	0.7221	-0.2837	-4.9075	-0.9806	-2.3901	-1.7985	-1.953	-0.4048	0.0959	-2.5727	0.2008	6.0044	-0.8539	-2.7092
dCO	SpringWheatNAM_tag_98462	SpringWheatNAM_tag_174556	7A	0-0.5685	no	NA	28.498	0.1886	-0.2416	1.7024	0.4202	0.1917	0.1127	-1.1351	2.8514	4.7836	5.8443	0.9135	-8.9763	-0.9749	3.4217	-0.0642	-3.3039	0.5463	-0.1302	0.9528	2.8631	3.7488	-1.0384	-1.1419	-0.5862	-1.287	1.035	1.5086	-0.9797	1.9109
dCO	SpringWheatNAM_tag_160694	SpringWheatNAM_tag_2556:45	7D	85.783	no	NA	15.2695	1.1005	-4.0828	-2.685	2.4114	3.1219	0.5442	-2.7946	1.1956	2.5868	4.4137	3.5906	6.9045	3.7705	2.6055	4.5214	0.0199	-0.7509	-0.3	-2.5998	-0.0542	-3.1038	-2.7961	-0.5181	-1.2292	-3.0895	2.8925	7.6444	5.1099	-1.2004
* Effects sizes are positive if the recombination favoring allele comes from the common parent, and negative if contributed by the other parent
