# Supplementary material for: The genetic architecture of genome‐wide recombination rate variation in allopolyploid wheat revealed by nested association mapping
Source: Plant J. 2018 Jul 19;95(6):1039–54. doi: 10.1111/tpj.14009 (PMC6174997; doi:10.1111/tpj.14009)
Supplement: Supplementary file 18 [file TPJ-95-1039-s018.xlsx]

## Sheet: Sheet1
Table S25. Stepwise Regression Marker Effects				NAM Family
Trait	Marker	Chromosome	Position	NAM1	NAM2	NAM3	NAM4	NAM5	NAM6	NAM7	NAM8	NAM9	NAM10	NAM11	NAM12	NAM13	NAM14	NAM15	NAM16	NAM17	NAM18	NAM19	NAM20	NAM23	NAM24	NAM25	NAM26	NAM27	NAM28	NAM29	NAM30
TCO	SpringWheatNAM_tag_17106	1A	49.061	0.23047	3.67034	1.78556	-3.916	3.43772	0.80831	-1.538	0.91687	-2.0946	1.20638	-1.233	4.97461	-2.7211	0.13603	-3.2538	-2.2501	-3.1831	4.42698	-6.5443	-1.498	-1.1014	-3.2594	4.61119	0.46305	-0.14782	-13.765	-5.6216	-3.0156
TCO	SpringWheatNAM_tag_236732	1B	44.438	-4.9811	-0.27403	-2.1612	6.4378	-0.92372	2.11267	-1.2594	-1.3634	1.0823	1.83679	7.84336	0.108	3.4915	0.02187	4.26733	0.22525	2.17576	-0.45155	-2.4611	2.97823	-0.21632	2.93225	-2.4212	-0.0094059	-0.41776	-3.995	7.41851	-4.5539
TCO	SpringWheatNAM_tag_9254	2A	59.228	-0.87787	3.55639	-4.6016	-0.91897	0.80955	-2.3447	1.3788	1.42602	2.78005	-1.86	7.82136	-0.25328	-1.8669	6.55801	-8.7172	2.0092	27.5893	-1.628	-1.1293	0.76141	3.71795	-12.484	4.86513	-2.6496	9.72751	4.8346	0.11574	1.62742
TCO	SpringWheatNAM_tag_246885	2A	74.887	-2.5533	0.24362	12.1832	-9.6234	0.15849	-1.0381	6.22037	-6.2152	0.25541	3.61361	0.2881	2.10093	-1.4597	7.73782	36.2632	1.4181	0.96843	-0.76609	2.97357	0.51196	0.9098	1.02516	5.46801	-3.027	1.54704	11.5846	-0.28091	0.4036
TCO	SpringWheatNAM_tag_304176	2B	72.825	1.64405	-3.3638	3.45736	-5.2426	-0.19116	0.70166	0.00512	3.43487	1.04724	7.133	1.44747	0.44391	-0.0009331	-2.2677	1.46339	3.46384	0.65242	-2.1699	4.31067	-1.2932	0.86751	-3.0702	-2.9533	-3.4579	0.00131	7.85772	-1.9732	-0.12942
TCO	SpringWheatNAM_tag_237047	4B	50.376	-3.0539	-1.2262	-0.57941	3.33967	4.61972	-1.8647	-1.2982	2.13938	-0.51889	-5.0562	-0.4175	3.98946	-0.20962	-2.2276	-4.5584	0.61621	-2.0903	0.9773	2.66796	1.38249	-1.7225	-0.72118	5.43517	1.44322	-3.43	0.4243	-6.1462	-4.6088
TCO	SpringWheatNAM_tag_118459	5B	38.769	-3.1008	0.5256	-3.9347	-3.5035	-3.1944	7.31412	0.29624	-0.51107	2.13164	-0.75232	1.71599	-3.8573	-3.5372	4.01879	1.5405	0.36473	1.62968	-1.7691	-1.1854	-4.4662	2.01188	1.50804	-0.30034	0.61618	-0.089978	2.02357	-0.7518	0.98993
TCO	SpringWheatNAM_tag_102677	5B	38.2005	4.01086	2.61752	-0.33422	-3.2618	0.58059	-5.5261	1.26069	4.32747	5.31765	-0.6064	2.71812	0.81067	0.35441	-0.45805	2.89362	3.43457	-2.2335	2.24928	-3.0968	4.41419	2.39099	2.02338	1.26735	1.65333	4.34744	-1.5543	-3.3116	1.96594
TCO	SpringWheatNAM_tag_123291	5B	69.5435	2.81922	3.2683	-0.25721	-2.3971	-0.61539	4.52356	-0.7422	-1.3162	-1.2136	-1.1913	2.55522	0.65537	-3.508	1.36209	1.03553	-0.81876	0.61033	1.98354	-6.2827	-1.6384	-6.5769	0.73021	-1.1588	2.56292	-3.2409	-3.463	3.70874	-3.8629
TCO	SpringWheatNAM_tag_78137	5B	50.142	3.42387	-1.9378	0.54815	-7.6352	-4.2769	-1.3676	2.892	-9.9651	3.3211	4.47949	-0.73913	-1.8568	-0.12337	-3.4336	-0.63154	-1.5646	6.03815	1.68814	8.30082	0.29255	-2.5395	-2.1705	1.13803	-1.2354	4.41242	7.01051	3.58633	4.74673
TCO	SpringWheatNAM_tag_64311	5B	134.534	-5.7067	-0.64442	-2.4054	1.14921	8.59505	3.98289	1.98294	0.60216	0.40426	4.56826	-2.4724	4.12978	1.86432	6.64158	2.75043	-0.11214	-2.9054	-2.2861	1.43879	6.33749	1.06736	-12.178	1.01412	4.4068	-5.5099	-2.3733	-3.4594	0.27316
TCO	SpringWheatNAM_tag_100953	5B	144.765	4.55667	-2.209	-1.6141	1.52837	-1.5068	-5.015	-4.0351	0.2688	-3.6533	7.6431	-3.6255	-6.9273	1.22158	-5.4983	0.69014	6.0381	-4.2439	3.24391	5.55369	1.14834	1.00861	7.91917	-2.5997	-2.2082	-0.10842	-0.17431	4.75691	-3.0703
TCO	SpringWheatNAM_tag_3087:55	6B	47.831	0.97678	2.97816	0.85673	3.52127	4.34558	0.46791	-0.31084	-4.7598	0.27453	2.14041	4.28203	-1.7685	1.67954	1.70632	-1.3559	2.96427	-0.61264	0.23328	0.52273	2.73292	-1.9241	4.78603	-2.4029	9.91483	2.03411	1.53442	-1.7502	-6.0262
TCO	SpringWheatNAM_tag_80770	7B	51.193	6.14608	2.9031	-4.3372	2.70694	0.2553	-2.4734	1.7714	2.96549	-2.0868	-4.3091	10.0756	3.3103	0.12988	-2.0685	1.68927	2.72017	2.04651	1.87846	2.92545	-0.61261	-0.2313	2.81417	-4.9706	4.53124	-1.9847	-0.14388	0.95816	-2.2638
TCO	SpringWheatNAM_tag_102286	7D	143.803	0.03383	-3.0322	-1.4627	-4.0302	-0.71301	-0.58819	-0.17595	-4.4003	-1.6366	0.61358	0.61928	0.33725	-3.4911	-3.7984	2.82068	0.44333	1.7484	3.2366	5.52351	2.15835	-0.79945	0.36265	-0.16153	-2.8553	-3.2968	-2.6947	3.79366	-1.6125
dCO	SpringWheatNAM_tag_155337	1B	61.494	-0.87571	-0.91877	-0.15419	2.03653	-2.3421	1.38615	2.63212	-0.9028	0.9857	-3.145	-2.7234	-2.9686	-1.6075	-2.9313	-0.77168	2.8532	-0.44046	3.57305	1.04795	2.5589	2.01048	1.20126	-1.5596	-2.2804	1.0359	-0.52144	-0.14121	1.54353
dCO	SpringWheatNAM_tag_13579	1D	21.605	-1.603	1.71823	-0.54303	1.60083	0.11386	2.17136	-1.3931	-1.4459	0.99522	-1.4857	3.52074	1.19008	-1.1047	-3.2301	-1.029	-2.2866	-1.5843	2.74154	-1.8282	0.74277	-0.5615	-2.1258	-2.0977	1.4017	0.33615	2.13685	0.30511	-2.5362
dCO	SpringWheatNAM_tag_236406	3A	71.861	-0.60513	3.68636	3.63382	-3.2053	-1.4381	3.24274	0.48853	1.31205	-0.90642	3.42908	-4.238	2.7429	-3.2304	-1.1885	2.69969	6.55519	7.14935	1.84414	-0.8399	14.3807	1.58251	-0.99754	-1.5234	-5.045	5.03725	5.49215	-2.4385	0.71308
dCO	SpringWheatNAM_tag_193560	3D	67.316	2.27117	-0.066237	-1.1465	-3.3348	-2.2599	9.00222	1.60617	2.23294	-0.025061	-3.7974	-0.21709	2.12819	5.10421	0.19009	-1.761	-4.7455	-3.2798	1.73221	3.8642	-6.9386	1.27796	-1.4112	-0.095957	-0.17071	-2.3115	-0.10524	-0.11919	3.02408
dCO	SpringWheatNAM_tag_189790	6B	48.967	-0.3101	1.53401	4.53837	-3.1156	1.73731	-0.034242	0.0131	-1.1764	-1.2311	0.52872	-0.11447	2.57913	-0.017729	2.09996	0.72254	1.75092	-6.8109	1.98518	1.75842	0.74787	0.1844	-1.7674	0.98277	-3.4061	2.43474	1.26471	8.12875	-4.5462
dCO	SpringWheatNAM_tag_176391	7A	80.9995	-0.68396	-1.7811	3.20305	-0.36726	-0.52523	3.17582	1.60143	1.25988	-2.641	0.53482	-2.6963	2.38584	0.41066	5.70895	-1.5113	-1.1154	0.65566	1.41578	0.3552	-0.21849	-3.1464	0.68269	-0.23558	0.00919	0.40768	1.55021	-2.3955	-0.81989
pCO	SpringWheatNAM_tag_62074	1B	75.148	2.60996	2.6952	-1.8007	-0.60694	-0.82276	-0.58717	0.14992	-2.2316	2.81629	-0.95437	-2.7406	4.96066	0.18671	0.09073	-1.3967	-0.081119	-0.60832	1.09103	0.16696	-0.076262	1.03477	1.38669	0.00318	0.94861	-0.14018	0.33326	1.15809	1.21558
pCO	SpringWheatNAM_tag_256152	2B	61.457	3.10484	-0.1551	0.70288	0.44693	-1.5702	1.3094	-1.1355	-0.023086	1.23492	1.42634	-1.3299	2.22125	6.24003	1.38539	-0.10354	-1.0079	-1.3749	-0.44859	1.46405	1.87887	-1.191	0.74643	0.32574	0.635	-0.43184	-1.2571	0.89431	0.90726
pCO	SpringWheatNAM_tag_23856	2B	72.825	-1.0326	-2.2702	0.15609	-0.31305	-2.4267	-1.0984	-0.0086855	0.87469	-1.3011	0.22573	0.36781	-0.52056	-1.17	-1.4379	1.40669	-0.70161	0.27562	0.99767	1.14948	0.82815	-0.14947	0.02844	-0.75361	0.48502	0.0672	1.17243	0.10685	-0.44981
pCO	SpringWheatNAM_tag_9157	3A	20.49	-1.2172	-0.38939	1.12177	0.14333	-3.7261	1.40168	0.83874	0.33802	0.0581	0.25586	-1.7352	-0.61438	-0.23253	-1.0396	1.44468	-0.26697	-0.84072	-0.0085196	-1.123	-0.69002	0.17071	-0.1094	2.14123	0.17066	-0.54025	-0.12673	2.16574	-0.78228
pCO	SpringWheatNAM_tag_6621	3B	62.576	0.23579	-0.97292	0.16018	0.25961	-1.7962	-0.58687	0.12874	-0.39131	-1.1086	0.10234	-1.158	-2.0675	0.65566	-2.6651	-0.14089	1.39128	1.04128	0.01321	-1.7603	1.31334	-0.25832	-0.12968	1.68626	1.00513	-1.3643	-0.069614	0.47325	2.22713
pCO	SpringWheatNAM_tag_69842	6B	44.421	-1.5239	1.72655	-0.64821	0.19598	-0.80503	-1.5191	-0.39417	-0.30535	-1.3214	1.43085	-0.48393	-0.0076543	-2.0417	-0.049364	-0.52465	-1.3454	-2.7337	0.40631	0.20227	-1.0926	-0.29765	-0.92181	-0.6516	1.08866	0.51952	0.23049	0.78567	1.00599
pCO	SpringWheatNAM_tag_206798	6D	110.579	-0.25448	1.03974	0.77777	-1.5354	-0.49987	-0.40438	-0.47371	0.3297	1.17659	-4.087	-1.0731	1.35973	-1.1965	-0.41557	1.00211	-1.4522	1.20011	-0.82985	-1.5033	0.06862	0.72233	-0.25045	0.00655	-0.62498	-0.75207	1.33283	0.30532	-0.69347
pCO	SpringWheatNAM_tag_105073	7A	4.551	-0.86927	0.34374	0.74496	-1.3929	0.43013	0.31638	-1.6803	-2.2622	-0.023519	-0.61792	0.58566	0.05957	1.42292	-2.3014	-0.58259	1.36209	-1.7588	-0.87183	-1.585	1.19107	0.12706	0.16423	0.1822	0.1667	1.11185	1.29572	3.233	-1.8479
pCO	SpringWheatNAM_tag_33172	7A	63.946	-0.017061	-0.17436	1.08251	-1.1871	-0.2539	-0.085626	0.88781	-0.20626	-0.21701	0.47274	0.07612	-1.0573	1.77683	-0.34029	1.43093	-0.86416	0.29481	0.09969	-0.6135	-2.7575	-0.065879	-0.77628	-2.866	0.53779	0.02419	1.13736	-1.0807	-0.69672
pCO	SpringWheatNAM_tag_230837	7D	148.35	-1.3482	-2.4504	-0.072853	-0.4687	-0.26198	-0.48862	0.14888	-0.86189	-1.1356	-4.8044	-1.0568	-1.8041	1.22027	-0.53494	-0.30204	0.36592	0.95501	-0.25695	-0.48498	-0.01155	0.10528	1.24747	-0.049436	0.02752	-0.10396	1.52329	0.52024	-0.28769
* Effects sizes are positive if the recombination favoring allele comes from the common parent, and negative if contributed by the other parent
